# Supplementary material for: Bulk and single‐cell alternative splicing analyses reveal roles of TRA2B in myogenic differentiation
Source: Cell Prolif. 2023 Sep 13;57(2):e13545. doi: 10.1111/cpr.13545 (PMC10849790; doi:10.1111/cpr.13545)
Supplement: Supplementary file 1 — DATASET EV 1. Primer used in this study. [file CPR-57-e13545-s010.xlsx]

## Sheet: Sheet1
Name	Sequence (5'-3')	Usage
TRA2B-L-F	cgggatccATGAGCGACAGCGGGGAGCAGAACTA	clone
TRA2B-L-F	cggaattcTTAATAGCGACGAGGTGAATAGGATCG	clone
TRA2B-S-F	cgggatccATGTCTACTCGCAGACGCCACATTGGAA	clone
TRA2B-S-R	cggaattcTTAATAGCGACGAGGTGAATAGGATCGAGAT	clone
TGFBR2-F	cggggtaccATGCCTCCGCGCCTGCGGCCGC	clone
TGFBR2-R	ccggaattcCTACTTGGCGGTGGTCACGGAGCCGTCCT	clone
TRA2B-L-EGFP-F	CGGGGTACCATGAGCGACAGCGGGGAGCAGA	clone
TRA2B-L-EGFP-R	CCGGAATTCgcATAGCGACGAGGTGAATAGGAT	clone
TRA2B-S-EGFP-F	CGGGGTACCATGTCTACTCGCAGACGCCACA	clone
TRA2B-S-EGFP-R	CCGGAATTCgcATAGCGACGAGGTGAATAGGAT	clone
TRA2B-L-FLAG(N)-F	cgggatccATGGATTACAAGGATGACGACGATAAGATGAGCGACAGCGGGGAGCAGA	clone
TRA2B-L- FLAG(N)-R	cggaattcTTAATAGCGACGAGGTGAATAGG	clone
TRA2B-L- FLAG(C) -F	cgggatccATGAGCGACAGCGGGGAGCAGA	clone
TRA2B-L- FLAG(C)-R	cggaattcTTACTTATCGTCGTCATCCTTGTAATC ATAGCGACGAGGTGAATAGGATC	clone
TRA2B-S-FLAG(N)-F	cgggatccATGGATTACAAGGATGACGACGATAAGATGTCTACTCGCAGACGCCACA	clone
TRA2B-S-FLAG(N)-R	cggaattcTTAATAGCGACGAGGTGAATAGG	clone
TRA2B-S-FLAG(C)-F	cgggatccATGTCTACTCGCAGACGCCACA	clone
TRA2B-S-FLAG(C)-R	cggaattcTTACTTATCGTCGTCATCCTTGTAATCATAGCGACGAGGTGAATAGGATC	clone
q-TRA2B-L-F	CGGGGAGCAGAACTACGGCGA	q-PCR
q-TRA2B-L-R	TGACCTGGAACGCCTTGAATCCTC	q-PCR
q-TRA2B-S-F	AAGTGGGGAAGATGAAAGAAGT	q-PCR
q-TRA2B-S-R	ATCCCGTTCTGCTTCCAGAAGC	q-PCR
q-MyoD1-F	GCTACTACACGGAATCACCAAAT	q-PCR
q-MyoD1-R	CTGGGCTCCACTGTCACTCA	q-PCR
q-MyoG-F	CGGAGGCTGAAGAAGGTGAA	q-PCR
q-MyoG-R	CGGTCCTCTGCCTGGTCAT	q-PCR
q-MyHC-F	CTCCTCACGCTTTGGTAA	q-PCR
q-MyHC-R	TGATAGTCGTATGGGTTGGT	q-PCR
q-ki67-F	AGGTCCGTTCCCTCGTT	q-PCR
q-ki67-R	CATTGTGGTCTGGGTCATC	q-PCR
q-PCNA-F	GTGCTGGGACCTGGGTT	q-PCR
q-PCNA-R	CGTATCCGCATTGTCTTCT	q-PCR
q-CCND1-F	CTCGGAGCTACCTGCATGTTTCT	q-PCR
q-CCND1-R	TTTACGGATGATCTGTTTGGTGT	q-PCR
q-β-actin-F	ATCTTTCTTGGGTATGGAGTC	q-PCR
q-β-actin-R	GCCAGGGTACATTGTGG	q-PCR
β-actin-RIP-F	ATCTTTCTTGGGTATGGAGTC	q-PCR
β-actin-RIP-R	GCCAGGGTACATTGTGG	q-PCR
CD44-F	AACTCTGCCTTCGGGTAATG	RT-PCR
CD44-R	AGAAGGAGGAGGGGTTGGTAA	RT-PCR
EBF3-F	TCTGAAACGAGCAGCTGACAT	RT-PCR
EBF3-R	AAGGGAGGGTGACCGAAGA	RT-PCR
ITGB4-F	CCATCATTCCCGATGTCCCC	RT-PCR
ITGB4-R	GTCTCTGGTCAGTGAGGAGC	RT-PCR
TEAD1-F	AAGACACGGACCAGGAAGCA	RT-PCR
TEAD1-R	CCTGAAATGGGAGCTGTGACT	RT-PCR
CDC14B-F	ACAGGAGAACCATCCAAAACGA	RT-PCR
CDC14B-R	CTTTCAACACTGCTTGCCGA	RT-PCR
TGFBR2-rtpcr-e1F	ACGGAATGATGAAAATGTGACGTTAG	RT-PCR
TGFBR2-rtpcr-e1R	TGCACAGACTTCGTTATTCTTCTCACA	RT-PCR
TGFBR2-rtpcr-e1e2F	ACAGATTTAGGGAACATGGACTGCAA	RT-PCR
TGFBR2-rtpcr-e1e2R	CTTCCTCTTCTTGTGAGTGCGGTAGGCAT	RT-PCR
TGFBR2-RT-F	GTGACGTTAGAAACAATCTGCCATG	RT-PCR
TGFBR2-RT-R	ATCAACCAATACTGTTTACCAAGAT	RT-PCR
TRA2B-S siRNA-a#1	GAAAGUGAAUGCAUGCUAAUU	siRNA
TRA2B-S siRNA-as#1	UUAGCAUGCAUUCACUUUCUU	siRNA
TRA2B-S siRNA-a#2	GCUAAUUAUCAGACCAGAAGU	siRNA
TRA2B-S siRNA-as#2	UUCUGGUCUGAUAAUUAGCAU	siRNA
TRA2B-S siRNA-a#3	GAAGUUAAGAUAAGAAGUAAU	siRNA
TRA2B-S siRNA-as#3	UACUUCUUAUCUUAACUUCAU	siRNA
