# Supplementary material for: Bulk and single‐cell alternative splicing analyses reveal roles of TRA2B in myogenic differentiation
Source: Cell Prolif. 2023 Sep 13;57(2):e13545. doi: 10.1111/cpr.13545 (PMC10849790; doi:10.1111/cpr.13545)
Supplement: Supplementary file 3 — DATASET EV 3. Alternative splicing events of PM, GM and DM stages detected by SUPPA. [file CPR-57-e13545-s001.xlsx]

## Sheet: filter_results
group	number of significantly AS events
PM_vs_GM	679
GM_vs_DM	354
PM_vs_DM	644

## Sheet: Supplementary data 2
PM_psi_events-GM_psi_events_dPSI	PM_psi_events-GM_psi_events_p-val	PM_psi_events-DM_psi_events_dPSI	PM_psi_events-DM_psi_events_p-val	GM_psi_events-DM_psi_events_dPSI	GM_psi_events-DM_psi_events_p-val
PB.10004;A5:2:76267793-76268954:76267793-76269060:-	-0.163948	0.207792	-0.273779	0.144855	-0.109831	0.219281
PB.10004;RI:2:76270354:76270448-76271216:76271286:-	0.163948	0.207792	0.273779	0.144855	0.109831	0.219281
PB.10005;A5:2:76303349-76303501:76303349-76303517:-	-0.203032	0.26759	-0.0925803	0.317807	0.110452	0.270563
PB.10005;AF:2:76292195-76303501:76303527:76292195-76305916:76306092:-	-0.0699321	0.31019	-0.226219	0.317807	-0.156287	0.270563
PB.10005;AF:2:76292195-76303501:76303532:76292195-76305916:76306092:-	-0.0513052	0.31019	-0.0904216	0.317807	-0.0391165	1
PB.10005;AF:2:76292195-76303501:76303538:76292195-76305916:76306092:-	-0.108481	0.31019	-0.0065916	1	0.10189	0.280275
PB.10005;AF:2:76292195-76303501:76303549:76292195-76305916:76306092:-	-0.150406	0.26759	-0.232918	0.317807	-0.0825118	0.280275
PB.10005;AF:2:76303349-76303501:76303553:76303349-76305916:76306207:-	-0.253648	0.26759	0.0563569	0.317807	0.310005	0.214785
PB.10005;AF:2:76303349-76303517:76303550:76303349-76305916:76306207:-	0.222943	0.26759	0.675705	0.317807	0.452762	0.214785
PB.10005;SE:2:76292195-76300295:76300412-76303171:-	0.141924	0.26759	0.0892544	0.317807	-0.0526694	0.280275
PB.10005;SE:2:76292195-76303171:76303349-76303501:-	0.164577	0.26759	0.271499	0.317807	0.106923	0.270563
PB.10005;SE:2:76292195-76303171:76303349-76305916:-	0.323067	0.26759	-0.0527305	0.33078	-0.375798	0.214785
PB.10006;A3:2:76345374-76350024:76345372-76350024:-	nan	1	nan	1	nan	1
PB.10006;A3:2:76351242-76352296:76351135-76352296:-	nan	1	nan	1	nan	1
PB.10006;A5:2:76345374-76349470:76345374-76350024:-	nan	1	nan	1	nan	1
PB.10006;A5:2:76367838-76383854:76367838-76384011:-	nan	1	nan	1	nan	1
PB.10006;AF:2:76507770-76570870:76571109:76507770-76571929:76572050:-	nan	1	nan	1	-0.0032261	1
PB.10006;AF:2:76507770-76570870:76571109:76507770-76571929:76572102:-	nan	1	nan	1	0.648431	0.13986
PB.10006;AF:2:76507770-76570870:76571109:76507770-76571929:76572122:-	nan	1	nan	1	0	1
PB.10006;AF:2:76507770-76570870:76571109:76507770-76571929:76572160:-	0.00366458	1	-0.00287197	1	-0.00653655	1
PB.10006;RI:2:76338201:76338339-76339023:76339223:-	nan	1	nan	1	nan	1
PB.10006;RI:2:76339023:76339223-76339861:76339939:-	nan	1	nan	1	nan	1
PB.10006;RI:2:76358702:76358768-76359482:76359630:-	nan	1	nan	1	nan	1
PB.10006;RI:2:76422218:76422287-76422988:76423097:-	nan	1	nan	1	nan	1
PB.10006;SE:2:76342928-76343801:76343828-76344186:-	nan	1	nan	1	nan	1
PB.10006;SE:2:76359630-76361609:76361704-76366050:-	nan	1	nan	1	nan	1
PB.1000;AF:1:92636573:92636643-92638521:92636843:92637134-92638521:+	-0.0168436	1	-0.0118042	1	0.00503938	1
PB.1000;AF:1:92636606:92636643-92638521:92636843:92637134-92638521:+	nan	1	nan	1	nan	1
PB.10012;A3:2:78312726-78316229:78312723-78316229:-	0.0492896	1	0.0931777	0.252747	0.0438881	1
PB.10012;AF:2:78269978-78270725:78270805:78269978-78270835:78270896:-	nan	1	nan	1	-0.333333	0.447552
PB.10012;AF:2:78269978-78270725:78270805:78269978-78272362:78272754:-	nan	1	nan	1	nan	1
PB.10012;AF:2:78269978-78270725:78270819:78269978-78270835:78270896:-	nan	1	nan	1	nan	1
PB.10012;AF:2:78269978-78270725:78270819:78269978-78272362:78272754:-	nan	1	nan	1	nan	1
PB.10012;AF:2:78269978-78270725:78270827:78269978-78270835:78270896:-	nan	1	nan	1	nan	1
PB.10012;AF:2:78269978-78270725:78270827:78269978-78272362:78272754:-	nan	1	nan	1	nan	1
PB.10012;AF:2:78269978-78270835:78270896:78269978-78272362:78272754:-	nan	1	0.266486	0.252747	nan	1
PB.10012;RI:2:78281653:78281834-78282954:78283023:-	0.00687838	1	0.0129127	1	0.00603433	1
PB.10012;RI:2:78287168:78287287-78288261:78288395:-	0.0229368	1	0.0487423	1	0.0258055	1
PB.10013;RI:2:78406970:78407107-78408849:78409034:-	nan	1	nan	1	nan	1
PB.10013;RI:2:78408849:78409034-78409535:78409654:-	nan	1	nan	1	nan	1
PB.10013;RI:2:78409535:78409654-78409998:78410147:-	nan	1	nan	1	nan	1
PB.10020;SE:2:79203526-79206145:79206332-79208697:-	nan	1	nan	1	nan	1
PB.10020;SE:2:79203526-79208697:79208826-79210450:-	0	1	-0.0322507	1	-0.0322507	1
PB.10022;MX:2:79704131-79710218:79710263-79724446:79704131-79716374:79716532-79724446:-	0.173951	0.165168	0.20525	0.153846	0.0312987	1
PB.10022;SE:2:79704131-79710218:79710263-79724446:-	0.0739019	0.165168	0.0822377	0.153846	0.00833575	1
PB.10022;SE:2:79704131-79716374:79716532-79724446:-	-0.0687173	0.165168	-0.0968899	0.153846	-0.0281726	1
PB.10022;SE:2:79724618-79724891:79724991-79730018:-	0.00175571	1	-0.0108172	1	-0.0125729	1
PB.10028;A5:2:80751306-80752824:80751306-80753024:-	0.075712	0.231768	0.0247909	1	-0.0509211	0.29021
PB.10029;A3:2:80852811-80853684:80852793-80853684:-	nan	1	nan	1	nan	1
PB.10029;A5:2:80850402-80852581:80850402-80852617:-	0.1375	0.31993	nan	1	nan	1
PB.10029;A5:2:80957733-80991417:80957733-80991705:-	nan	1	nan	1	nan	1
PB.10029;AF:2:80878450-80879286:80879440:80878450-80879628:80879669:-	nan	1	nan	1	nan	1
PB.10029;AF:2:80957733-80991417:80991613:80957733-80991705:80991783:-	nan	1	nan	1	nan	1
PB.10029;AF:2:80957733-80991417:80991613:80957733-80991705:80991790:-	nan	1	nan	1	0	1
PB.10029;AF:2:80957733-80991417:80991613:80957733-80991705:80991805:-	nan	1	nan	1	nan	1
PB.10029;AF:2:80957733-80991417:80991613:80957733-80991705:80991828:-	0	1	0	1	0	1
PB.10029;AF:2:80957733-80991417:80991615:80957733-80991705:80991783:-	0.361834	0.186563	0.419498	0.180819	0.0576643	0.510689
PB.10029;AF:2:80957733-80991417:80991615:80957733-80991705:80991790:-	-0.159344	0.31993	-0.230442	0.222444	-0.0710987	0.510689
PB.10029;AF:2:80957733-80991417:80991615:80957733-80991705:80991805:-	0.35583	0.186563	0.483871	0.180819	0.128042	0.510689
PB.10029;AF:2:80957733-80991417:80991615:80957733-80991705:80991828:-	0.0299922	1	0.17349	0.222444	0.143498	0.440559
PB.10029;RI:2:80849641:80850402-80852581:80852811:-	-0.00943527	1	0	1	0.00943527	1
PB.10029;RI:2:80849641:80850402-80852617:80852811:-	0.145597	0.186563	0.16837	0.180819	0.0227737	1
PB.10029;RI:2:80991417:80991565-80991705:80991806:-	nan	1	nan	1	nan	1
PB.10029;SE:2:80853777-80855885:80856016-80857676:-	nan	1	nan	1	nan	1
PB.10029;SE:2:80858820-80859689:80859805-80860457:-	nan	1	nan	1	nan	1
PB.10029;SE:2:80934625-80957636:80957733-80991417:-	nan	1	nan	1	nan	1
PB.10029;SE:2:80957733-80971198:80971277-80991417:-	nan	1	nan	1	nan	1
PB.10029;SE:2:80957733-80991417:80991565-80991705:-	0.379421	0.0674326	0.225741	0.180819	-0.15368	0.431568
PB.10030;A3:2:81111358-81116186:81109843-81116186:-	nan	1	nan	1	nan	1
PB.10030;A3:2:81116324-81138403:81116291-81138403:-	nan	1	nan	1	nan	1
PB.10030;A5:2:81174808-81190025:81174808-81190046:-	nan	1	nan	1	nan	1
PB.10030;A5:2:81174808-81208573:81174808-81208643:-	nan	1	nan	1	-0.106542	0.505838
PB.10030;A5:2:81174808-81215427:81174808-81215440:-	-0.607268	0.2505	-0.561003	0.391109	0.0462643	1
PB.10030;AF:2:81174808-81190025:81190053:81174808-81208573:81208766:-	nan	1	nan	1	-0.0865704	0.521479
PB.10030;AF:2:81174808-81190025:81190053:81174808-81208643:81208774:-	nan	1	nan	1	-0.26376	0.500845
PB.10030;AF:2:81174808-81190025:81190053:81174808-81215427:81215485:-	nan	1	nan	1	nan	1
PB.10030;AF:2:81174808-81190025:81190053:81174808-81215440:81215512:-	nan	1	nan	1	nan	1
PB.10030;AF:2:81174808-81190025:81190053:81174808-81215440:81215549:-	nan	1	nan	1	-0.121561	0.500845
PB.10030;AF:2:81174808-81190025:81190053:81174808-81215440:81215576:-	nan	1	nan	1	nan	1
PB.10030;AF:2:81174808-81190025:81190053:81174808-81215794:81215940:-	nan	1	nan	1	nan	1
PB.10030;AF:2:81174808-81190025:81190053:81174808-81215794:81215943:-	nan	1	nan	1	nan	1
PB.10030;AF:2:81174808-81190025:81190053:81174808-81215794:81215960:-	nan	1	nan	1	nan	1
PB.10030;AF:2:81174808-81190025:81190053:81174808-81215794:81216023:-	nan	1	nan	1	-0.120385	0.500845
PB.10030;AF:2:81174808-81190025:81190053:81174808-81215794:81216025:-	0.20587	0.2505	0.083619	0.391109	-0.122251	0.500845
PB.10030;AF:2:81174808-81190025:81190053:81174808-81215794:81216160:-	0.183777	0.391742	0.105341	0.391109	-0.0784359	0.505838
PB.10030;AF:2:81174808-81190025:81190053:81174808-81216525:81216879:-	nan	1	nan	1	-0.422141	0.500845
PB.10030;AF:2:81174808-81190025:81190094:81174808-81208573:81208766:-	nan	1	nan	1	nan	1
PB.10030;AF:2:81174808-81190025:81190094:81174808-81208643:81208774:-	nan	1	nan	1	nan	1
PB.10030;AF:2:81174808-81190025:81190094:81174808-81215427:81215485:-	nan	1	nan	1	nan	1
PB.10030;AF:2:81174808-81190025:81190094:81174808-81215440:81215512:-	nan	1	nan	1	nan	1
PB.10030;AF:2:81174808-81190025:81190094:81174808-81215440:81215549:-	nan	1	nan	1	nan	1
PB.10030;AF:2:81174808-81190025:81190094:81174808-81215440:81215576:-	nan	1	nan	1	nan	1
PB.10030;AF:2:81174808-81190025:81190094:81174808-81215794:81215940:-	nan	1	nan	1	nan	1
PB.10030;AF:2:81174808-81190025:81190094:81174808-81215794:81215943:-	nan	1	nan	1	nan	1
PB.10030;AF:2:81174808-81190025:81190094:81174808-81215794:81215960:-	nan	1	nan	1	nan	1
PB.10030;AF:2:81174808-81190025:81190094:81174808-81215794:81216023:-	nan	1	nan	1	nan	1
PB.10030;AF:2:81174808-81190025:81190094:81174808-81215794:81216025:-	nan	1	nan	1	nan	1
PB.10030;AF:2:81174808-81190025:81190094:81174808-81215794:81216160:-	nan	1	nan	1	nan	1
PB.10030;AF:2:81174808-81190025:81190094:81174808-81216525:81216879:-	nan	1	nan	1	nan	1
PB.10030;AF:2:81174808-81190025:81190109:81174808-81208573:81208766:-	nan	1	nan	1	nan	1
PB.10030;AF:2:81174808-81190025:81190109:81174808-81208643:81208774:-	nan	1	nan	1	nan	1
PB.10030;AF:2:81174808-81190025:81190109:81174808-81215427:81215485:-	nan	1	nan	1	nan	1
PB.10030;AF:2:81174808-81190025:81190109:81174808-81215440:81215512:-	nan	1	nan	1	nan	1
PB.10030;AF:2:81174808-81190025:81190109:81174808-81215440:81215549:-	nan	1	nan	1	nan	1
PB.10030;AF:2:81174808-81190025:81190109:81174808-81215440:81215576:-	nan	1	nan	1	nan	1
PB.10030;AF:2:81174808-81190025:81190109:81174808-81215794:81215940:-	nan	1	nan	1	nan	1
PB.10030;AF:2:81174808-81190025:81190109:81174808-81215794:81215943:-	nan	1	nan	1	nan	1
PB.10030;AF:2:81174808-81190025:81190109:81174808-81215794:81215960:-	nan	1	nan	1	nan	1
PB.10030;AF:2:81174808-81190025:81190109:81174808-81215794:81216023:-	nan	1	nan	1	nan	1
PB.10030;AF:2:81174808-81190025:81190109:81174808-81215794:81216025:-	nan	1	nan	1	nan	1
PB.10030;AF:2:81174808-81190025:81190109:81174808-81215794:81216160:-	nan	1	nan	1	nan	1
PB.10030;AF:2:81174808-81190025:81190109:81174808-81216525:81216879:-	nan	1	nan	1	nan	1
PB.10030;AF:2:81174808-81190025:81190331:81174808-81208573:81208766:-	-0.0563757	0.485229	-0.0176959	1	0.0386797	1
PB.10030;AF:2:81174808-81190025:81190331:81174808-81208643:81208774:-	-0.184411	0.351791	-0.124999	0.391109	0.0594116	0.500845
PB.10030;AF:2:81174808-81190025:81190331:81174808-81215427:81215485:-	0.0404681	1	0.0317496	1	-0.00871857	1
PB.10030;AF:2:81174808-81190025:81190331:81174808-81215440:81215512:-	0.207992	0.351791	0.207992	0.391109	0	1
PB.10030;AF:2:81174808-81190025:81190331:81174808-81215440:81215549:-	-0.452697	0.2505	-0.323712	0.391109	0.128985	0.500845
PB.10030;AF:2:81174808-81190025:81190331:81174808-81215440:81215576:-	-0.00621286	1	-0.0192442	1	-0.0130313	1
PB.10030;AF:2:81174808-81190025:81190331:81174808-81215794:81215940:-	0	1	0	1	0	1
PB.10030;AF:2:81174808-81190025:81190331:81174808-81215794:81215943:-	0	1	0	1	0	1
PB.10030;AF:2:81174808-81190025:81190331:81174808-81215794:81215960:-	-0.350834	0.2505	-0.128201	0.391109	0.222632	0.500845
PB.10030;AF:2:81174808-81190025:81190331:81174808-81215794:81216023:-	-0.53359	0.2505	-0.521587	0.285714	0.0120032	1
PB.10030;AF:2:81174808-81190025:81190331:81174808-81215794:81216025:-	0.279307	0.2505	0.413014	0.285714	0.133706	0.500845
PB.10030;AF:2:81174808-81190025:81190331:81174808-81215794:81216160:-	-0.0797085	0.444389	0.126294	0.391109	0.206003	0.500845
PB.10030;AF:2:81174808-81190025:81190331:81174808-81216525:81216879:-	-0.010967	1	-0.0216747	1	-0.0107077	1
PB.10030;AF:2:81174808-81190046:81190088:81174808-81208573:81208766:-	nan	1	nan	1	nan	1
PB.10030;AF:2:81174808-81190046:81190088:81174808-81208643:81208774:-	nan	1	nan	1	-0.322685	0.500845
PB.10030;AF:2:81174808-81190046:81190088:81174808-81215427:81215485:-	0.364248	0.351791	nan	1	nan	1
PB.10030;AF:2:81174808-81190046:81190088:81174808-81215440:81215512:-	nan	1	nan	1	nan	1
PB.10030;AF:2:81174808-81190046:81190088:81174808-81215440:81215549:-	nan	1	nan	1	-0.134538	0.500845
PB.10030;AF:2:81174808-81190046:81190088:81174808-81215440:81215576:-	nan	1	nan	1	nan	1
PB.10030;AF:2:81174808-81190046:81190088:81174808-81215794:81215940:-	nan	1	nan	1	nan	1
PB.10030;AF:2:81174808-81190046:81190088:81174808-81215794:81215943:-	nan	1	nan	1	nan	1
PB.10030;AF:2:81174808-81190046:81190088:81174808-81215794:81215960:-	nan	1	nan	1	nan	1
PB.10030;AF:2:81174808-81190046:81190088:81174808-81215794:81216023:-	nan	1	nan	1	-0.0565389	0.500845
PB.10030;AF:2:81174808-81190046:81190088:81174808-81215794:81216025:-	0.0201516	1	-0.0662027	0.391109	-0.0863543	0.500845
PB.10030;AF:2:81174808-81190046:81190088:81174808-81215794:81216160:-	-0.133764	0.438561	-0.266445	0.391109	-0.132681	0.500845
PB.10030;AF:2:81174808-81190046:81190088:81174808-81216525:81216879:-	nan	1	nan	1	nan	1
PB.10030;AF:2:81174808-81208573:81208766:81174808-81215427:81215485:-	nan	1	nan	1	-0.240095	0.500845
PB.10030;AF:2:81174808-81208573:81208766:81174808-81215440:81215512:-	nan	1	nan	1	nan	1
PB.10030;AF:2:81174808-81208573:81208766:81174808-81215440:81215549:-	nan	1	nan	1	-0.0455949	1
PB.10030;AF:2:81174808-81208573:81208766:81174808-81215440:81215576:-	nan	1	nan	1	nan	1
PB.10030;AF:2:81174808-81208573:81208766:81174808-81215794:81215940:-	nan	1	nan	1	nan	1
PB.10030;AF:2:81174808-81208573:81208766:81174808-81215794:81215943:-	nan	1	nan	1	nan	1
PB.10030;AF:2:81174808-81208573:81208766:81174808-81215794:81215960:-	nan	1	nan	1	0.222158	0.500845
PB.10030;AF:2:81174808-81208573:81208766:81174808-81215794:81216023:-	nan	1	nan	1	-0.02314	1
PB.10030;AF:2:81174808-81208573:81208766:81174808-81215794:81216025:-	0.0479346	1	0.0231086	1	-0.024826	1
PB.10030;AF:2:81174808-81208573:81208766:81174808-81215794:81216160:-	0.0783281	0.485229	0.044161	1	-0.0341671	1
PB.10030;AF:2:81174808-81208573:81208766:81174808-81216525:81216879:-	nan	1	nan	1	nan	1
PB.10030;AF:2:81174808-81208643:81208774:81174808-81215427:81215485:-	nan	1	nan	1	-0.0703522	0.524647
PB.10030;AF:2:81174808-81208643:81208774:81174808-81215440:81215512:-	nan	1	nan	1	0	1
PB.10030;AF:2:81174808-81208643:81208774:81174808-81215440:81215549:-	nan	1	nan	1	0.0178179	1
PB.10030;AF:2:81174808-81208643:81208774:81174808-81215440:81215576:-	nan	1	nan	1	-0.108738	0.505838
PB.10030;AF:2:81174808-81208643:81208774:81174808-81215794:81215940:-	nan	1	nan	1	0	1
PB.10030;AF:2:81174808-81208643:81208774:81174808-81215794:81215943:-	nan	1	nan	1	0	1
PB.10030;AF:2:81174808-81208643:81208774:81174808-81215794:81215960:-	nan	1	nan	1	0.304825	0.500845
PB.10030;AF:2:81174808-81208643:81208774:81174808-81215794:81216023:-	nan	1	nan	1	-0.0404381	1
PB.10030;AF:2:81174808-81208643:81208774:81174808-81215794:81216025:-	0.167832	0.318903	0.171976	0.391109	0.0041447	1
PB.10030;AF:2:81174808-81208643:81208774:81174808-81215794:81216160:-	0.22519	0.351791	0.325501	0.391109	0.100312	0.500845
PB.10030;AF:2:81174808-81208643:81208774:81174808-81216525:81216879:-	nan	1	nan	1	-0.115767	0.505838
PB.10030;AF:2:81174808-81215427:81215485:81174808-81215794:81215940:-	nan	1	nan	1	nan	1
PB.10030;AF:2:81174808-81215427:81215485:81174808-81215794:81215943:-	nan	1	nan	1	nan	1
PB.10030;AF:2:81174808-81215427:81215485:81174808-81215794:81215960:-	nan	1	nan	1	nan	1
PB.10030;AF:2:81174808-81215427:81215485:81174808-81215794:81216023:-	nan	1	nan	1	0.0106699	1
PB.10030;AF:2:81174808-81215427:81215485:81174808-81215794:81216025:-	0.0115096	1	0.0503793	0.391109	0.0388698	1
PB.10030;AF:2:81174808-81215427:81215485:81174808-81215794:81216160:-	-0.0580568	0.485229	0.0561866	0.391109	0.114243	0.500845
PB.10030;AF:2:81174808-81215427:81215485:81174808-81216525:81216879:-	nan	1	nan	1	-0.209453	0.500845
PB.10030;AF:2:81174808-81215440:81215512:81174808-81215794:81215940:-	nan	1	nan	1	nan	1
PB.10030;AF:2:81174808-81215440:81215512:81174808-81215794:81215943:-	nan	1	nan	1	nan	1
PB.10030;AF:2:81174808-81215440:81215512:81174808-81215794:81215960:-	nan	1	nan	1	nan	1
PB.10030;AF:2:81174808-81215440:81215512:81174808-81215794:81216023:-	nan	1	nan	1	0	1
PB.10030;AF:2:81174808-81215440:81215512:81174808-81215794:81216025:-	-0.0688003	0.43519	-0.0688003	0.391109	0	1
PB.10030;AF:2:81174808-81215440:81215512:81174808-81215794:81216160:-	-0.268988	0.351791	-0.268988	0.391109	0	1
PB.10030;AF:2:81174808-81215440:81215512:81174808-81216525:81216879:-	nan	1	nan	1	nan	1
PB.10030;AF:2:81174808-81215440:81215549:81174808-81215794:81215940:-	nan	1	nan	1	0	1
PB.10030;AF:2:81174808-81215440:81215549:81174808-81215794:81215943:-	nan	1	nan	1	0	1
PB.10030;AF:2:81174808-81215440:81215549:81174808-81215794:81215960:-	nan	1	nan	1	0.17261	0.500845
PB.10030;AF:2:81174808-81215440:81215549:81174808-81215794:81216023:-	nan	1	nan	1	-0.106549	0.500845
PB.10030;AF:2:81174808-81215440:81215549:81174808-81215794:81216025:-	0.421425	0.2505	0.408726	0.285714	-0.0126987	1
PB.10030;AF:2:81174808-81215440:81215549:81174808-81215794:81216160:-	0.518389	0.2505	0.61453	0.391109	0.0961406	0.500845
PB.10030;AF:2:81174808-81215440:81215549:81174808-81216525:81216879:-	nan	1	nan	1	-0.0562274	0.522624
PB.10030;AF:2:81174808-81215440:81215576:81174808-81215794:81215940:-	nan	1	nan	1	nan	1
PB.10030;AF:2:81174808-81215440:81215576:81174808-81215794:81215943:-	nan	1	nan	1	nan	1
PB.10030;AF:2:81174808-81215440:81215576:81174808-81215794:81215960:-	nan	1	nan	1	nan	1
PB.10030;AF:2:81174808-81215440:81215576:81174808-81215794:81216023:-	nan	1	nan	1	0.0113702	1
PB.10030;AF:2:81174808-81215440:81215576:81174808-81215794:81216025:-	0.00738779	1	0.0366848	1	0.029297	1
PB.10030;AF:2:81174808-81215440:81215576:81174808-81215794:81216160:-	0.00756219	1	0.0893641	0.391109	0.0818019	0.505838
PB.10030;AF:2:81174808-81215440:81215576:81174808-81216525:81216879:-	nan	1	nan	1	nan	1
PB.10030;AF:2:81174808-81215794:81215940:81174808-81216525:81216879:-	nan	1	nan	1	nan	1
PB.10030;AF:2:81174808-81215794:81215943:81174808-81216525:81216879:-	nan	1	nan	1	nan	1
PB.10030;AF:2:81174808-81215794:81215960:81174808-81216525:81216879:-	nan	1	nan	1	-0.406535	0.500845
PB.10030;AF:2:81174808-81215794:81216023:81174808-81216525:81216879:-	nan	1	nan	1	-0.0084251	1
PB.10030;AF:2:81174808-81215794:81216025:81174808-81216525:81216879:-	-0.00910856	1	-0.0377694	1	-0.0286608	1
PB.10030;AF:2:81174808-81215794:81216160:81174808-81216525:81216879:-	-0.0144916	1	-0.0908652	0.391109	-0.0763737	0.505838
PB.10030;SE:2:81091228-81113134:81113304-81116186:-	0.0257775	1	-0.0366416	1	-0.0624191	0.500845
PB.10030;SE:2:81109843-81113134:81113304-81116186:-	nan	1	nan	1	nan	1
PB.10030;SE:2:81138600-81159813:81159896-81163172:-	nan	1	nan	1	nan	1
PB.10030;SE:2:81163266-81165155:81165199-81167361:-	nan	1	nan	1	nan	1
PB.10038;AF:2:82928457-82979880:82980075:82928457-83011827:83012109:-	0.0628801	0.212787	nan	1	nan	1
PB.10038;SE:2:82928457-83007864:83007959-83011827:-	0.0782093	0.212787	nan	1	nan	1
PB.10053;A5:2:83567800-83567898:83567800-83569188:-	nan	1	nan	1	nan	1
PB.10053;SE:2:83567800-83567898:83569210-83569290:-	0	1	0	1	0	1
PB.10053;SE:2:83567800-83569188:83569210-83569290:-	nan	1	nan	1	nan	1
PB.10058;AF:2:83853684-83853781:83853966:83853684-83873083:83873140:-	0	1	0	1	0	1
PB.10058;AF:2:83853684-83853781:83853966:83853684-83899273:83899521:-	nan	1	nan	1	nan	1
PB.10058;AF:2:83853684-83853781:83853966:83853684-83899273:83899526:-	0	1	0	1	0	1
PB.10058;AF:2:83853684-83873083:83873140:83853684-83899273:83899521:-	0	1	0	1	0	1
PB.10058;AF:2:83853684-83873083:83873140:83853684-83899273:83899526:-	0.0547989	0.231768	0.0421206	1	-0.0126783	1
PB.10070;A3:2:85634602-85634765:85633812-85634765:-	nan	1	nan	1	nan	1
PB.10070;A5:2:85633155-85633699:85633155-85634520:-	-0.227331	0.729271	-0.112467	1	0.114865	0.939061
PB.10070;MX:2:85633155-85633699:85633812-85634765:85633155-85634520:85634602-85634765:-	nan	1	nan	1	nan	1
PB.10070;RI:2:85633048:85633155-85633699:85633812:-	nan	1	nan	1	nan	1
PB.10070;RI:2:85633048:85633812-85634765:85634893:-	0	1	0	1	0	1
PB.10070;RI:2:85633699:85633812-85634520:85634602:-	-0.0156508	1	-0.00316996	1	0.0124808	1
PB.10070;SE:2:85633155-85633699:85633812-85634520:-	0.00908701	1	0.00533932	1	-0.00374769	1
PB.10070;SE:2:85633812-85634520:85634602-85634765:-	nan	1	nan	1	nan	1
PB.10073;RI:2:85667430:85667601-85668320:85668515:-	nan	1	nan	1	nan	1
PB.10073;RI:2:85670422:85670546-85671729:85671877:-	nan	1	nan	1	nan	1
PB.10077;RI:2:85792527:85792582-85792864:85792898:-	nan	1	nan	1	nan	1
PB.10089;A5:2:87821957-87824781:87821957-87824793:-	0.0829918	0.411588	0.101778	0.287712	0.0187861	1
PB.10089;A5:2:87846708-87849331:87846708-87849510:-	-0.0252158	1	0.00562302	1	0.0308388	1
PB.10095;A3:2:88426648-88427555:88426645-88427555:-	nan	1	nan	1	nan	1
PB.10095;A3:2:88427712-88428549:88427650-88428549:-	nan	1	nan	1	nan	1
PB.10095;RI:2:88408273:88408386-88408858:88409000:-	nan	1	nan	1	nan	1
PB.10096;A5:2:88551810-88551902:88551810-88552126:-	0.0747108	0.0584416	0.115526	0.0244755	0.0408152	1
PB.10096;A5:2:88552177-88552252:88552177-88552256:-	-0.080644	0.0584416	-0.130825	0.0244755	-0.0501807	0.23976
PB.10099;AF:2:88809282-88812896:88812967:88809282-88816651:88816677:-	0.0805181	0.333417	nan	1	nan	1
PB.10099;AF:2:88809282-88812896:88813105:88809282-88816651:88816677:-	0.0236048	1	nan	1	nan	1
PB.10099;AF:2:88809282-88812896:88813107:88809282-88816651:88816677:-	nan	1	nan	1	nan	1
PB.10099;AF:2:88809282-88812896:88813108:88809282-88816651:88816677:-	0.345069	0.217283	0.834834	0.0831668	0.489766	0.0989011
PB.10099;SE:2:88772008-88779134:88779322-88782345:-	0.141136	0.217283	-0.0701757	0.208791	-0.211311	0.0771728
PB.10099;SE:2:88801301-88801568:88801723-88802568:-	0.0779249	0.217283	-0.323542	0.0831668	-0.401467	0.0434565
PB.10104;AF:2:89249857-89250690:89250819:89249857-89253584:89253600:-	nan	1	nan	1	nan	1
PB.10104;AF:2:89249857-89250690:89250819:89249857-89253584:89253606:-	-0.0490796	1	-0.0886778	0.630619	-0.0395981	1
PB.10104;AF:2:89249857-89250690:89250819:89249857-89253584:89253633:-	-0.0826557	1	0.0153854	1	0.0980411	1
PB.10104;RI:2:89199625:89199796-89202808:89202917:-	0.0281665	1	0.060102	0.630619	0.0319355	1
PB.10104;SE:2:89208825-89211362:89211503-89214270:-	0.01173	1	0.0217608	1	0.0100308	1
PB.10104;SE:2:89249857-89250690:89250818-89253584:-	0.0289785	1	0.0266214	1	-0.00235711	1
PB.10105;AF:2:89330008-89335288:89335353:89330008-89335468:89335494:-	0	1	0	1	0	1
PB.10105;AF:2:89330008-89335288:89335353:89330008-89335468:89335534:-	-0.127964	0.312188	-0.0955086	0.311688	0.0324558	1
PB.10105;AF:2:89330008-89335288:89335355:89330008-89335468:89335494:-	0	1	nan	1	nan	1
PB.10105;AF:2:89330008-89335288:89335355:89330008-89335468:89335534:-	-0.162383	0.312188	-0.262339	0.311688	-0.0999554	0.490759
PB.10105;SE:2:89308999-89314218:89314440-89323010:-	-0.0661986	0.312188	0.0117927	1	0.0779914	0.490759
PB.10105;SE:2:89323075-89329816:89330008-89335468:-	nan	1	nan	1	0	1
PB.10106;A3:2:89382805-89384669:89382793-89384669:-	0	1	0	1	0	1
PB.10109;AL:2:89601684:89602060-89696672:89688182:89693380-89696672:-	0	1	0	1	0	1
PB.10109;AL:2:89601684:89602060-89696672:89692671:89693380-89696672:-	nan	1	nan	1	nan	1
PB.10109;AL:2:89601684:89602060-89696672:89693058:89693380-89696672:-	nan	1	nan	1	nan	1
PB.10109;AL:2:89601684:89602060-89696672:89693059:89693380-89696672:-	0	1	0	1	0	1
PB.10109;AL:2:89601684:89602060-89696672:89693065:89693380-89696672:-	0	1	0	1	0	1
PB.10109;MX:2:89693380-89696672:89696773-89697225:89693380-89697003:89697100-89697225:-	-0.0794226	0.425574	0.0920136	0.374625	0.171436	0.218781
PB.10109;SE:2:89693380-89696672:89696773-89697003:-	-0.0108333	1	0.0194124	1	0.0302457	1
PB.10109;SE:2:89696773-89697003:89697100-89697225:-	0.00216985	1	0.00356292	1	0.00139307	1
PB.1010;SE:1:93265047-93274302:93274358-93278736:+	-0.0735675	0.261239	-0.174401	0.198302	-0.100833	0.222777
PB.10110;RI:2:89743000:89743198-89744379:89744469:-	-0.925905	0.00799201	-0.45909	0.022977	0.466815	0.016983
PB.10110;SE:2:89745600-89752900:89753003-89767771:-	0.0509411	0.28022	0.00532071	1	-0.0456204	1
PB.10110;SE:2:89753003-89756720:89756828-89767771:-	nan	1	nan	1	nan	1
PB.10113;AF:2:90082338-90085452:90085566:90082338-90134248:90134313:-	nan	1	nan	1	nan	1
PB.10113;SE:2:89912359-89914781:89914927-89917063:-	nan	1	nan	1	nan	1
PB.10115;AF:2:90214233-90214319:90214466:90214233-90214668:90214728:-	-0.00045285	1	0.0412287	1	0.0416815	1
PB.10115;RI:2:90211293:90211375-90212029:90212164:-	0.00045285	1	-0.0412287	1	-0.0416815	1
PB.10117;A3:2:90239013-90240804:90238988-90240804:-	-0.0178828	1	0.000967931	1	0.0188507	1
PB.1012;A5:1:93435667-93436476:93435459-93436476:+	-0.0110222	1	-0.0037229	1	0.00729934	1
PB.10133;A3:2:91856195-91857928:91855566-91857928:-	nan	1	nan	1	nan	1
PB.10133;A3:2:91856289-91857928:91856195-91857928:-	nan	1	nan	1	nan	1
PB.10133;A5:2:91849127-91849503:91849127-91849639:-	nan	1	nan	1	nan	1
PB.10133;A5:2:91849127-91849503:91849127-91849695:-	nan	1	nan	1	nan	1
PB.10133;A5:2:91849127-91849639:91849127-91849695:-	nan	1	nan	1	nan	1
PB.10133;A5:2:91853071-91853829:91853071-91853958:-	nan	1	nan	1	nan	1
PB.10133;A5:2:91855566-91855888:91855566-91856189:-	0.452638	0.201798	0.100153	0.224151	-0.352486	0.265568
PB.10133;A5:2:91855566-91855888:91855566-91857928:-	nan	1	nan	1	nan	1
PB.10133;RI:2:91848986:91849127-91849503:91849803:-	nan	1	nan	1	nan	1
PB.10133;RI:2:91848986:91849127-91849639:91849803:-	nan	1	nan	1	nan	1
PB.10133;RI:2:91848986:91849127-91849639:91851781:-	-0.179229	0.201798	-0.0546113	0.266733	0.124618	0.307817
PB.10133;RI:2:91848986:91849127-91849695:91849803:-	nan	1	nan	1	nan	1
PB.10133;RI:2:91848986:91849803-91851621:91851781:-	0.262277	0.201798	0.262277	0.224151	0	1
PB.10133;RI:2:91849639:91849803-91851621:91851781:-	nan	1	nan	1	nan	1
PB.10133;RI:2:91855404:91855566-91855888:91858071:-	-0.188996	0.201798	0.291849	0.224151	0.480844	0.265568
PB.10133;RI:2:91855404:91855566-91857928:91858071:-	nan	1	nan	1	nan	1
PB.10133;RI:2:91855404:91856195-91857928:91858071:-	0.232762	0.201798	0.566095	0.224151	0.333333	0.265568
PB.10133;SE:2:91855566-91856189:91856289-91857928:-	nan	1	nan	1	nan	1
PB.10167;A3:2:96598189-96598959:96598169-96598959:-	nan	1	nan	1	nan	1
PB.10168;A5:2:96644060-96647156:96644060-96647161:-	0.246311	0.13037	0.0856287	0.240509	-0.160683	0.259241
PB.10168;AF:2:96644060-96646670:96647030:96644060-96647156:96647225:-	nan	1	nan	1	nan	1
PB.10168;AF:2:96644060-96646670:96647030:96644060-96647156:96647232:-	nan	1	nan	1	nan	1
PB.10168;AF:2:96644060-96646670:96647030:96644060-96647156:96647248:-	nan	1	nan	1	nan	1
PB.10168;AF:2:96644060-96646670:96647030:96644060-96647161:96647204:-	nan	1	nan	1	nan	1
PB.10168;AF:2:96644060-96646670:96647030:96644060-96647161:96647275:-	nan	1	nan	1	nan	1
PB.10168;AF:2:96644060-96646670:96647030:96644060-96647411:96647522:-	nan	1	nan	1	nan	1
PB.10168;AF:2:96644060-96647156:96647225:96644060-96647411:96647522:-	-0.142519	0.130869	-0.166092	0.140859	-0.0235728	1
PB.10168;AF:2:96644060-96647156:96647232:96644060-96647411:96647522:-	0.0214871	1	0.00777533	1	-0.0137117	1
PB.10168;AF:2:96644060-96647156:96647248:96644060-96647411:96647522:-	0.266175	0.13037	0.303891	0.0689311	0.0377165	1
PB.10168;AF:2:96644060-96647161:96647204:96644060-96647411:96647522:-	-0.00760016	1	0.0111999	1	0.0188001	1
PB.10168;AF:2:96644060-96647161:96647275:96644060-96647411:96647522:-	-0.0627855	0.233766	0.0556742	0.240509	0.11846	0.259241
PB.1016;A3:1:93800915-93802272:93800915-93802308:+	-0.00287519	1	-0.00156908	1	0.00130611	1
PB.1016;AF:1:93774484:93774527-93789654:93774547:93774576-93789654:+	0.00287519	1	0.00156908	1	-0.00130611	1
PB.1016;SE:1:93789736-93790614:93790702-93792736:+	0.00287519	1	0.00156908	1	-0.00130611	1
PB.10170;A3:2:96988266-96990196:96986667-96990196:-	nan	1	nan	1	nan	1
PB.10170;A3:2:96988333-96990196:96986667-96990196:-	nan	1	nan	1	nan	1
PB.10170;A3:2:96988333-96990196:96988266-96990196:-	nan	1	nan	1	nan	1
PB.10170;AL:2:96985899:96986667-96990196:96987213:96988333-96990196:-	nan	1	nan	1	nan	1
PB.10170;AL:2:96985899:96986667-96990196:96987219:96988333-96990196:-	nan	1	nan	1	nan	1
PB.10170;AL:2:96985904:96986667-96990196:96987213:96988333-96990196:-	0	1	0.333333	0.221778	0.333333	0.163337
PB.10170;AL:2:96985904:96986667-96990196:96987219:96988333-96990196:-	0.0340192	1	0.0416969	1	0.00767776	1
PB.10170;RI:2:96987219:96988333-96990196:96990346:-	0.0838522	0.404595	0.178992	0.145355	0.0951395	0.163337
PB.10170;SE:2:96994302-96995685:96995831-96996682:-	nan	1	nan	1	nan	1
PB.10171;A3:2:97050707-97051069:97050691-97051069:-	-0.0053493	1	0.00124323	1	0.00659253	1
PB.10171;RI:2:97052668:97052841-97053931:97055876:-	0.173124	0.406593	0.26875	0.304695	0.095626	0.527473
PB.10172;RI:2:97207184:97207254-97208044:97208133:-	nan	1	nan	1	nan	1
PB.10173;A3:2:97245756-97246127:97244436-97246127:-	-0.0471517	1	0.14648	0.36297	0.193632	0.263237
PB.10173;A5:2:97236104-97236681:97236104-97238803:-	0.0114254	1	-0.0111094	1	-0.0225349	1
PB.10173;A5:2:97239876-97244241:97239876-97244326:-	nan	1	nan	1	nan	1
PB.10173;A5:2:97244436-97245316:97244436-97245648:-	nan	1	nan	1	nan	1
PB.10173;A5:2:97245756-97246377:97245756-97246383:-	nan	1	nan	1	nan	1
PB.10173;AF:2:97245756-97246127:97246199:97245756-97246377:97246610:-	nan	1	nan	1	0.333333	0.263237
PB.10173;AF:2:97245756-97246127:97246199:97245756-97246383:97246497:-	nan	1	nan	1	0.333333	0.263237
PB.10173;AF:2:97245756-97246127:97246222:97245756-97246377:97246610:-	-0.596341	0.396013	nan	1	nan	1
PB.10173;AF:2:97245756-97246127:97246222:97245756-97246383:97246497:-	nan	1	nan	1	nan	1
PB.10173;AF:2:97245756-97246127:97246224:97245756-97246377:97246610:-	-0.345015	0.396013	nan	1	nan	1
PB.10173;AF:2:97245756-97246127:97246224:97245756-97246383:97246497:-	nan	1	nan	1	nan	1
PB.10173;AF:2:97245756-97246127:97246225:97245756-97246377:97246610:-	nan	1	nan	1	nan	1
PB.10173;AF:2:97245756-97246127:97246225:97245756-97246383:97246497:-	nan	1	nan	1	nan	1
PB.10173;AF:2:97245756-97246127:97246226:97245756-97246377:97246610:-	-0.123184	0.396013	0.0294168	1	0.152601	0.263237
PB.10173;AF:2:97245756-97246127:97246226:97245756-97246383:97246497:-	-0.0410338	1	-0.0291335	1	0.0119003	1
PB.10173;AL:2:97221501:97224893-97244326:97233985:97239876-97244326:-	0	1	0	1	0	1
PB.10173;AL:2:97221501:97224893-97244326:97234765:97239876-97244326:-	0.529394	0.396013	0.529394	0.36297	0	1
PB.10173;AL:2:97221501:97224893-97244326:97234771:97239876-97244326:-	nan	1	nan	1	nan	1
PB.10173;AL:2:97221501:97224893-97244326:97236687:97239876-97244326:-	-0.112357	0.396013	-0.0176761	1	0.0946808	0.30415
PB.10173;AL:2:97221501:97224893-97244326:97237122:97239876-97244326:-	0.0578071	0.396013	0.0654888	0.36297	0.00768166	1
PB.10173;AL:2:97221501:97224893-97244326:97237417:97239876-97244326:-	0	1	-0.293636	0.36297	-0.293636	0.263237
PB.10173;AL:2:97221501:97224893-97244326:97238112:97239876-97244326:-	0.698003	0.11039	0.982733	0.044955	0.28473	0.263237
PB.10173;AL:2:97221501:97224893-97244326:97238240:97239876-97244326:-	-0.245685	0.396013	0.224703	0.36297	0.470388	0.263237
PB.10173;AL:2:97221501:97224893-97244326:97238241:97239876-97244326:-	0.101541	0.396013	0.4114	0.36297	0.309859	0.263237
PB.10173;AL:2:97221501:97224893-97244326:97238242:97239876-97244326:-	0.000620401	1	0.00150419	1	0.000883791	1
PB.10173;AL:2:97221501:97224893-97244326:97238365:97239876-97244326:-	-0.0912546	0.396013	0.350051	0.36297	0.441305	0.263237
PB.10173;AL:2:97238241:97239876-97245648:97240223:97244436-97245648:-	nan	1	nan	1	nan	1
PB.10173;AL:2:97238241:97239876-97245648:97242805:97244436-97245648:-	nan	1	nan	1	nan	1
PB.10173;AL:2:97238241:97239876-97245648:97243015:97244436-97245648:-	nan	1	nan	1	nan	1
PB.10173;MX:2:97239876-97244326:97244436-97246127:97239876-97245648:97245756-97246127:-	nan	1	nan	1	nan	1
PB.10173;SE:2:97239876-97244241:97244436-97245648:-	nan	1	nan	1	nan	1
PB.10173;SE:2:97239876-97244326:97244436-97245648:-	nan	1	nan	1	nan	1
PB.10173;SE:2:97244436-97245316:97245756-97246127:-	-0.0905766	0.396013	0.17294	0.36297	0.263517	0.263237
PB.10173;SE:2:97244436-97245648:97245756-97246127:-	nan	1	nan	1	nan	1
PB.10175;MX:2:97291764-97295043:97295093-97297653:97291764-97295147:97295255-97297653:-	-0.026749	1	-0.00767745	1	0.0190716	1
PB.10175;SE:2:97291764-97295043:97295093-97297653:-	0.0333017	1	0.110886	0.204545	0.0775844	0.491508
PB.10175;SE:2:97291764-97295147:97295255-97297653:-	0.129781	0.0899101	0.122059	0.0749251	-0.00772218	1
PB.10177;A3:2:97452519-97453004:97452398-97453004:-	-0.167928	0.0809191	0.227679	0.0679321	0.395608	0.022977
PB.10180;A3:2:98063762-98065118:98063741-98065118:-	nan	1	nan	1	nan	1
PB.10180;RI:2:98055126:98055255-98056694:98056773:-	nan	1	nan	1	nan	1
PB.10180;RI:2:98058680:98058750-98059355:98059421:-	nan	1	nan	1	nan	1
PB.10183;A5:2:98425495-98450329:98425495-98450344:-	nan	1	nan	1	nan	1
PB.10187;AF:2:98543657-98559002:98559309:98543657-98559435:98559462:-	-0.0948337	0.401598	0.18101	0.152514	0.275844	0.232767
PB.10187;AF:2:98543657-98559002:98559309:98543657-98559435:98559530:-	-0.0627591	0.221778	-0.058707	0.152514	0.0040521	1
PB.10187;RI:2:98528479:98529262-98529646:98530078:-	0.0339298	1	0.347445	0.152514	0.313515	0.232767
PB.10187;SE:2:98538017-98538284:98538378-98543364:-	-0.00777599	1	-0.0190458	1	-0.0112698	1
PB.10188;RI:2:98562430:98563118-98564666:98564776:-	0.00580898	1	0.0103072	1	0.00449826	1
PB.10188;RI:2:98571391:98571657-98574281:98574380:-	nan	1	nan	1	nan	1
PB.10188;SE:2:98571657-98572306:98572406-98574281:-	nan	1	nan	1	nan	1
PB.10196;MX:2:99652957-99685421:99685540-99692393:99652957-99692025:99692245-99692393:-	0.391093	0.478022	0.173547	0.566434	-0.217546	0.630869
PB.10196;SE:2:99652957-99685421:99685540-99692393:-	0.00612801	1	0.00517227	1	-0.000955747	1
PB.10196;SE:2:99652957-99692025:99692245-99692393:-	-0.00458093	1	-0.00425049	1	0.000330438	1
PB.1019;A3:1:94356367-94365303:94356367-94365306:+	nan	1	nan	1	nan	1
PB.1019;A5:1:94370416-94376129:94370151-94376129:+	-0.00186602	1	0.00197615	1	0.00384217	1
PB.10207;AF:2:100820866-100822709:100825313:100820866-100826421:100826701:-	0.0231193	1	0.0122174	1	-0.0109019	1
PB.10207;AF:2:100820866-100822709:100825313:100820866-100826421:100826705:-	0.310675	0.283217	0.380292	0.260739	0.0696163	0.822677
PB.10207;AF:2:100820866-100822709:100825313:100820866-100826421:100827027:-	0.0739444	0.283217	0.10439	0.272727	0.0304454	1
PB.10214;A5:2:101053044-101055174:101053044-101055196:-	nan	1	nan	1	nan	1
PB.10214;A5:2:101068582-101068684:101068582-101068758:-	nan	1	nan	1	nan	1
PB.10214;RI:2:101046279:101046371-101046479:101046608:-	nan	1	nan	1	nan	1
PB.10214;SE:2:101039210-101039416:101039666-101040265:-	nan	1	nan	1	nan	1
PB.10214;SE:2:101040399-101045739:101045777-101046279:-	nan	1	nan	1	nan	1
PB.10215;A3:2:101135265-101136467:101134889-101136467:-	-0.0168282	1	-0.0295305	1	-0.0127024	1
PB.10215;SE:2:101115613-101117957:101118036-101121226:-	0.0168282	1	0.0295305	1	0.0127024	1
PB.10216;A3:2:101190775-101190918:101190737-101190918:-	0.0412051	1	0.0197219	1	-0.0214831	1
PB.10216;A5:2:101190775-101190918:101190775-101190930:-	0.00801433	1	0.00801433	1	0	1
PB.10221;RI:2:101944215:101944390-101945593:101945694:-	-0.0053922	1	0.00246843	1	0.00786063	1
PB.10224;A3:2:102163060-102163628:102161564-102163628:-	-0.200147	0.175824	0.258404	0.153347	0.458551	0.0549451
PB.10224;RI:2:102151009:102151137-102151990:102152082:-	nan	1	nan	1	nan	1
PB.10224;RI:2:102152406:102152471-102153611:102153725:-	nan	1	nan	1	nan	1
PB.10224;RI:2:102155182:102155261-102156029:102156109:-	nan	1	nan	1	nan	1
PB.10224;RI:2:102161460:102161564-102163028:102163060:-	nan	1	nan	1	nan	1
PB.10224;SE:2:102161564-102163028:102163060-102163628:-	nan	1	nan	1	nan	1
PB.10225;RI:2:102196977:102197112-102197662:102197710:-	0.000382416	1	0	1	-0.000382416	1
PB.10225;SE:2:102171286-102173052:102173129-102174648:-	nan	1	nan	1	nan	1
PB.10227;A5:2:102433051-102433627:102433051-102433689:-	0.00378231	1	0.00746405	1	0.00368174	1
PB.10227;SE:2:102414419-102415008:102415130-102421562:-	0.0729241	0.271728	0.0669766	0.33966	-0.00594745	1
PB.10227;SE:2:102415130-102420797:102420860-102421562:-	nan	1	nan	1	-0.0533211	0.893107
PB.10228;SE:2:102452482-102453135:102453308-102457430:-	0.342356	0.161339	0.503028	0.107393	0.160671	0.202797
PB.10237;RI:2:103054594:103054709-103055496:103055886:-	0.123186	0.959041	-0.0605973	0.482018	-0.183784	0.448302
PB.10237;RI:2:103055496:103055686-103055797:103055886:-	-0.00105041	1	0.00348963	1	0.00454005	1
PB.10237;RI:2:103056331:103056471-103056563:103056690:-	-0.00103641	1	0.00348759	1	0.004524	1
PB.10237;RI:2:103057234:103057348-103058087:103058841:-	0.0272943	1	0.291047	0.482018	0.263752	0.448302
PB.10237;RI:2:103058087:103058269-103058652:103058841:-	-0.00387937	1	-0.0119999	1	-0.00812048	1
PB.10241;AF:2:103316446-103335547:103335710:103316446-103335835:103335959:-	-0.0312145	1	-0.384178	0.266733	-0.352963	0.220779
PB.10241;SE:2:103288746-103291593:103291616-103292527:-	0.0923863	0.329004	0.0273818	1	-0.0650044	0.245754
PB.10241;SE:2:103307572-103316284:103316446-103335547:-	0.0800813	0.329004	-0.313232	0.266733	-0.393313	0.207792
PB.10241;SE:2:103307572-103316284:103316446-103339049:-	0.0900621	0.329004	0.0747437	0.297036	-0.0153184	1
PB.10242;A3:2:103726206-103742486:103726203-103742486:-	0.0507595	0.250999	-0.0174638	1	-0.0682233	0.228105
PB.10242;A3:2:103745838-103816878:103745821-103816878:-	0.0699311	0.237263	0.0666929	0.452048	-0.00323821	1
PB.10242;A3:2:103839990-103841223:103839976-103841223:-	0.0258714	1	0.0661167	0.452048	0.0402454	1
PB.10242;SE:2:103817057-103823082:103823141-103839936:-	-0.176846	0.13986	0.0353272	1	0.212173	0.0649351
PB.10242;SE:2:103823141-103824164:103824226-103839936:-	0.274943	0.13986	-0.00372476	1	-0.278668	0.0549451
PB.10244;A3:2:104093199-104093915:104090135-104093915:-	nan	1	nan	1	nan	1
PB.10244;AL:2:104104783:104108267-104121739:104118000:104118576-104121739:-	0.644708	0.0879121	0.133286	0.205295	-0.511422	0.114885
PB.10244;SE:2:104085138-104086270:104086330-104087251:-	nan	1	nan	1	nan	1
PB.10244;SE:2:104090135-104090857:104090949-104093095:-	nan	1	nan	1	nan	1
PB.10244;SE:2:104090135-104093095:104093199-104093915:-	nan	1	nan	1	nan	1
PB.10246;SE:2:104480376-104493328:104493440-104543756:-	-0.00499839	1	0.0632576	0.297203	0.068256	0.255744
PB.10246;SE:2:104543962-104549594:104549634-104550273:-	0.0136432	1	0.10138	0.297203	0.0877367	0.255744
PB.10247;A5:2:104572132-104576812:104572132-104576845:-	0.0703996	0.245754	0.146745	0.227772	0.076345	0.272727
PB.10247;AF:2:104598213-104623366:104623435:104598213-104628070:104628104:-	nan	1	nan	1	nan	1
PB.10247;AF:2:104598213-104623366:104623435:104598213-104628070:104628121:-	-0.317151	0.148352	-0.224715	0.227772	0.0924359	0.272727
PB.10247;AF:2:104598213-104623366:104623435:104598213-104628070:104628134:-	-0.296639	0.148352	-0.307437	0.227772	-0.0107981	1
PB.10247;MX:2:104598213-104599769:104599932-104628070:104598213-104601283:104601331-104628070:-	0.56631	0.148352	0.219825	0.227772	-0.346485	0.187313
PB.10247;SE:2:104572132-104576812:104576924-104577496:-	nan	1	nan	1	nan	1
PB.10247;SE:2:104572132-104576845:104576924-104577496:-	nan	1	nan	1	nan	1
PB.10247;SE:2:104598213-104599769:104599932-104601283:-	-0.262844	0.18042	-0.135261	0.227772	0.127583	0.272727
PB.10247;SE:2:104598213-104599769:104599932-104628070:-	nan	1	nan	1	nan	1
PB.10247;SE:2:104598213-104601283:104601331-104628070:-	nan	1	nan	1	nan	1
PB.10247;SE:2:104599932-104601283:104601331-104628070:-	-0.808771	0.148352	-0.282735	0.227772	0.526035	0.187313
PB.10252;AF:2:104889513-104899417:104899529:104889513-104899787:104900098:-	-0.455369	0.0611888	-0.62857	0.0849151	-0.173201	0.304695
PB.10252;AF:2:104889513-104899417:104899529:104889513-104900360:104900494:-	nan	1	nan	1	nan	1
PB.10252;AF:2:104889513-104899417:104899529:104889513-104900360:104900837:-	-0.435711	0.0641026	-0.622244	0.0736763	-0.186534	0.304695
PB.10252;AF:2:104889513-104899417:104899529:104889513-104900360:104900999:-	-0.134954	0.0611888	-0.146633	0.044955	-0.0116796	1
PB.10252;AF:2:104889513-104899417:104899529:104889513-104900360:104901227:-	nan	1	nan	1	nan	1
PB.10252;AF:2:104889513-104899787:104900098:104889513-104900360:104900494:-	nan	1	nan	1	nan	1
PB.10252;AF:2:104889513-104899787:104900098:104889513-104900360:104900837:-	0.035581	1	-0.275616	0.146104	-0.311197	0.304695
PB.10252;AF:2:104889513-104899787:104900098:104889513-104900360:104900999:-	0.00692478	1	-0.0121798	1	-0.0191046	1
PB.10252;AF:2:104889513-104899787:104900098:104889513-104900360:104901227:-	nan	1	nan	1	nan	1
PB.10262;RI:2:106152346:106152447-106153222:106153344:-	nan	1	nan	1	nan	1
PB.10264;A3:2:106294777-106295410:106294746-106295410:-	nan	1	nan	1	nan	1
PB.10264;A5:2:106318326-106324118:106318326-106324313:-	nan	1	nan	1	nan	1
PB.10264;AF:2:106318326-106323702:106324043:106318326-106324118:106324402:-	0.178375	0.300699	0.0708841	0.360639	-0.107491	0.593407
PB.10264;AF:2:106318326-106323702:106324043:106318326-106324118:106324407:-	nan	1	nan	1	nan	1
PB.10264;AF:2:106318326-106323702:106324043:106318326-106324118:106324418:-	nan	1	nan	1	-0.0353584	1
PB.10264;AF:2:106318326-106323702:106324043:106318326-106324118:106324436:-	nan	1	nan	1	nan	1
PB.10264;AF:2:106318326-106323702:106324043:106318326-106324118:106324451:-	0.0140428	1	0.00430254	1	-0.00974021	1
PB.10264;AF:2:106318326-106323702:106324043:106318326-106324313:106324443:-	nan	1	nan	1	nan	1
PB.10264;SE:2:106277512-106278853:106278900-106285823:-	nan	1	nan	1	nan	1
PB.10264;SE:2:106311691-106315222:106315305-106318132:-	nan	1	nan	1	nan	1
PB.10266;SE:2:106487318-106506560:106506636-106507765:-	0.00576885	1	0	1	-0.00576885	1
PB.10290;RI:2:108428953:108430222-108431078:108431622:-	nan	1	nan	1	nan	1
PB.10296;A5:2:109473341-109474437:109473341-109474992:-	0.042646	1	0.031272	1	-0.0113741	1
PB.10296;A5:2:109491380-109509074:109491380-109509129:-	nan	1	nan	1	0.682158	0.18315
PB.10296;AF:2:109491380-109509074:109509180:109491380-109509379:109509527:-	nan	1	nan	1	0.779717	0.18315
PB.10296;AF:2:109491380-109509074:109509180:109491380-109509379:109509541:-	nan	1	nan	1	0.756938	0.18315
PB.10296;AF:2:109491380-109509074:109509180:109491380-109509379:109509553:-	nan	1	0.610588	0.464535	nan	1
PB.10296;AF:2:109491380-109509074:109509180:109491380-109509379:109509560:-	-0.0243486	1	0.0715069	0.472028	0.0958555	0.317682
PB.10296;AF:2:109491380-109509129:109509192:109491380-109509379:109509527:-	nan	1	nan	1	0.096963	0.3575
PB.10296;AF:2:109491380-109509129:109509192:109491380-109509379:109509541:-	nan	1	nan	1	0.199583	0.322178
PB.10296;AF:2:109491380-109509129:109509192:109491380-109509379:109509553:-	nan	1	nan	1	0.261517	0.317682
PB.10296;AF:2:109491380-109509129:109509192:109491380-109509379:109509560:-	0.0442797	1	0.0344607	1	-0.00981897	1
PB.10296;SE:2:109475163-109482954:109483117-109486668:-	0.0552833	1	0.0115074	1	-0.0437759	1
PB.10302;RI:2:109967603:109967684-109967761:109967947:-	nan	1	nan	1	nan	1
PB.10302;SE:2:109993673-109995544:109995656-110005103:-	nan	1	nan	1	nan	1
PB.10302;SE:2:109993673-110005103:110005182-110008139:-	-0.0124678	1	-0.0600232	0.277223	-0.0475554	1
PB.10304;RI:2:110265394:110265495-110267696:110267821:-	nan	1	nan	1	nan	1
PB.10306;RI:2:110341447:110341601-110342144:110342200:-	-0.000182481	1	0.00202219	1	0.00220467	1
PB.10306;RI:2:110344000:110344148-110345193:110345280:-	0.00105665	1	0.00148918	1	0.000432523	1
PB.10307;A5:2:110376412-110377659:110376412-110377871:-	0.0259126	1	0.0291584	1	0.00324574	1
PB.10318;A3:2:111026297-111029605:111026053-111029605:-	0.0205893	1	0.109216	0.223277	0.0886265	0.172328
PB.10318;RI:2:111025953:111026053-111026149:111026297:-	-0.0709814	0.291459	0.0403035	1	0.111285	0.172328
PB.10318;SE:2:111026053-111026149:111026297-111029605:-	0.149167	0.291459	0.333809	0.223277	0.184642	0.172328
PB.10321;RI:2:111204859:111204932-111205442:111205541:-	0.000554987	1	-0.000233917	1	-0.000788905	1
PB.10324;A3:2:111381163-111384120:111381121-111384120:-	-0.0586656	0.138611	-0.129259	0.0487013	-0.0705938	0.200799
PB.10324;A3:2:111383834-111384120:111381121-111384120:-	0.0234869	1	0.0577921	0.0959041	0.0343053	1
PB.10324;A3:2:111383834-111384120:111381163-111384120:-	0.222549	0.014985	0.462935	0.0014985	0.240387	0.017982
PB.10324;SE:2:111381163-111381951:111382067-111383693:-	nan	1	nan	1	nan	1
PB.10324;SE:2:111381163-111383693:111383834-111384120:-	nan	1	nan	1	nan	1
PB.10327;A3:2:111586807-111588764:111586714-111588764:-	nan	1	nan	1	nan	1
PB.10333;A5:2:112093713-112103662:112093713-112103850:-	0.0125605	1	0.00200238	1	-0.0105581	1
PB.10333;RI:2:112069829:112069952-112070190:112070257:-	0.010006	1	0.0146471	1	0.00464109	1
PB.10333;RI:2:112078814:112078865-112078976:112079039:-	0.0614128	0.631369	0.0571857	0.635365	-0.00422707	1
PB.10333;SE:2:112085467-112086424:112086552-112087044:-	-0.027295	1	-0.00758723	1	0.0197078	1
PB.10335;SE:2:112191876-112196836:112197114-112243540:-	-0.267905	0.145355	-0.333333	0.147852	-0.0654287	0.256743
PB.10345;A5:2:113368499-113385384:113368499-113385435:-	0.00225738	1	0.00076753	1	-0.00148985	1
PB.10345;SE:2:113342526-113343660:113343821-113344283:-	0.0771233	0.0944056	0.122102	0.011988	0.0449792	1
PB.10345;SE:2:113365914-113367445:113367489-113368350:-	0.0387233	1	-0.00591238	1	-0.0446357	1
PB.10351;A3:2:113802205-113802423:113802153-113802423:-	nan	1	nan	1	nan	1
PB.10351;RI:2:113789237:113790691-113790737:113791782:-	nan	1	nan	1	nan	1
PB.10351;RI:2:113793435:113793572-113794609:113794699:-	nan	1	nan	1	nan	1
PB.10351;RI:2:113794804:113794910-113795252:113797265:-	0.177792	0.212288	0.123841	0.242757	-0.0539509	0.287712
PB.10351;RI:2:113795252:113795390-113797181:113797265:-	nan	1	nan	1	nan	1
PB.10360;A3:2:114801951-114803853:114801929-114803853:-	nan	1	nan	1	nan	1
PB.10360;AF:2:114801951-114803853:114803974:114801951-114804316:114804528:-	-0.339337	0.129371	-0.373732	0.129371	-0.0343959	1
PB.10360;AF:2:114801951-114803853:114803984:114801951-114804316:114804528:-	nan	1	nan	1	nan	1
PB.10360;AF:2:114801951-114803853:114804008:114801951-114804316:114804528:-	0.573337	0.00699301	0.623114	0.00999001	0.0497769	1
PB.10360;SE:2:114797842-114801486:114801511-114801750:-	nan	1	nan	1	nan	1
PB.10388;A3:2:116736152-116740149:116735607-116740149:-	nan	1	nan	1	nan	1
PB.10388;A3:2:116747855-116749388:116747645-116749388:-	nan	1	nan	1	nan	1
PB.10388;AL:2:116735501:116735607-116740149:116735675:116736152-116740149:-	nan	1	nan	1	nan	1
PB.10388;AL:2:116735501:116735607-116740149:116735677:116736152-116740149:-	nan	1	nan	1	nan	1
PB.10388;RI:2:116745472:116745530-116746549:116746665:-	nan	1	nan	1	nan	1
PB.10389;A5:2:116766305-116766694:116766305-116766711:-	nan	1	nan	1	nan	1
PB.10391;A3:2:116984255-116988448:116984240-116988448:-	-0.00103682	1	0.00441992	1	0.00545673	1
PB.10391;AF:2:117006438-117007220:117007253:117006438-117011659:117012034:-	0.045356	1	-0.0209578	1	-0.0663138	0.21978
PB.10392;RI:2:117208408:117209230-117209361:117209452:-	0.50912	0.000499501	0.401147	0.000499501	-0.107973	0.0154845
PB.1039;AL:1:96619617-96631729:96633700:96619617-96646293:96648712:+	0.083848	0.158841	0.185756	0.045954	0.101908	0.114386
PB.10402;AF:2:117940449-117958349:117958405:117940449-117959216:117959237:-	nan	1	nan	1	nan	1
PB.10402;AF:2:117940449-117958349:117958406:117940449-117959216:117959237:-	nan	1	nan	1	nan	1
PB.10402;AF:2:117940449-117958349:117958438:117940449-117959216:117959237:-	nan	1	nan	1	nan	1
PB.10402;AF:2:117940449-117958349:117958445:117940449-117959216:117959237:-	nan	1	nan	1	nan	1
PB.10402;AF:2:117940449-117958349:117958448:117940449-117959216:117959237:-	nan	1	nan	1	nan	1
PB.10402;SE:2:117796005-117856742:117856855-117875192:-	nan	1	nan	1	nan	1
PB.10405;A3:2:118111725-118112283:118110438-118112283:-	nan	1	nan	1	0.000638329	1
PB.10405;A3:2:118112117-118112283:118110438-118112283:-	0.0944759	0.277223	0.139871	0.218032	0.0453948	1
PB.10405;A3:2:118112117-118112283:118111725-118112283:-	-0.0511013	0.332068	-0.0158974	1	0.035204	1
PB.10405;A3:2:118112176-118112283:118110438-118112283:-	0.00753401	1	0.191147	0.23017	0.183613	0.382018
PB.10405;A3:2:118112176-118112283:118111725-118112283:-	nan	1	nan	1	0.117095	0.382018
PB.10405;A3:2:118112176-118112283:118112117-118112283:-	0.0967677	0.277223	0.172182	0.218032	0.0754142	0.382018
PB.10405;RI:2:118109767:118111725-118112283:118112378:-	-0.59538	0.208292	-0.290858	0.218032	0.304523	0.382018
PB.10405;RI:2:118109767:118112176-118112283:118112378:-	-0.569752	0.208292	-0.415931	0.218032	0.153821	0.382018
PB.10421;A5:2:119487555-119507509:119487555-119507689:-	nan	1	nan	1	nan	1
PB.10421;A5:2:119487555-119507509:119487555-119507923:-	0.515778	0.0609391	0.301656	0.106394	-0.214121	0.158841
PB.10421;A5:2:119487555-119507689:119487555-119507923:-	nan	1	nan	1	nan	1
PB.10435;AF:2:120805012-120824936:120824991:120805012-120828969:120829049:-	0.670893	0.011988	0.675379	0.00999001	0.00448627	1
PB.10435;AF:2:120805012-120824936:120824991:120805012-120828969:120829095:-	0	1	0	1	0	1
PB.10435;AF:2:120805012-120824936:120824991:120805012-120828969:120829101:-	0.0126263	1	0.0136392	1	0.00101283	1
PB.10435;SE:2:120803373-120804897:120805012-120828969:-	0.00881594	1	0.0178831	1	0.00906719	1
PB.10438;SE:2:121114306-121120263:121120858-121123341:-	-0.0770732	0.167832	0.0548826	0.253247	0.131956	0.0884116
PB.10439;RI:2:121351829:121352001-121353243:121353374:-	-0.000445054	1	0.003566	1	0.00401105	1
PB.10440;A3:2:121391105-121391502:121390751-121391502:-	nan	1	nan	1	nan	1
PB.10440;RI:2:121395041:121395086-121396107:121396211:-	nan	1	nan	1	nan	1
PB.10441;A3:2:121408209-121408525:121408187-121408525:-	0.0416508	1	-0.0133798	1	-0.0550305	0.350649
PB.10441;RI:2:121405073:121405228-121406943:121407067:-	0.00862687	1	0.00904411	1	0.000417235	1
PB.10442;SE:2:121453648-121457702:121457909-121458201:-	0.250303	0.0799201	0.130978	0.113387	-0.119325	0.142857
PB.10447;A5:2:122621477-122622253:122621477-122622285:-	-0.0050076	1	0.000900627	1	0.00590823	1
PB.10456;AL:2:123569382:123574574-123577608:123576617:123577200-123577608:-	0.43661	0.141858	0.60115	0.141858	0.16454	0.353646
PB.10456;AL:2:123570134:123574574-123577608:123576617:123577200-123577608:-	0.231128	0.141858	0.20167	0.151182	-0.0294582	1
PB.10456;AL:2:123570467:123574574-123577608:123576617:123577200-123577608:-	nan	1	0	1	nan	1
PB.10456;AL:2:123572265:123574574-123577608:123576617:123577200-123577608:-	0.481222	0.141858	0.364206	0.151182	-0.117016	0.353646
PB.10459;A5:2:124278755-124280036:124278755-124280054:-	nan	1	nan	1	nan	1
PB.10459;A5:2:124293687-124294139:124293687-124294822:-	nan	1	nan	1	nan	1
PB.10459;AF:2:124294212-124294326:124294534:124294212-124294822:124294967:-	nan	1	nan	1	nan	1
PB.10459;SE:2:124293687-124294139:124294212-124294822:-	nan	1	nan	1	nan	1
PB.10470;AF:2:125442058-125455862:125455909:125442058-125457339:125457370:-	nan	1	nan	1	nan	1
PB.10470;AF:2:125442058-125455862:125455909:125442058-125457339:125457394:-	nan	1	0	1	nan	1
PB.10470;AF:2:125442058-125455862:125455909:125442058-125457339:125457396:-	nan	1	nan	1	nan	1
PB.10470;AF:2:125442058-125455862:125455909:125442058-125457339:125457399:-	0	1	0	1	0	1
PB.10470;AL:2:125393045:125398231-125441978:125404648:125408412-125441978:-	-0.3645	0.277722	-0.132354	0.753746	0.232146	0.358641
PB.10470;SE:2:125398231-125408327:125408412-125441978:-	nan	1	nan	1	nan	1
PB.10470;SE:2:125442058-125455862:125455909-125457339:-	nan	1	nan	1	nan	1
PB.10479;A3:2:126023365-126026311:126022255-126026311:-	0.472562	0.304196	0.336512	0.461538	-0.13605	0.692308
PB.10479;A5:2:125974401-125976537:125974401-125976554:-	nan	1	nan	1	nan	1
PB.10479;AF:2:125990263-125990374:125990407:125990263-126010557:126010984:-	nan	1	nan	1	nan	1
PB.10479;AL:2:125990121:125990263-126026311:126021705:126023365-126026311:-	-0.0420452	1	-0.00875565	1	0.0332895	1
PB.10479;AL:2:125990121:125990263-126026311:126021714:126022255-126026311:-	0.048458	1	0.0309608	1	-0.0174972	1
PB.10481;RI:2:126046779:126049137-126049595:126049738:-	nan	1	nan	1	nan	1
PB.10484;SE:2:126298579-126300723:126300756-126302602:-	0.0262858	1	-0.100924	0.182318	-0.12721	0.13986
PB.10484;SE:2:126303695-126305194:126305491-126305882:-	0.00479642	1	-0.0619943	0.182318	-0.0667907	0.145854
PB.10486;A5:2:126389846-126390805:126389846-126390842:-	nan	1	nan	1	nan	1
PB.10486;RI:2:126387891:126387986-126388814:126388879:-	nan	1	nan	1	nan	1
PB.10491;A5:2:126729009-126734052:126729009-126734078:-	-0.0695118	1	-0.145098	0.793207	-0.0755866	1
PB.10491;RI:2:126724570:126724731-126727532:126727603:-	0.0124515	1	0.0264088	1	0.0139573	1
PB.10491;SE:2:126729009-126734052:126734173-126734496:-	0.00931596	1	0.011098	1	0.00178205	1
PB.10491;SE:2:126729009-126734078:126734173-126734496:-	0.0135208	1	0.0285286	1	0.0150078	1
PB.104;A3:1:11834281-11865765:11834281-11866157:+	0.0530211	0.208292	0.0192653	1	-0.0337558	1
PB.10503;A5:2:128191579-128191852:128191579-128192191:-	nan	1	nan	1	nan	1
PB.10504;AF:2:128359070-128375768:128375795:128359070-128396293:128396392:-	-0.040682	1	-0.0519536	0.515485	-0.0112717	1
PB.10504;AF:2:128359070-128375768:128375795:128359070-128396293:128396394:-	0.0202513	1	-0.0193108	1	-0.0395622	1
PB.10504;AF:2:128359070-128375768:128375795:128359070-128396293:128396431:-	-0.273515	0.128871	-0.311801	0.0959041	-0.0382866	1
PB.10504;RI:2:128340536:128340679-128341706:128341919:-	0.0109543	1	0.013667	1	0.00271266	1
PB.10504;SE:2:128343227-128345243:128345357-128349734:-	0.0106459	1	-0.00414649	1	-0.0147924	1
PB.10504;SE:2:128359070-128394618:128394809-128396293:-	-0.0959079	0.501998	-0.130498	0.374625	-0.0345898	1
PB.10505;A5:2:128466012-128467320:128466012-128467337:-	-0.0159506	1	-0.10133	0.308442	-0.0853799	0.416583
PB.10505;A5:2:128466012-128467320:128466012-128467457:-	-0.112571	1	-0.156105	0.324675	-0.0435346	1
PB.10505;A5:2:128466012-128467320:128466012-128467579:-	nan	1	nan	1	nan	1
PB.10505;A5:2:128466012-128467337:128466012-128467457:-	0.0214793	1	0.0752849	0.308442	0.0538056	0.416583
PB.10505;A5:2:128466012-128467337:128466012-128467579:-	nan	1	nan	1	nan	1
PB.10505;A5:2:128466012-128467337:128466012-128467676:-	nan	1	nan	1	nan	1
PB.10505;A5:2:128466012-128467457:128466012-128467579:-	nan	1	nan	1	nan	1
PB.10505;AF:2:128466012-128467320:128467673:128466012-128467676:128467726:-	0	1	0	1	0	1
PB.10505;AF:2:128466012-128467320:128467673:128466012-128467676:128467732:-	nan	1	nan	1	nan	1
PB.10505;AF:2:128466012-128467337:128467633:128466012-128467676:128467726:-	0	1	0	1	0	1
PB.10505;AF:2:128466012-128467337:128467633:128466012-128467676:128467732:-	nan	1	nan	1	nan	1
PB.10505;AF:2:128466012-128467457:128467673:128466012-128467676:128467726:-	nan	1	nan	1	0	1
PB.10505;AF:2:128466012-128467457:128467673:128466012-128467676:128467732:-	nan	1	nan	1	nan	1
PB.10505;AF:2:128466012-128467579:128467670:128466012-128467676:128467726:-	nan	1	nan	1	nan	1
PB.10505;AF:2:128466012-128467579:128467670:128466012-128467676:128467732:-	nan	1	nan	1	nan	1
PB.10505;RI:2:128456619:128456777-128458091:128458433:-	nan	1	nan	1	nan	1
PB.10508;A5:2:128543629-128546394:128543629-128546445:-	nan	1	nan	1	nan	1
PB.10508;AF:2:128562971-128564843:128564898:128562971-128565322:128565637:-	-0.259443	0.415085	0.0574768	0.459291	0.31692	0.412587
PB.10508;AF:2:128562971-128564843:128564908:128562971-128565322:128565637:-	nan	1	nan	1	nan	1
PB.10508;AF:2:128562971-128564843:128564918:128562971-128565322:128565637:-	-0.00339261	1	0.00189225	1	0.00528487	1
PB.10508;AF:2:128562971-128564843:128564923:128562971-128565322:128565637:-	0.0602496	0.583417	0.0582992	0.459291	-0.00195043	1
PB.10508;AF:2:128562971-128564843:128564940:128562971-128565322:128565637:-	0.0277464	1	-0.0738226	0.459291	-0.101569	0.412587
PB.10508;AF:2:128562971-128564843:128564958:128562971-128565322:128565637:-	-0.000618389	1	0.00221784	1	0.00283623	1
PB.10508;RI:2:128543268:128543363-128543466:128546517:-	-0.632447	0.2997	-0.344214	0.459291	0.288233	0.412587
PB.10508;RI:2:128543466:128543629-128546394:128546517:-	nan	1	nan	1	nan	1
PB.10508;RI:2:128543466:128543629-128546445:128546517:-	nan	1	nan	1	0.165152	0.412587
PB.10508;SE:2:128562971-128563442:128563652-128564843:-	nan	1	nan	1	nan	1
PB.10509;A3:2:128625982-128626594:128625247-128626594:-	-0.0789006	0.42957	-0.00292264	1	0.0759779	0.487512
PB.10509;A3:2:128626004-128626594:128625982-128626594:-	nan	1	nan	1	nan	1
PB.10509;A5:2:128625247-128625838:128625247-128625875:-	nan	1	nan	1	nan	1
PB.10509;AF:2:128626730-128628844:128629324:128626730-128629440:128629512:-	0.00195535	1	0.137088	0.335664	0.135132	0.487512
PB.10509;AF:2:128626730-128628844:128629324:128626730-128629440:128629522:-	0	1	0	1	0	1
PB.10509;AF:2:128626730-128628844:128629324:128626730-128629440:128629530:-	0.0487379	1	0.340597	0.035964	0.291859	0.127872
PB.10509;AF:2:128626730-128628844:128629324:128626730-128629440:128629538:-	0.100931	0.42957	0.0956719	0.335664	-0.00525898	1
PB.10509;AF:2:128626730-128628844:128629324:128626730-128629440:128629545:-	0.282936	0.42957	0.224743	0.335664	-0.0581925	0.487512
PB.10509;AF:2:128626730-128628844:128629324:128626730-128629440:128629546:-	nan	1	nan	1	nan	1
PB.10509;AF:2:128626730-128628844:128629324:128626730-128629440:128629564:-	nan	1	nan	1	nan	1
PB.10509;AF:2:128626730-128628844:128629324:128626730-128629440:128629566:-	0.0314006	1	-0.0029298	1	-0.0343304	1
PB.10509;SE:2:128625247-128625838:128625982-128626594:-	nan	1	nan	1	nan	1
PB.10509;SE:2:128625247-128625875:128625982-128626594:-	nan	1	nan	1	nan	1
PB.10509;SE:2:128625247-128625875:128626004-128626594:-	-0.308929	0.42957	-0.213629	0.335664	0.0953001	0.487512
PB.10509;SE:2:128626730-128626897:128626981-128629440:-	nan	1	nan	1	nan	1
PB.10510;A5:2:128780678-128787695:128780678-128788469:-	-0.140578	0.016983	-0.173549	0.018981	-0.0329712	1
PB.10510;SE:2:128789669-128795579:128795975-128829208:-	nan	1	nan	1	nan	1
PB.10511;SE:2:128964637-128965644:128965748-128968069:-	nan	1	nan	1	nan	1
PB.10511;SE:2:128964637-128968069:128968202-128970396:-	nan	1	nan	1	nan	1
PB.10511;SE:2:128972671-128974324:128974479-128978196:-	nan	1	nan	1	nan	1
PB.10513;A3:2:128996632-128996711:128996611-128996711:-	-0.059632	0.14985	-0.0249636	1	0.0346684	1
PB.10513;A3:2:129012230-129012608:129012179-129012608:-	-0.0670764	0.14985	-0.0941243	0.26973	-0.0270479	1
PB.10513;A3:2:129035327-129037292:129035309-129037292:-	0.182589	0.14985	0.175065	0.183816	-0.00752462	1
PB.10513;SE:2:129002414-129003315:129003446-129004561:-	-0.059632	0.14985	-0.0249636	1	0.0346684	1
PB.10514;AF:2:129103617-129103964:129104285:129103617-129104793:129104864:-	-0.0734345	0.036963	-0.0465379	1	0.0268966	1
PB.10518;SE:2:129895151-129906707:129906813-129924193:-	nan	1	nan	1	nan	1
PB.10534;A5:2:132218053-132219642:132218053-132219661:-	0	1	0	1	0	1
PB.10560;A5:2:135003517-135006540:135003517-135006554:-	0.00389756	1	-0.00652969	1	-0.0104272	1
PB.10560;AF:2:135006696-135043271:135043415:135006696-135043921:135043995:-	nan	1	nan	1	0.249132	0.440559
PB.10560;AF:2:135006696-135043271:135043415:135006696-135043921:135043997:-	nan	1	nan	1	-0.160036	0.440559
PB.10560;AF:2:135006696-135043271:135043415:135006696-135043921:135043998:-	0.0508548	0.373377	0.0463817	1	-0.00447304	1
PB.10560;AF:2:135006696-135043271:135043415:135006696-135043921:135044001:-	0.29357	0.373377	0.197335	0.623127	-0.0962351	0.440559
PB.10560;RI:2:134989853:134990096-134990796:134990982:-	-0.0637785	0.373377	-0.0125545	1	0.051224	0.440559
PB.10560;SE:2:134846166-134905693:134905752-134981559:-	-0.0632497	0.373377	-0.0681276	0.623127	-0.00487789	1
PB.10563;RI:2:135421534:135421666-135424305:135424425:-	0.00013519	1	0.000491686	1	0.000356496	1
PB.10565;RI:2:135544599:135544682-135545689:135545838:-	-0.00283778	1	-0.00410507	1	-0.00126729	1
PB.10565;RI:2:135547039:135547190-135547550:135547715:-	-0.0141242	1	-0.031627	1	-0.0175028	1
PB.10571;AF:2:136330197-136338963:136339203:136330197-136339228:136339555:-	0.161593	0.047952	0.059509	0.182817	-0.102084	0.128871
PB.10572;A3:2:136539481-136539757:136539478-136539757:-	nan	1	nan	1	nan	1
PB.10572;A5:2:136581007-136581305:136581007-136581447:-	nan	1	nan	1	nan	1
PB.10572;A5:2:136581007-136581447:136581007-136581815:-	nan	1	0.693747	0.187812	nan	1
PB.10572;AF:2:136581007-136581305:136581402:136581007-136581447:136581559:-	nan	1	nan	1	nan	1
PB.10572;AF:2:136581007-136581305:136581402:136581007-136581447:136581921:-	nan	1	nan	1	nan	1
PB.10572;AF:2:136581007-136581305:136581402:136581007-136581815:136581921:-	nan	1	0.824065	0.187812	nan	1
PB.10572;AF:2:136581007-136581305:136581405:136581007-136581447:136581559:-	nan	1	nan	1	nan	1
PB.10572;AF:2:136581007-136581305:136581405:136581007-136581447:136581921:-	nan	1	-0.286674	0.248323	nan	1
PB.10572;AF:2:136581007-136581305:136581405:136581007-136581815:136581921:-	nan	1	0.505226	0.217116	nan	1
PB.10572;AF:2:136581007-136581305:136581443:136581007-136581447:136581559:-	nan	1	nan	1	nan	1
PB.10572;AF:2:136581007-136581305:136581443:136581007-136581447:136581921:-	nan	1	-0.262242	0.248323	nan	1
PB.10572;AF:2:136581007-136581305:136581443:136581007-136581815:136581921:-	nan	1	0.17391	0.248323	nan	1
PB.10572;AF:2:136581007-136581305:136581471:136581007-136581815:136581921:-	nan	1	0.195654	0.248323	nan	1
PB.10572;AF:2:136581007-136581305:136581499:136581007-136581815:136581921:-	nan	1	nan	1	nan	1
PB.10572;AF:2:136581007-136581447:136581559:136581007-136581815:136581921:-	nan	1	0.0508688	0.290709	nan	1
PB.10572;SE:2:136547289-136550755:136550910-136555593:-	nan	1	nan	1	nan	1
PB.10572;SE:2:136558609-136567846:136567965-136569133:-	nan	1	nan	1	nan	1
PB.10573;A3:2:136664780-136665904:136664778-136665904:-	nan	1	nan	1	nan	1
PB.10573;A3:2:136666022-136669924:136666019-136669924:-	nan	1	nan	1	nan	1
PB.10573;AL:2:136653603:136653768-136655071:136654364:136654663-136655071:-	nan	1	nan	1	nan	1
PB.10573;RI:2:136628605:136628626-136628689:136628757:-	0	1	0	1	0	1
PB.10573;SE:2:136628193-136628605:136628757-136631340:-	nan	1	nan	1	nan	1
PB.10573;SE:2:136661202-136662503:136662616-136663205:-	nan	1	nan	1	nan	1
PB.10576;AF:2:137019241-137046622:137046735:137019241-137071626:137072220:-	nan	1	nan	1	nan	1
PB.10576;AF:2:137019241-137046622:137046735:137019241-137071626:137072244:-	-0.0732538	0.185315	-0.0632816	0.187812	0.00997224	1
PB.10578;SE:2:137365045-137369893:137369970-137373827:-	-0.10082	0.101399	-0.0767932	0.22028	0.0240272	1
PB.10581;A5:2:137914807-137915957:137914807-137916138:-	nan	1	nan	1	nan	1
PB.10581;AF:2:137914807-137915655:137915855:137914807-137915957:137916175:-	0	1	0.0133802	1	0.0133802	1
PB.10581;AF:2:137914807-137915655:137915855:137914807-137915957:137916197:-	nan	1	nan	1	nan	1
PB.10581;AF:2:137914807-137915655:137915855:137914807-137915957:137916205:-	0	1	0.290521	0.42957	0.290521	0.308858
PB.10581;AF:2:137914807-137915655:137915855:137914807-137915957:137916211:-	0	1	0.237755	0.42957	0.237755	0.308858
PB.10581;AF:2:137914807-137915655:137915855:137914807-137915957:137916214:-	nan	1	nan	1	nan	1
PB.10581;AF:2:137914807-137915655:137915855:137914807-137915957:137916224:-	0	1	0.00372091	1	0.00372091	1
PB.10581;AF:2:137914807-137915655:137915855:137914807-137916138:137916203:-	nan	1	nan	1	nan	1
PB.10581;RI:2:137909896:137909922-137911597:137911661:-	nan	1	nan	1	nan	1
PB.10581;SE:2:137907419-137909896:137911661-137914696:-	-0.286534	0.881618	0	1	0.286534	0.308858
PB.10582;SE:2:137963828-137964603:137964746-137967682:-	0.0995275	0.0484515	0.0352108	1	-0.0643167	0.0884116
PB.10585;A3:2:138010991-138012101:138010940-138012101:-	nan	1	nan	1	nan	1
PB.10590;A3:2:138412730-138434543:138412728-138434543:-	nan	1	nan	1	nan	1
PB.10591;RI:2:138485312:138485354-138485452:138486951:-	-0.0127054	1	0.0612929	0.872128	0.0739983	0.364885
PB.10591;RI:2:138485452:138485595-138486888:138486951:-	0.0873641	0.20005	0.0247176	1	-0.0626465	0.364885
PB.10591;SE:2:138480961-138481060:138481158-138482358:-	0.0583727	0.20005	0.0413466	1	-0.0170261	1
PB.10593;AF:2:138595385-138609236:138609453:138595385-138610681:138611266:-	-0.004667	1	-0.0156902	1	-0.0110232	1
PB.10594;A3:2:138707726-138708404:138707705-138708404:-	0.00703668	1	-0.0023696	1	-0.00940628	1
PB.10594;A5:2:138712898-138713015:138712898-138713041:-	-0.00906742	1	0	1	0.00906742	1
PB.10594;A5:2:138724817-138724926:138724817-138725073:-	-0.018737	1	0.0720455	1	0.0907825	0.673993
PB.10594;RI:2:138707624:138707705-138708404:138708566:-	-0.27243	0.717283	-0.344937	1	-0.0725066	0.673993
PB.10594;RI:2:138707624:138707726-138708404:138708566:-	-0.00554466	1	-0.00683274	1	-0.00128808	1
PB.10594;RI:2:138713015:138713125-138713763:138713838:-	-0.0127841	1	-0.000220371	1	0.0125637	1
PB.10594;SE:2:138710618-138711279:138711359-138712758:-	0.0236991	1	0.0248031	1	0.00110401	1
PB.10594;SE:2:138724604-138724739:138724817-138725073:-	0.0596148	0.717283	-0.0245092	1	-0.084124	0.673993
PB.10612;AF:2:140504866-140536682:140536759:140504866-140558836:140559094:-	nan	1	nan	1	nan	1
PB.10612;AF:2:140504866-140536682:140536811:140504866-140558836:140559094:-	nan	1	nan	1	nan	1
PB.10612;AF:2:140504866-140536682:140536860:140504866-140558836:140559094:-	nan	1	nan	1	nan	1
PB.10612;AF:2:140504866-140536682:140536881:140504866-140558836:140559094:-	nan	1	nan	1	nan	1
PB.10612;AF:2:140504866-140536682:140536887:140504866-140558836:140559094:-	nan	1	nan	1	nan	1
PB.10612;AF:2:140504866-140536682:140536945:140504866-140558836:140559094:-	nan	1	nan	1	nan	1
PB.10612;SE:2:140470936-140472610:140472731-140478571:-	nan	1	nan	1	nan	1
PB.10612;SE:2:140478653-140479679:140479761-140491642:-	nan	1	nan	1	nan	1
PB.10612;SE:2:140478653-140491642:140491678-140504787:-	nan	1	nan	1	nan	1
PB.10623;A3:2:141833490-141834790:141833444-141834790:-	0	1	0	1	0	1
PB.10623;AF:2:141844380-141844634:141844833:141844380-141849776:141849866:-	nan	1	nan	1	nan	1
PB.10623;AF:2:141844380-141844634:141844833:141844380-141849776:141849903:-	nan	1	nan	1	nan	1
PB.10623;AF:2:141844380-141844634:141844833:141844380-141849776:141849944:-	-0.035883	1	-0.0876496	0.312188	-0.0517665	0.889111
PB.10623;RI:2:141833359:141833444-141834790:141834893:-	0	1	0	1	0	1
PB.10623;RI:2:141833359:141833490-141834790:141834893:-	-0.0239559	1	-0.0343714	1	-0.0104154	1
PB.10623;SE:2:141836286-141839424:141839523-141844275:-	-0.0385993	1	-0.0616489	0.312188	-0.0230496	1
PB.10628;A5:2:141993795-142007562:141993795-142007568:-	nan	1	nan	1	nan	1
PB.10628;SE:2:141993795-141997052:141997163-142007568:-	nan	1	nan	1	nan	1
PB.10629;SE:2:142094504-142097545:142097741-142107598:-	nan	1	nan	1	nan	1
PB.10632;A5:2:142588491-142589748:142588491-142590064:-	-0.0932847	0.777722	-0.141027	0.659341	-0.0477424	1
PB.10632;RI:2:142555977:142556107-142558155:142558281:-	0.017474	1	0.0193463	1	0.00187232	1
PB.10632;RI:2:142559681:142559799-142565423:142565561:-	0.0128074	1	0.0167222	1	0.00391482	1
PB.10655;SE:2:145612264-145613505:145613531-145616522:-	0.238092	0.0739261	0.248293	0.0534466	0.0102011	1
PB.10657;A3:2:145665340-145670413:145665337-145670413:-	-0.341547	0.0844156	-0.209883	0.165834	0.131664	0.15035
PB.10658;A3:2:145739887-145743340:145739866-145743340:-	0	1	0	1	0	1
PB.10658;A5:2:145732758-145733042:145732758-145733096:-	-0.0315817	1	-0.0446864	1	-0.0131048	1
PB.10658;AF:2:145725285-145725804:145725942:145725285-145725952:145726258:-	nan	1	nan	1	nan	1
PB.10658;AF:2:145725285-145725804:145725942:145725285-145725952:145726633:-	nan	1	nan	1	nan	1
PB.10658;AF:2:145725285-145725804:145725942:145725285-145725952:145726639:-	nan	1	0.414174	0.30969	nan	1
PB.10658;AF:2:145725285-145725804:145725942:145725285-145725952:145726669:-	nan	1	nan	1	nan	1
PB.10658;AF:2:145725285-145725804:145725942:145725285-145725952:145726674:-	-0.550794	0.227273	-0.0841635	0.384416	0.466631	0.213287
PB.10658;RI:2:145704063:145704218-145707344:145707447:-	nan	1	nan	1	nan	1
PB.10658;RI:2:145707344:145707447-145711357:145711419:-	0.424594	0.227273	0.572171	0.295704	0.147577	0.316434
PB.10658;SE:2:145707447-145708253:145708292-145711357:-	nan	1	nan	1	nan	1
PB.10658;SE:2:145739866-145743340:145743424-145762606:-	nan	1	nan	1	nan	1
PB.10658;SE:2:145749794-145754561:145754644-145762606:-	0.0121439	1	0.0223508	1	0.0102068	1
PB.10658;SE:2:145822300-145833234:145833305-145863355:-	-0.00157541	1	0.0656123	0.384416	0.0671877	0.316434
PB.10658;SE:2:145822300-145863355:145863381-145887342:-	0.06662	0.440559	-0.0755642	0.384416	-0.142184	0.213287
PB.10659;SE:2:146041301-146043720:146043908-146064624:-	0.145102	0.213786	0.279092	0.12038	0.133989	0.202797
PB.10661;SE:2:146251697-146254892:146254984-146256560:-	nan	1	nan	1	nan	1
PB.10672;A5:2:148368071-148369834:148368071-148371621:-	0.00285597	1	0.0062247	1	0.00336873	1
PB.10673;A3:2:148412076-148412482:148412039-148412482:-	0.0131926	1	0.0141361	1	0.000943476	1
PB.10673;RI:2:148411912:148412039-148412482:148412596:-	0.0111662	1	0.00976214	1	-0.00140409	1
PB.10673;RI:2:148411912:148412076-148412482:148412596:-	-0.240186	0.929071	-0.278733	0.861638	-0.0385474	1
PB.10673;SE:2:148415691-148416003:148416190-148416666:-	-0.00270384	1	-0.00265471	1	4.91347e-05	1
PB.10673;SE:2:148417660-148419312:148419427-148420563:-	0	1	0	1	0	1
PB.10677;SE:2:148706039-148709213:148709308-148744575:-	nan	1	nan	1	nan	1
PB.10679;RI:2:148860148:148860263-148860331:148860461:-	-0.0158238	1	2.9616e-06	1	0.0158267	1
PB.10679;RI:2:148860707:148860789-148860871:148860998:-	0.0197931	1	-0.0345298	1	-0.0543228	0.273726
PB.10680;A3:2:148869543-148873828:148869540-148873828:-	-0.00200832	1	-0.0390966	1	-0.0370882	1
PB.10680;A3:2:148873930-148875517:148873899-148875517:-	-0.000235871	1	-0.000550644	1	-0.000314773	1
PB.10680;RI:2:148866559:148866753-148867103:148867354:-	0.0122564	1	0.00419717	1	-0.00805922	1
PB.10680;SE:2:148868408-148869478:148869540-148873828:-	0.0349616	1	0.0173932	1	-0.0175684	1
PB.10680;SE:2:148868408-148869478:148869543-148873828:-	0.0912805	0.01332	0.0326508	1	-0.0586297	0.045954
PB.10680;SE:2:148868408-148873828:148873899-148875517:-	0.0727271	0.011988	0.0974757	0.015984	0.0247486	1
PB.10680;SE:2:148868408-148873828:148873930-148875517:-	0.000331513	1	0.000102497	1	-0.000229016	1
PB.10680;SE:2:148875643-148881123:148881151-148883046:-	0.17916	0.00799201	0.0210029	1	-0.158158	0.015984
PB.10681;A3:2:148888602-148889350:148888508-148889350:-	0.0109603	1	-0.00199163	1	-0.0129519	1
PB.10681;A5:2:148889414-148890417:148889414-148890473:-	0.0109603	1	-0.00199163	1	-0.0129519	1
PB.10682;A3:2:148892786-148893162:148892753-148893162:-	-0.028952	1	-0.0215608	1	0.00739119	1
PB.10682;A3:2:148893867-148894052:148893795-148894052:-	-0.0068432	1	0.00831753	1	0.0151607	1
PB.10682;A3:2:148895473-148896452:148895468-148896452:-	-0.0528763	0.40959	-0.0474992	1	0.0053771	1
PB.10682;A5:2:148895473-148896452:148895473-148896513:-	0.121903	0.143856	0.091298	0.237762	-0.0306048	1
PB.10689;A3:2:149347776-149349329:149347773-149349329:-	nan	1	nan	1	nan	1
PB.10689;A3:2:149355441-149356781:149355424-149356781:-	nan	1	nan	1	nan	1
PB.10689;A3:2:149377027-149381814:149376939-149381814:-	-0.1006	0.257243	-0.0578166	0.340493	0.0427833	1
PB.10689;SE:2:149328082-149330039:149330073-149330223:-	nan	1	nan	1	nan	1
PB.10689;SE:2:149330274-149333329:149333403-149334114:-	nan	1	nan	1	nan	1
PB.10689;SE:2:149335389-149336076:149336240-149340581:-	nan	1	nan	1	nan	1
PB.10689;SE:2:149346771-149347648:149347773-149349329:-	nan	1	nan	1	nan	1
PB.10689;SE:2:149346771-149347648:149347776-149349329:-	nan	1	nan	1	nan	1
PB.10689;SE:2:149349370-149349898:149349936-149351768:-	nan	1	nan	1	nan	1
PB.10689;SE:2:149349936-149351555:149351650-149351768:-	0.0466175	1	0.0589597	0.340493	0.0123423	1
PB.10689;SE:2:149351830-149355040:149355424-149356781:-	0.124761	0.257243	0.116507	0.340493	-0.00825481	1
PB.10689;SE:2:149351830-149355040:149355441-149356781:-	nan	1	nan	1	nan	1
PB.10689;SE:2:149351830-149355040:149355441-149364575:-	-0.0678407	0.257243	-0.0234238	1	0.0444169	1
PB.10689;SE:2:149372017-149373265:149373378-149376425:-	-0.0217033	1	-0.0184027	1	0.00330056	1
PB.10690;A3:2:149441594-149445609:149441581-149445609:-	nan	1	nan	1	nan	1
PB.10690;MX:2:149448060-149448623:149448655-149453117:149448060-149452044:149452094-149453117:-	nan	1	nan	1	nan	1
PB.10690;RI:2:149440783:149441018-149441460:149441594:-	nan	1	nan	1	nan	1
PB.10690;RI:2:149453117:149453206-149454938:149455033:-	nan	1	nan	1	nan	1
PB.10690;SE:2:149448060-149448623:149448655-149453117:-	nan	1	nan	1	nan	1
PB.10690;SE:2:149448060-149452044:149452094-149453117:-	nan	1	nan	1	nan	1
PB.10690;SE:2:149453206-149453952:149454036-149454938:-	nan	1	nan	1	nan	1
PB.10690;SE:2:149455033-149459464:149459571-149465099:-	nan	1	nan	1	nan	1
PB.10691;A5:2:149477274-149477981:149477274-149478172:-	-0.151193	0.138362	-0.0530071	0.251748	0.0981858	0.182318
PB.10693;A5:20:187850-197160:187807-197160:+	-0.0682795	0.506494	-0.038479	1	0.0298005	1
PB.10693;SE:20:236877-243147:245795-246338:+	0.0184693	1	0.129497	0.702797	0.111028	0.756743
PB.10693;SE:20:236877-246338:246445-247583:+	0.0499534	1	0.0123323	1	-0.037621	1
PB.10698;A3:20:495481-496855:495481-496897:+	nan	1	nan	1	nan	1
PB.10700;A3:20:557588-560231:557588-560313:+	-0.0527146	0.40959	0	1	0.0527146	0.509615
PB.10700;AF:20:521853:522035-531127:528902:529026-531127:+	nan	1	nan	1	0.0694619	0.509615
PB.10700;AF:20:521857:522035-531127:528902:529026-531127:+	nan	1	nan	1	nan	1
PB.10700;AF:20:521859:522035-531127:528902:529026-531127:+	-0.0120189	1	0	1	0.0120189	1
PB.10700;AF:20:521863:522035-531127:528902:529026-531127:+	nan	1	nan	1	nan	1
PB.10700;AF:20:521877:522035-531127:528902:529026-531127:+	nan	1	nan	1	nan	1
PB.10700;AL:20:560379-563230:563820:560379-566970:570436:+	nan	1	nan	1	-0.236497	0.509615
PB.10700;AL:20:560379-563230:563821:560379-566970:570436:+	nan	1	nan	1	-0.0637265	0.509615
PB.10700;AL:20:560379-563230:563824:560379-566970:570436:+	0.090635	0.40959	0.0614582	0.693307	-0.0291769	1
PB.10700;SE:20:536726-537718:538533-541614:+	-0.0136001	1	-0.00368589	1	0.00991425	1
PB.10701;AL:20:621667-621912:623392:621667-632733:634631:+	-0.0502366	0.32967	-0.164818	0.258492	-0.114581	0.677323
PB.10701;RI:20:621558:621667-621912:623392:+	nan	1	nan	1	nan	1
PB.10701;SE:20:601676-603985:604168-604655:+	0	1	0.0149388	1	0.0149388	1
PB.10701;SE:20:608472-610142:610242-612213:+	0.0517475	0.32967	0.0585434	0.258492	0.00679583	1
PB.10707;AF:20:839959:840253-866172:840972:841056-866172:+	nan	1	nan	1	nan	1
PB.10707;AF:20:839959:840253-866172:840974:841056-866172:+	0.444983	0.147852	0.112973	0.477522	-0.33201	0.214785
PB.10707;AF:20:839959:840253-866172:840992:841056-866172:+	0	1	0	1	0	1
PB.10707;SE:20:868931-884295:884432-884521:+	nan	1	nan	1	nan	1
PB.10711;A3:20:1034502-1034725:1034502-1036363:+	nan	1	nan	1	nan	1
PB.10711;A3:20:1034797-1035744:1034797-1035843:+	0.126772	0.224775	0.241583	0.147852	0.11481	0.234765
PB.10711;A3:20:1034797-1035843:1034797-1036363:+	nan	1	nan	1	nan	1
PB.10711;MX:20:1038334-1039681:1039796-1043347:1038334-1042180:1042741-1043347:+	-0.0875039	0.364302	-0.0589209	0.266733	0.0285829	1
PB.10711;RI:20:1034725:1034797-1035843:1036412:+	-0.0326963	1	0.0713513	0.21978	0.104048	0.234765
PB.10711;RI:20:1034725:1034797-1036363:1036412:+	nan	1	nan	1	nan	1
PB.10711;RI:20:1035843:1036100-1036363:1036412:+	0.300583	0.175824	0.248159	0.147852	-0.0524246	0.360306
PB.10711;RI:20:1056223:1056328-1058714:1058792:+	nan	1	nan	1	nan	1
PB.10711;SE:20:1034502-1034725:1034797-1036363:+	nan	1	nan	1	nan	1
PB.10711;SE:20:1034797-1035843:1036100-1036363:+	nan	1	nan	1	nan	1
PB.10711;SE:20:1038334-1039681:1039796-1043347:+	nan	1	nan	1	nan	1
PB.10711;SE:20:1038334-1042180:1042741-1043347:+	nan	1	nan	1	nan	1
PB.10711;SE:20:1049115-1050682:1050862-1054777:+	nan	1	nan	1	nan	1
PB.10713;A3:20:1079827-1080499:1079827-1080534:+	0.0298957	1	0.132536	0.181818	0.10264	0.170829
PB.10713;A3:20:1079827-1082267:1079827-1082299:+	nan	1	nan	1	nan	1
PB.10713;SE:20:1079827-1080499:1080665-1082267:+	nan	1	nan	1	nan	1
PB.10713;SE:20:1079827-1080534:1080665-1082267:+	nan	1	nan	1	nan	1
PB.10713;SE:20:1079827-1082267:1082349-1106438:+	nan	1	nan	1	nan	1
PB.10716;A5:20:1323530-1326896:1323514-1326896:+	0.0188102	1	-0.0415504	1	-0.0603605	0.319056
PB.10716;AF:20:1275252:1275593-1278952:1275596:1275740-1278952:+	0.262372	0.106643	0.338079	0.132867	0.0757068	0.319056
PB.10716;AF:20:1275538:1275593-1278952:1275596:1275740-1278952:+	0.0253973	1	0.017682	1	-0.00771528	1
PB.10716;AF:20:1275554:1275593-1278952:1275596:1275740-1278952:+	0.0556442	0.595571	0.180371	0.263112	0.124726	0.319056
PB.10716;AF:20:1275557:1275593-1278952:1275596:1275740-1278952:+	-0.0464622	1	0.417001	0.132867	0.463463	0.213287
PB.10716;AF:20:1275562:1275593-1278952:1275596:1275740-1278952:+	-0.233357	0.106643	-0.271215	0.132867	-0.0378582	1
PB.10716;SE:20:1287505-1292967:1293024-1299819:+	-0.00332751	1	0.0110761	1	0.0144036	1
PB.10717;SE:20:1359963-1360039:1360124-1361862:+	nan	1	nan	1	nan	1
PB.10720;AF:20:1529976:1530313-1531869:1531023:1531197-1531869:+	-0.139665	0.493506	-0.0277628	1	0.111902	0.647353
PB.10720;AF:20:1529976:1530313-1531869:1531472:1531567-1531869:+	nan	1	nan	1	nan	1
PB.10720;AF:20:1530211:1530313-1531869:1531023:1531197-1531869:+	0.00299709	1	0.00604923	1	0.00305213	1
PB.10720;AF:20:1530211:1530313-1531869:1531472:1531567-1531869:+	-0.000951618	1	0	1	0.000951618	1
PB.10720;AF:20:1530257:1530313-1531869:1531023:1531197-1531869:+	0.069379	0.493506	0.102236	1	0.0328573	1
PB.10720;AF:20:1530257:1530313-1531869:1531472:1531567-1531869:+	-0.100351	0.493506	0	1	0.100351	0.647353
PB.10720;AF:20:1530260:1530313-1531869:1531023:1531197-1531869:+	-0.127709	0.493506	-0.0398883	1	0.0878206	0.647353
PB.10720;AF:20:1530260:1530313-1531869:1531472:1531567-1531869:+	-0.245923	0.493506	0	1	0.245923	0.647353
PB.10720;AF:20:1530268:1530313-1531869:1531023:1531197-1531869:+	-0.0510352	0.493506	-0.0170179	1	0.0340173	1
PB.10720;AF:20:1530268:1530313-1531869:1531472:1531567-1531869:+	-0.045959	1	0	1	0.045959	1
PB.10720;AF:20:1531023:1531197-1531869:1531472:1531567-1531869:+	-0.0526317	0.522335	0	1	0.0526317	0.647353
PB.10720;RI:20:1536490:1536642-1541047:1541159:+	0.00424609	1	0.00405705	1	-0.000189045	1
PB.10720;RI:20:1541047:1541159-1542655:1542862:+	-0.000365392	1	0.000785619	1	0.00115101	1
PB.10723;A3:20:1674258-1675466:1674258-1675481:+	nan	1	nan	1	nan	1
PB.10723;RI:20:1673067:1673247-1674155:1674258:+	nan	1	nan	1	nan	1
PB.10723;RI:20:1674155:1674258-1675466:1675601:+	nan	1	nan	1	nan	1
PB.10723;RI:20:1674155:1674258-1675466:1676007:+	0.232353	0.193806	0.224959	0.188312	-0.00739324	1
PB.10723;RI:20:1674155:1674258-1675481:1675601:+	nan	1	nan	1	nan	1
PB.10723;RI:20:1674155:1675601-1675907:1676007:+	0.420885	0.193806	0.41545	0.188312	-0.00543596	1
PB.10723;RI:20:1675466:1675601-1675907:1676007:+	nan	1	nan	1	nan	1
PB.10724;A3:20:2167074-2167867:2167074-2168013:+	-0.0546498	0.0589411	-0.0622025	0.0424575	-0.0075527	1
PB.10725;A5:20:2179253-2179739:2179244-2179739:+	-0.134096	0.020979	-0.0579719	0.0919081	0.0761242	0.0874126
PB.10726;A3:20:2204836-2204970:2204836-2205171:+	-0.00948457	1	-0.0550249	0.151848	-0.0455403	1
PB.10727;A3:20:2280054-2281016:2280054-2281041:+	0.0102273	1	0.0102273	1	0	1
PB.10728;A5:20:2544996-2546019:2544991-2546019:+	0.0283419	1	-0.0290299	1	-0.0573718	0.201798
PB.1072;RI:1:100037935:100038011-100038731:100038804:+	0.000762074	1	0.000993302	1	0.000231228	1
PB.1072;SE:1:100004387-100013088:100013211-100019468:+	-0.0558919	0.203796	-0.0130092	1	0.0428827	1
PB.10730;A3:20:2624571-2625062:2624571-2625091:+	-0.102339	0.128871	0.0106594	1	0.112998	0.115884
PB.10730;RI:20:2625301:2625446-2626430:2626505:+	0.0666441	0.128871	0.0492886	1	-0.0173555	1
PB.10733;SE:20:3180121-3187923:3187959-3200641:+	0.577951	0.0619381	0.329017	0.168831	-0.248934	0.113387
PB.10733;SE:20:3206449-3213775:3213822-3215979:+	0.577951	0.0619381	0.329017	0.168831	-0.248934	0.113387
PB.10735;RI:20:3739720:3739949-3740800:3740969:+	-0.0065276	1	0.0162822	1	0.0228098	1
PB.10737;RI:20:3819573:3819740-3820620:3820744:+	0.0136842	1	-0.00139062	1	-0.0150748	1
PB.10743;A3:20:4862971-4872392:4862971-4872431:+	nan	1	nan	1	nan	1
PB.10743;A5:20:4894132-4895138:4894016-4895138:+	nan	1	nan	1	nan	1
PB.10743;SE:20:4894016-4895138:4895232-4895777:+	nan	1	nan	1	nan	1
PB.10745;A3:20:5036363-5040249:5036363-5040579:+	-0.000407966	1	0	1	0.000407966	1
PB.10745;SE:20:5028661-5029200:5029290-5030903:+	0.000681943	1	0	1	-0.000681943	1
PB.10745;SE:20:5035336-5036234:5036363-5040249:+	0.00705497	1	0.0484198	1	0.0413648	1
PB.10745;SE:20:5036363-5038249:5038334-5040249:+	0.0673615	0.101898	0.00502312	1	-0.0623384	0.101898
PB.10746;A5:20:5056335-5057970:5056273-5057970:+	0.0559205	0.810689	-0.20367	0.157343	-0.25959	0.163337
PB.10746;SE:20:5056037-5056210:5056273-5057970:+	0.0432984	1	0.0793628	0.157343	0.0360644	1
PB.10746;SE:20:5056037-5056210:5056335-5057970:+	0.0276951	1	-0.0564136	0.157343	-0.0841087	0.163337
PB.10748;A5:20:5139341-5140155:5139296-5140155:+	nan	1	nan	1	nan	1
PB.1074;AF:1:100327062:100327338-100334214:100327589:100327798-100334214:+	0.0548113	0.301698	-0.0372723	1	-0.0920837	0.274226
PB.1074;AL:1:100393187-100426973:100427220:100393187-100526785:100529707:+	-0.0548113	0.301698	0.0372723	1	0.0920837	0.274226
PB.1074;SE:1:100334262-100351609:100351656-100366861:+	-0.127733	0.301698	-0.0935408	0.404595	0.0341924	1
PB.10750;AF:20:5333216:5333748-5359184:5355038:5355139-5359184:+	0.261378	0.12987	0.923266	0.016983	0.661889	0.0619381
PB.10751;A3:20:5395664-5396049:5395664-5396156:+	nan	1	nan	1	nan	1
PB.10751;A3:20:5396828-5397479:5396828-5397576:+	nan	1	nan	1	nan	1
PB.10753;A5:20:5493152-5496652:5493143-5496652:+	0.0521672	0.171828	-0.0212473	1	-0.0734146	0.136863
PB.10753;SE:20:5493152-5494362:5494460-5496652:+	-0.0198075	1	0.00991601	1	0.0297235	1
PB.10756;RI:20:5754201:5754315-5754914:5755035:+	-0.0238105	1	-0.0259799	1	-0.00216945	1
PB.10759;A3:20:5910409-5910849:5910409-5910852:+	nan	1	nan	1	nan	1
PB.10759;A3:20:5910409-5910849:5910409-5910917:+	nan	1	nan	1	nan	1
PB.10759;A3:20:5910409-5910852:5910409-5910917:+	-0.0226451	1	-0.0280972	1	-0.00545206	1
PB.10759;AF:20:5840669:5840769-5859344:5840865:5841188-5859344:+	nan	1	nan	1	nan	1
PB.10759;AF:20:5840669:5840769-5859344:5840898:5841188-5859344:+	-0.0226451	1	-0.0280972	1	-0.00545206	1
PB.10765;A3:20:6415074-6415794:6415074-6416585:+	0	1	0	1	0	1
PB.10765;A5:20:6409508-6410559:6409271-6410559:+	nan	1	nan	1	nan	1
PB.10765;A5:20:6410726-6410814:6410703-6410814:+	nan	1	nan	1	nan	1
PB.10765;AF:20:6401819:6401944-6404158:6402214:6402611-6404158:+	nan	1	nan	1	nan	1
PB.10765;AF:20:6401824:6401944-6404158:6402214:6402611-6404158:+	nan	1	nan	1	nan	1
PB.10765;AF:20:6401838:6401944-6404158:6402214:6402611-6404158:+	0.00930023	1	-0.0293915	1	-0.0386917	1
PB.10765;AF:20:6401842:6401944-6404158:6402214:6402611-6404158:+	0	1	0	1	0	1
PB.10765;AF:20:6401847:6401944-6404158:6402214:6402611-6404158:+	0.26715	0.398887	0.00910518	1	-0.258044	0.368831
PB.10765;AF:20:6401851:6401944-6404158:6402214:6402611-6404158:+	-0.157675	0.398887	-0.157675	0.507421	0	1
PB.10765;AF:20:6401859:6401944-6404158:6402214:6402611-6404158:+	-0.0130236	1	-0.136698	0.507421	-0.123675	0.474954
PB.10765;AF:20:6401862:6401944-6404158:6402214:6402611-6404158:+	0.385294	0.398887	0.0343399	1	-0.350954	0.290043
PB.10765;AF:20:6401869:6401944-6404158:6402214:6402611-6404158:+	0	1	0.0713199	0.507421	0.0713199	0.474954
PB.10765;AF:20:6401870:6401944-6404158:6402214:6402611-6404158:+	0.226532	0.398887	-0.0724791	0.507421	-0.299011	0.368831
PB.10765;AF:20:6401875:6401944-6404158:6402214:6402611-6404158:+	0.395641	0.398887	-0.0118966	1	-0.407538	0.290043
PB.10765;AF:20:6401879:6401944-6404158:6402214:6402611-6404158:+	0.216523	0.398887	-0.181647	0.507421	-0.39817	0.290043
PB.10765;AF:20:6401880:6401944-6404158:6402214:6402611-6404158:+	0.177219	0.398887	0.144378	0.507421	-0.0328414	1
PB.10765;RI:20:6409179:6409271-6410559:6410726:+	nan	1	nan	1	nan	1
PB.10765;RI:20:6409179:6409508-6410559:6410726:+	-0.0700516	0.446429	-0.0948286	0.507421	-0.0247771	1
PB.10765;RI:20:6413520:6413722-6414990:6415074:+	nan	1	nan	1	nan	1
PB.10765;RI:20:6415794:6415855-6416527:6416663:+	nan	1	nan	1	nan	1
PB.10765;SE:20:6407923-6408182:6408289-6409179:+	nan	1	nan	1	nan	1
PB.10765;SE:20:6407923-6409179:6409508-6410559:+	nan	1	nan	1	nan	1
PB.10765;SE:20:6413722-6413926:6414131-6414990:+	nan	1	nan	1	nan	1
PB.10766;A3:20:6434969-6440072:6434969-6440199:+	-0.012133	1	-0.0013054	1	0.0108276	1
PB.10766;A3:20:6444633-6450907:6444633-6450925:+	-0.136416	0.147852	-0.118697	0.12962	0.0177194	1
PB.10766;A3:20:6449605-6450907:6449605-6450925:+	-0.0334322	1	-0.0563708	0.12962	-0.0229386	1
PB.10766;SE:20:6444633-6449507:6449605-6450907:+	0.12633	0.147852	0.120073	0.12962	-0.0062562	1
PB.10766;SE:20:6444633-6449507:6449605-6450925:+	0.0621122	0.147852	0.0954494	0.12962	0.0333372	1
PB.10766;SE:20:6456726-6456819:6456866-6457369:+	0.00753924	1	-0.0342071	1	-0.0417464	1
PB.10768;A5:20:6466562-6467542:6466540-6467542:+	-0.0353479	1	0.038195	1	0.0735429	0.0709291
PB.10768;RI:20:6468534:6468675-6470107:6470516:+	0.0159579	1	0.00452694	1	-0.011431	1
PB.10771;A5:20:6797322-6798260:6797209-6798260:+	-0.126578	0.234266	0.226117	0.145355	0.352695	0.0989011
PB.10773;A3:20:6871861-6872553:6871861-6872559:+	nan	1	nan	1	nan	1
PB.10773;A5:20:6872835-6873209:6872819-6873209:+	nan	1	nan	1	nan	1
PB.10778;A5:20:7726841-7727297:7726769-7727297:+	-0.249731	0.0224775	-0.196499	0.0584416	0.0532326	0.0999001
PB.10778;RI:20:7727297:7727413-7729218:7729388:+	0.013801	1	0.0713479	0.117383	0.0575469	0.0999001
PB.10778;SE:20:7727413-7728585:7728665-7729218:+	-0.00370476	1	0.0657211	0.117383	0.0694258	0.0999001
PB.10781;A3:20:7793808-7795246:7793808-7795250:+	nan	1	nan	1	nan	1
PB.10781;A3:20:7809299-7810542:7809299-7811351:+	nan	1	nan	1	nan	1
PB.10781;A5:20:7793168-7793708:7793117-7793708:+	nan	1	nan	1	nan	1
PB.10781;AF:20:7793079:7793117-7793708:7793120:7793168-7793708:+	nan	1	nan	1	nan	1
PB.10781;AF:20:7793079:7793117-7793708:7793122:7793168-7793708:+	nan	1	nan	1	nan	1
PB.10781;AF:20:7793079:7793117-7793708:7793130:7793168-7793708:+	nan	1	nan	1	nan	1
PB.10781;AF:20:7793079:7793117-7793708:7793134:7793168-7793708:+	nan	1	nan	1	nan	1
PB.10781;AF:20:7793079:7793117-7793708:7793140:7793168-7793708:+	nan	1	nan	1	nan	1
PB.10781;AF:20:7793097:7793117-7793708:7793120:7793168-7793708:+	nan	1	nan	1	nan	1
PB.10781;AF:20:7793097:7793117-7793708:7793122:7793168-7793708:+	-0.0189774	1	-0.0166952	1	0.0022822	1
PB.10781;AF:20:7793097:7793117-7793708:7793130:7793168-7793708:+	nan	1	nan	1	nan	1
PB.10781;AF:20:7793097:7793117-7793708:7793134:7793168-7793708:+	nan	1	nan	1	0.300333	0.21312
PB.10781;AF:20:7793097:7793117-7793708:7793140:7793168-7793708:+	nan	1	nan	1	0.333333	0.21312
PB.10781;RI:20:7810542:7810676-7811351:7811448:+	nan	1	nan	1	nan	1
PB.10781;RI:20:7814141:7814248-7815160:7815249:+	nan	1	nan	1	nan	1
PB.10781;RI:20:7814141:7815249-7815891:7816014:+	0.507147	0.242757	0.142167	0.463536	-0.364981	0.21312
PB.10781;RI:20:7828360:7828457-7828500:7828589:+	nan	1	nan	1	nan	1
PB.10781;RI:20:7828360:7828589-7828902:7829059:+	nan	1	nan	1	nan	1
PB.10781;SE:20:7793808-7795246:7795411-7802487:+	nan	1	nan	1	nan	1
PB.10781;SE:20:7793808-7795250:7795411-7802487:+	nan	1	nan	1	nan	1
PB.10781;SE:20:7793808-7802487:7802651-7808808:+	nan	1	nan	1	nan	1
PB.10781;SE:20:7809299-7810542:7810676-7811351:+	nan	1	nan	1	nan	1
PB.10781;SE:20:7825300-7825727:7825813-7828047:+	nan	1	nan	1	nan	1
PB.10786;RI:20:8193384:8193474-8194274:8194395:+	0.019413	1	0.1288	0.103397	0.109387	0.151349
PB.10789;A3:20:8334199-8334548:8334199-8334567:+	nan	1	nan	1	nan	1
PB.10791;A3:20:8432748-8433861:8432748-8433881:+	nan	1	nan	1	nan	1
PB.10794;A3:20:8789657-8790049:8789657-8790052:+	nan	1	nan	1	nan	1
PB.10794;A5:20:8785357-8787670:8785345-8787670:+	nan	1	nan	1	nan	1
PB.10794;SE:20:8792349-8795045:8795101-8796788:+	nan	1	nan	1	nan	1
PB.10802;A5:20:9629235-9630410:9629179-9630410:+	nan	1	nan	1	nan	1
PB.10806;RI:20:9809517:9809682-9810037:9810129:+	nan	1	nan	1	nan	1
PB.10806;RI:20:9810808:9810917-9811359:9811496:+	nan	1	nan	1	nan	1
PB.10807;RI:20:9827782:9827894-9828551:9828703:+	nan	1	nan	1	nan	1
PB.10812;A5:20:9935381-9948195:9935360-9948195:+	nan	1	nan	1	nan	1
PB.10812;RI:20:9952081:9952164-9952558:9953243:+	-0.306287	0.132867	-0.349989	0.128372	-0.0437023	1
PB.10812;RI:20:9952558:9952668-9953142:9953243:+	nan	1	nan	1	nan	1
PB.10812;SE:20:9935381-9940749:9941121-9948195:+	nan	1	nan	1	nan	1
PB.10813;A3:20:9960280-9961388:9960280-9961391:+	-0.124358	0.0539461	-0.0224038	1	0.101954	0.0749251
PB.10813;A5:20:9958902-9960095:9958767-9960095:+	0.124358	0.0539461	0.0224038	1	-0.101954	0.0749251
PB.10815;A5:20:9991614-9991972:9991571-9991972:+	0.17608	0.747253	nan	1	nan	1
PB.10815;AF:20:9990614:9990823-9991972:9991230:9991614-9991972:+	-0.00313482	1	0.000622958	1	0.00375778	1
PB.10815;AF:20:9990614:9990823-9991972:9991360:9991571-9991972:+	-0.00147926	1	0.00215276	1	0.00363202	1
PB.10815;AF:20:9990615:9990823-9991972:9991230:9991614-9991972:+	-0.00847069	1	0.01451	1	0.0229807	1
PB.10815;AF:20:9990615:9990823-9991972:9991360:9991571-9991972:+	0.0334965	1	0.0440154	1	0.0105189	1
PB.10815;AF:20:9990630:9990823-9991972:9991230:9991614-9991972:+	-0.0279454	1	-0.00149116	1	0.0264543	1
PB.10815;AF:20:9990630:9990823-9991972:9991360:9991571-9991972:+	-0.0271726	1	-0.00862753	1	0.0185451	1
PB.10815;AF:20:9990631:9990823-9991972:9991230:9991614-9991972:+	-0.0901016	0.747253	0.122115	1	0.212217	0.537796
PB.10815;AF:20:9990631:9990823-9991972:9991360:9991571-9991972:+	0.0868414	0.747253	0.261807	1	0.174966	0.537796
PB.10815;RI:20:9995249:9995374-9997099:9997156:+	0.00620506	1	0.0102765	1	0.0040714	1
PB.10815;SE:20:9999749-10001715:10001908-10002325:+	0.106044	0.0274725	0.0435659	1	-0.0624779	0.28971
PB.10817;A3:20:10034328-10038090:10034328-10038101:+	nan	1	nan	1	nan	1
PB.10817;A3:20:10044855-10045507:10044855-10045528:+	nan	1	nan	1	nan	1
PB.10820;A3:20:10119702-10120864:10119702-10120908:+	nan	1	nan	1	nan	1
PB.10820;RI:20:10124049:10124124-10124465:10124548:+	nan	1	nan	1	nan	1
PB.10820;RI:20:10124465:10124548-10124745:10124920:+	nan	1	nan	1	nan	1
PB.10821;A5:20:10143106-10143186:10143045-10143186:+	-0.0657978	0.126374	0.00661682	1	0.0724146	0.0989011
PB.10824;A5:20:10268056-10268707:10268041-10268707:+	nan	1	nan	1	nan	1
PB.10824;SE:20:10264138-10264551:10264674-10266896:+	nan	1	nan	1	nan	1
PB.10826;A3:20:10374255-10374362:10374255-10374418:+	nan	1	nan	1	nan	1
PB.10826;RI:20:10371904:10372022-10372558:10372686:+	nan	1	nan	1	nan	1
PB.10826;RI:20:10373925:10374060-10374152:10374255:+	nan	1	nan	1	nan	1
PB.10826;RI:20:10374687:10374959-10376154:10376314:+	nan	1	nan	1	nan	1
PB.10829;SE:20:10504867-10505203:10505259-10505501:+	0.0925484	0.0284715	-0.0101582	1	-0.102707	0.0444555
PB.10829;SE:20:10506032-10506471:10506529-10506719:+	0.149919	0.0224775	0.084584	0.0434565	-0.0653354	0.0444555
PB.10829;SE:20:10506779-10507171:10507242-10507527:+	0.0864231	0.0284715	0.0065165	1	-0.0799066	0.0444555
PB.10833;RI:20:10529502:10529552-10529797:10529883:+	0.0328614	1	0.043022	1	0.0101606	1
PB.10840;A3:20:10750514-10750601:10750514-10750664:+	-0.0192319	1	0.000500825	1	0.0197327	1
PB.10840;RI:20:10750450:10750514-10750664:10750752:+	-0.0655464	0.851149	0.210204	0.563437	0.27575	0.410589
PB.10840;RI:20:10751470:10751581-10751842:10751994:+	-0.00156531	1	0.00250798	1	0.00407328	1
PB.10841;A3:20:10872155-10872765:10872155-10872807:+	nan	1	nan	1	nan	1
PB.10841;A3:20:10875007-10875618:10875007-10876009:+	nan	1	nan	1	nan	1
PB.10841;RI:20:10874069:10874139-10874905:10875007:+	nan	1	nan	1	nan	1
PB.10841;RI:20:10874905:10875007-10875618:10877755:+	0.372806	0.00999001	0.0664173	0.0774226	-0.306389	0.015984
PB.10848;AF:20:11230759:11230803-11236148:11230885:11230955-11236148:+	0.323778	0.164835	0.666667	0.0789211	0.342889	0.264735
PB.10848;AF:20:11230759:11230803-11236148:11230910:11230955-11236148:+	nan	1	nan	1	0	1
PB.10848;SE:20:11230803-11230911:11230955-11236148:+	nan	1	nan	1	nan	1
PB.10856;A3:20:11977189-11979039:11977189-11979218:+	0.103439	0.262238	0.142911	0.284715	0.0394713	1
PB.10856;SE:20:11979348-11980315:11980394-11980505:+	0.0603473	0.262238	0.0659117	0.284715	0.0055644	1
PB.10858;A3:20:12020681-12020903:12020681-12020929:+	nan	1	nan	1	nan	1
PB.10858;A5:20:12025907-12026512:12025805-12026512:+	nan	1	nan	1	nan	1
PB.10858;RI:20:12024452:12024590-12024969:12025117:+	nan	1	nan	1	nan	1
PB.10861;AF:20:12512806:12512928-12526611:12513063:12513190-12526611:+	nan	1	nan	1	nan	1
PB.10861;AF:20:12512806:12512928-12526611:12515342:12515586-12526611:+	nan	1	nan	1	nan	1
PB.10861;AF:20:12512806:12512928-12526611:12515435:12515586-12526611:+	nan	1	nan	1	nan	1
PB.10861;AF:20:12512807:12512928-12526611:12513063:12513190-12526611:+	nan	1	nan	1	nan	1
PB.10861;AF:20:12512807:12512928-12526611:12515342:12515586-12526611:+	nan	1	nan	1	nan	1
PB.10861;AF:20:12512807:12512928-12526611:12515435:12515586-12526611:+	nan	1	nan	1	nan	1
PB.10861;AF:20:12512830:12512928-12526611:12513063:12513190-12526611:+	-0.407728	0.191808	0.0810612	0.266733	0.488789	0.043956
PB.10861;AF:20:12512830:12512928-12526611:12515342:12515586-12526611:+	-0.0151433	1	-0.498467	0.0839161	-0.483324	0.043956
PB.10861;AF:20:12512830:12512928-12526611:12515435:12515586-12526611:+	nan	1	nan	1	nan	1
PB.10861;AF:20:12513063:12513190-12526611:12515342:12515586-12526611:+	0.317641	0.208292	-0.541376	0.106394	-0.859017	0.0434565
PB.10861;AF:20:12513063:12513190-12526611:12515435:12515586-12526611:+	nan	1	nan	1	nan	1
PB.10861;RI:20:12536083:12536211-12537514:12539596:+	nan	1	nan	1	nan	1
PB.10861;SE:20:12512928-12523922:12524053-12526611:+	nan	1	nan	1	nan	1
PB.10861;SE:20:12512928-12526611:12528400-12530505:+	nan	1	nan	1	nan	1
PB.10877;A3:20:13171195-13186724:13171195-13187241:+	0.0713531	0.28971	0.0819051	0.275724	0.0105519	1
PB.10877;RI:20:13252865:13255153-13255282:13258165:+	0.0838155	0.28971	0.0544627	0.275724	-0.0293528	1
PB.10877;SE:20:13229679-13248740:13248825-13252865:+	-0.0838155	0.28971	-0.0544627	0.275724	0.0293528	1
PB.10878;A5:20:13386536-13386888:13385174-13386888:+	nan	1	nan	1	nan	1
PB.10878;RI:20:13385075:13385174-13386503:13386536:+	0.0371915	1	0.0199739	1	-0.0172176	1
PB.10878;RI:20:13385075:13386536-13386888:13386964:+	-0.266105	0.290709	-0.0448023	1	0.221302	0.277722
PB.10878;SE:20:13385174-13386503:13386536-13386888:+	nan	1	nan	1	nan	1
PB.10878;SE:20:13386964-13387072:13387097-13387994:+	nan	1	nan	1	nan	1
PB.10879;A3:20:13406522-13410110:13406522-13410113:+	0.0246108	1	0.0261329	1	0.00152208	1
PB.10879;A3:20:13410268-13411739:13410268-13412794:+	0.0670853	0.11049	0.0527415	0.127273	-0.0143439	1
PB.10879;AF:20:13402238:13402266-13410110:13406494:13406522-13410110:+	-0.207308	0.02331	-0.204643	0.032634	0.00266481	1
PB.10879;AF:20:13402244:13402266-13410110:13406494:13406522-13410110:+	0.132684	0.0402098	0.116909	0.0611888	-0.0157751	1
PB.10879;SE:20:13402266-13406400:13406522-13410110:+	-0.0238558	1	0.0249836	1	0.0488393	1
PB.10879;SE:20:13410268-13411739:13413100-13420020:+	0.683798	0.02331	0.659794	0.0314685	-0.0240042	1
PB.10879;SE:20:13410268-13412794:13413100-13420020:+	0.207308	0.02331	0.204643	0.032634	-0.00266481	1
PB.10880;A5:20:13498351-13504567:13498244-13504567:+	-0.258815	0.367632	-0.169187	0.289044	0.0896274	0.321012
PB.10880;AF:20:13478321:13478416-13504567:13486759:13487253-13504567:+	0.0115556	1	-0.0105383	1	-0.022094	1
PB.10880;SE:20:13487253-13498225:13498244-13504567:+	0.40153	0.367632	0.279994	0.289044	-0.121537	0.321012
PB.10880;SE:20:13487253-13498225:13498351-13504567:+	0.0343012	1	0.148944	0.289044	0.114643	0.321012
PB.10883;A3:20:13576837-13582880:13576837-13582883:+	nan	1	nan	1	0.024513	1
PB.10883;AF:20:13716785:13717054-13719847:13717264:13717705-13719847:+	-0.0106455	1	-0.00230115	1	0.00834431	1
PB.10883;SE:20:13582941-13652911:13652972-13690311:+	nan	1	nan	1	0.024513	1
PB.10884;A5:20:13738086-13746724:13738080-13746724:+	nan	1	nan	1	nan	1
PB.10889;A5:20:13881345-13881887:13879001-13881887:+	0.210685	0.104895	0.298489	0.0789211	0.0878042	0.193307
PB.10889;RI:20:13878867:13879001-13881232:13881345:+	nan	1	nan	1	nan	1
PB.10889;RI:20:13882616:13882732-13883512:13883699:+	nan	1	nan	1	nan	1
PB.10889;SE:20:13861741-13872263:13872349-13878867:+	nan	1	nan	1	nan	1
PB.10889;SE:20:13879001-13881232:13881345-13881887:+	nan	1	nan	1	nan	1
PB.10891;A3:20:122502-123165:121893-123165:-	0.0023491	1	0.00767349	1	0.00532439	1
PB.10891;A3:20:122525-123165:122502-123165:-	0.0465637	1	-0.005912	1	-0.0524757	0.82043
PB.10891;A5:20:121893-122235:121893-122338:-	0.289777	0.14985	0.362518	0.137363	0.072741	0.82043
PB.10891;A5:20:121893-123156:121893-123165:-	0.046626	1	0.0311061	1	-0.0155199	1
PB.10891;AF:20:123313-123570:123821:123313-123994:124043:-	-0.239571	0.565684	-0.175592	0.657468	0.0639788	0.864635
PB.10891;AF:20:123313-123570:123826:123313-123994:124043:-	-0.00655447	1	-0.00315926	1	0.00339521	1
PB.10891;RI:20:121330:121538-121766:122502:-	0	1	0	1	0	1
PB.10891;RI:20:121766:121893-122235:122502:-	0	1	0	1	0	1
PB.10891;RI:20:121766:121893-122338:122502:-	0	1	0	1	0	1
PB.10891;RI:20:121766:121893-123156:123313:-	0.132575	0.108641	0.368306	0.0224775	0.235732	0.0187313
PB.10891;RI:20:121766:121893-123165:123313:-	0.100262	0.108641	0.27672	0.0224775	0.176458	0.0187313
PB.10891;RI:20:121766:122502-123165:123313:-	0	1	0	1	0	1
PB.10891;SE:20:121893-122235:122502-123165:-	0.0270773	1	0.0133854	1	-0.0136919	1
PB.10891;SE:20:121893-122235:122525-123165:-	0.00494083	1	-0.00071028	1	-0.00565111	1
PB.10891;SE:20:121893-122338:122502-123165:-	-0.0243837	1	-0.0363389	1	-0.0119552	1
PB.10892;AF:20:482052-482604:482716:482052-483432:483577:-	0.126882	0.0959041	-0.0636356	0.206793	-0.190518	0.035964
PB.10892;MX:20:486763-488122:488325-492573:486763-491730:491801-492573:-	-0.0147947	1	-0.00103868	1	0.013756	1
PB.10892;SE:20:486763-488122:488325-491730:-	nan	1	nan	1	nan	1
PB.10892;SE:20:488325-491730:491801-492573:-	nan	1	nan	1	nan	1
PB.10895;A3:20:669125-670009:668799-670009:-	0.125625	0.312438	0.0984732	0.440559	-0.0271521	1
PB.10895;A5:20:690204-690722:690204-690731:-	0.132579	0.312438	0.114705	0.30457	-0.017874	1
PB.10895;AF:20:679434-679511:679686:679434-679724:679765:-	-0.346174	0.312438	0	1	0.346174	0.901349
PB.10895;AF:20:679434-679511:679714:679434-679724:679765:-	-0.161283	0.312438	0	1	0.161283	0.901349
PB.10895;RI:20:668664:668799-668961:669125:-	-0.00407031	1	0.0456958	1	0.0497661	1
PB.10895;RI:20:691948:692046-692144:693498:-	0.0813376	0.312438	0.0895949	0.30457	0.00825723	1
PB.10895;SE:20:668799-668961:669125-670009:-	0.0383737	1	0.0237587	1	-0.014615	1
PB.10895;SE:20:684021-685839:685943-687225:-	0.0231653	1	0.0654842	0.30457	0.0423189	1
PB.10895;SE:20:719178-721993:722489-730444:-	0.09456	0.312438	0.0816015	0.30457	-0.0129585	1
PB.10896;A3:20:794144-796102:794132-796102:-	0.0338139	1	-0.111785	0.0824176	-0.145599	0.0509491
PB.10898;RI:20:907681:907864-909224:909623:-	0.0218096	1	0.0261359	1	0.00432632	1
PB.10898;RI:20:947190:947387-947478:947574:-	0.0394665	1	0.0184933	1	-0.0209732	1
PB.10898;SE:20:951848-953033:953088-957905:-	0.0175257	1	0.0323638	1	0.0148381	1
PB.10898;SE:20:951848-957905:958019-962852:-	-0.118241	0.31968	-0.185521	0.17982	-0.0672803	0.182318
PB.10898;SE:20:962906-965418:965488-967452:-	0.0400336	1	-0.0865249	0.20979	-0.126559	0.10989
PB.10899;A5:20:989561-991586:989561-991607:-	0	1	0.0364744	1	0.0364744	1
PB.10901;A5:20:1063357-1063431:1063357-1063436:-	0.0113929	1	0.0109824	1	-0.00041044	1
PB.10903;MX:20:1197340-1200920:1200934-1207371:1197340-1207176:1207272-1207371:-	-0.0950125	0.945055	nan	1	nan	1
PB.10903;RI:20:1195246:1195310-1196583:1196679:-	0.0064809	1	0.00404733	1	-0.00243357	1
PB.10903;SE:20:1197340-1200920:1200934-1207371:-	-0.0170786	1	-0.0353455	1	-0.0182669	1
PB.10903;SE:20:1197340-1207176:1207272-1207371:-	-0.014647	1	-0.0156776	1	-0.00103066	1
PB.10910;A5:20:1437279-1438434:1437279-1438547:-	nan	1	nan	1	nan	1
PB.10911;A5:20:1455413-1455488:1455413-1455548:-	0.000951257	1	0.00105785	1	0.000106592	1
PB.10911;AF:20:1454941-1455063:1455123:1454941-1458071:1458100:-	nan	1	nan	1	nan	1
PB.10916;SE:20:1690820-1690969:1691017-1694944:-	0.140559	0.25974	0.133755	0.156344	-0.00680363	1
PB.10916;SE:20:1709353-1763169:1763258-1801891:-	0.0267256	1	0.127471	0.156344	0.100746	0.327672
PB.10918;A3:20:2157565-2158907:2157553-2158907:-	-0.00924008	1	0.0327478	1	0.0419879	1
PB.10919;A3:20:2210843-2211127:2210840-2211127:-	-0.0473093	1	-0.0671535	0.347652	-0.0198443	1
PB.10919;A5:20:2216394-2218417:2216394-2218444:-	-0.0125631	1	0.0222309	1	0.034794	1
PB.10919;AF:20:2221657-2234967:2235238:2221657-2258270:2258348:-	-0.060373	0.529471	0.0390615	1	0.0994346	0.397103
PB.10919;AF:20:2221657-2234967:2235238:2221657-2258270:2258363:-	-0.308109	0.529471	-0.276	0.347652	0.0321089	1
PB.10919;AF:20:2221657-2234967:2235238:2221657-2258270:2258372:-	-0.0831805	0.529471	0.253948	0.347652	0.337128	0.397103
PB.10919;AF:20:2221657-2234967:2235245:2221657-2258270:2258348:-	0	1	0	1	0	1
PB.10919;AF:20:2221657-2234967:2235245:2221657-2258270:2258363:-	nan	1	nan	1	nan	1
PB.10919;AF:20:2221657-2234967:2235245:2221657-2258270:2258372:-	nan	1	nan	1	nan	1
PB.10922;A5:20:2637697-2638247:2637697-2638318:-	0.00336873	1	0.00712861	1	0.00375988	1
PB.10922;AF:20:2664830-2664985:2665156:2664830-2665369:2665444:-	-0.0387911	1	-0.282051	0.104895	-0.24326	0.104895
PB.10922;AF:20:2664830-2664985:2665270:2664830-2665369:2665444:-	-0.0182752	1	-0.0724834	0.308025	-0.0542082	0.558192
PB.10922;SE:20:2637697-2637794:2637868-2638318:-	-0.0865517	0.37962	-0.0865517	0.247253	0	1
PB.10922;SE:20:2641130-2643817:2643855-2645460:-	0.0719037	0.37962	0.0322701	1	-0.0396336	1
PB.10927;AF:20:3626518-3627066:3627086:3626518-3629191:3629257:-	nan	1	nan	1	nan	1
PB.10927;AF:20:3626518-3627066:3627091:3626518-3629191:3629257:-	nan	1	nan	1	nan	1
PB.10927;AF:20:3626518-3627066:3627095:3626518-3629191:3629257:-	nan	1	nan	1	nan	1
PB.10927;AF:20:3626518-3627066:3627143:3626518-3629191:3629257:-	nan	1	nan	1	nan	1
PB.10927;AF:20:3626518-3627066:3627146:3626518-3629191:3629257:-	nan	1	nan	1	nan	1
PB.10927;AF:20:3626518-3627066:3627148:3626518-3629191:3629257:-	nan	1	nan	1	nan	1
PB.10927;RI:20:3615622:3615738-3616313:3616426:-	nan	1	nan	1	nan	1
PB.10927;RI:20:3621215:3621484-3622205:3622361:-	nan	1	nan	1	nan	1
PB.10927;SE:20:3624805-3625200:3625271-3626425:-	nan	1	nan	1	nan	1
PB.10928;A5:20:3632978-3633485:3632978-3634111:-	nan	1	nan	1	nan	1
PB.10928;A5:20:3635970-3636335:3635970-3636346:-	nan	1	nan	1	nan	1
PB.10928;RI:20:3632870:3632978-3633485:3634198:-	nan	1	nan	1	nan	1
PB.10928;RI:20:3632870:3632978-3634111:3634198:-	nan	1	nan	1	nan	1
PB.10928;RI:20:3632870:3632978-3634111:3635420:-	0.111268	0.245255	-0.0525313	0.806194	-0.163799	0.222278
PB.10928;RI:20:3632870:3634198-3635266:3635420:-	-0.150366	0.245255	0.0417359	1	0.192102	0.222278
PB.10928;RI:20:3633485:3633567-3634111:3634198:-	nan	1	nan	1	nan	1
PB.10928;RI:20:3634111:3634198-3635266:3635420:-	nan	1	nan	1	nan	1
PB.10928;RI:20:3636335:3636421-3639262:3639333:-	-0.0826176	0.245255	0.0417359	1	0.124353	0.222278
PB.10928;SE:20:3632978-3633485:3633567-3634111:-	nan	1	nan	1	nan	1
PB.10928;SE:20:3636421-3637246:3637401-3638270:-	nan	1	nan	1	nan	1
PB.10928;SE:20:3636421-3638270:3638396-3639262:-	nan	1	nan	1	nan	1
PB.10929;AF:20:3710982-3719628:3720036:3710982-3732832:3733061:-	nan	1	nan	1	0	1
PB.10929;AF:20:3710982-3719628:3720036:3710982-3733167:3733187:-	nan	1	nan	1	0	1
PB.10929;AF:20:3710982-3719628:3720051:3710982-3732832:3733061:-	nan	1	nan	1	0	1
PB.10929;AF:20:3710982-3719628:3720051:3710982-3733167:3733187:-	nan	1	nan	1	0	1
PB.10929;AF:20:3710982-3719628:3720052:3710982-3732832:3733061:-	nan	1	nan	1	nan	1
PB.10929;AF:20:3710982-3719628:3720052:3710982-3733167:3733187:-	nan	1	nan	1	nan	1
PB.10929;AF:20:3710982-3732832:3733061:3710982-3733167:3733187:-	nan	1	nan	1	0.18364	0.711788
PB.10939;A3:20:5097396-5097472:5097379-5097472:-	0	1	0	1	0	1
PB.10939;RI:20:5094852:5095347-5095675:5095758:-	0.00539623	1	0.11122	0.977023	0.105824	0.953047
PB.10939;RI:20:5097299:5097379-5097472:5097559:-	nan	1	nan	1	nan	1
PB.10939;RI:20:5097299:5097396-5097472:5097559:-	0.000606257	1	-0.00925562	1	-0.00986187	1
PB.10939;SE:20:5099384-5100155:5100332-5100597:-	-0.0164056	1	0.00956943	1	0.025975	1
PB.10942;SE:20:5215136-5216864:5216917-5217351:-	0.11091	0.0839161	0.021774	1	-0.0891356	0.0554446
PB.10942;SE:20:5220212-5221764:5221833-5221942:-	-0.0117817	1	0.080669	0.128871	0.0924507	0.0554446
PB.10944;A5:20:5244436-5244920:5244436-5244958:-	nan	1	nan	1	nan	1
PB.10946;A5:20:5377625-5382463:5377625-5382696:-	-0.152403	0.0644356	0.125811	0.114386	0.278214	0.0444555
PB.10946;AF:20:5377625-5382463:5382657:5377625-5382696:5382799:-	nan	1	nan	1	nan	1
PB.10946;AF:20:5377625-5382463:5382657:5377625-5382696:5382827:-	nan	1	nan	1	nan	1
PB.10947;A5:20:5407182-5407862:5407182-5407872:-	nan	1	nan	1	nan	1
PB.10949;RI:20:5490145:5490917-5491482:5491592:-	-0.0330066	1	-0.0807115	0.0759241	-0.0477048	1
PB.10955;A3:20:5769975-5770293:5765610-5770293:-	0.0976363	0.211289	0.0980312	0.245455	0.000394877	1
PB.10955;A3:20:5791479-5795841:5791404-5795841:-	-0.0963104	0.211289	-0.0112014	1	0.085109	0.211289
PB.10955;A3:20:5796010-5806283:5795989-5806283:-	-0.0393899	1	0.0718984	0.245455	0.111288	0.211289
PB.10955;AF:20:5806353-5816079:5816165:5806353-5816483:5816523:-	-0.212543	0.211289	-0.0637105	0.368631	0.148833	0.211289
PB.10955;AF:20:5806353-5816079:5816165:5806353-5816483:5816545:-	0.0661246	0.225417	-0.0494628	1	-0.115587	0.211289
PB.10955;AF:20:5806353-5816079:5816165:5806353-5816483:5816548:-	0.143637	0.211289	0.146751	0.245455	0.00311437	1
PB.10955;AF:20:5806353-5816079:5816165:5806353-5816483:5816554:-	0.000887312	1	0.00227581	1	0.0013885	1
PB.10955;AL:20:5764179:5765610-5770293:5769431:5769975-5770293:-	-0.143637	0.211289	-0.146751	0.245455	-0.00311437	1
PB.10955;AL:20:5764179:5765610-5770293:5769437:5769975-5770293:-	-0.37991	0.211289	-0.229386	0.245455	0.150525	0.244555
PB.10956;A5:20:6057107-6057643:6057107-6057668:-	nan	1	nan	1	nan	1
PB.10956;AF:20:5954365-5956847:5956875:5954365-5969232:5969293:-	0.584624	0.303696	0.139945	0.244042	-0.444679	0.427572
PB.10956;AF:20:5977354-5981325:5981488:5977354-5981532:5981593:-	nan	1	nan	1	nan	1
PB.10956;AF:20:5977354-5981325:5981488:5977354-5981532:5981836:-	nan	1	nan	1	nan	1
PB.10956;AF:20:5977354-5981325:5981491:5977354-5981532:5981593:-	nan	1	0.246912	0.24975	nan	1
PB.10956;AF:20:5977354-5981325:5981491:5977354-5981532:5981836:-	nan	1	-0.240342	0.244042	nan	1
PB.10956;AF:20:5977354-5981325:5981492:5977354-5981532:5981593:-	nan	1	nan	1	nan	1
PB.10956;AF:20:5977354-5981325:5981492:5977354-5981532:5981836:-	nan	1	nan	1	nan	1
PB.10956;AF:20:5977354-5981325:5981503:5977354-5981532:5981593:-	nan	1	nan	1	nan	1
PB.10956;AF:20:5977354-5981325:5981503:5977354-5981532:5981836:-	nan	1	nan	1	nan	1
PB.10956;AF:20:5977354-5981325:5981510:5977354-5981532:5981593:-	nan	1	nan	1	nan	1
PB.10956;AF:20:5977354-5981325:5981510:5977354-5981532:5981836:-	nan	1	nan	1	nan	1
PB.10956;AF:20:5977354-5981325:5981511:5977354-5981532:5981593:-	0.135513	0.361638	0.135513	0.244042	0	1
PB.10956;AF:20:5977354-5981325:5981511:5977354-5981532:5981836:-	-0.0783477	0.361638	-0.123859	0.244042	-0.0455112	1
PB.10956;AF:20:5977354-5981325:5981514:5977354-5981532:5981593:-	0.0812905	0.361638	0.0812905	0.244042	0	1
PB.10956;AF:20:5977354-5981325:5981514:5977354-5981532:5981836:-	-0.0403254	1	-0.0495498	1	-0.00922435	1
PB.10956;AF:20:5977354-5981325:5981522:5977354-5981532:5981593:-	nan	1	nan	1	nan	1
PB.10956;AF:20:5977354-5981325:5981522:5977354-5981532:5981836:-	nan	1	nan	1	nan	1
PB.10956;RI:20:5921140:5921263-5921462:5921604:-	0.0442178	1	0.0262459	1	-0.0179719	1
PB.10956;SE:20:5954365-5956847:5956998-5969232:-	0.194052	0.303696	0.116892	0.244042	-0.0771607	0.535465
PB.10956;SE:20:5977354-6011996:6012202-6015213:-	-0.311062	0.361638	-0.19173	0.244042	0.119333	0.652681
PB.10961;A5:20:6708655-6708840:6708655-6709040:-	-0.00741969	1	0.0050435	1	0.0124632	1
PB.10961;RI:20:6708840:6708909-6709040:6709086:-	0.0063329	1	0.0119127	1	0.00557975	1
PB.10961;RI:20:6710692:6710803-6710882:6710945:-	0.021117	1	-0.0110119	1	-0.0321289	1
PB.10961;RI:20:6711782:6711855-6712896:6712992:-	0.00256708	1	0.00633498	1	0.00376791	1
PB.10961;RI:20:6714778:6714837-6714938:6715077:-	0.0617586	1	0.0612846	1	-0.000473979	1
PB.10961;SE:20:6708655-6708840:6708909-6709040:-	-0.00313174	1	0.00973138	1	0.0128631	1
PB.10968;A5:20:7740201-7741291:7740201-7741333:-	nan	1	nan	1	nan	1
PB.10968;RI:20:7737585:7737707-7738928:7739052:-	nan	1	nan	1	nan	1
PB.1096;SE:1:103822890-103843186:103843251-103847833:+	-0.0102208	1	0.0758431	0.223277	0.0860639	0.217782
PB.1096;SE:1:103854127-103854926:103854941-103855247:+	-0.0102208	1	0.0758431	0.223277	0.0860639	0.217782
PB.10970;A3:20:7833352-7833459:7833329-7833459:-	0.111082	0.0494505	0.146386	0.047952	0.0353036	1
PB.10970;A3:20:7833879-7833993:7833868-7833993:-	0.263463	0.0224775	0.161206	0.047952	-0.102257	0.319181
PB.10970;A3:20:7851949-7852477:7851946-7852477:-	0.00663545	1	0.005555	1	-0.00108045	1
PB.10970;MX:20:7855729-7858098:7858227-7860329:7855729-7858515:7858653-7860329:-	-0.00663545	1	-0.005555	1	0.00108045	1
PB.10970;RI:20:7840553:7840707-7840782:7840898:-	-0.244032	0.0247253	-0.270752	0.047952	-0.0267205	1
PB.10970;SE:20:7834939-7835022:7835152-7835368:-	-0.00313804	1	0.00385247	1	0.00699052	1
PB.10970;SE:20:7855729-7858098:7858227-7860329:-	6.68664e-05	1	-0.0220336	1	-0.0221004	1
PB.10970;SE:20:7855729-7858515:7858653-7860329:-	0.00388609	1	-0.00326303	1	-0.00714912	1
PB.10970;SE:20:7866578-7866936:7867076-7868335:-	-0.00044031	1	0.00173778	1	0.00217809	1
PB.10972;SE:20:7947595-7947788:7947859-7955668:-	-0.318221	0.0664336	-0.00362876	1	0.314592	0.0849151
PB.10975;A5:20:8374873-8376126:8374873-8376178:-	-0.151708	0.222278	-0.179078	0.185315	-0.0273692	1
PB.10978;A5:20:8703249-8707380:8703249-8707457:-	0.030269	1	-0.0273749	1	-0.0576439	0.266733
PB.10978;A5:20:8712172-8713539:8712172-8713599:-	0.0266534	1	0.0409176	1	0.0142642	1
PB.10978;SE:20:8708983-8710068:8710197-8712093:-	0.00757767	1	0.00748541	1	-9.22641e-05	1
PB.1097;A5:1:103860923-103863650:103860919-103863650:+	nan	1	nan	1	nan	1
PB.1097;AF:1:103860478:103860634-103863650:103860721:103860919-103863650:+	nan	1	nan	1	nan	1
PB.1097;AF:1:103860478:103860634-103863650:103860786:103860923-103863650:+	0	1	-0.0390661	1	-0.0390661	1
PB.1097;AF:1:103860478:103860634-103863650:103860798:103860923-103863650:+	nan	1	nan	1	nan	1
PB.10987;A3:20:9357350-9357589:9356265-9357589:-	0.0079236	1	0.00129106	1	-0.00663254	1
PB.10987;A3:20:9357808-9363204:9357722-9363204:-	0.033693	1	0.00891628	1	-0.0247767	1
PB.10987;A3:20:9366609-9367574:9366555-9367574:-	-0.00115999	1	-0.0207399	1	-0.0195799	1
PB.10988;RI:20:9433883:9434001-9434757:9434925:-	nan	1	nan	1	nan	1
PB.10990;A3:20:9551669-9552038:9551642-9552038:-	nan	1	nan	1	nan	1
PB.10990;AF:20:9551642-9551737:9551796:9551642-9552038:9552093:-	nan	1	nan	1	nan	1
PB.10990;AF:20:9551642-9551737:9551796:9551642-9552038:9552098:-	nan	1	nan	1	nan	1
PB.10990;AF:20:9551642-9551737:9551796:9551642-9552038:9552103:-	nan	1	nan	1	nan	1
PB.10990;MX:20:9543935-9547786:9547845-9550277:9543935-9549344:9549403-9550277:-	nan	1	nan	1	nan	1
PB.10990;RI:20:9537971:9538019-9543834:9543935:-	nan	1	nan	1	nan	1
PB.10990;SE:20:9538019-9539239:9539280-9543834:-	nan	1	nan	1	nan	1
PB.10990;SE:20:9543935-9547786:9547845-9549344:-	nan	1	nan	1	nan	1
PB.10990;SE:20:9543935-9547786:9547845-9550277:-	nan	1	nan	1	nan	1
PB.10990;SE:20:9543935-9549344:9549403-9550277:-	nan	1	nan	1	nan	1
PB.10990;SE:20:9547845-9549344:9549403-9550277:-	nan	1	nan	1	nan	1
PB.10992;AF:20:9654790-9655046:9655090:9654790-9655269:9656428:-	0.224956	0.357642	0.377485	0.145854	0.152528	0.391608
PB.10992;RI:20:9652350:9652547-9653822:9654200:-	0.00411185	1	0.0299257	1	0.0258139	1
PB.10993;A3:20:9673481-9674804:9673376-9674804:-	nan	1	nan	1	nan	1
PB.10993;SE:20:9659847-9663092:9663195-9663712:-	-0.203783	0.217283	-0.237934	0.194805	-0.0341508	1
PB.10993;SE:20:9673228-9673311:9673376-9674804:-	-0.0217611	1	-0.0399548	1	-0.0181937	1
PB.10993;SE:20:9673228-9673311:9673481-9674804:-	0.00822847	1	0	1	-0.00822847	1
PB.10994;RI:20:9785419:9786789-9787177:9787219:-	-0.0195384	1	-0.00444317	1	0.0150952	1
PB.10996;A3:20:9871736-9872388:9871394-9872388:-	0.00406862	1	-0.0276956	1	-0.0317642	1
PB.10996;A5:20:9871394-9871516:9871394-9871572:-	-0.179819	0.401598	-0.161874	0.32008	0.0179453	1
PB.10996;A5:20:9871394-9871516:9871394-9871654:-	nan	1	nan	1	nan	1
PB.10996;A5:20:9871394-9871572:9871394-9871654:-	nan	1	nan	1	nan	1
PB.10996;RI:20:9871209:9871394-9871516:9871736:-	-0.0610828	0.413586	0.113975	0.32008	0.175058	0.227023
PB.10996;RI:20:9871209:9871394-9871572:9871736:-	-0.169357	0.401598	0.0803108	0.32008	0.249668	0.227023
PB.10996;RI:20:9871209:9871394-9871654:9871736:-	nan	1	nan	1	nan	1
PB.10996;SE:20:9871394-9871516:9871736-9872388:-	0.0486575	1	-0.244824	0.32008	-0.293482	0.227023
PB.10996;SE:20:9871394-9871572:9871736-9872388:-	0.208907	0.401598	-0.0663732	0.32008	-0.27528	0.227023
PB.10996;SE:20:9871394-9871654:9871736-9872388:-	nan	1	nan	1	nan	1
PB.10999;AF:20:10030721-10030915:10031003:10030721-10031720:10031774:-	nan	1	nan	1	nan	1
PB.10999;AF:20:10030721-10030915:10031003:10030721-10032798:10032970:-	nan	1	nan	1	nan	1
PB.10999;AF:20:10030721-10031720:10031774:10030721-10032798:10032970:-	0.00582787	1	-0.0340512	1	-0.039879	1
PB.11003;A3:20:10138897-10140093:10138853-10140093:-	0.0853239	0.23027	0.0172257	1	-0.0680982	0.1998
PB.11006;A3:20:10241422-10241853:10241368-10241853:-	0.00828436	1	0.0138158	1	0.00553144	1
PB.11006;A3:20:10244535-10244620:10244532-10244620:-	0.00366327	1	0.0036312	1	-3.20695e-05	1
PB.11006;A5:20:10243028-10243176:10243028-10244430:-	-0.150876	0.794206	-0.117892	0.512488	0.0329839	1
PB.11006;RI:20:10241320:10241368-10241853:10242114:-	-0.0960368	0.794206	-0.254107	0.512488	-0.15807	0.935065
PB.11006;RI:20:10241320:10242114-10242638:10242675:-	-0.00771064	1	0.287772	0.512488	0.295482	0.935065
PB.11006;RI:20:10241853:10241902-10242024:10242114:-	0.00389084	1	0.0038118	1	-7.90389e-05	1
PB.11006;RI:20:10242754:10242810-10242899:10243028:-	-0.150876	0.794206	-0.117892	0.512488	0.0329839	1
PB.11006;RI:20:10242754:10242810-10244430:10244532:-	0.00433235	1	-0.00104216	1	-0.00537451	1
PB.11006;SE:20:10242810-10242899:10243028-10244430:-	0.0265566	1	0.0129612	1	-0.0135953	1
PB.11008;A3:20:10344374-10344524:10344230-10344524:-	nan	1	nan	1	nan	1
PB.11008;AF:20:10339833-10340011:10340106:10339833-10340406:10340644:-	0.134057	0.415494	-0.0311864	1	-0.165244	0.3996
PB.11008;AF:20:10339833-10340011:10340106:10339833-10340406:10340658:-	0.0634665	0.415494	0.011913	1	-0.0515535	0.526585
PB.11008;AF:20:10339833-10340011:10340106:10339833-10340406:10340666:-	0.129284	0.415494	0.0208025	1	-0.108482	0.3996
PB.11008;AF:20:10339833-10340011:10340106:10339833-10341016:10341191:-	0.103638	0.415494	0.196039	0.534965	0.0924005	0.474525
PB.11008;AF:20:10339833-10340011:10340230:10339833-10340406:10340644:-	-0.235889	0.415494	-0.235889	0.534965	0	1
PB.11008;AF:20:10339833-10340011:10340230:10339833-10340406:10340658:-	nan	1	nan	1	0	1
PB.11008;AF:20:10339833-10340011:10340230:10339833-10340406:10340666:-	-0.0224386	1	-0.0224386	1	0	1
PB.11008;AF:20:10339833-10340011:10340230:10339833-10341016:10341191:-	-0.0801212	0.415494	-0.0801212	0.669331	0	1
PB.11008;AF:20:10339833-10340406:10340644:10339833-10341016:10341191:-	0.0462792	1	0.34893	0.534965	0.302651	0.3996
PB.11008;AF:20:10339833-10340406:10340658:10339833-10341016:10341191:-	0.102206	0.415494	0.288717	0.534965	0.186511	0.3996
PB.11008;AF:20:10339833-10340406:10340666:10339833-10341016:10341191:-	-0.0967895	0.415494	0.0735086	0.534965	0.170298	0.3996
PB.11008;RI:20:10336220:10336275-10336382:10336479:-	0.0244745	1	0.0136863	1	-0.0107882	1
PB.11008;RI:20:10338583:10338683-10339730:10339833:-	-0.134057	0.415494	0.0311864	1	0.165244	0.3996
PB.11008;RI:20:10344139:10344230-10344524:10344587:-	nan	1	nan	1	nan	1
PB.11008;RI:20:10344139:10344374-10344524:10344587:-	-0.0697777	0.415494	-0.0279427	1	0.041835	1
PB.11008;RI:20:10346643:10346798-10347270:10347398:-	nan	1	nan	1	nan	1
PB.11008;SE:20:10335230-10335402:10335531-10335973:-	0.0180358	1	-0.0073819	1	-0.0254177	1
PB.11008;SE:20:10338683-10339244:10339278-10339730:-	-0.089621	0.415494	-0.0210819	1	0.0685391	0.3996
PB.11010;A3:20:10394507-10399296:10394501-10399296:-	nan	1	nan	1	nan	1
PB.11010;RI:20:10394392:10394501-10399296:10399429:-	0.00708932	1	0.0148411	1	0.00775182	1
PB.11010;RI:20:10394392:10394507-10399296:10399429:-	nan	1	nan	1	nan	1
PB.11010;SE:20:10383835-10385436:10385490-10391544:-	nan	1	nan	1	nan	1
PB.11013;A3:20:10511155-10511246:10511144-10511246:-	nan	1	nan	1	nan	1
PB.11013;AF:20:10511933-10512673:10512734:10511933-10514778:10514920:-	nan	1	nan	1	nan	1
PB.11013;AF:20:10511933-10512673:10512736:10511933-10514778:10514920:-	-0.00600209	1	-0.844392	0.0014985	-0.838389	0.0194805
PB.11013;AF:20:10511933-10512673:10512737:10511933-10514778:10514920:-	0.000198345	1	-0.00225392	1	-0.00245227	1
PB.11013;RI:20:10511246:10511382-10511458:10511789:-	0.0127067	1	-0.0233028	1	-0.0360095	1
PB.11013;RI:20:10511458:10511572-10511646:10511789:-	nan	1	nan	1	nan	1
PB.11015;SE:20:10536455-10537046:10537201-10539253:-	-0.0553696	0.179321	-0.0754465	0.121379	-0.0200769	1
PB.11016;A3:20:10560350-10560424:10560323-10560424:-	-0.00114011	1	0.0404291	1	0.0415692	1
PB.11016;A3:20:10563776-10564082:10563707-10564082:-	-0.00365209	1	-0.0249803	1	-0.0213282	1
PB.11016;A3:20:10564355-10564603:10564351-10564603:-	0.00365209	1	0.0249803	1	0.0213282	1
PB.11016;A5:20:10562099-10562204:10562099-10562219:-	-0.060865	0.46953	0.0233345	1	0.0841995	0.203796
PB.11019;A5:20:10745172-10750231:10745172-10750316:-	-0.0659328	0.37629	-0.0467496	1	0.0191832	1
PB.11019;AF:20:10745172-10747934:10748051:10745172-10750231:10750311:-	nan	1	nan	1	nan	1
PB.11019;AF:20:10745172-10747934:10748051:10745172-10750231:10750329:-	0.0549877	0.4995	0.0199925	1	-0.0349952	1
PB.11019;AF:20:10745172-10747934:10748051:10745172-10750316:10750342:-	nan	1	nan	1	nan	1
PB.11019;AF:20:10745172-10747934:10748051:10745172-10750316:10750347:-	nan	1	nan	1	nan	1
PB.11019;AF:20:10745172-10747934:10748051:10745172-10750316:10750367:-	0.0756632	0.548452	-0.0864526	1	-0.162116	0.615884
PB.11019;AF:20:10745172-10747934:10748051:10745172-10750316:10750372:-	nan	1	nan	1	0.132382	0.615884
PB.11019;AF:20:10745172-10747934:10748051:10745172-10750316:10750393:-	0.00463447	1	-0.0039924	1	-0.00862686	1
PB.11019;AF:20:10745172-10750231:10750311:10745172-10750316:10750342:-	nan	1	nan	1	nan	1
PB.11019;AF:20:10745172-10750231:10750311:10745172-10750316:10750347:-	nan	1	nan	1	nan	1
PB.11019;AF:20:10745172-10750231:10750311:10745172-10750316:10750367:-	0.0285518	1	0	1	-0.0285518	1
PB.11019;AF:20:10745172-10750231:10750311:10745172-10750316:10750372:-	nan	1	nan	1	-0.055055	0.707293
PB.11019;AF:20:10745172-10750231:10750311:10745172-10750316:10750393:-	0.00641342	1	0	1	-0.00641342	1
PB.11019;MX:20:10737009-10737171:10737270-10740312:10737009-10739638:10739673-10740312:-	-0.342762	0.37629	-0.046748	1	0.296014	0.398601
PB.11019;SE:20:10737009-10737171:10737270-10740312:-	0.0316116	1	0.039861	1	0.00824936	1
PB.11019;SE:20:10737009-10739638:10739673-10740312:-	0.0500366	0.37629	0.0143565	1	-0.0356801	1
PB.11019;SE:20:10744570-10745090:10745172-10750316:-	0.00572677	1	-0.0600316	0.964036	-0.0657583	0.398601
PB.11020;A3:20:10756724-10756834:10756637-10756834:-	-0.000573909	1	0.000998841	1	0.00157275	1
PB.11020;A3:20:10758345-10758505:10758338-10758505:-	-0.000573909	1	0.000998841	1	0.00157275	1
PB.11020;A3:20:10759607-10759686:10759604-10759686:-	-0.000573909	1	0.000998841	1	0.00157275	1
PB.11026;A3:20:11070814-11071926:11070764-11071926:-	0.0510224	0.196304	0.00981658	1	-0.0412059	1
PB.11026;A5:20:11072111-11073225:11072111-11073338:-	-0.0658769	0.196304	-0.0229635	1	0.0429134	1
PB.11026;RI:20:11063312:11064891-11065241:11065341:-	0	1	0	1	0	1
PB.11026;RI:20:11064085:11064261-11064768:11065341:-	-0.0693732	0.559441	-0.174856	1	-0.105483	1
PB.11026;RI:20:11064768:11064891-11065241:11065341:-	0.002067	1	0.00758488	1	0.00551788	1
PB.11026;RI:20:11067282:11067359-11067867:11068009:-	-0.0121244	1	-0.0062241	1	0.00590028	1
PB.11027;A5:20:11081194-11081924:11081194-11084323:-	0.081222	0.537463	0.138802	0.427572	0.0575799	0.589411
PB.11027;A5:20:11081935-11084269:11081935-11084323:-	-0.0362375	1	-0.0429094	1	-0.00667183	1
PB.11027;RI:20:11081924:11081935-11084323:11084596:-	-0.58089	0.107892	-0.639879	0.123876	-0.0589891	0.589411
PB.11027;SE:20:11081194-11081924:11081935-11084323:-	-0.0377684	1	-0.0031792	1	0.0345892	1
PB.11028;RI:20:11183896:11184072-11185187:11186980:-	0.0260127	1	0.0967443	0.443556	0.0707316	0.526474
PB.11028;RI:20:11185187:11185267-11186877:11186980:-	0.00169653	1	0.00240563	1	0.000709096	1
PB.11037;A3:20:11645765-11646223:11645762-11646223:-	nan	1	nan	1	nan	1
PB.11037;RI:20:11637659:11638335-11638906:11638991:-	-0.0341314	1	0.0658508	0.162837	0.0999822	0.0569431
PB.11037;RI:20:11637670:11638991-11640195:11640389:-	0.0251803	1	0.0133947	1	-0.0117857	1
PB.11037;RI:20:11642145:11642252-11642779:11642850:-	nan	1	nan	1	nan	1
PB.11040;A3:20:11984067-11988071:11984010-11988071:-	-0.170695	0.297303	0.0513267	0.458541	0.222022	0.210539
PB.11040;A3:20:12000614-12005623:11999676-12005623:-	nan	1	nan	1	nan	1
PB.11040;A5:20:11996713-11997195:11996713-11997386:-	nan	1	nan	1	nan	1
PB.11040;AF:20:11996713-11997195:11997413:11996713-12008040:12008092:-	nan	1	nan	1	nan	1
PB.11040;AF:20:11996713-11997386:11997413:11996713-12008040:12008092:-	nan	1	nan	1	nan	1
PB.11040;AF:20:11999676-12005623:12005708:11999676-12007805:12008167:-	0.152738	0.297303	0.0124713	1	-0.140267	0.27033
PB.11040;AF:20:11999676-12005623:12005711:11999676-12007805:12008167:-	0.301631	0.221778	0.147559	0.360639	-0.154072	0.210539
PB.11040;AF:20:11999676-12005623:12005723:11999676-12007805:12008167:-	nan	1	nan	1	nan	1
PB.11040;AF:20:11999676-12005623:12005747:11999676-12007805:12008167:-	0.180452	0.221778	0.0998652	0.360639	-0.0805869	0.210539
PB.11040;AL:20:11990866:11992475-11994074:11993208:11993269-11994074:-	nan	1	nan	1	nan	1
PB.11040;AL:20:11990869:11992475-11994074:11993208:11993269-11994074:-	nan	1	nan	1	nan	1
PB.11040;AL:20:11990870:11992475-11994074:11993208:11993269-11994074:-	nan	1	nan	1	nan	1
PB.11040;AL:20:11991156:11992475-11994074:11993208:11993269-11994074:-	0	1	0	1	0	1
PB.11040;AL:20:11991650:11992475-11994074:11993208:11993269-11994074:-	nan	1	nan	1	nan	1
PB.11040;RI:20:11996609:11996713-11999251:11999676:-	nan	1	nan	1	nan	1
PB.11040;RI:20:11999251:11999676-12000574:12000614:-	-0.100491	0.297303	0.369642	0.360639	0.470133	0.210539
PB.11040;SE:20:11992475-11993210:11993269-11994074:-	nan	1	nan	1	nan	1
PB.11040;SE:20:11996713-11997867:11998057-11999251:-	nan	1	nan	1	nan	1
PB.11040;SE:20:11999676-12000574:12000614-12005623:-	nan	1	nan	1	nan	1
PB.11041;A3:20:12016745-12017867:12016601-12017867:-	nan	1	nan	1	nan	1
PB.11043;A3:20:12264248-12264328:12264227-12264328:-	0.167284	0.236763	0.258531	0.175325	0.0912478	0.267233
PB.11043;SE:20:12256960-12257183:12257245-12262155:-	0.127399	0.236763	0.199113	0.175325	0.071714	0.267233
PB.11043;SE:20:12264442-12266699:12266773-12272210:-	0.167284	0.236763	0.258531	0.175325	0.0912478	0.267233
PB.11055;A3:20:13542037-13542717:13541995-13542717:-	nan	1	nan	1	nan	1
PB.11055;MX:20:13550910-13562149:13562244-13576284:13550910-13564589:13564805-13576284:-	0.000487778	1	0.0312926	1	0.0308048	1
PB.11055;SE:20:13541278-13541876:13541995-13542717:-	nan	1	nan	1	0.258397	0.388112
PB.11055;SE:20:13541278-13541876:13542037-13542717:-	nan	1	nan	1	nan	1
PB.11055;SE:20:13547134-13547857:13547953-13549271:-	nan	1	nan	1	nan	1
PB.11055;SE:20:13550910-13562149:13562244-13576284:-	nan	1	nan	1	nan	1
PB.11055;SE:20:13550910-13564589:13564805-13576284:-	nan	1	nan	1	nan	1
PB.11055;SE:20:13564805-13575028:13575133-13576284:-	0.129417	0.511489	0.209229	0.387612	0.0798119	0.388112
PB.11059;A3:20:13792800-13793496:13791335-13793496:-	0.196737	0.022977	0.181295	0.042957	-0.0154419	1
PB.11059;A5:20:13791335-13792291:13791335-13793496:-	0.0487271	1	0.0327989	1	-0.0159281	1
PB.11059;RI:20:13790217:13791335-13792291:13792800:-	0.0638461	0.113886	0.0134542	1	-0.050392	0.205794
PB.11059;SE:20:13791335-13792291:13792800-13793496:-	0.195888	0.015984	0.247637	0.017982	0.0517493	0.205794
PB.11060;A5:20:13800695-13800858:13800695-13800964:-	nan	1	nan	1	nan	1
PB.11060;RI:20:13798027:13798134-13798940:13799054:-	nan	1	nan	1	nan	1
PB.11060;RI:20:13799846:13799952-13800545:13800695:-	nan	1	nan	1	nan	1
PB.11061;A3:20:13826718-13827760:13826690-13827760:-	nan	1	nan	1	nan	1
PB.11061;A3:20:13829229-13830012:13829114-13830012:-	0.777357	0.272228	0.340217	0.298035	-0.43714	0.424575
PB.11061;RI:20:13827760:13827980-13828396:13828507:-	nan	1	nan	1	nan	1
PB.11061;RI:20:13827760:13827980-13828396:13830094:-	-0.127174	0.392108	-0.112795	0.298035	0.0143793	1
PB.11061;RI:20:13827760:13830094-13830526:13830642:-	0	1	0	1	0	1
PB.11061;RI:20:13827760:13830642-13833488:13833593:-	0	1	0	1	0	1
PB.11061;RI:20:13828396:13828507-13830012:13830094:-	nan	1	nan	1	nan	1
PB.11061;SE:20:13825532-13826544:13826690-13827760:-	nan	1	nan	1	nan	1
PB.11061;SE:20:13825532-13826544:13826718-13827760:-	0.101028	0.392108	0.137658	0.298035	0.0366299	1
PB.11061;SE:20:13828507-13829079:13829114-13830012:-	nan	1	nan	1	nan	1
PB.11061;SE:20:13828507-13829079:13829229-13830012:-	nan	1	nan	1	nan	1
PB.11061;SE:20:13837423-13838435:13838469-13839162:-	nan	1	nan	1	nan	1
PB.11063;A5:21:202305-203079:202278-203079:+	0.0328272	1	0.0132186	1	-0.0196085	1
PB.11063;RI:21:204490:204575-206487:206623:+	0.000641563	1	0.000473006	1	-0.000168557	1
PB.11063;RI:21:206933:207049-208371:208472:+	0.000282788	1	0.00498282	1	0.00470003	1
PB.11063;RI:21:211462:211722-211788:211940:+	0.00244253	1	0.000263397	1	-0.00217913	1
PB.11064;RI:21:255928:256126-256245:256321:+	nan	1	nan	1	nan	1
PB.11067;SE:21:540030-541961:542073-542920:+	nan	1	nan	1	nan	1
PB.11067;SE:21:550690-551131:551247-551946:+	nan	1	nan	1	nan	1
PB.11068;AF:21:564260:565361-567128:566006:566060-567128:+	0	1	0.333333	0.0704296	0.333333	0.0414585
PB.11073;A3:21:644144-645221:644144-645270:+	0.00031746	1	9.10907e-05	1	-0.00022637	1
PB.11074;A3:21:672428-672510:672428-672532:+	-0.302773	0.0554446	-0.53831	0.0264735	-0.235536	0.0729271
PB.11075;A3:21:694837-695919:694837-696228:+	0.0581498	0.296703	0.0365979	1	-0.0215519	1
PB.11075;A5:21:693670-693988:693566-693988:+	-0.152377	0.296703	0.0452128	1	0.197589	0.392607
PB.11075;SE:21:701122-703120:703166-703968:+	-0.0581498	0.296703	-0.0365979	1	0.0215519	1
PB.11077;A3:21:931651-931732:931651-931748:+	nan	1	nan	1	nan	1
PB.11077;RI:21:931445:931511-931641:931651:+	nan	1	nan	1	nan	1
PB.11077;RI:21:932235:932271-932414:932987:+	-0.250916	0.167333	-0.201975	0.198302	0.0489414	1
PB.11077;RI:21:932414:932486-932879:932987:+	nan	1	nan	1	nan	1
PB.11077;RI:21:933274:933412-933874:933941:+	nan	1	nan	1	nan	1
PB.11077;RI:21:935288:935440-936520:936872:+	0.289295	0.122877	-0.14604	0.198302	-0.435335	0.0699301
PB.11077;SE:21:924775-925289:925462-925803:+	nan	1	nan	1	nan	1
PB.11077;SE:21:930340-931190:931366-931445:+	nan	1	nan	1	nan	1
PB.11077;SE:21:933941-934354:934444-935288:+	nan	1	nan	1	nan	1
PB.11078;RI:21:938928:939043-939771:939873:+	0.0526239	0.311688	0.0551562	0.313686	0.0025323	1
PB.11078;RI:21:938928:939043-939771:940329:+	0.119896	0.311688	0.16537	0.313686	0.0454738	1
PB.11078;RI:21:938928:939873-940240:940329:+	-0.190247	0.311688	-0.0765091	0.313686	0.113738	0.677323
PB.11078;RI:21:939771:939873-940240:940329:+	-0.0441217	1	-0.0440785	1	4.31436e-05	1
PB.11080;A3:21:991173-991637:991173-991694:+	0.00711714	1	0.0361171	1	0.0289999	1
PB.11082;A3:21:1441551-1443516:1441551-1443521:+	-0.0867988	1	-0.109807	0.662338	-0.0230082	1
PB.11082;A3:21:1451979-1452716:1451979-1452786:+	-0.00499619	1	0	1	0.00499619	1
PB.11082;A3:21:1454972-1455943:1454972-1455980:+	0.00031949	1	-0.00336159	1	-0.00368108	1
PB.11082;A5:21:1441603-1443516:1441551-1443516:+	-0.00164886	1	-0.00552697	1	-0.0038781	1
PB.11082;AF:21:1438130:1438337-1440641:1438531:1438627-1440641:+	nan	1	nan	1	0	1
PB.11082;AF:21:1438174:1438337-1440641:1438531:1438627-1440641:+	nan	1	nan	1	nan	1
PB.11082;AF:21:1438176:1438337-1440641:1438531:1438627-1440641:+	nan	1	nan	1	nan	1
PB.11082;AF:21:1438178:1438337-1440641:1438531:1438627-1440641:+	nan	1	nan	1	nan	1
PB.11082;AF:21:1438179:1438337-1440641:1438531:1438627-1440641:+	nan	1	nan	1	nan	1
PB.11082;AF:21:1438181:1438337-1440641:1438531:1438627-1440641:+	0	1	0	1	0	1
PB.11082;AF:21:1438184:1438337-1440641:1438531:1438627-1440641:+	nan	1	nan	1	nan	1
PB.11082;AF:21:1438186:1438337-1440641:1438531:1438627-1440641:+	nan	1	nan	1	0	1
PB.11082;AF:21:1438204:1438337-1440641:1438531:1438627-1440641:+	0	1	0	1	0	1
PB.11082;AF:21:1438207:1438337-1440641:1438531:1438627-1440641:+	0	1	0	1	0	1
PB.11082;MX:21:1451979-1452606:1452667-1454308:1451979-1452716:1452867-1454308:+	0.0426346	1	0.0763853	0.662338	0.0337507	1
PB.11082;MX:21:1451979-1452606:1452667-1454308:1451979-1452786:1452867-1454308:+	-0.0540178	1	0	1	0.0540178	1
PB.11082;RI:21:1444287:1444379-1446021:1446174:+	0.0252288	1	0.03355	1	0.00832119	1
PB.11082;RI:21:1447036:1447217-1449954:1450054:+	nan	1	nan	1	0.140837	1
PB.11082;RI:21:1451892:1451979-1454308:1454363:+	0	1	-0.274537	0.662338	-0.274537	1
PB.11082;RI:21:1455943:1456050-1456484:1456584:+	0.0230902	1	0.0320856	1	0.00899534	1
PB.11082;SE:21:1447217-1448693:1448774-1449954:+	-0.047163	1	-0.0510424	0.662338	-0.00387938	1
PB.11082;SE:21:1451979-1452606:1452667-1454308:+	0	1	-0.177609	0.662338	-0.177609	1
PB.11082;SE:21:1451979-1452716:1452867-1454308:+	0	1	-0.0294068	1	-0.0294068	1
PB.11082;SE:21:1451979-1452786:1452867-1454308:+	nan	1	nan	1	nan	1
PB.11085;RI:21:1554914:1555034-1555256:1555336:+	-0.00728792	1	0.0194937	1	0.0267817	1
PB.1108;A5:1:105292882-105292968:105292849-105292968:+	nan	1	nan	1	nan	1
PB.1108;RI:1:105292968:105293054-105293658:105293748:+	nan	1	nan	1	nan	1
PB.11090;A3:21:1910449-1910574:1910449-1911236:+	nan	1	nan	1	nan	1
PB.11090;AF:21:1908942:1908964-1910406:1909113:1909343-1910406:+	nan	1	nan	1	nan	1
PB.11090;AF:21:1908942:1908964-1910406:1909130:1909343-1910406:+	nan	1	nan	1	nan	1
PB.11090;AF:21:1908942:1908964-1910406:1909241:1909343-1910406:+	nan	1	nan	1	nan	1
PB.11090;AF:21:1908942:1908964-1910406:1910132:1910156-1910406:+	nan	1	nan	1	nan	1
PB.11090;AF:21:1909113:1909343-1910406:1910132:1910156-1910406:+	nan	1	nan	1	-0.121456	0.398601
PB.11090;AF:21:1909130:1909343-1910406:1910132:1910156-1910406:+	-0.306346	0.204296	-0.341756	0.147852	-0.0354101	1
PB.11090;AF:21:1909241:1909343-1910406:1910132:1910156-1910406:+	nan	1	nan	1	nan	1
PB.11090;RI:21:1910574:1910809-1911236:1911280:+	0.16084	0.204296	0.255067	0.147852	0.0942272	0.398601
PB.11090;SE:21:1910449-1910574:1910809-1911236:+	nan	1	nan	1	nan	1
PB.11091;A3:21:1963984-1964385:1963984-1964388:+	nan	1	nan	1	nan	1
PB.11091;AF:21:1931971:1932577-1946962:1932696:1933032-1946962:+	nan	1	nan	1	nan	1
PB.11091;AF:21:1931971:1932577-1946962:1933105:1933269-1946962:+	nan	1	nan	1	nan	1
PB.11091;AF:21:1932238:1932577-1954386:1932746:1933032-1954386:+	0.387094	0.0999001	0.638468	0.0499501	0.251374	0.174825
PB.11091;AF:21:1932266:1932577-1954386:1932746:1933032-1954386:+	0.783857	0.0649351	0.827151	0.01998	0.0432937	1
PB.11091;AF:21:1932267:1932577-1946962:1932696:1933032-1946962:+	-0.493708	0.0999001	0.00472944	1	0.498437	0.20313
PB.11091;AF:21:1932267:1932577-1946962:1933105:1933269-1946962:+	-0.525308	0.0649351	-0.00547252	1	0.519836	0.174825
PB.11091;AF:21:1932270:1932577-1954386:1932746:1933032-1954386:+	nan	1	nan	1	nan	1
PB.11091;AF:21:1932271:1932577-1946962:1932696:1933032-1946962:+	0.0154228	1	0.0265127	1	0.0110899	1
PB.11091;AF:21:1932271:1932577-1946962:1933105:1933269-1946962:+	0.0163643	1	0.0481463	1	0.031782	1
PB.11091;AF:21:1932274:1932577-1954386:1932746:1933032-1954386:+	0	1	0	1	0	1
PB.11091;AF:21:1932280:1932577-1954386:1932746:1933032-1954386:+	0	1	0	1	0	1
PB.11091;AF:21:1932284:1932577-1954386:1932746:1933032-1954386:+	0	1	0	1	0	1
PB.11091;AF:21:1932314:1932577-1946962:1932696:1933032-1946962:+	nan	1	nan	1	nan	1
PB.11091;AF:21:1932314:1932577-1946962:1933105:1933269-1946962:+	nan	1	nan	1	nan	1
PB.11091;AF:21:1932321:1932577-1954386:1932746:1933032-1954386:+	0.0897886	0.716426	0.287359	0.587413	0.19757	0.524476
PB.11091;AF:21:1932411:1932577-1946962:1932696:1933032-1946962:+	0	1	0	1	0	1
PB.11091;AF:21:1932411:1932577-1946962:1933105:1933269-1946962:+	0	1	0	1	0	1
PB.11091;AF:21:1932432:1932577-1946962:1932696:1933032-1946962:+	-0.0359487	1	0.0926383	0.646496	0.128587	0.524476
PB.11091;AF:21:1932432:1932577-1946962:1933105:1933269-1946962:+	-0.113312	0.555445	0.127308	0.587413	0.240619	0.25974
PB.11091;AF:21:1932494:1932577-1946962:1932696:1933032-1946962:+	0	1	0	1	0	1
PB.11091;AF:21:1932494:1932577-1946962:1933105:1933269-1946962:+	0	1	0	1	0	1
PB.11091;AF:21:1932500:1932577-1954386:1932746:1933032-1954386:+	0	1	0	1	0	1
PB.11091;AF:21:1932696:1933032-1946962:1933105:1933269-1946962:+	-0.0458445	1	-0.0247299	1	0.0211146	1
PB.11091;MX:21:1932577-1938396:1938554-1946962:1932577-1945465:1945527-1946962:+	-0.286306	0.587746	-0.462959	0.587413	-0.176653	0.582275
PB.11091;RI:21:1954386:1954493-1956436:1956474:+	nan	1	nan	1	nan	1
PB.11091;SE:21:1932577-1938396:1938554-1946962:+	nan	1	nan	1	nan	1
PB.11091;SE:21:1932577-1945465:1945527-1946962:+	nan	1	nan	1	nan	1
PB.11091;SE:21:1932577-1946962:1947013-1954386:+	nan	1	nan	1	nan	1
PB.11091;SE:21:1933032-1946962:1947013-1954386:+	0.046795	1	0.106554	0.646496	0.0597589	0.693057
PB.11092;A3:21:1979354-1983789:1979354-1983829:+	nan	1	nan	1	nan	1
PB.11092;A3:21:1994777-1995346:1994777-1995762:+	nan	1	nan	1	nan	1
PB.11092;RI:21:1987283:1987366-1990322:1990451:+	nan	1	nan	1	nan	1
PB.11092;SE:21:1979354-1979522:1979667-1983789:+	nan	1	nan	1	nan	1
PB.11093;AF:21:2008132:2008257-2009188:2008560:2008673-2009188:+	0.0117969	1	0.00808753	1	-0.00370935	1
PB.11093;AF:21:2008132:2008257-2009188:2008732:2008842-2009188:+	-0.245971	0.168581	-0.243116	0.135614	0.00285511	1
PB.11093;AF:21:2008560:2008673-2009188:2008732:2008842-2009188:+	-0.0974404	0.168581	-0.0770169	0.135614	0.0204235	1
PB.11094;A3:21:2023606-2023712:2023606-2023717:+	nan	1	nan	1	0.12539	0.562438
PB.11094;A3:21:2023606-2023712:2023606-2024361:+	0.00505342	1	0.00638405	1	0.00133063	1
PB.11094;A3:21:2023606-2023717:2023606-2024361:+	0.000597097	1	-0.00294851	1	-0.00354561	1
PB.11094;A3:21:2024426-2024996:2024426-2025002:+	-0.0154701	1	-0.0917189	0.346154	-0.0762488	0.227772
PB.11094;RI:21:2023469:2023606-2023717:2025171:+	0.255818	0.576923	0.333333	0.477273	0.0775154	0.562438
PB.11094;RI:21:2027545:2027666-2027872:2027977:+	0.00462605	1	0.00568076	1	0.00105471	1
PB.11094;SE:21:2019995-2020648:2020786-2020910:+	-0.00906978	1	-0.0259405	1	-0.0168707	1
PB.11094;SE:21:2021040-2022117:2022239-2023272:+	-0.117218	0.293706	0.00963235	1	0.12685	0.1998
PB.1109;A3:1:105335298-105335917:105335298-105335958:+	0.00606808	1	-0.00526333	1	-0.0113314	1
PB.1109;A5:1:105330409-105332806:105330167-105332806:+	-0.00109368	1	-0.0149663	1	-0.0138726	1
PB.1109;A5:1:105336061-105338405:105335298-105338405:+	-0.215091	0.557443	-0.439354	0.263736	-0.224263	0.363066
PB.1109;A5:1:105347969-105348589:105347870-105348589:+	0	1	-0.0207257	1	-0.0207257	1
PB.1109;AF:1:105330046:105330167-105332806:105330367:105330409-105332806:+	0.0199786	1	0.159654	0.263736	0.139676	0.342857
PB.1109;AF:1:105330046:105330167-105332806:105330371:105330409-105332806:+	nan	1	nan	1	0.143304	0.523477
PB.1109;AF:1:105330048:105330167-105332806:105330367:105330409-105332806:+	0.0188786	1	0.0396455	1	0.0207669	1
PB.1109;AF:1:105330048:105330167-105332806:105330371:105330409-105332806:+	-0.38602	0.557443	-0.320605	0.42735	0.065415	0.554718
PB.1109;AF:1:105330049:105330167-105332806:105330367:105330409-105332806:+	-0.107635	0.557443	-0.286009	0.263736	-0.178375	0.342857
PB.1109;AF:1:105330049:105330167-105332806:105330371:105330409-105332806:+	-0.0502076	0.557443	-0.3905	0.263736	-0.340293	0.342857
PB.1109;AF:1:105330054:105330167-105332806:105330367:105330409-105332806:+	0	1	0	1	0	1
PB.1109;AF:1:105330054:105330167-105332806:105330371:105330409-105332806:+	nan	1	nan	1	0	1
PB.1109;AF:1:105330066:105330167-105332806:105330367:105330409-105332806:+	-0.0804102	0.557443	-0.0137022	1	0.066708	0.342857
PB.1109;AF:1:105330066:105330167-105332806:105330371:105330409-105332806:+	-0.0379097	1	-0.0239327	1	0.013977	1
PB.1109;AF:1:105330069:105330167-105332806:105330367:105330409-105332806:+	0.00256236	1	-0.0311111	1	-0.0336735	1
PB.1109;AF:1:105330069:105330167-105332806:105330371:105330409-105332806:+	-0.169107	0.557443	-0.193632	0.432967	-0.0245243	1
PB.1109;RI:1:105335120:105335298-105335917:105336061:+	-0.0731183	0.557443	-0.0367163	1	0.0364019	1
PB.1109;RI:1:105335120:105335298-105335958:105336061:+	-0.00474821	1	-0.0100823	1	-0.00533411	1
PB.1109;RI:1:105335120:105335298-105338405:105338508:+	-0.114529	0.557443	-0.255615	0.42735	-0.141087	0.523477
PB.1109;RI:1:105335120:105336061-105338405:105338508:+	0.113581	0.557443	0.191003	0.42735	0.077422	0.554718
PB.1109;RI:1:105344238:105344329-105345111:105345167:+	0.011909	1	-0.0104192	1	-0.0223282	1
PB.1109;SE:1:105330409-105332806:105332904-105335120:+	-0.0879726	0.557443	0.0268595	1	0.114832	0.342857
PB.1109;SE:1:105335298-105335917:105336061-105338405:+	-0.106178	0.557443	-0.378294	0.263736	-0.272116	0.351648
PB.1109;SE:1:105335298-105335958:105336061-105338405:+	-0.0223803	1	-0.0720323	0.263736	-0.0496519	1
PB.11100;A3:21:2220117-2220855:2220117-2222254:+	0.219745	0.332434	0.0256039	1	-0.194141	0.191142
PB.11100;A3:21:2220117-2220855:2220117-2222284:+	0.262512	0.332434	0.185279	0.204706	-0.0772333	0.322552
PB.11100;A3:21:2220117-2220855:2220117-2222969:+	0.0403883	1	0.092998	0.204706	0.0526096	0.322552
PB.11100;A3:21:2220117-2222254:2220117-2222284:+	-0.0157902	1	0.169527	0.204706	0.185317	0.322552
PB.11100;A3:21:2220117-2222254:2220117-2222969:+	-0.137144	0.332434	0.0488453	1	0.18599	0.191142
PB.11100;A3:21:2220117-2222284:2220117-2222969:+	-0.18393	0.332434	-0.0936216	0.204706	0.0903083	0.300331
PB.11100;A3:21:2220868-2222254:2220868-2222284:+	nan	1	nan	1	nan	1
PB.11100;A3:21:2220979-2222254:2220979-2222284:+	-0.0206384	1	0.173492	0.204706	0.19413	0.213986
PB.11100;A3:21:2220979-2222254:2220979-2222969:+	-0.112012	0.332434	0.389874	0.204706	0.501886	0.184615
PB.11100;A3:21:2220979-2222284:2220979-2222969:+	0.0927739	0.332434	0.434098	0.204706	0.341325	0.293706
PB.11100;A3:21:2235821-2236052:2235821-2236125:+	0.171391	0.332434	0.00513143	1	-0.166259	0.300331
PB.11100;A5:21:2218326-2218526:2218214-2218526:+	-0.169936	0.332434	-0.203446	0.281955	-0.0335093	1
PB.11100;A5:21:2220979-2222254:2220868-2222254:+	-0.0495412	1	-0.0582533	0.321689	-0.00871214	1
PB.11100;A5:21:2220979-2222284:2220868-2222284:+	-0.0133926	1	-0.0390495	1	-0.0256569	1
PB.11100;A5:21:2222607-2222969:2222595-2222969:+	0.116169	0.396537	0.409919	0.205398	0.29375	0.322552
PB.11100;A5:21:2222624-2222969:2222595-2222969:+	-0.0991446	0.396537	0.0318789	1	0.131023	0.37962
PB.11100;A5:21:2222624-2222969:2222607-2222969:+	-0.295941	0.332434	-0.551439	0.204706	-0.255498	0.345255
PB.11100;AF:21:2217549:2217963-2218526:2218154:2218214-2218526:+	nan	1	nan	1	0.205347	0.359956
PB.11100;AF:21:2217549:2217963-2218526:2218184:2218214-2218526:+	nan	1	nan	1	0	1
PB.11100;AF:21:2217549:2217963-2218526:2218199:2218326-2218526:+	0.307275	0.332434	0.600297	0.204706	0.293022	0.345255
PB.11100;AF:21:2217559:2217963-2218526:2218154:2218214-2218526:+	0.195708	0.332434	0.183006	0.204706	-0.0127011	1
PB.11100;AF:21:2217559:2217963-2218526:2218184:2218214-2218526:+	0.0409845	1	0.0409845	1	0	1
PB.11100;AF:21:2217559:2217963-2218526:2218199:2218326-2218526:+	0.0539118	0.332434	0.0375406	1	-0.0163712	1
PB.11100;AF:21:2217568:2217963-2218526:2218154:2218214-2218526:+	nan	1	nan	1	0	1
PB.11100;AF:21:2217568:2217963-2218526:2218184:2218214-2218526:+	nan	1	nan	1	nan	1
PB.11100;AF:21:2217568:2217963-2218526:2218199:2218326-2218526:+	0	1	nan	1	nan	1
PB.11100;AF:21:2217571:2217963-2218526:2218154:2218214-2218526:+	0.191206	0.332434	0.243017	0.204706	0.0518102	0.464895
PB.11100;AF:21:2217571:2217963-2218526:2218184:2218214-2218526:+	0.333333	0.332434	0.333333	0.204706	0	1
PB.11100;AF:21:2217571:2217963-2218526:2218199:2218326-2218526:+	0.250201	0.332434	0.262664	0.204706	0.0124622	1
PB.11100;AF:21:2217577:2217963-2218526:2218154:2218214-2218526:+	-0.00484126	1	-0.353717	0.204706	-0.348876	0.316783
PB.11100;AF:21:2217577:2217963-2218526:2218184:2218214-2218526:+	nan	1	nan	1	nan	1
PB.11100;AF:21:2217577:2217963-2218526:2218199:2218326-2218526:+	-0.0257989	1	-0.265045	0.294081	-0.239247	0.354942
PB.11100;AF:21:2217580:2217963-2218526:2218154:2218214-2218526:+	nan	1	nan	1	0.208974	0.345255
PB.11100;AF:21:2217580:2217963-2218526:2218184:2218214-2218526:+	nan	1	nan	1	nan	1
PB.11100;AF:21:2217580:2217963-2218526:2218199:2218326-2218526:+	0.317817	0.332434	0.667607	0.204706	0.34979	0.322552
PB.11100;AF:21:2217587:2217963-2218526:2218154:2218214-2218526:+	nan	1	nan	1	0.00984179	1
PB.11100;AF:21:2217587:2217963-2218526:2218184:2218214-2218526:+	nan	1	nan	1	nan	1
PB.11100;AF:21:2217587:2217963-2218526:2218199:2218326-2218526:+	0.42556	0.332434	nan	1	nan	1
PB.11100;AF:21:2217592:2217963-2218526:2218154:2218214-2218526:+	0.26116	0.332434	0.241745	0.204706	-0.0194152	1
PB.11100;AF:21:2217592:2217963-2218526:2218184:2218214-2218526:+	0.0996924	0.332434	0.0996924	0.321689	0	1
PB.11100;AF:21:2217592:2217963-2218526:2218199:2218326-2218526:+	0.195043	0.332434	0.17429	0.248615	-0.0207526	1
PB.11100;AF:21:2217593:2217963-2218526:2218154:2218214-2218526:+	nan	1	nan	1	0	1
PB.11100;AF:21:2217593:2217963-2218526:2218184:2218214-2218526:+	nan	1	nan	1	nan	1
PB.11100;AF:21:2217593:2217963-2218526:2218199:2218326-2218526:+	0	1	nan	1	nan	1
PB.11100;AF:21:2217595:2217963-2218526:2218154:2218214-2218526:+	-0.0891149	0.400202	-0.180494	0.294081	-0.0913795	0.461538
PB.11100;AF:21:2217595:2217963-2218526:2218184:2218214-2218526:+	nan	1	nan	1	nan	1
PB.11100;AF:21:2217595:2217963-2218526:2218199:2218326-2218526:+	0.226956	0.332434	nan	1	nan	1
PB.11100;AF:21:2217599:2217963-2218526:2218154:2218214-2218526:+	-0.00116057	1	-0.117999	0.325175	-0.116838	0.37962
PB.11100;AF:21:2217599:2217963-2218526:2218184:2218214-2218526:+	0.140089	0.380453	0.140089	0.325175	0	1
PB.11100;AF:21:2217599:2217963-2218526:2218199:2218326-2218526:+	0.215457	0.332434	0.091579	0.370384	-0.123878	0.386404
PB.11100;AF:21:2217600:2217963-2218526:2218154:2218214-2218526:+	-0.385552	0.332434	0.0464818	1	0.432034	0.184615
PB.11100;AF:21:2217600:2217963-2218526:2218184:2218214-2218526:+	0.0188093	1	0.0188093	1	0	1
PB.11100;AF:21:2217600:2217963-2218526:2218199:2218326-2218526:+	-0.239372	0.332434	0.00285137	1	0.242224	0.293706
PB.11100;AF:21:2217601:2217963-2218526:2218154:2218214-2218526:+	nan	1	nan	1	0	1
PB.11100;AF:21:2217601:2217963-2218526:2218184:2218214-2218526:+	nan	1	nan	1	nan	1
PB.11100;AF:21:2217601:2217963-2218526:2218199:2218326-2218526:+	0	1	nan	1	nan	1
PB.11100;AF:21:2217605:2217963-2218526:2218154:2218214-2218526:+	-0.223175	0.332434	0.491356	0.204706	0.714531	0.184615
PB.11100;AF:21:2217605:2217963-2218526:2218184:2218214-2218526:+	nan	1	0.333333	0.204706	nan	1
PB.11100;AF:21:2217605:2217963-2218526:2218199:2218326-2218526:+	-0.23226	0.332434	0.418875	0.204706	0.651135	0.191142
PB.11100;AF:21:2217606:2217963-2218526:2218154:2218214-2218526:+	nan	1	nan	1	0.0263874	1
PB.11100;AF:21:2217606:2217963-2218526:2218184:2218214-2218526:+	nan	1	nan	1	nan	1
PB.11100;AF:21:2217606:2217963-2218526:2218199:2218326-2218526:+	0.0679439	0.407592	nan	1	nan	1
PB.11100;AF:21:2217609:2217963-2218526:2218154:2218214-2218526:+	-0.0580466	0.460209	-0.157666	0.321689	-0.0996196	0.416902
PB.11100;AF:21:2217609:2217963-2218526:2218184:2218214-2218526:+	nan	1	nan	1	nan	1
PB.11100;AF:21:2217609:2217963-2218526:2218199:2218326-2218526:+	0.260346	0.332434	0.106294	0.362872	-0.154052	0.387158
PB.11100;AF:21:2217611:2217963-2218526:2218154:2218214-2218526:+	-0.198339	0.332434	0.111468	0.281955	0.309807	0.293706
PB.11100;AF:21:2217611:2217963-2218526:2218184:2218214-2218526:+	nan	1	0.102007	0.321689	nan	1
PB.11100;AF:21:2217611:2217963-2218526:2218199:2218326-2218526:+	-0.206735	0.332434	0.0577444	0.370384	0.264479	0.322552
PB.11100;AF:21:2217612:2217963-2218526:2218154:2218214-2218526:+	-0.0376513	1	-0.120346	0.325175	-0.082695	0.44493
PB.11100;AF:21:2217612:2217963-2218526:2218184:2218214-2218526:+	0.306248	0.332434	0.306248	0.281955	0	1
PB.11100;AF:21:2217612:2217963-2218526:2218199:2218326-2218526:+	0.0624622	0.465543	0.178329	0.321689	0.115866	0.416902
PB.11100;AF:21:2217617:2217963-2218526:2218154:2218214-2218526:+	nan	1	nan	1	0	1
PB.11100;AF:21:2217617:2217963-2218526:2218184:2218214-2218526:+	nan	1	nan	1	nan	1
PB.11100;AF:21:2217617:2217963-2218526:2218199:2218326-2218526:+	0	1	nan	1	nan	1
PB.11100;AF:21:2217630:2217963-2218526:2218154:2218214-2218526:+	nan	1	nan	1	0	1
PB.11100;AF:21:2217630:2217963-2218526:2218184:2218214-2218526:+	nan	1	nan	1	nan	1
PB.11100;AF:21:2217630:2217963-2218526:2218199:2218326-2218526:+	0	1	nan	1	nan	1
PB.11100;AF:21:2217637:2217963-2218526:2218154:2218214-2218526:+	nan	1	nan	1	-0.230888	0.322552
PB.11100;AF:21:2217637:2217963-2218526:2218184:2218214-2218526:+	nan	1	nan	1	nan	1
PB.11100;AF:21:2217637:2217963-2218526:2218199:2218326-2218526:+	0.440615	0.332434	nan	1	nan	1
PB.11100;AF:21:2217652:2217963-2218526:2218154:2218214-2218526:+	-0.114828	0.380453	-0.291876	0.260034	-0.177048	0.373319
PB.11100;AF:21:2217652:2217963-2218526:2218184:2218214-2218526:+	0.284594	0.332434	nan	1	nan	1
PB.11100;AF:21:2217652:2217963-2218526:2218199:2218326-2218526:+	0.184544	0.337891	nan	1	nan	1
PB.11100;MX:21:2220117-2220855:2220979-2222969:2220117-2222254:2222595-2222969:+	nan	1	nan	1	nan	1
PB.11100;RI:21:2219271:2219391-2220053:2220117:+	-0.00496326	1	-0.012378	1	-0.00741469	1
PB.11100;RI:21:2219271:2219391-2220053:2223068:+	0.29264	0.332434	0.270949	0.235312	-0.0216911	1
PB.11100;RI:21:2219271:2220117-2220855:2223068:+	0.259748	0.332434	0.134889	0.321689	-0.124859	0.322552
PB.11100;RI:21:2219271:2220117-2222969:2223068:+	0.483338	0.332434	0.555851	0.204706	0.0725134	0.416902
PB.11100;RI:21:2220053:2220117-2220855:2223068:+	-0.0201095	1	-0.02851	1	-0.00840052	1
PB.11100;RI:21:2220053:2220117-2222254:2223068:+	0.440601	0.332434	-0.0226708	1	-0.463272	0.236491
PB.11100;RI:21:2220053:2220117-2222284:2223068:+	0.217532	0.332434	0.0929527	0.325175	-0.124579	0.37962
PB.11100;RI:21:2220053:2220117-2222969:2223068:+	-0.00554131	1	-0.00617221	1	-0.000630903	1
PB.11100;RI:21:2220855:2220868-2222254:2223068:+	-0.0214578	1	-0.0966262	0.276152	-0.0751684	0.322552
PB.11100;RI:21:2220855:2220868-2222284:2223068:+	-0.00429661	1	-0.0129494	1	-0.00865283	1
PB.11100;RI:21:2220855:2220979-2222254:2223068:+	0.0884107	0.332434	-0.345993	0.204706	-0.434403	0.184615
PB.11100;RI:21:2220855:2220979-2222284:2223068:+	0.0801896	0.332434	0.00235344	1	-0.0778361	0.322552
PB.11100;RI:21:2220855:2220979-2222969:2223068:+	0.0703644	0.332434	0.204917	0.204706	0.134552	0.300331
PB.11100;RI:21:2222254:2222595-2222969:2223068:+	-0.165505	0.332434	0.215564	0.204706	0.38107	0.184615
PB.11100;RI:21:2222254:2222607-2222969:2223068:+	-0.165838	0.332434	-0.0311929	1	0.134645	0.322552
PB.11100;RI:21:2222254:2222624-2222969:2223068:+	-0.167059	0.332434	0.119367	0.204706	0.286426	0.191142
PB.11100;RI:21:2223154:2223258-2223463:2223604:+	0.00314657	1	0.000712437	1	-0.00243413	1
PB.11100;RI:21:2224245:2224362-2224443:2224535:+	-0.00207949	1	-0.00670763	1	-0.00462814	1
PB.11100;RI:21:2230386:2230433-2230479:2230548:+	nan	1	nan	1	nan	1
PB.11100;SE:21:2219391-2219624:2219670-2220053:+	0	1	0	1	0	1
PB.11100;SE:21:2220117-2220855:2220868-2222254:+	0.159169	0.332434	0.202565	0.227192	0.043396	1
PB.11100;SE:21:2220117-2220855:2220868-2222284:+	0.0160476	1	0.0265466	1	0.0104989	1
PB.11100;SE:21:2220117-2220855:2220979-2222254:+	0.16429	0.332434	0.21911	0.204706	0.0548198	0.354942
PB.11100;SE:21:2220117-2220855:2220979-2222284:+	0.184248	0.332434	0.1889	0.204706	0.00465216	1
PB.11100;SE:21:2220117-2220855:2220979-2222969:+	-0.030254	1	-0.12949	0.204706	-0.0992355	0.300331
PB.11100;SE:21:2220117-2222254:2222595-2222969:+	-0.00491962	1	-0.00429939	1	0.000620225	1
PB.11100;SE:21:2220979-2222254:2222595-2222969:+	0.0443246	1	nan	1	nan	1
PB.11100;SE:21:2220979-2222254:2222607-2222969:+	0.375114	0.332434	0.927382	0.204706	0.552269	0.300331
PB.11100;SE:21:2220979-2222254:2222624-2222969:+	0.132274	0.380453	0.447972	0.227192	0.315698	0.322552
PB.11101;A5:21:2239483-2239748:2239264-2239748:+	0.038181	1	0.393546	0.00499501	0.355365	0.00499501
PB.11101;A5:21:2239483-2239748:2239411-2239748:+	0.0232434	1	0.00236253	1	-0.0208809	1
PB.11101;AF:21:2239248:2239264-2239748:2239267:2239411-2239748:+	0.0148104	1	0.0449344	1	0.030124	1
PB.11101;AF:21:2239248:2239264-2239748:2239271:2239483-2239748:+	-0.0092829	1	0.372158	0.00499501	0.381441	0.00499501
PB.11101;RI:21:2240286:2240497-2240567:2240734:+	0.0281211	1	0.0276563	1	-0.000464875	1
PB.11102;A3:21:2254248-2259375:2254248-2259851:+	0.0567188	0.681818	0.178959	0.506119	0.12224	0.571096
PB.11102;A3:21:2267011-2267577:2267011-2268537:+	nan	1	nan	1	nan	1
PB.11102;A5:21:2254263-2259375:2254248-2259375:+	nan	1	nan	1	nan	1
PB.11102;A5:21:2261519-2261659:2260408-2261659:+	nan	1	nan	1	nan	1
PB.11102;A5:21:2265810-2265969:2265753-2265969:+	nan	1	nan	1	nan	1
PB.11102;AF:21:2251724:2251967-2259375:2253945:2254248-2259375:+	nan	1	nan	1	nan	1
PB.11102;AF:21:2251724:2251967-2259375:2253974:2254248-2259375:+	0.00122894	1	0.00132248	1	9.35348e-05	1
PB.11102;AF:21:2251724:2251967-2259375:2254002:2254248-2259375:+	nan	1	nan	1	nan	1
PB.11102;AF:21:2251724:2251967-2259375:2254016:2254248-2259375:+	0.0401626	1	0.0537623	0.506119	0.0135997	1
PB.11102;AF:21:2251724:2251967-2259375:2254043:2254248-2259375:+	nan	1	nan	1	nan	1
PB.11102;AF:21:2251724:2251967-2259375:2254045:2254263-2259375:+	0.0585708	0.681818	0.158409	0.506119	0.0998382	0.571096
PB.11102;AF:21:2251724:2251967-2259375:2254163:2254248-2259375:+	0.042945	1	0.0376737	1	-0.00527127	1
PB.11102;AF:21:2251724:2251967-2259375:2254172:2254248-2259375:+	nan	1	nan	1	nan	1
PB.11102;AF:21:2251724:2251967-2259375:2254174:2254248-2259375:+	nan	1	nan	1	nan	1
PB.11102;AF:21:2251724:2251967-2259375:2254181:2254248-2259375:+	0.0362604	1	0.0574798	0.506119	0.0212194	1
PB.11102;RI:21:2259375:2259398-2259851:2260159:+	nan	1	nan	1	nan	1
PB.11102;RI:21:2259851:2260159-2260307:2260408:+	nan	1	nan	1	nan	1
PB.11102;RI:21:2260307:2260408-2261659:2262117:+	nan	1	nan	1	nan	1
PB.11102;RI:21:2260307:2261519-2261659:2262117:+	-0.248629	0.681818	-0.0492674	1	0.199362	0.571096
PB.11102;SE:21:2254248-2259375:2259398-2259851:+	nan	1	nan	1	nan	1
PB.11102;SE:21:2267011-2267577:2267654-2268537:+	nan	1	nan	1	nan	1
PB.11103;A5:21:2324332-2327164:2324260-2327164:+	-0.000442164	1	-0.0503268	0.197303	-0.0498846	1
PB.11104;A3:21:2346941-2347546:2346941-2347590:+	-0.0113699	1	-0.0156129	1	-0.00424292	1
PB.11104;AL:21:2352427-2353677:2353834:2352427-2353988:2354202:+	-0.38955	0.438312	-0.238045	0.605644	0.151505	0.461538
PB.11104;AL:21:2352427-2353677:2353839:2352427-2353988:2354202:+	nan	1	nan	1	-0.253378	0.461538
PB.11104;AL:21:2352427-2353677:2353841:2352427-2353988:2354202:+	-0.247107	0.438312	-0.118892	0.605644	0.128216	0.461538
PB.11104;AL:21:2354184-2359251:2359711:2354184-2360294:2360491:+	nan	1	nan	1	nan	1
PB.11104;RI:21:2345331:2345428-2346120:2346193:+	0.00224595	1	0.000627706	1	-0.00161825	1
PB.11104;RI:21:2351020:2351162-2351448:2351577:+	-0.0112538	1	-0.00295826	1	0.00829554	1
PB.11107;A5:21:2480936-2481264:2480563-2481264:+	0.177438	0.0709291	0.147567	0.0929071	-0.0298706	1
PB.11107;A5:21:2481006-2481264:2480563-2481264:+	nan	1	nan	1	nan	1
PB.11107;A5:21:2481006-2481264:2480936-2481264:+	-0.0908665	0.108558	-0.100941	0.10969	-0.0100741	1
PB.11107;RI:21:2480170:2480563-2480635:2480936:+	-0.299433	0.0709291	-0.450612	0.0659341	-0.151178	0.334665
PB.11107;RI:21:2480170:2480563-2481264:2481523:+	nan	1	nan	1	nan	1
PB.11107;RI:21:2480170:2480936-2481264:2481523:+	nan	1	0.296834	0.0929071	nan	1
PB.11107;RI:21:2480170:2481006-2481264:2481523:+	nan	1	0.390471	0.118881	nan	1
PB.11107;SE:21:2480563-2480635:2480936-2481264:+	0.257685	0.108891	0.669538	0.0659341	0.411852	0.334665
PB.11108;RI:21:2542108:2542244-2542455:2542568:+	nan	1	nan	1	nan	1
PB.11108;SE:21:2536027-2536618:2536782-2536891:+	nan	1	nan	1	nan	1
PB.11112;A3:21:2892398-2893049:2892398-2893076:+	-0.00244397	1	-0.000836379	1	0.00160759	1
PB.11112;RI:21:2886877:2886914-2887007:2887138:+	0.00712416	1	-6.28731e-05	1	-0.00718703	1
PB.11114;A3:21:3240519-3240645:3240519-3240715:+	0.333333	0.15984	0.666667	0.0484515	0.333333	0.12038
PB.11115;AF:21:3300205:3300272-3301980:3301663:3301729-3301980:+	0	1	0	1	0	1
PB.11115;AF:21:3300223:3300272-3301980:3301663:3301729-3301980:+	0	1	0	1	0	1
PB.11116;AF:21:3320408:3320488-3347733:3327855:3327956-3347733:+	nan	1	nan	1	nan	1
PB.11116;AF:21:3320408:3320488-3347733:3334627:3334893-3347733:+	nan	1	nan	1	nan	1
PB.11116;AF:21:3327855:3327956-3347733:3334627:3334893-3347733:+	-0.226879	0.134865	-0.117419	0.240759	0.10946	0.252248
PB.1111;A5:1:105381032-105381275:105380795-105381275:+	0.0113374	1	0.00744239	1	-0.00389502	1
PB.1111;AF:1:105377753:105378464-105380651:105378686:105378818-105380651:+	0.300992	0.0944056	0.369504	0.0891608	0.0685124	0.250749
PB.1111;AF:1:105377753:105378464-105380651:105378690:105378818-105380651:+	0	1	0	1	0	1
PB.1111;AF:1:105378167:105378464-105380651:105378686:105378818-105380651:+	-0.00843854	1	0.25586	0.238636	0.264299	0.250749
PB.1111;AF:1:105378167:105378464-105380651:105378690:105378818-105380651:+	nan	1	nan	1	0	1
PB.1111;AF:1:105378436:105378464-105380651:105378686:105378818-105380651:+	0.205448	0.192308	0.254541	0.238636	0.0490927	1
PB.1111;AF:1:105378436:105378464-105380651:105378690:105378818-105380651:+	nan	1	nan	1	nan	1
PB.1111;SE:1:105380795-105380972:105381032-105381275:+	0.0216527	1	0.216422	0.0891608	0.19477	0.0799201
PB.1111;SE:1:105381383-105389141:105389202-105397773:+	-0.0312214	1	0.0388018	1	0.0700233	0.250749
PB.11121;A5:21:3477359-3477808:3477305-3477808:+	0	1	0	1	0	1
PB.11125;A3:21:3667215-3670466:3667215-3670544:+	0.0274597	1	0.0235441	1	-0.0039156	1
PB.11125;AF:21:3638691:3638971-3645371:3645183:3645203-3645371:+	-0.20526	0.0749251	-0.040116	1	0.165145	0.044955
PB.11125;AF:21:3638691:3638971-3645371:3645228:3645278-3645371:+	0	1	0	1	0	1
PB.11125;AF:21:3638692:3638971-3645371:3645183:3645203-3645371:+	-0.161459	0.0749251	-0.0440359	1	0.117424	0.0561938
PB.11125;AF:21:3638692:3638971-3645371:3645228:3645278-3645371:+	0	1	0	1	0	1
PB.11125;AF:21:3638694:3638971-3645371:3645183:3645203-3645371:+	-0.571743	0.0865385	-0.09073	1	0.481013	0.0554446
PB.11125;AF:21:3638694:3638971-3645371:3645228:3645278-3645371:+	0	1	0	1	0	1
PB.11125;AF:21:3638695:3638971-3645371:3645183:3645203-3645371:+	nan	1	nan	1	nan	1
PB.11125;AF:21:3638695:3638971-3645371:3645228:3645278-3645371:+	nan	1	nan	1	nan	1
PB.11125;AF:21:3638696:3638971-3645371:3645183:3645203-3645371:+	nan	1	nan	1	nan	1
PB.11125;AF:21:3638696:3638971-3645371:3645228:3645278-3645371:+	nan	1	nan	1	nan	1
PB.11125;AF:21:3645183:3645203-3645371:3645228:3645278-3645371:+	nan	1	nan	1	nan	1
PB.11125;RI:21:3664688:3664753-3666123:3666198:+	0.00212036	1	0.00173275	1	-0.00038761	1
PB.11125;SE:21:3667215-3668113:3668154-3670544:+	0.115302	0.0749251	-0.0323063	1	-0.147609	0.044955
PB.11127;SE:21:3736313-3736656:3736726-3737017:+	-0.0455375	1	-0.0542306	0.103896	-0.00869312	1
PB.11128;SE:21:3750320-3778192:3778276-3799948:+	nan	1	nan	1	nan	1
PB.1112;A3:1:105451576-105457276:105451576-105457385:+	nan	1	nan	1	nan	1
PB.1112;SE:1:105432223-105432950:105433041-105444523:+	nan	1	nan	1	nan	1
PB.11132;RI:21:4074344:4074514-4074834:4076769:+	nan	1	nan	1	nan	1
PB.11135;A3:21:4224171-4224475:4224171-4224490:+	0.014181	1	0.00556647	1	-0.00861457	1
PB.11135;SE:21:4217991-4219765:4219824-4221436:+	-0.00426597	1	0.077421	0.0849151	0.081687	0.0869131
PB.11136;A3:21:4235304-4235627:4235304-4235669:+	0.0736157	0.27972	0.0618034	0.244755	-0.0118122	1
PB.11140;A5:21:4320048-4320225:4319745-4320225:+	nan	1	nan	1	nan	1
PB.11140;RI:21:4319661:4319745-4319947:4320048:+	0.000446079	1	-0.00841642	1	-0.0088625	1
PB.11140;RI:21:4320383:4320556-4320628:4320697:+	0.00182124	1	-0.152676	0.563187	-0.154497	0.540709
PB.11140;RI:21:4321279:4321492-4321567:4321700:+	0.00846593	1	-0.104029	0.563187	-0.112495	0.540709
PB.11140;RI:21:4321978:4322061-4322147:4322233:+	-0.00664468	1	-0.0486468	1	-0.0420022	1
PB.11140;SE:21:4319745-4319947:4320048-4320225:+	-0.0481015	1	0	1	0.0481015	1
PB.11141;SE:21:4379489-4381804:4381859-4387500:+	0.0190356	1	-0.000392918	1	-0.0194285	1
PB.11142;A5:21:4396681-4396823:4396549-4396823:+	0.00629205	1	-0.0207512	1	-0.0270433	1
PB.11142;RI:21:4393932:4394036-4394701:4394782:+	0.01439	1	0.0127439	1	-0.00164619	1
PB.11145;A3:21:4452967-4453813:4452967-4453819:+	-0.0992869	0.033966	-0.0829758	0.0749251	0.0163111	1
PB.11145;RI:21:4449728:4449794-4449977:4450196:+	0.0992869	0.033966	0.0829758	0.0749251	-0.0163111	1
PB.11146;RI:21:4674141:4674199-4674262:4674365:+	nan	1	nan	1	nan	1
PB.11146;RI:21:4674717:4674784-4675173:4675324:+	nan	1	nan	1	nan	1
PB.11146;RI:21:4674717:4675324-4675603:4675679:+	-0.0265456	1	-0.0808079	0.263237	-0.0542623	0.293706
PB.11148;AF:21:4747765:4747858-4757863:4747902:4748261-4757863:+	nan	1	nan	1	nan	1
PB.11148;AF:21:4747765:4747858-4757863:4747924:4748261-4757863:+	-0.00174473	1	-0.0918511	0.0104895	-0.0901064	0.0142358
PB.11148;AF:21:4747784:4747858-4757863:4747902:4748261-4757863:+	nan	1	nan	1	nan	1
PB.11148;AF:21:4747784:4747858-4757863:4747924:4748261-4757863:+	0.321031	0.0899101	-0.0884577	0.109391	-0.409489	0.0134865
PB.11148;SE:21:4747858-4751156:4751227-4757863:+	0.032059	1	0.0337406	1	0.00168166	1
PB.1114;AF:1:105995267:105995411-105995890:105995513:105995541-105995890:+	-0.00479334	1	-0.023155	1	-0.0183617	1
PB.1114;AF:1:105995273:105995411-105995890:105995513:105995541-105995890:+	0.0168247	1	-0.023418	1	-0.0402428	1
PB.1114;AF:1:105995277:105995411-105995890:105995513:105995541-105995890:+	nan	1	nan	1	nan	1
PB.11151;A3:21:4833599-4833980:4833599-4834379:+	nan	1	nan	1	nan	1
PB.11151;A3:21:4838797-4839466:4838797-4839568:+	-0.188579	0.215285	-0.198749	0.212787	-0.0101698	1
PB.11151;A5:21:4838797-4839568:4838793-4839568:+	nan	1	nan	1	nan	1
PB.11158;RI:21:4927809:4927985-4928231:4928320:+	nan	1	nan	1	nan	1
PB.11158;RI:21:4928961:4929108-4929645:4929824:+	nan	1	nan	1	nan	1
PB.11162;A3:21:5362786-5364970:5362786-5364988:+	0.0533777	0.305694	0.127806	0.221279	0.0744287	0.283716
PB.11165;RI:21:5613374:5613475-5613698:5613817:+	0.00433328	1	-0.000855444	1	-0.00518872	1
PB.11166;A5:21:5659351-5660611:5659340-5660611:+	0.371979	0.00499501	0.348021	0.0024975	-0.0239571	1
PB.11167;SE:21:5667858-5668204:5668407-5668780:+	0.136491	0.231768	-0.045136	1	-0.181627	0.255245
PB.11167;SE:21:5669054-5669160:5669304-5670192:+	0.104445	0.231768	-0.00754511	1	-0.11199	0.255245
PB.11173;A3:21:6381064-6381349:6381064-6381384:+	0.0233149	1	-0.00397979	1	-0.0272947	1
PB.11173;A3:21:6381728-6381813:6381728-6381991:+	0	1	0	1	0	1
PB.11173;A3:21:6382830-6382973:6382830-6382988:+	0.00145833	1	-0.00103974	1	-0.00249806	1
PB.11173;A5:21:6382132-6382441:6382044-6382441:+	0	1	0	1	0	1
PB.11173;A5:21:6382558-6382755:6382514-6382755:+	0	1	0	1	0	1
PB.11173;AF:21:6377277:6377775-6378241:6377969:6378136-6378241:+	0.200141	0.0885781	0.214142	0.0854146	0.0140009	1
PB.11173;AF:21:6377289:6377775-6378241:6377969:6378136-6378241:+	0.386662	0.0885781	0.349486	0.0901598	-0.0371758	1
PB.11173;AF:21:6377294:6377775-6378241:6377969:6378136-6378241:+	nan	1	0.0169133	1	nan	1
PB.11173;AF:21:6377304:6377775-6378241:6377969:6378136-6378241:+	0.450297	0.0885781	0.144585	0.471362	-0.305711	0.874126
PB.11173;AF:21:6377313:6377775-6378241:6377969:6378136-6378241:+	nan	1	0	1	nan	1
PB.11173;AF:21:6377316:6377775-6378241:6377969:6378136-6378241:+	nan	1	0.0518393	0.994131	nan	1
PB.11173;AF:21:6377322:6377775-6378241:6377969:6378136-6378241:+	nan	1	0	1	nan	1
PB.11173;AF:21:6377341:6377775-6378241:6377969:6378136-6378241:+	nan	1	0.0235657	1	nan	1
PB.11173;RI:21:6381384:6381505-6381601:6381728:+	-0.00258436	1	-0.00159891	1	0.000985451	1
PB.11173;RI:21:6381813:6381908-6381982:6382132:+	0.0232684	1	-0.00676431	1	-0.0300327	1
PB.11173;RI:21:6381813:6382132-6382441:6382558:+	-0.0955097	0.888112	-0.0173461	1	0.0781636	1
PB.11173;RI:21:6382441:6382514-6382755:6382830:+	0	1	0	1	0	1
PB.11173;RI:21:6382441:6382558-6382755:6382830:+	0.00246159	1	0.0239572	1	0.0214956	1
PB.11173;SE:21:6377775-6378241:6378393-6378809:+	-0.0266096	1	-0.0162995	1	0.0103101	1
PB.11179;A3:21:6554434-6554567:6554434-6554573:+	nan	1	nan	1	nan	1
PB.11179;SE:21:6565257-6565833:6566065-6566141:+	nan	1	nan	1	nan	1
PB.11180;A3:21:6570564-6570736:6570564-6570796:+	nan	1	nan	1	nan	1
PB.11180;A3:21:6588584-6589056:6588584-6589781:+	0.235352	0.343407	0.333333	0.362138	0.097981	0.27535
PB.11180;A3:21:6592327-6592548:6592327-6592567:+	nan	1	nan	1	nan	1
PB.11180;A3:21:6592327-6592548:6592327-6592584:+	nan	1	nan	1	nan	1
PB.11180;A3:21:6592327-6592567:6592327-6592584:+	-0.156434	0.343407	-0.311734	0.362138	-0.1553	0.27535
PB.11180;A3:21:6593188-6593260:6593188-6593296:+	nan	1	nan	1	nan	1
PB.11180;A5:21:6576336-6578399:6576320-6578399:+	nan	1	nan	1	nan	1
PB.11180;A5:21:6580605-6582743:6580568-6582743:+	nan	1	nan	1	nan	1
PB.11180;A5:21:6591598-6592172:6590215-6592172:+	-0.172515	0.343407	0.097739	0.43956	0.270254	0.27535
PB.11180;AF:21:6578071:6578524-6580456:6579597:6579900-6580456:+	nan	1	nan	1	nan	1
PB.11180;RI:21:6573640:6573764-6574075:6574183:+	nan	1	nan	1	nan	1
PB.11180;RI:21:6578399:6578524-6580456:6582943:+	0.000997297	1	-0.0257468	1	-0.0267441	1
PB.11180;RI:21:6580456:6580568-6582743:6582943:+	-0.0756258	0.343407	0.0373471	1	0.112973	0.27535
PB.11180;RI:21:6580456:6580605-6582743:6582943:+	nan	1	nan	1	nan	1
PB.11180;RI:21:6589056:6589166-6589781:6589908:+	nan	1	nan	1	nan	1
PB.11180;RI:21:6590109:6590215-6591494:6591598:+	nan	1	nan	1	nan	1
PB.11180;RI:21:6593296:6593365-6594096:6594227:+	nan	1	nan	1	nan	1
PB.11180;SE:21:6573764-6573839:6573916-6574075:+	nan	1	nan	1	nan	1
PB.11180;SE:21:6574183-6575418:6575551-6575784:+	nan	1	nan	1	nan	1
PB.11180;SE:21:6584775-6584875:6584988-6586078:+	nan	1	nan	1	nan	1
PB.11180;SE:21:6587937-6588043:6588275-6588523:+	nan	1	nan	1	nan	1
PB.11180;SE:21:6588584-6589056:6589166-6589781:+	nan	1	nan	1	nan	1
PB.11180;SE:21:6590215-6591494:6591598-6592172:+	nan	1	nan	1	nan	1
PB.11180;SE:21:6592890-6592967:6593061-6593162:+	nan	1	nan	1	nan	1
PB.11181;AF:21:6611139:6611177-6611596:6611243:6611294-6611596:+	-0.260377	0.0234765	-0.120036	0.0714286	0.140341	0.0549451
PB.11185;A3:21:6744154-6744741:6744154-6744833:+	0.00588406	1	-0.000841598	1	-0.00672565	1
PB.11185;A5:21:6735859-6736289:6735849-6736289:+	0.00234072	1	0.00201716	1	-0.000323552	1
PB.11185;AF:21:6729854:6729920-6735660:6730462:6730536-6735660:+	-0.000469483	1	0.00234832	1	0.0028178	1
PB.11185;AF:21:6729856:6729920-6735660:6730462:6730536-6735660:+	nan	1	nan	1	nan	1
PB.11185;AF:21:6729865:6729920-6735660:6730462:6730536-6735660:+	nan	1	nan	1	nan	1
PB.11185;AF:21:6729886:6729920-6735660:6730462:6730536-6735660:+	nan	1	nan	1	nan	1
PB.11185;AF:21:6729889:6729920-6735660:6730462:6730536-6735660:+	nan	1	nan	1	0.163967	1
PB.11185;SE:21:6729920-6735660:6735849-6736289:+	-0.0140525	1	-0.0139242	1	0.000128289	1
PB.11185;SE:21:6729920-6735660:6735859-6736289:+	-0.0545129	0.437063	-0.102907	0.132867	-0.0483942	1
PB.11185;SE:21:6741520-6741741:6741820-6743139:+	0.00375346	1	-0.000862657	1	-0.00461612	1
PB.11185;SE:21:6741520-6743139:6743293-6744064:+	-0.00595194	1	0.000831709	1	0.00678365	1
PB.11186;RI:21:6773885:6773995-6774119:6774205:+	nan	1	nan	1	nan	1
PB.11186;RI:21:6777119:6777266-6777497:6777617:+	nan	1	nan	1	nan	1
PB.11186;RI:21:6777497:6777617-6777762:6777868:+	nan	1	nan	1	nan	1
PB.11187;A3:21:6780337-6784177:6780337-6784246:+	nan	1	nan	1	nan	1
PB.11187;SE:21:6790154-6790806:6790934-6791555:+	nan	1	nan	1	nan	1
PB.11187;SE:21:6792260-6795828:6795890-6797294:+	nan	1	nan	1	nan	1
PB.11189;A3:21:139973-141349:139943-141349:-	0.0114404	1	-0.0032592	1	-0.0146996	1
PB.11189;A3:21:144279-144805:144203-144805:-	-0.0114302	1	0.00304596	1	0.0144762	1
PB.11189;RI:21:146164:146280-146430:146609:-	-0.00669999	1	0.043625	1	0.050325	0.318182
PB.11189;RI:21:146690:146767-146909:147015:-	-0.0111625	1	-0.0333461	1	-0.0221836	1
PB.11189;SE:21:138093-139798:139943-141349:-	-0.0424561	1	0.0150465	1	0.0575026	0.318182
PB.11189;SE:21:138093-139798:139973-141349:-	nan	1	nan	1	nan	1
PB.11189;SE:21:144279-144468:144482-144805:-	0.114243	0.454545	0.0362209	1	-0.078022	0.318182
PB.11189;SE:21:147015-147838:147930-148510:-	0.143108	0.454545	0.0148176	1	-0.128291	0.318182
PB.11191;RI:21:171785:171892-171968:172079:-	0.140129	0.211289	-0.0866369	0.278222	-0.226766	0.178821
PB.11192;A3:21:226264-226900:226261-226900:-	0.28722	0.0394605	0.164886	0.0889111	-0.122333	0.0814186
PB.11192;SE:21:218685-219301:219500-219875:-	-0.28722	0.0394605	-0.164886	0.0889111	0.122333	0.0814186
PB.11194;RI:21:267243:267312-267799:267858:-	0.00344737	1	0.00151205	1	-0.00193532	1
PB.11195;A3:21:295156-295734:295096-295734:-	-0.378031	0.0829171	0.155945	0.201798	0.533976	0.032967
PB.11198;A3:21:509040-509121:509021-509121:-	0.0101139	1	-0.00303576	1	-0.0131496	1
PB.11198;MX:21:517032-536499:536592-539744:517032-536793:536832-539744:-	-0.00355385	1	-0.00186183	1	0.00169202	1
PB.11199;AF:21:562142-562875:562938:562142-564232:564560:-	-0.325171	0.020979	-0.127522	0.0884116	0.197649	0.0344655
PB.11200;SE:21:576874-576981:577065-577339:-	0.245971	0.108891	0.243049	0.132368	-0.0029219	1
PB.11200;SE:21:576874-577339:577450-578620:-	0.016129	1	0.143757	0.132368	0.127628	0.246753
PB.11201;RI:21:637245:637768-638039:638119:-	-0.0475639	1	-0.095626	0.35631	-0.0480622	1
PB.11201;RI:21:638206:638323-638399:638450:-	0.087729	0.37296	0.0192508	1	-0.0684782	0.328422
PB.11201;RI:21:638206:638450-638524:638709:-	-0.267834	0.37296	-0.171457	0.35631	0.0963771	0.328422
PB.11201;RI:21:638792:638981-640004:640125:-	-0.0449216	1	-0.145327	0.35631	-0.100406	0.328422
PB.11201;RI:21:640370:640438-640545:640617:-	0.087729	0.37296	0.0192508	1	-0.0684782	0.328422
PB.11202;SE:21:680042-687001:687042-687253:-	0.104255	0.148851	0.119927	0.108392	0.0156716	1
PB.11203;RI:21:923119:923307-923376:923502:-	0.102747	0.202298	0.0756189	0.214785	-0.0271279	1
PB.11205;SE:21:954048-965678:965923-973256:-	0.0301789	1	-0.0977459	0.240759	-0.127925	0.229271
PB.11211;A3:21:1563157-1563237:1563131-1563237:-	nan	1	nan	1	nan	1
PB.11211;A3:21:1563812-1564854:1563315-1564854:-	0.181915	0.280719	0.075629	0.543457	-0.106286	0.265734
PB.11211;A5:21:1564958-1565506:1564958-1565565:-	nan	1	nan	1	nan	1
PB.11211;RI:21:1563237:1563315-1563713:1563812:-	nan	1	nan	1	nan	1
PB.11211;RI:21:1563237:1563315-1564854:1564958:-	0.075648	0.280719	-0.0011206	1	-0.0767686	0.265734
PB.11211;SE:21:1563315-1563713:1563812-1564854:-	nan	1	nan	1	nan	1
PB.11211;SE:21:1565591-1565880:1565957-1568362:-	nan	1	nan	1	nan	1
PB.11211;SE:21:1565957-1567047:1567100-1568362:-	nan	1	nan	1	nan	1
PB.11212;A3:21:1687552-1688395:1687549-1688395:-	0.0727043	0.286963	0.0396433	1	-0.033061	1
PB.11212;A3:21:1688873-1689011:1688510-1689011:-	-0.0218039	1	-0.0246391	1	-0.00283514	1
PB.11212;SE:21:1689136-1747826:1747936-1770996:-	0.133578	0.286963	0.112215	0.418082	-0.0213632	1
PB.11213;AF:21:1841490-1841920:1842269:1841490-1842510:1842701:-	-0.127215	0.23027	-0.0791479	0.287213	0.0480671	1
PB.11216;A3:21:2008329-2008439:2007289-2008439:-	0	1	0	1	0	1
PB.11216;A5:21:2004124-2005687:2004124-2007136:-	-0.0807792	1	0.0153537	1	0.0961329	1
PB.11216;A5:21:2007289-2008058:2007289-2008266:-	0.00710202	1	0.000878423	1	-0.00622359	1
PB.11216;SE:21:2004124-2005687:2005832-2007136:-	-0.00522308	1	0.00100979	1	0.00623287	1
PB.11216;SE:21:2007289-2008058:2008329-2008439:-	nan	1	nan	1	nan	1
PB.11216;SE:21:2007289-2008266:2008329-2008439:-	0	1	0	1	0	1
PB.11218;SE:21:2061755-2062204:2062346-2063097:-	nan	1	nan	1	nan	1
PB.11220;RI:21:2165959:2166010-2167523:2167647:-	0.000954501	1	0.00774081	1	0.00678631	1
PB.11220;RI:21:2165959:2167647-2169853:2169978:-	0.0844633	0.803197	0.150516	0.666833	0.0660528	0.828671
PB.11220;RI:21:2170798:2170953-2172751:2172820:-	-0.00382797	1	-0.00258159	1	0.00124638	1
PB.11221;A5:21:2180904-2181482:2180904-2181498:-	nan	1	nan	1	nan	1
PB.11224;A3:21:2344683-2344756:2344640-2344756:-	-0.0278814	1	-0.0349302	1	-0.00704884	1
PB.11225;A3:21:2357564-2358021:2357505-2358021:-	-0.00162392	1	0.0671173	0.525475	0.0687412	0.546454
PB.11225;A5:21:2360428-2360984:2360428-2362769:-	0.0454155	1	0.0336645	1	-0.011751	1
PB.11225;RI:21:2353941:2354969-2355053:2355191:-	0.0181199	1	-0.0926228	0.525475	-0.110743	0.546454
PB.11225;RI:21:2358021:2358158-2358894:2358974:-	0.23657	1	0.075697	0.525475	-0.160873	0.546454
PB.11225;RI:21:2358021:2358974-2360266:2360428:-	-0.00827264	1	-0.0180932	1	-0.0098206	1
PB.11225;SE:21:2370639-2374424:2374672-2375432:-	-0.000320127	1	0.0434453	1	0.0437655	1
PB.11233;RI:21:2858508:2858744-2858882:2859061:-	-0.0389387	1	-0.0628258	0.276224	-0.0238871	1
PB.11233;SE:21:2858043-2858247:2858357-2858508:-	0.0389387	1	0.0628258	0.276224	0.0238871	1
PB.11233;SE:21:2863951-2864694:2864774-2864886:-	0.0389387	1	0.0628258	0.276224	0.0238871	1
PB.11238;A5:21:3229868-3232978:3229868-3232993:-	nan	1	nan	1	nan	1
PB.11238;AF:21:3229868-3232677:3232956:3229868-3232978:3233008:-	-0.567986	0.041958	-0.579556	0.0547786	-0.0115705	1
PB.11238;AF:21:3229868-3232677:3232956:3229868-3232978:3233009:-	-0.0710793	0.0944056	-0.0811412	0.0547786	-0.0100618	1
PB.11238;AF:21:3229868-3232677:3232956:3229868-3232978:3233012:-	nan	1	nan	1	nan	1
PB.11238;AF:21:3229868-3232677:3232956:3229868-3232993:3233009:-	-0.446074	0.0559441	-0.528008	0.0547786	-0.0819341	0.627622
PB.11238;AF:21:3229868-3232677:3232956:3229868-3232993:3233013:-	-0.040372	1	-0.0687263	0.0646853	-0.0283543	1
PB.11238;MX:21:3225358-3226241:3226299-3228617:3225358-3226561:3226619-3228617:-	nan	1	nan	1	nan	1
PB.11238;RI:21:3221585:3221643-3222042:3222150:-	nan	1	nan	1	nan	1
PB.11238;RI:21:3222932:3223129-3224581:3224803:-	nan	1	nan	1	nan	1
PB.11238;RI:21:3229775:3229868-3232978:3233009:-	-0.00894201	1	-0.000617651	1	0.00832436	1
PB.11238;RI:21:3229775:3229868-3232993:3233009:-	-0.209327	0.182692	-0.077148	0.330769	0.132179	0.627622
PB.11238;SE:21:3225358-3226241:3226299-3226561:-	0.0175188	1	0.00816433	1	-0.00935444	1
PB.11238;SE:21:3226299-3226561:3226619-3228617:-	nan	1	nan	1	nan	1
PB.11239;A5:21:3261945-3266345:3261945-3268510:-	-0.11077	0.254246	-0.0499244	1	0.0608457	0.245754
PB.11239;AF:21:3261945-3266345:3266752:3261945-3279479:3279575:-	0.0929398	0.254246	-0.594119	0.0194805	-0.687059	0.00899101
PB.11239;AF:21:3261945-3266345:3268796:3261945-3279479:3279575:-	nan	1	nan	1	nan	1
PB.11239;AF:21:3261945-3266345:3268797:3261945-3279479:3279575:-	nan	1	nan	1	nan	1
PB.11239;RI:21:3257957:3258725-3259907:3260170:-	0.0996295	0.254246	-0.206182	0.303447	-0.305811	0.233766
PB.11241;SE:21:3506897-3508684:3508734-3510652:-	nan	1	nan	1	nan	1
PB.11241;SE:21:3517227-3518631:3518660-3523877:-	nan	1	nan	1	nan	1
PB.11242;SE:21:3558859-3560268:3560358-3573889:-	nan	1	nan	1	nan	1
PB.11242;SE:21:3560358-3564895:3564987-3573889:-	nan	1	nan	1	nan	1
PB.11243;AF:21:3586122-3586761:3587164:3586122-3587175:3587207:-	-0.0611494	0.503497	-0.0211635	1	0.0399858	1
PB.11243;AF:21:3586122-3586761:3587164:3586122-3587175:3587228:-	nan	1	nan	1	nan	1
PB.11243;AF:21:3586122-3586761:3587164:3586122-3587175:3587231:-	0.0171996	1	0.0493053	1	0.0321057	1
PB.11252;A3:21:4128787-4128956:4128742-4128956:-	-0.107485	0.112887	-0.114481	0.0689311	-0.00699554	1
PB.11252;RI:21:4129588:4129638-4130170:4130281:-	-0.00307891	1	0.00802602	1	0.0111049	1
PB.11253;AF:21:4198915-4199256:4199303:4198915-4199974:4200018:-	nan	1	nan	1	nan	1
PB.11253;AF:21:4198915-4199256:4199303:4198915-4199974:4200025:-	nan	1	nan	1	0.282256	0.123876
PB.11253;AF:21:4198915-4199256:4199303:4198915-4199974:4200028:-	nan	1	nan	1	0.356512	0.137363
PB.11256;A5:21:4310430-4310508:4310430-4310591:-	0.0235781	1	0.011361	1	-0.0122171	1
PB.11256;A5:21:4311050-4311123:4311050-4311138:-	0.104805	0.407592	0.0987478	0.53047	-0.00605746	1
PB.11256;RI:21:4307886:4308277-4308364:4308453:-	0	1	0	1	0	1
PB.11256;RI:21:4309307:4309423-4309668:4309755:-	-0.0348373	1	-0.0315976	1	0.00323969	1
PB.11256;RI:21:4310922:4311050-4311123:4311314:-	-0.0242817	1	-0.0341975	1	-0.00991573	1
PB.11256;RI:21:4310922:4311050-4311138:4311314:-	-0.00535002	1	-0.0470303	1	-0.0416803	1
PB.11258;RI:21:4326271:4326453-4326529:4326654:-	-0.0314951	1	-0.0300539	1	0.00144117	1
PB.1125;A3:1:106588741-106589326:106588741-106589364:+	-0.00514117	1	0.0402617	1	0.0454029	1
PB.1125;A3:1:106589526-106589946:106589526-106589997:+	0.0221801	1	0.0221801	1	0	1
PB.1125;A3:1:106590064-106590778:106590064-106591015:+	0.027049	1	0.0299793	1	0.00293025	1
PB.1125;RI:1:106589946:106590064-106590778:106592228:+	0.308732	0.11988	0.00830217	1	-0.30043	0.0979021
PB.1125;RI:1:106589946:106590064-106591015:106592228:+	0.189467	0.335664	0.217362	0.307692	0.0278941	1
PB.1125;RI:1:106590778:106590937-106591015:106592226:+	nan	1	nan	1	nan	1
PB.1125;SE:1:106580290-106581714:106581867-106583167:+	0.0038348	1	-0.0225336	1	-0.0263684	1
PB.1125;SE:1:106588059-106588238:106588401-106588569:+	0.0583591	0.335664	0.0676983	0.307692	0.00933923	1
PB.1125;SE:1:106590064-106590778:106590937-106591015:+	0	1	nan	1	nan	1
PB.11260;AF:21:4367772-4370887:4371113:4367772-4377514:4377649:-	0.00539228	1	0.00648925	1	0.00109698	1
PB.11260;AF:21:4367772-4370887:4371113:4367772-4377514:4377662:-	0.0533672	0.624376	-0.0112241	1	-0.0645913	0.517483
PB.11261;RI:21:4416440:4416526-4416592:4416618:-	-0.00160674	1	0.00534128	1	0.00694801	1
PB.11262;A3:21:4426046-4426123:4425771-4426123:-	-0.0471056	1	-0.010487	1	0.0366187	1
PB.11262;A5:21:4429211-4429291:4429211-4429562:-	-0.0895782	0.469752	0.00550144	1	0.0950796	0.48951
PB.11262;AF:21:4429635-4430890:4430907:4429635-4431083:4431350:-	0.150258	0.469752	0.0621322	0.723277	-0.088126	0.48951
PB.11262;AF:21:4429635-4430890:4430908:4429635-4431083:4431350:-	0.0501314	0.508292	0.46441	0.27972	0.414278	0.48951
PB.11262;AF:21:4429635-4430890:4430929:4429635-4431083:4431350:-	-0.106937	0.469752	0.0384705	1	0.145408	0.48951
PB.11262;AF:21:4429635-4430890:4430934:4429635-4431083:4431350:-	-0.158182	0.469752	-0.250686	0.393207	-0.0925047	0.48951
PB.11262;AF:21:4429635-4430890:4430937:4429635-4431083:4431350:-	-0.0378643	1	0.0343031	1	0.0721674	0.491952
PB.11262;AF:21:4429635-4430890:4430940:4429635-4431083:4431350:-	0.140476	0.469752	0.0378872	1	-0.102589	0.48951
PB.11262;AF:21:4429635-4430890:4430953:4429635-4431083:4431350:-	0.256038	0.469752	0.25193	0.393207	-0.00410753	1
PB.11262;RI:21:4424531:4424655-4424756:4424876:-	0.0346459	1	0.00765084	1	-0.026995	1
PB.11262;RI:21:4425658:4425771-4425840:4426046:-	0.127319	0.469752	0.0901023	0.393207	-0.0372162	1
PB.11262;RI:21:4426604:4426650-4426750:4426860:-	0.0377643	1	0.00849164	1	-0.0292727	1
PB.11262;RI:21:4428245:4428314-4428470:4428547:-	0.00705094	1	-0.00771763	1	-0.0147686	1
PB.11262;RI:21:4429291:4429458-4429562:4429635:-	0.0244341	1	0.00675477	1	-0.0176793	1
PB.11262;SE:21:4425771-4425840:4426046-4426123:-	-0.125505	0.469752	-0.024379	1	0.101126	0.48951
PB.11262;SE:21:4429211-4429291:4429458-4429562:-	0.138768	0.469752	0.286899	0.27972	0.148132	0.48951
PB.11265;A3:21:4558315-4559551:4558281-4559551:-	nan	1	nan	1	nan	1
PB.1126;A5:1:106596333-106598460:106596313-106598460:+	nan	1	nan	1	nan	1
PB.1126;A5:1:106596544-106598460:106596313-106598460:+	-0.468181	0.277473	nan	1	nan	1
PB.1126;A5:1:106596544-106598460:106596333-106598460:+	nan	1	nan	1	nan	1
PB.1126;AF:1:106593964:106594103-106595233:106594201:106594298-106595233:+	-0.202229	0.277473	0.0168613	1	0.219091	0.25025
PB.1126;AF:1:106593964:106594103-106595233:106594844:106594966-106595233:+	-0.131843	0.371795	0.145589	0.23184	0.277432	0.25025
PB.1126;AF:1:106593965:106594103-106595233:106594201:106594298-106595233:+	-0.212374	0.263736	0.0555254	0.23184	0.2679	0.166334
PB.1126;AF:1:106593965:106594103-106595233:106594844:106594966-106595233:+	-0.0441293	1	0.0560695	0.23184	0.100199	0.25025
PB.1126;AF:1:106593973:106594103-106595233:106594201:106594298-106595233:+	nan	1	nan	1	nan	1
PB.1126;AF:1:106593973:106594103-106595233:106594844:106594966-106595233:+	nan	1	nan	1	nan	1
PB.1126;AF:1:106593980:106594103-106595233:106594201:106594298-106595233:+	0.0127359	1	0.142621	0.23184	0.129885	0.25025
PB.1126;AF:1:106593980:106594103-106595233:106594844:106594966-106595233:+	-0.0117346	1	0.522817	0.23184	0.534552	0.25025
PB.1126;AF:1:106594023:106594103-106595233:106594201:106594298-106595233:+	-0.183827	0.277473	-0.183827	0.23184	0	1
PB.1126;AF:1:106594023:106594103-106595233:106594844:106594966-106595233:+	-0.283899	0.348352	nan	1	nan	1
PB.1126;AF:1:106594201:106594298-106595233:106594844:106594966-106595233:+	0.0397194	1	0.14221	0.23184	0.102491	0.254317
PB.1126;RI:1:106600437:106600587-106602047:106602204:+	-0.0134609	1	-0.0134609	1	0	1
PB.1126;RI:1:106602047:106602204-106603775:106604817:+	nan	1	nan	1	nan	1
PB.1126;SE:1:106598626-106600026:106600098-106600437:+	nan	1	nan	1	nan	1
PB.11270;A3:21:4673705-4673777:4673662-4673777:-	-0.00283523	1	-0.000232213	1	0.00260302	1
PB.11270;RI:21:4666933:4667052-4667282:4667443:-	0.0123908	1	0.0102301	1	-0.00216068	1
PB.11270;RI:21:4668026:4668225-4669152:4669268:-	0.0123908	1	0.0102301	1	-0.00216068	1
PB.11270;RI:21:4670084:4670206-4670451:4670507:-	0.0123908	1	0.0102301	1	-0.00216068	1
PB.11270;RI:21:4671923:4672072-4672208:4672334:-	0.0123908	1	0.0102301	1	-0.00216068	1
PB.11270;RI:21:4672481:4672609-4672945:4673038:-	0.00626924	1	0.00731017	1	0.00104094	1
PB.11272;A5:21:4687054-4688821:4687054-4688833:-	-0.00780688	1	0.0292007	1	0.0370075	1
PB.11272;RI:21:4686810:4687054-4690234:4690310:-	0.334101	0.038961	0.489889	0.022977	0.155789	0.123876
PB.11272;RI:21:4690234:4690310-4691118:4691183:-	nan	1	nan	1	nan	1
PB.11272;RI:21:4698117:4698233-4698762:4698903:-	nan	1	nan	1	nan	1
PB.11272;SE:21:4687054-4688821:4688945-4690234:-	nan	1	nan	1	nan	1
PB.11272;SE:21:4687054-4688833:4688945-4690234:-	nan	1	nan	1	nan	1
PB.11272;SE:21:4698903-4709441:4709554-4714973:-	nan	1	nan	1	nan	1
PB.11274;SE:21:4817196-4818825:4818852-4823233:-	0.353848	0.0894106	0.312524	0.113387	-0.0413238	1
PB.1127;A3:1:106625248-106625953:106625248-106625956:+	0.0148856	1	0.0148856	1	0	1
PB.1127;A3:1:106626106-106628299:106626106-106628326:+	-0.0221248	1	0.0648517	0.468731	0.0869764	0.407592
PB.1127;A3:1:106626106-106628299:106626106-106628338:+	0.00133943	1	-0.0136995	1	-0.0150389	1
PB.1127;A3:1:106626106-106628326:106626106-106628338:+	0.00521365	1	-0.236915	0.468731	-0.242128	0.407592
PB.1127;A5:1:106620703-106621802:106620625-106621802:+	0.0381581	1	0.114659	0.468731	0.0765014	0.407592
PB.1127;AF:1:106613547:106613718-106618842:106613905:106614103-106618842:+	nan	1	nan	1	nan	1
PB.1127;AF:1:106613566:106613718-106618842:106613905:106614103-106618842:+	-0.00333197	1	-0.0106603	1	-0.00732835	1
PB.1127;AF:1:106613569:106613718-106618842:106613905:106614103-106618842:+	0.00376377	1	-0.0708777	0.497602	-0.0746415	0.472977
PB.1127;AF:1:106613591:106613718-106618842:106613905:106614103-106618842:+	-0.0130225	1	-0.20895	0.468731	-0.195927	0.407592
PB.1127;AF:1:106613593:106613718-106618842:106613905:106614103-106618842:+	-0.590708	1	-0.0807113	0.497602	0.509997	0.407592
PB.1127;AF:1:106613600:106613718-106618842:106613905:106614103-106618842:+	nan	1	nan	1	-0.271442	0.437313
PB.1127;AF:1:106613601:106613718-106618842:106613905:106614103-106618842:+	-0.0602721	1	-0.219772	0.479164	-0.1595	0.437313
PB.1127;AF:1:106613606:106613718-106618842:106613905:106614103-106618842:+	nan	1	nan	1	nan	1
PB.1127;RI:1:106620543:106620703-106621802:106622965:+	nan	1	-0.176774	0.479164	nan	1
PB.1127;RI:1:106621802:106621943-106622851:106622965:+	0.024631	1	0.0127387	1	-0.0118923	1
PB.1127;RI:1:106625094:106625248-106625953:106626106:+	-0.00520248	1	-0.00331069	1	0.00189179	1
PB.1127;RI:1:106625094:106625248-106625956:106626106:+	nan	1	nan	1	nan	1
PB.1127;RI:1:106625953:106626106-106628299:106628453:+	0.0312842	1	0.0266077	1	-0.00467656	1
PB.1127;RI:1:106625953:106626106-106628326:106628453:+	0.0601922	1	0.27783	0.468731	0.217638	0.407592
PB.1127;RI:1:106625953:106626106-106628338:106628453:+	0.0611566	1	-0.0503133	0.497602	-0.11147	0.450993
PB.1127;SE:1:106628453-106628987:106630155-106630777:+	-0.00177863	1	-0.00822234	1	-0.00644371	1
PB.11282;AL:21:5137576:5137627-5154938:5139171:5141016-5154938:-	-0.041183	1	-0.00204156	1	0.0391415	1
PB.11283;A3:21:5193134-5193604:5193095-5193604:-	nan	1	nan	1	nan	1
PB.11283;A5:21:5191128-5191746:5191128-5191752:-	nan	1	nan	1	nan	1
PB.11283;A5:21:5191128-5191746:5191128-5191756:-	-0.0160956	1	0.000647044	1	0.0167426	1
PB.11283;A5:21:5191128-5191752:5191128-5191756:-	nan	1	nan	1	nan	1
PB.11283;RI:21:5192521:5192559-5193002:5193134:-	nan	1	nan	1	nan	1
PB.11289;RI:21:5496394:5496490-5496841:5496970:-	nan	1	nan	1	nan	1
PB.11289;RI:21:5498588:5499055-5499619:5499803:-	nan	1	nan	1	nan	1
PB.11290;A3:21:5513892-5514980:5513861-5514980:-	nan	1	nan	1	nan	1
PB.11290;A3:21:5515114-5515302:5515109-5515302:-	nan	1	nan	1	nan	1
PB.11290;A5:21:5513892-5514980:5513892-5515302:-	nan	1	nan	1	nan	1
PB.11290;RI:21:5510550:5510703-5511099:5511206:-	nan	1	nan	1	nan	1
PB.11290;RI:21:5514980:5515114-5515302:5515346:-	nan	1	nan	1	nan	1
PB.11290;SE:21:5506609-5507530:5507679-5507828:-	nan	1	nan	1	nan	1
PB.11290;SE:21:5513892-5514980:5515109-5515302:-	-0.0982341	0.208292	-0.217656	0.1004	-0.119422	0.126873
PB.11290;SE:21:5513892-5514980:5515114-5515302:-	nan	1	nan	1	nan	1
PB.11291;RI:21:5519108:5519221-5519752:5519893:-	nan	1	nan	1	nan	1
PB.11291;RI:21:5522533:5522634-5522965:5523062:-	nan	1	nan	1	nan	1
PB.11291;RI:21:5522533:5523062-5524078:5524141:-	0.421545	0.0934066	0.226533	0.170829	-0.195012	0.148352
PB.11292;RI:21:5595143:5595329-5595579:5595685:-	0.0516995	0.272228	0.0922421	0.208292	0.0405426	1
PB.11295;A3:21:5967251-5967594:5967248-5967594:-	nan	1	nan	1	nan	1
PB.11295;A5:21:5964809-5967136:5964809-5967184:-	nan	1	nan	1	nan	1
PB.11296;A3:21:6074987-6075546:6074911-6075546:-	0.00898635	1	-0.0243643	1	-0.0333506	1
PB.11296;A3:21:6075005-6075546:6074911-6075546:-	0.0372985	1	-0.00708339	1	-0.0443819	1
PB.11296;A3:21:6075005-6075546:6074987-6075546:-	0.131541	0.203796	0.0145596	1	-0.116981	0.503497
PB.11300;AF:21:6361958-6369722:6369811:6361958-6369816:6369834:-	nan	1	nan	1	nan	1
PB.11300;AF:21:6361958-6369722:6369811:6361958-6369816:6369863:-	-0.442121	0.00799201	-0.34254	0.00799201	0.0995804	0.0639361
PB.11300;AF:21:6361958-6369722:6369811:6361958-6369816:6369906:-	-0.0112198	1	0.00285466	1	0.0140744	1
PB.11300;AL:21:6348082:6350034-6355572:6351364:6351533-6355572:-	nan	1	nan	1	nan	1
PB.11300;AL:21:6348634:6350034-6355572:6351364:6351533-6355572:-	-0.0914163	0.00799201	-0.0886169	0.00799201	0.00279946	1
PB.11300;AL:21:6348636:6350034-6355572:6351364:6351533-6355572:-	-0.442121	0.00799201	-0.34254	0.00799201	0.0995804	0.0639361
PB.11301;A5:21:6374936-6375955:6374936-6375996:-	nan	1	nan	1	nan	1
PB.11301;SE:21:6374101-6374805:6374936-6375996:-	nan	1	nan	1	nan	1
PB.11302;A3:21:6399060-6399153:6399048-6399153:-	nan	1	nan	1	nan	1
PB.11302;A5:21:6397792-6398783:6397792-6398818:-	nan	1	nan	1	nan	1
PB.11303;AL:21:6405928:6406256-6411673:6409997:6410152-6411673:-	-0.00127035	1	0.0193284	1	0.0205988	1
PB.11303;AL:21:6405928:6406256-6411673:6409998:6410152-6411673:-	0.207549	0.235764	0.241188	0.191808	0.0336386	1
PB.11303;RI:21:6409998:6410152-6411673:6411761:-	0.353406	0.173826	0.192919	0.191808	-0.160487	0.513487
PB.11303;SE:21:6406256-6409103:6409222-6411673:-	-0.100104	0.331002	-0.100104	0.333	0	1
PB.11304;RI:21:6437194:6437283-6438540:6438730:-	-0.0423361	1	-0.00742738	1	0.0349087	1
PB.11305;SE:21:6445700-6446365:6446468-6446757:-	nan	1	nan	1	nan	1
PB.11306;RI:21:6464079:6464266-6464351:6464513:-	nan	1	nan	1	nan	1
[truncated: 36,016 more rows]
