# Supplementary material for: Bulk and single‐cell alternative splicing analyses reveal roles of TRA2B in myogenic differentiation
Source: Cell Prolif. 2023 Sep 13;57(2):e13545. doi: 10.1111/cpr.13545 (PMC10849790; doi:10.1111/cpr.13545)
Supplement: Supplementary file 4 — DATASET EV 4. Differentially expressed genes of scRNA‐seq between cell types in PM, GM and DM stages. [file CPR-57-e13545-s004.txt]

p_val	avg_log2FC	pct.1	pct.2	p_val_adj	cluster	gene
NRXN1	0	2.52681774899015	0.593	0.117	0	Muscle cell	NRXN1
PENK	0	2.36025953995177	0.612	0.289	0	Muscle cell	PENK
RBM24	0	2.26306639839393	0.782	0.353	0	Muscle cell	RBM24
DMD	0	2.15210921883822	0.818	0.29	0	Muscle cell	DMD
MYOD1	0	2.11489438282255	0.839	0.24	0	Muscle cell	MYOD1
MYH1D	0	2.08429493225665	0.565	0.317	0	Muscle cell	MYH1D
ACTC1	0	2.04407783099749	0.93	0.836	0	Muscle cell	ACTC1
TNNC2	0	1.93550077080465	0.772	0.538	0	Muscle cell	TNNC2
TNNT2	0	1.90647391208112	0.639	0.305	0	Muscle cell	TNNT2
DES	0	1.88348541819248	0.634	0.279	0	Muscle cell	DES
DCLK1	0	1.83354939501772	0.517	0.18	0	Muscle cell	DCLK1
MYH15	0	1.81345762755931	0.454	0.153	0	Muscle cell	MYH15
ATOH8	0	1.81180512955846	0.795	0.24	0	Muscle cell	ATOH8
TNNT3	0	1.78950767585775	0.66	0.44	0	Muscle cell	TNNT3
ENSGALG00000030587	0	1.74313514696298	0.818	0.491	0	Muscle cell	ENSGALG00000030587
MRAS	0	1.72318990260681	0.832	0.512	0	Muscle cell	MRAS
EYA1	0	1.70231997879437	0.647	0.082	0	Muscle cell	EYA1
FHOD3	0	1.70093235719959	0.639	0.261	0	Muscle cell	FHOD3
PAX7	0	1.6711707947453	0.522	0.068	0	Muscle cell	PAX7
ACTN2	0	1.6698753350585	0.455	0.106	0	Muscle cell	ACTN2
TNNI2	0	1.66899838086597	0.744	0.486	0	Muscle cell	TNNI2
COBL	0	1.63310530807604	0.721	0.14	0	Muscle cell	COBL
ANKRD1	0	1.63013972213981	0.596	0.32	0	Muscle cell	ANKRD1
NEXN	0	1.6256621810704	0.678	0.195	0	Muscle cell	NEXN
TRIM55	0	1.60941023840828	0.503	0.132	0	Muscle cell	TRIM55
MYL1	0	1.60454253305708	0.605	0.298	0	Muscle cell	MYL1
CDH15	0	1.60089454350435	0.784	0.185	0	Muscle cell	CDH15
MYLPF	0	1.57605994613776	0.658	0.368	0	Muscle cell	MYLPF
TNNI1	0	1.55550884815966	0.613	0.329	0	Muscle cell	TNNI1
ENSGALG00000053046	0	1.55517176143577	0.505	0.117	0	Muscle cell	ENSGALG00000053046
XIRP1	0	1.55363383222093	0.416	0.096	0	Muscle cell	XIRP1
BIN1	0	1.54318124185553	0.704	0.278	0	Muscle cell	BIN1
TNNC1	0	1.53032223584972	0.674	0.411	0	Muscle cell	TNNC1
ENSGALG00000027887	0	1.5284277890568	0.439	0.124	0	Muscle cell	ENSGALG00000027887
ENSGALG00000004518	0	1.52248236435951	0.658	0.307	0	Muscle cell	ENSGALG00000004518
LMO7	0	1.51994730398736	0.585	0.191	0	Muscle cell	LMO7
ENSGALG00000012382	0	1.51535310766778	0.512	0.051	0	Muscle cell	ENSGALG00000012382
CRYAB	0	1.50416915190076	0.615	0.246	0	Muscle cell	CRYAB
CG-16	0	1.50334620686663	0.658	0.347	0	Muscle cell	CG-16
JAM3	0	1.50311857634825	0.76	0.27	0	Muscle cell	JAM3
CASZ1	0	1.5007249067822	0.495	0.049	0	Muscle cell	CASZ1
ACTA1	0	1.49856485117549	0.518	0.27	0	Muscle cell	ACTA1
SORCS2	0	1.47978537937585	0.626	0.169	0	Muscle cell	SORCS2
RBFOX2	0	1.47683398836389	0.878	0.519	0	Muscle cell	RBFOX2
CAVIN4	0	1.46357417647809	0.599	0.163	0	Muscle cell	CAVIN4
NCAM1	0	1.4558115023146	0.807	0.269	0	Muscle cell	NCAM1
PDGFD	0	1.45340894906298	0.814	0.315	0	Muscle cell	PDGFD
RBM38	0	1.44692617461294	0.627	0.148	0	Muscle cell	RBM38
ENSGALG00000051776	0	1.44655292940347	0.417	0.07	0	Muscle cell	ENSGALG00000051776
TMEM8C	0	1.42716932097561	0.521	0.14	0	Muscle cell	TMEM8C
MYBPC3	0	1.42462163304445	0.396	0.09	0	Muscle cell	MYBPC3
CCDC88C	0	1.42162756824967	0.56	0.169	0	Muscle cell	CCDC88C
MYOG	0	1.40216284565556	0.602	0.217	0	Muscle cell	MYOG
ENSGALG00000054746	0	1.39177926029819	0.608	0.174	0	Muscle cell	ENSGALG00000054746
HS3ST5	0	1.38538509254264	0.412	0.06	0	Muscle cell	HS3ST5
MYBPHL	0	1.38157141079572	0.508	0.149	0	Muscle cell	MYBPHL
TUBAL3	0	1.37953192311413	0.562	0.174	0	Muscle cell	TUBAL3
DIP2C	0	1.37246466977857	0.811	0.488	0	Muscle cell	DIP2C
ENSGALG00000013624	0	1.36703570321655	0.531	0.146	0	Muscle cell	ENSGALG00000013624
NCALD	0	1.35881911394336	0.537	0.175	0	Muscle cell	NCALD
MYOM1	0	1.34785569666771	0.395	0.094	0	Muscle cell	MYOM1
GPC1	0	1.33260430400282	0.856	0.404	0	Muscle cell	GPC1
ENSGALG00000040995	0	1.31349785271971	0.423	0.054	0	Muscle cell	ENSGALG00000040995
HSPB1	0	1.30460668035939	0.93	0.717	0	Muscle cell	HSPB1
ENSGALG00000052907	0	1.29993736265378	0.384	0.039	0	Muscle cell	ENSGALG00000052907
STC2	0	1.29007567288056	0.453	0.121	0	Muscle cell	STC2
MAP1A	0	1.2894426509942	0.655	0.173	0	Muscle cell	MAP1A
MYF5	0	1.28791571379483	0.367	0.072	0	Muscle cell	MYF5
TMSB15B	0	1.27834867943851	0.991	0.929	0	Muscle cell	TMSB15B
PLS3	0	1.27787446950769	0.731	0.518	0	Muscle cell	PLS3
PTPRT	0	1.27096177369996	0.432	0.056	0	Muscle cell	PTPRT
TNNT1	0	1.26940468440518	0.488	0.193	0	Muscle cell	TNNT1
ENSGALG00000016702	0	1.26747326125548	0.564	0.134	0	Muscle cell	ENSGALG00000016702
ENSGALG00000049318	0	1.24937892901935	0.546	0.133	0	Muscle cell	ENSGALG00000049318
EEF1A2	0	1.24858006483379	0.514	0.25	0	Muscle cell	EEF1A2
CDH2	0	1.24544677878433	0.661	0.314	0	Muscle cell	CDH2
FGFR4	0	1.2416896712639	0.465	0.112	0	Muscle cell	FGFR4
HHLA2	0	1.22138038048834	0.528	0.148	0	Muscle cell	HHLA2
AHCY	0	1.21274375321665	0.776	0.37	0	Muscle cell	AHCY
CAP2	0	1.20548632177967	0.527	0.087	0	Muscle cell	CAP2
OCM2	0	1.1782097101607	0.515	0.266	0	Muscle cell	OCM2
CASQ2	0	1.1765033813056	0.403	0.115	0	Muscle cell	CASQ2
TBX15	0	1.17183072493431	0.595	0.163	0	Muscle cell	TBX15
ENSGALG00000054420	0	1.17177780318121	0.898	0.588	0	Muscle cell	ENSGALG00000054420
MYOZ2	0	1.16673429183012	0.48	0.126	0	Muscle cell	MYOZ2
ENSGALG00000053846	0	1.16098580260799	0.654	0.249	0	Muscle cell	ENSGALG00000053846
EYA4	0	1.14829960751426	0.464	0.09	0	Muscle cell	EYA4
CAV3	0	1.14176492194437	0.429	0.115	0	Muscle cell	CAV3
MYL10	0	1.13812836987016	0.36	0.124	0	Muscle cell	MYL10
PACSIN3	0	1.13798449731495	0.532	0.214	0	Muscle cell	PACSIN3
RYR3	0	1.13222848016529	0.374	0.047	0	Muscle cell	RYR3
ENSGALG00000048310	0	1.13044347362197	0.374	0.054	0	Muscle cell	ENSGALG00000048310
KHDRBS3	0	1.12777787772834	0.71	0.254	0	Muscle cell	KHDRBS3
PDLIM3	0	1.12124866927951	0.354	0.074	0	Muscle cell	PDLIM3
AKAP9	0	1.10700273087702	0.832	0.447	0	Muscle cell	AKAP9
NAV2	0	1.10634108881273	0.507	0.116	0	Muscle cell	NAV2
DAG1	0	1.09991542348801	0.685	0.248	0	Muscle cell	DAG1
CACNG1	0	1.09816566912933	0.488	0.084	0	Muscle cell	CACNG1
FGF13	0	1.08341920502334	0.314	0.04	0	Muscle cell	FGF13
DTNA	0	1.08155774542974	0.414	0.132	0	Muscle cell	DTNA
ENSGALG00000035994	0	1.0713184568134	0.732	0.355	0	Muscle cell	ENSGALG00000035994
FAT3	0	1.06578940969451	0.446	0.051	0	Muscle cell	FAT3
BAG2	0	1.06466282180556	0.724	0.22	0	Muscle cell	BAG2
SOX6	0	1.05088177717878	0.522	0.1	0	Muscle cell	SOX6
STK17B	0	1.04784965622745	0.562	0.132	0	Muscle cell	STK17B
EDIL3	0	1.04309104404922	0.272	0.058	0	Muscle cell	EDIL3
SRL	0	1.01684000103745	0.431	0.063	0	Muscle cell	SRL
ALPK3	0	1.01453122626483	0.491	0.064	0	Muscle cell	ALPK3
SMYD1	0	1.00431764561807	0.455	0.073	0	Muscle cell	SMYD1
CDKN1B	0	0.998500872663405	0.724	0.396	0	Muscle cell	CDKN1B
ARPP21	0	0.998280867015091	0.408	0.088	0	Muscle cell	ARPP21
CADM1	0	0.993741434778821	0.486	0.125	0	Muscle cell	CADM1
ITPK1	0	0.992411917265257	0.478	0.178	0	Muscle cell	ITPK1
ZNF385B	0	0.992318220582968	0.377	0.051	0	Muscle cell	ZNF385B
KIF1B	0	0.987655385394436	0.756	0.474	0	Muscle cell	KIF1B
MICALL1	0	0.986355405139356	0.546	0.211	0	Muscle cell	MICALL1
HN1	0	0.986230190180998	0.856	0.583	0	Muscle cell	HN1
REEP1	0	0.982513911377107	0.417	0.118	0	Muscle cell	REEP1
CD47	0	0.968605781199736	0.865	0.574	0	Muscle cell	CD47
ENSGALG00000034119	0	0.967042622026299	0.323	0.06	0	Muscle cell	ENSGALG00000034119
ABLIM2	0	0.961504779337028	0.358	0.068	0	Muscle cell	ABLIM2
RPS28	0	0.954552447486795	0.997	0.98	0	Muscle cell	RPS28
RAPSN	0	0.934873185701734	0.436	0.078	0	Muscle cell	RAPSN
MAMDC2	0	0.934658039921993	0.353	0.045	0	Muscle cell	MAMDC2
S100A1	0	0.931197710403031	0.477	0.086	0	Muscle cell	S100A1
KIAA1217	0	0.927454305055166	0.563	0.207	0	Muscle cell	KIAA1217
ANK3	0	0.923587593864449	0.451	0.163	0	Muscle cell	ANK3
ADCY2	0	0.923490620329831	0.35	0.062	0	Muscle cell	ADCY2
OSBPL10	0	0.921258916001853	0.457	0.113	0	Muscle cell	OSBPL10
APC	0	0.91827076427998	0.745	0.395	0	Muscle cell	APC
SIX1	0	0.917185135684512	0.545	0.095	0	Muscle cell	SIX1
AMPD3	0	0.912877768668261	0.434	0.075	0	Muscle cell	AMPD3
ARHGAP39	0	0.907434495437517	0.396	0.096	0	Muscle cell	ARHGAP39
LEUTX	0	0.898705127024433	0.31	0.049	0	Muscle cell	LEUTX
BVES	0	0.896399749576234	0.45	0.059	0	Muscle cell	BVES
TUBB6	0	0.894156462997699	0.844	0.618	0	Muscle cell	TUBB6
CHRNG	0	0.889295878250758	0.396	0.074	0	Muscle cell	CHRNG
ZNF106	0	0.888014481890596	0.412	0.084	0	Muscle cell	ZNF106
SNCAIP	0	0.885270744215507	0.505	0.179	0	Muscle cell	SNCAIP
MYOM3	0	0.87750023220709	0.285	0.032	0	Muscle cell	MYOM3
TRIM54	0	0.867754536737724	0.528	0.146	0	Muscle cell	TRIM54
UNC45B	0	0.866757327688156	0.359	0.047	0	Muscle cell	UNC45B
DLGAP4	0	0.864571990968861	0.747	0.448	0	Muscle cell	DLGAP4
MAFA	0	0.860723733457569	0.325	0.048	0	Muscle cell	MAFA
SYNPO2L	0	0.850283013775646	0.311	0.034	0	Muscle cell	SYNPO2L
ADK	0	0.846510845687782	0.694	0.351	0	Muscle cell	ADK
ENSGALG00000030776	0	0.841085369535859	0.435	0.085	0	Muscle cell	ENSGALG00000030776
FKBP3	0	0.829251679213656	0.889	0.609	0	Muscle cell	FKBP3
SEMA6A	0	0.82787001854149	0.426	0.224	0	Muscle cell	SEMA6A
UCHL1	0	0.824807749119185	0.43	0.171	0	Muscle cell	UCHL1
CFL2	0	0.821921265458749	0.737	0.399	0	Muscle cell	CFL2
MEF2A	0	0.820643207869473	0.608	0.298	0	Muscle cell	MEF2A
SPTBN1	0	0.816002031620267	0.859	0.606	0	Muscle cell	SPTBN1
ARHGAP24	0	0.815622568752515	0.465	0.121	0	Muscle cell	ARHGAP24
CXXC5	0	0.814343183890041	0.639	0.227	0	Muscle cell	CXXC5
DBNDD1	0	0.811678251591114	0.4	0.131	0	Muscle cell	DBNDD1
USO1	0	0.806095255468242	0.668	0.352	0	Muscle cell	USO1
PKIA	0	0.802729794818167	0.453	0.118	0	Muscle cell	PKIA
SYT1	0	0.798861498243507	0.5	0.208	0	Muscle cell	SYT1
TMEM47	0	0.798428052728224	0.39	0.054	0	Muscle cell	TMEM47
NKAIN4	0	0.797832003436201	0.425	0.112	0	Muscle cell	NKAIN4
SORBS2	0	0.797827325257614	0.258	0.041	0	Muscle cell	SORBS2
ENSGALG00000012259	0	0.793715860638095	0.849	0.546	0	Muscle cell	ENSGALG00000012259
PRPS2	0	0.792436591041193	0.297	0.033	0	Muscle cell	PRPS2
ANKRD10	0	0.787608803191006	0.75	0.426	0	Muscle cell	ANKRD10
SYPL2	0	0.787224357554889	0.415	0.124	0	Muscle cell	SYPL2
TUBB2B	0	0.78512526898856	0.783	0.568	0	Muscle cell	TUBB2B
DBN1	0	0.775579389646231	0.583	0.22	0	Muscle cell	DBN1
STMN1	0	0.774535833150578	0.893	0.594	0	Muscle cell	STMN1
GADD45G	0	0.773933258533148	0.406	0.117	0	Muscle cell	GADD45G
WIPF1	0	0.773892505566548	0.402	0.163	0	Muscle cell	WIPF1
GADD45A	0	0.773841917607882	0.646	0.313	0	Muscle cell	GADD45A
PLXNA1	0	0.77308690630313	0.532	0.199	0	Muscle cell	PLXNA1
LTBP2	0	0.770755572526982	0.42	0.097	0	Muscle cell	LTBP2
KAZALD1	0	0.77066626387627	0.441	0.074	0	Muscle cell	KAZALD1
SMPX	0	0.767344682923732	0.33	0.06	0	Muscle cell	SMPX
NDUFB6	0	0.765288456655291	0.886	0.607	0	Muscle cell	NDUFB6
PDZRN3	0	0.764987625482104	0.634	0.281	0	Muscle cell	PDZRN3
RUNX1	0	0.755678726929594	0.806	0.599	0	Muscle cell	RUNX1
ITGA6	0	0.752926777587738	0.445	0.094	0	Muscle cell	ITGA6
KIF9	0	0.747283175370893	0.309	0.06	0	Muscle cell	KIF9
SGCA	0	0.744920962211322	0.399	0.04	0	Muscle cell	SGCA
KCNMA1	0	0.74255378530184	0.439	0.173	0	Muscle cell	KCNMA1
EYA2	0	0.74185645733119	0.341	0.061	0	Muscle cell	EYA2
HACD1	0	0.739650335877846	0.483	0.13	0	Muscle cell	HACD1
MYPN	0	0.739161667799289	0.28	0.027	0	Muscle cell	MYPN
SDK2	0	0.726992664446429	0.397	0.083	0	Muscle cell	SDK2
CELF2	0	0.726428215952477	0.88	0.491	0	Muscle cell	CELF2
SHISA2	0	0.726263682926786	0.516	0.175	0	Muscle cell	SHISA2
POPDC2	0	0.725354412852623	0.361	0.048	0	Muscle cell	POPDC2
TNFRSF19	0	0.723479645902616	0.333	0.051	0	Muscle cell	TNFRSF19
GADD45B	0	0.721168751283059	0.783	0.532	0	Muscle cell	GADD45B
MET	0	0.720954755264837	0.344	0.128	0	Muscle cell	MET
AKAP6	0	0.718316151333683	0.368	0.166	0	Muscle cell	AKAP6
HSP90AB1	0	0.714730209929257	0.895	0.676	0	Muscle cell	HSP90AB1
ENSGALG00000053371	0	0.713475285404689	0.665	0.335	0	Muscle cell	ENSGALG00000053371
SYNPO2	0	0.706314304894585	0.392	0.085	0	Muscle cell	SYNPO2
RALGPS2	0	0.706102639706048	0.477	0.149	0	Muscle cell	RALGPS2
CHRND	0	0.705171382062476	0.336	0.031	0	Muscle cell	CHRND
FNDC5	0	0.702952947507432	0.328	0.048	0	Muscle cell	FNDC5
C10orf71	0	0.702287746378102	0.276	0.033	0	Muscle cell	C10orf71
MEF2C	0	0.701011142734886	0.439	0.23	0	Muscle cell	MEF2C
SPART	0	0.696044598737828	0.445	0.158	0	Muscle cell	SPART
CNR1	0	0.693950477955935	0.314	0.036	0	Muscle cell	CNR1
ENSGALG00000052741	0	0.691136759351957	0.261	0.018	0	Muscle cell	ENSGALG00000052741
MCU	0	0.68437170300381	0.446	0.137	0	Muscle cell	MCU
SEMA6B	0	0.68294688045062	0.301	0.069	0	Muscle cell	SEMA6B
QKI	0	0.670928569486358	0.935	0.729	0	Muscle cell	QKI
ATP5PD	0	0.666519156930212	0.892	0.672	0	Muscle cell	ATP5PD
TSPAN4	0	0.663575076430568	0.499	0.23	0	Muscle cell	TSPAN4
CRB1	0	0.663098233319357	0.267	0.02	0	Muscle cell	CRB1
ENSGALG00000010316	0	0.661941706354022	0.3	0.048	0	Muscle cell	ENSGALG00000010316
PITX2	0	0.660008528775575	0.328	0.061	0	Muscle cell	PITX2
NOP53	0	0.659119650004877	0.758	0.47	0	Muscle cell	NOP53
SHROOM3	0	0.658922420187239	0.338	0.092	0	Muscle cell	SHROOM3
SPTAN1	0	0.656515033406191	0.717	0.421	0	Muscle cell	SPTAN1
APOBEC2	0	0.652054941605212	0.309	0.045	0	Muscle cell	APOBEC2
ENSGALG00000053114	0	0.651996939586937	0.297	0.045	0	Muscle cell	ENSGALG00000053114
ASPM	0	0.649230866985566	0.493	0.176	0	Muscle cell	ASPM
FDPS	0	0.648259844033126	0.681	0.418	0	Muscle cell	FDPS
SETBP1	0	0.64502623413175	0.651	0.336	0	Muscle cell	SETBP1
EIF4EBP1	0	0.642544183227848	0.914	0.725	0	Muscle cell	EIF4EBP1
HSPG2	0	0.641403728751863	0.61	0.323	0	Muscle cell	HSPG2
COX17	0	0.638692018952875	0.826	0.524	0	Muscle cell	COX17
UTS2R	0	0.637699080840827	0.358	0.038	0	Muscle cell	UTS2R
SOX8	0	0.630268708328304	0.372	0.096	0	Muscle cell	SOX8
SIK1	0	0.629964535471163	0.391	0.105	0	Muscle cell	SIK1
ENSGALG00000048656	0	0.629722740535022	0.287	0.025	0	Muscle cell	ENSGALG00000048656
DAPK2	0	0.629175582120656	0.333	0.083	0	Muscle cell	DAPK2
ENSGALG00000033626	0	0.627736261098101	0.345	0.089	0	Muscle cell	ENSGALG00000033626
SH3BGRL	0	0.626025516764548	0.716	0.385	0	Muscle cell	SH3BGRL
MTSS2	0	0.621038993613222	0.37	0.097	0	Muscle cell	MTSS2
SGCD	0	0.61316951201425	0.305	0.058	0	Muscle cell	SGCD
ENSGALG00000016251	0	0.612280476561305	0.345	0.08	0	Muscle cell	ENSGALG00000016251
ITGB1BP2	0	0.611334611157655	0.32	0.036	0	Muscle cell	ITGB1BP2
ACAD9	0	0.609263578834215	0.717	0.443	0	Muscle cell	ACAD9
DST	0	0.608910577074076	0.764	0.471	0	Muscle cell	DST
ENSGALG00000043198	0	0.608474797231252	0.399	0.125	0	Muscle cell	ENSGALG00000043198
CACYBP	0	0.60616147747566	0.668	0.368	0	Muscle cell	CACYBP
NDUFA6	0	0.605755671236292	0.764	0.439	0	Muscle cell	NDUFA6
ENSGALG00000032373	0	0.604708820544547	0.339	0.102	0	Muscle cell	ENSGALG00000032373
ENHO	0	0.603507617025593	0.27	0.055	0	Muscle cell	ENHO
HMGCS1	0	0.602698496045228	0.568	0.296	0	Muscle cell	HMGCS1
RAPGEF1	0	0.601440670728974	0.52	0.293	0	Muscle cell	RAPGEF1
ENSGALG00000046914	0	0.599844016401732	0.337	0.064	0	Muscle cell	ENSGALG00000046914
JAG2	0	0.59673831501016	0.337	0.069	0	Muscle cell	JAG2
FZD9	0	0.596422459356241	0.327	0.073	0	Muscle cell	FZD9
NDUFA5	0	0.596112535127572	0.782	0.488	0	Muscle cell	NDUFA5
NAV3	0	0.594388479995729	0.809	0.486	0	Muscle cell	NAV3
CDKL5	0	0.592887914240366	0.282	0.061	0	Muscle cell	CDKL5
ARL6IP5	0	0.590419067145513	0.713	0.387	0	Muscle cell	ARL6IP5
JPH1	0	0.588208356313565	0.284	0.048	0	Muscle cell	JPH1
ADGRA1	0	0.586889883654901	0.359	0.135	0	Muscle cell	ADGRA1
TMEM9B	0	0.586793880795192	0.715	0.428	0	Muscle cell	TMEM9B
TXN	0	0.586211770265169	0.987	0.953	0	Muscle cell	TXN
RIMBP2	0	0.581204510837593	0.25	0.071	0	Muscle cell	RIMBP2
MEF2D	0	0.573872650165866	0.566	0.273	0	Muscle cell	MEF2D
CHURC1	0	0.573131521322228	0.882	0.623	0	Muscle cell	CHURC1
CIAO2B	0	0.572486562494666	0.64	0.299	0	Muscle cell	CIAO2B
CAMK2A	0	0.572099382083091	0.296	0.027	0	Muscle cell	CAMK2A
MT4	0	0.57070303907388	0.611	0.398	0	Muscle cell	MT4
DNAJC7	0	0.56991346319772	0.716	0.417	0	Muscle cell	DNAJC7
TCF12	0	0.569635808871123	0.902	0.689	0	Muscle cell	TCF12
ENOX1	0	0.569552100230713	0.379	0.151	0	Muscle cell	ENOX1
TGM2	0	0.56899212447755	0.265	0.078	0	Muscle cell	TGM2
GPX3	0	0.567565241887477	0.609	0.301	0	Muscle cell	GPX3
MYF6	0	0.566351860577905	0.29	0.046	0	Muscle cell	MYF6
TLE5	0	0.565695802185134	0.538	0.212	0	Muscle cell	TLE5
SNTA1	0	0.565346699304885	0.46	0.159	0	Muscle cell	SNTA1
FAM53A	0	0.564442661032615	0.398	0.173	0	Muscle cell	FAM53A
CHCHD2P9	0	0.56341758600152	0.809	0.586	0	Muscle cell	CHCHD2P9
ENSGALG00000051517	0	0.56265832667856	0.434	0.177	0	Muscle cell	ENSGALG00000051517
VASH2	0	0.56073314079467	0.309	0.051	0	Muscle cell	VASH2
RIC8A	0	0.560455337972896	0.405	0.131	0	Muscle cell	RIC8A
WWTR1	0	0.55952459775373	0.353	0.11	0	Muscle cell	WWTR1
MACF1	0	0.554600480907387	0.77	0.512	0	Muscle cell	MACF1
PBXIP1	0	0.55444364809558	0.5	0.22	0	Muscle cell	PBXIP1
PTPN21	0	0.550734640796598	0.427	0.154	0	Muscle cell	PTPN21
USP13	0	0.550430459914567	0.269	0.031	0	Muscle cell	USP13
KCTD2	0	0.549542366691165	0.583	0.256	0	Muscle cell	KCTD2
ADGRL3	0	0.546217572833298	0.658	0.348	0	Muscle cell	ADGRL3
CYP51A1	0	0.546097254507786	0.558	0.317	0	Muscle cell	CYP51A1
ADSL	0	0.544173014130316	0.518	0.243	0	Muscle cell	ADSL
LARGE1	0	0.542963102948721	0.396	0.129	0	Muscle cell	LARGE1
MYO18B	0	0.542280641555544	0.254	0.028	0	Muscle cell	MYO18B
ENSGALG00000047321	0	0.541746700956412	0.292	0.051	0	Muscle cell	ENSGALG00000047321
GHR	0	0.536175139985603	0.476	0.209	0	Muscle cell	GHR
TLN2	0	0.529044198986385	0.577	0.267	0	Muscle cell	TLN2
NPEPPS	0	0.528458465083886	0.782	0.525	0	Muscle cell	NPEPPS
KLHL41	0	0.527316121955704	0.25	0.026	0	Muscle cell	KLHL41
H2AZ2	0	0.52624137174712	0.921	0.749	0	Muscle cell	H2AZ2
HDAC4	0	0.525066232095331	0.598	0.31	0	Muscle cell	HDAC4
ENSGALG00000034788	0	0.524608814599493	0.472	0.181	0	Muscle cell	ENSGALG00000034788
ENSGALG00000034218	0	0.52224752367202	0.784	0.536	0	Muscle cell	ENSGALG00000034218
LMCD1	0	0.519585590629245	0.317	0.125	0	Muscle cell	LMCD1
RAB24	0	0.518267223897415	0.453	0.205	0	Muscle cell	RAB24
AFAP1	0	0.515917284737246	0.656	0.363	0	Muscle cell	AFAP1
SH3PXD2A	0	0.509641908747287	0.513	0.255	0	Muscle cell	SH3PXD2A
FXR1	0	0.509187070971723	0.68	0.365	0	Muscle cell	FXR1
CACNB1	0	0.508760912615355	0.27	0.056	0	Muscle cell	CACNB1
FRMD3	0	0.508123297745961	0.278	0.042	0	Muscle cell	FRMD3
CCNI	0	0.505160893555449	0.795	0.511	0	Muscle cell	CCNI
ATP2A2	0	0.503640249848091	0.714	0.485	0	Muscle cell	ATP2A2
LBX2	0	0.502387524514068	0.252	0.023	0	Muscle cell	LBX2
PHKB	0	0.50227456501988	0.381	0.112	0	Muscle cell	PHKB
TNFAIP8L3	0	0.501935275188791	0.405	0.171	0	Muscle cell	TNFAIP8L3
PSMC3	0	0.501204743088696	0.791	0.529	0	Muscle cell	PSMC3
MARCHF3	0	0.500358790026283	0.269	0.034	0	Muscle cell	MARCHF3
PALM2AKAP2	0	0.49941160089063	0.495	0.243	0	Muscle cell	PALM2AKAP2
ENSGALG00000033569	0	0.495490456283886	0.756	0.478	0	Muscle cell	ENSGALG00000033569
PPFIBP1	0	0.495327795689974	0.709	0.477	0	Muscle cell	PPFIBP1
GCDH	0	0.492870739073405	0.506	0.227	0	Muscle cell	GCDH
IDH3B	0	0.492053753741513	0.574	0.261	0	Muscle cell	IDH3B
PTPN4	0	0.490807234102077	0.316	0.098	0	Muscle cell	PTPN4
ENSGALG00000048205	0	0.489517704930402	0.576	0.336	0	Muscle cell	ENSGALG00000048205
HSP90AA1	0	0.489027706096086	0.923	0.814	0	Muscle cell	HSP90AA1
DYRK2	0	0.485897797014651	0.373	0.133	0	Muscle cell	DYRK2
TRPV2	0	0.484552938866405	0.385	0.162	0	Muscle cell	TRPV2
FKBP1B	0	0.474124945830873	0.344	0.081	0	Muscle cell	FKBP1B
SERINC1	0	0.473668478382842	0.558	0.295	0	Muscle cell	SERINC1
AUTS2	0	0.468277513367557	0.721	0.449	0	Muscle cell	AUTS2
ENSGALG00000043137	0	0.467698121371615	0.324	0.103	0	Muscle cell	ENSGALG00000043137
EXOSC1	0	0.460643466863027	0.594	0.29	0	Muscle cell	EXOSC1
TTC9	0	0.460168550724377	0.385	0.127	0	Muscle cell	TTC9
ALDH1L2	0	0.459543710615816	0.315	0.105	0	Muscle cell	ALDH1L2
RFTN2	0	0.457782040285037	0.421	0.182	0	Muscle cell	RFTN2
ARL3	0	0.457201945994182	0.443	0.211	0	Muscle cell	ARL3
ZNF521	0	0.454194598024073	0.624	0.322	0	Muscle cell	ZNF521
ENSGALG00000042388	0	0.453159539456512	0.39	0.149	0	Muscle cell	ENSGALG00000042388
MICU1	0	0.451015288919091	0.444	0.194	0	Muscle cell	MICU1
NDUFA4	0	0.450604413879468	0.922	0.753	0	Muscle cell	NDUFA4
BAG3	0	0.449895755025431	0.622	0.343	0	Muscle cell	BAG3
MAPRE1	0	0.449683903903789	0.86	0.681	0	Muscle cell	MAPRE1
ENSGALG00000041419	0	0.448893056595873	0.498	0.254	0	Muscle cell	ENSGALG00000041419
KREMEN1	0	0.446898259739208	0.274	0.036	0	Muscle cell	KREMEN1
ENSGALG00000042339	0	0.446720679048239	0.616	0.354	0	Muscle cell	ENSGALG00000042339
RPLP1	0	0.444374738385359	0.998	0.992	0	Muscle cell	RPLP1
SYNE1	0	0.444143540584093	0.393	0.172	0	Muscle cell	SYNE1
COX6A1	0	0.44365110475094	0.952	0.818	0	Muscle cell	COX6A1
HECW2	0	0.442314021490258	0.338	0.135	0	Muscle cell	HECW2
THYN1	0	0.441965214826586	0.593	0.279	0	Muscle cell	THYN1
TAPT1	0	0.441679113553714	0.431	0.186	0	Muscle cell	TAPT1
MVD	0	0.438424709815575	0.465	0.212	0	Muscle cell	MVD
TOMM5	0	0.436617322730178	0.882	0.681	0	Muscle cell	TOMM5
SMDT1	0	0.432310057629142	0.718	0.467	0	Muscle cell	SMDT1
NDUFB5	0	0.431955222891244	0.841	0.614	0	Muscle cell	NDUFB5
ENSGALG00000007131	0	0.425998842005081	0.707	0.477	0	Muscle cell	ENSGALG00000007131
TEAD3	0	0.423217467160438	0.382	0.152	0	Muscle cell	TEAD3
ASB5	0	0.422576609635707	0.315	0.112	0	Muscle cell	ASB5
STARD8	0	0.421963597884774	0.281	0.083	0	Muscle cell	STARD8
PTPN14	0	0.421866398903534	0.51	0.245	0	Muscle cell	PTPN14
RPS21	0	0.420848769096274	0.982	0.934	0	Muscle cell	RPS21
MT-ND2	0	0.419635194854934	0.968	0.843	0	Muscle cell	MT-ND2
PTPRF	0	0.418478616373919	0.33	0.135	0	Muscle cell	PTPRF
PGLS	0	0.415461803678103	0.837	0.573	0	Muscle cell	PGLS
MORC4	0	0.414308675811886	0.528	0.255	0	Muscle cell	MORC4
TTL	0	0.413939875858103	0.513	0.265	0	Muscle cell	TTL
MAP1LC3A	0	0.413315941450484	0.403	0.147	0	Muscle cell	MAP1LC3A
FAM135A	0	0.412940796935256	0.452	0.22	0	Muscle cell	FAM135A
PDGFA	0	0.412193217951443	0.373	0.154	0	Muscle cell	PDGFA
ZMIZ1	0	0.409889988376862	0.733	0.448	0	Muscle cell	ZMIZ1
ENSGALG00000006723	0	0.409827018425061	0.521	0.289	0	Muscle cell	ENSGALG00000006723
PFN2	0	0.409694149544016	0.781	0.554	0	Muscle cell	PFN2
KLHL24	0	0.40627714412736	0.388	0.154	0	Muscle cell	KLHL24
PRKAR2A	0	0.405161470326603	0.444	0.195	0	Muscle cell	PRKAR2A
ECI1	0	0.402974353740432	0.569	0.312	0	Muscle cell	ECI1
MID1	0	0.402904053328099	0.426	0.195	0	Muscle cell	MID1
HMGN2P46	0	0.402437525552612	0.711	0.421	0	Muscle cell	HMGN2P46
GPM6B	0	0.402161131524913	0.58	0.324	0	Muscle cell	GPM6B
PEBP1	0	0.400890479576266	0.753	0.5	0	Muscle cell	PEBP1
EIF3L	0	0.400763144334674	0.809	0.548	0	Muscle cell	EIF3L
IFT57	0	0.400623036499233	0.378	0.151	0	Muscle cell	IFT57
ATP5MC1	0	0.399535366512244	0.864	0.679	0	Muscle cell	ATP5MC1
ARL6IP1	0	0.397641558646154	0.407	0.157	0	Muscle cell	ARL6IP1
JUP	0	0.396682642169356	0.517	0.242	0	Muscle cell	JUP
NDUFB8	0	0.396210108076297	0.775	0.521	0	Muscle cell	NDUFB8
PPA1	0	0.395196578714388	0.669	0.391	0	Muscle cell	PPA1
ST3GAL3	0	0.389995278962159	0.385	0.174	0	Muscle cell	ST3GAL3
ZEB1	0	0.389823359524248	0.748	0.493	0	Muscle cell	ZEB1
TMEM35B	0	0.388349513734699	0.354	0.15	0	Muscle cell	TMEM35B
RAI2	0	0.38764128867483	0.284	0.078	0	Muscle cell	RAI2
PCBP4	0	0.38652789166999	0.301	0.072	0	Muscle cell	PCBP4
BTF3	0	0.384884133475306	0.832	0.591	0	Muscle cell	BTF3
FXYD6	0	0.384406764071136	0.817	0.542	0	Muscle cell	FXYD6
SVBP	0	0.384058200074636	0.929	0.736	0	Muscle cell	SVBP
SYNM	0	0.381503280062455	0.32	0.104	0	Muscle cell	SYNM
DTX2	0	0.38118782940123	0.321	0.095	0	Muscle cell	DTX2
SSPN	0	0.378924490721747	0.251	0.06	0	Muscle cell	SSPN
TENM3	0	0.378570614725585	0.514	0.267	0	Muscle cell	TENM3
RRAD	0	0.377379259003383	0.262	0.085	0	Muscle cell	RRAD
ATP5B	0	0.376829954710534	0.95	0.848	0	Muscle cell	ATP5B
UCK1	0	0.376331655226373	0.367	0.165	0	Muscle cell	UCK1
ENSGALG00000040783	0	0.375120032153559	0.424	0.204	0	Muscle cell	ENSGALG00000040783
TOMM6	0	0.374239963879731	0.914	0.726	0	Muscle cell	TOMM6
SNX1	0	0.37382840059683	0.566	0.344	0	Muscle cell	SNX1
NDUFB3	0	0.373589866344237	0.746	0.461	0	Muscle cell	NDUFB3
VCP	0	0.370549822550585	0.79	0.574	0	Muscle cell	VCP
TIMM8A	0	0.370422855054967	0.662	0.405	0	Muscle cell	TIMM8A
EIF4EBP2	0	0.369924489248492	0.606	0.318	0	Muscle cell	EIF4EBP2
ENSGALG00000044628	0	0.369609010805207	0.544	0.285	0	Muscle cell	ENSGALG00000044628
MICOS13	0	0.36934963900361	0.761	0.523	0	Muscle cell	MICOS13
GAPVD1	0	0.369189214819552	0.472	0.23	0	Muscle cell	GAPVD1
COX5B	0	0.366391148649265	0.921	0.779	0	Muscle cell	COX5B
BEAN1	0	0.365405825361651	0.267	0.07	0	Muscle cell	BEAN1
NDUFB4	0	0.364968783346835	0.83	0.599	0	Muscle cell	NDUFB4
PSMD4	0	0.36328616355104	0.76	0.519	0	Muscle cell	PSMD4
ENSGALG00000009654	0	0.360498642199565	0.418	0.192	0	Muscle cell	ENSGALG00000009654
UQCRHL	0	0.358650128235358	0.911	0.777	0	Muscle cell	UQCRHL
DHRS4	0	0.358400338831167	0.332	0.132	0	Muscle cell	DHRS4
TPT1	0	0.358204516025852	0.996	0.981	0	Muscle cell	TPT1
LYRM4	0	0.357092830120345	0.533	0.27	0	Muscle cell	LYRM4
ACAA2	0	0.355909130658731	0.598	0.373	0	Muscle cell	ACAA2
ARHGAP10	0	0.355572611314499	0.349	0.147	0	Muscle cell	ARHGAP10
USP19	0	0.355478549883808	0.392	0.17	0	Muscle cell	USP19
NDUFV2	0	0.355066461282631	0.64	0.378	0	Muscle cell	NDUFV2
NDUFV3	0	0.35505796919783	0.683	0.415	0	Muscle cell	NDUFV3
RDX	0	0.354352349799265	0.76	0.521	0	Muscle cell	RDX
ENSGALG00000041052	0	0.353410683984416	0.39	0.174	0	Muscle cell	ENSGALG00000041052
POLR3K	0	0.35106296908474	0.478	0.243	0	Muscle cell	POLR3K
RPL30	0	0.350890105149176	0.976	0.92	0	Muscle cell	RPL30
SRSF5	0	0.35036001074259	0.545	0.309	0	Muscle cell	SRSF5
DPY30	0	0.34981753663292	0.526	0.29	0	Muscle cell	DPY30
TJP1	0	0.347673386513956	0.362	0.148	0	Muscle cell	TJP1
ENSGALG00000051598	0	0.347486377945109	0.865	0.691	0	Muscle cell	ENSGALG00000051598
ETFA	0	0.347254415689197	0.699	0.414	0	Muscle cell	ETFA
PRKAR1B	0	0.347205479563686	0.35	0.152	0	Muscle cell	PRKAR1B
SRPK2	0	0.346317659113423	0.426	0.19	0	Muscle cell	SRPK2
MRPL12	0	0.344743665984627	0.78	0.539	0	Muscle cell	MRPL12
RPL15	0	0.343752588348626	0.989	0.962	0	Muscle cell	RPL15
HSF2	0	0.343273377463276	0.4	0.176	0	Muscle cell	HSF2
NFE2L1	0	0.343266354136907	0.39	0.17	0	Muscle cell	NFE2L1
PPP1CA	0	0.342865959883505	0.817	0.589	0	Muscle cell	PPP1CA
TIMM13	0	0.342379248008935	0.855	0.636	0	Muscle cell	TIMM13
ENSGALG00000042589	0	0.340773637862706	0.766	0.51	0	Muscle cell	ENSGALG00000042589
ILF2	0	0.340195442902547	0.758	0.51	0	Muscle cell	ILF2
B4GALT2	0	0.340102451890531	0.549	0.304	0	Muscle cell	B4GALT2
NDUFS4	0	0.339279247446973	0.672	0.408	0	Muscle cell	NDUFS4
ABCF2	0	0.339209569068265	0.51	0.253	0	Muscle cell	ABCF2
RPL14	0	0.338884777134917	0.987	0.949	0	Muscle cell	RPL14
EPRS	0	0.337833083478035	0.746	0.512	0	Muscle cell	EPRS
CCT6A	0	0.336115391656397	0.813	0.619	0	Muscle cell	CCT6A
TBCA	0	0.333391664674298	0.766	0.507	0	Muscle cell	TBCA
C7orf73	0	0.332319670805953	0.66	0.43	0	Muscle cell	C7orf73
YPEL5	0	0.328237310689842	0.409	0.182	0	Muscle cell	YPEL5
PRMT3	0	0.326707965399912	0.393	0.177	0	Muscle cell	PRMT3
GPD2	0	0.326087363935148	0.291	0.108	0	Muscle cell	GPD2
UQCR11	0	0.324029519358161	0.785	0.537	0	Muscle cell	UQCR11
SNRNP25	0	0.320164740397069	0.638	0.392	0	Muscle cell	SNRNP25
UBE2F	0	0.318686535270229	0.688	0.445	0	Muscle cell	UBE2F
NDUFB1	0	0.31767050495307	0.893	0.709	0	Muscle cell	NDUFB1
CKAP5	0	0.317375614159515	0.431	0.211	0	Muscle cell	CKAP5
ENSGALG00000003966	0	0.316702718767814	0.981	0.943	0	Muscle cell	ENSGALG00000003966
UQCRQ	0	0.316528284336129	0.714	0.459	0	Muscle cell	UQCRQ
NDUFS7	0	0.316320317611025	0.691	0.439	0	Muscle cell	NDUFS7
MRPL41	0	0.316179592976038	0.581	0.332	0	Muscle cell	MRPL41
MARS	0	0.315872998885787	0.589	0.336	0	Muscle cell	MARS
PPP2R5A	0	0.315208244731619	0.436	0.199	0	Muscle cell	PPP2R5A
NDUFA8	0	0.314272086080263	0.786	0.579	0	Muscle cell	NDUFA8
SUGT1	0	0.314176928451456	0.547	0.288	0	Muscle cell	SUGT1
RPL8	0	0.312399438510208	0.989	0.961	0	Muscle cell	RPL8
SNAPIN	0	0.309624294905357	0.658	0.398	0	Muscle cell	SNAPIN
TCF3	0	0.308419258402079	0.54	0.296	0	Muscle cell	TCF3
NDUFAF8	0	0.305613918261621	0.54	0.291	0	Muscle cell	NDUFAF8
IDH3A	0	0.303050714548704	0.52	0.278	0	Muscle cell	IDH3A
ENSGALG00000000629	0	0.30138137406356	0.664	0.398	0	Muscle cell	ENSGALG00000000629
RPS4Y1	0	0.300447217700742	0.978	0.917	0	Muscle cell	RPS4Y1
RPS7	0	0.29618330358679	0.979	0.926	0	Muscle cell	RPS7
PSMC6	0	0.295843754635434	0.678	0.426	0	Muscle cell	PSMC6
GNB2L1	0	0.295721641049625	0.984	0.942	0	Muscle cell	GNB2L1
COPS9	0	0.29161683747113	0.719	0.457	0	Muscle cell	COPS9
SLIRP	0	0.290825873597679	0.807	0.596	0	Muscle cell	SLIRP
PSMA2	0	0.289836964432447	0.765	0.547	0	Muscle cell	PSMA2
SH3GLB1	0	0.289671096902162	0.648	0.396	0	Muscle cell	SH3GLB1
TOMM22	0	0.286609813023291	0.726	0.49	0	Muscle cell	TOMM22
RPSAP58	0	0.285258600609541	0.983	0.935	0	Muscle cell	RPSAP58
CNOT7	0	0.282909566045362	0.634	0.384	0	Muscle cell	CNOT7
DCXR	0	0.282329432683132	0.37	0.165	0	Muscle cell	DCXR
ATP5PF	0	0.280427926128539	0.877	0.687	0	Muscle cell	ATP5PF
MED6	0	0.277559868574738	0.479	0.235	0	Muscle cell	MED6
MAEA	0	0.275789550863496	0.442	0.22	0	Muscle cell	MAEA
METTL5	0	0.267653304444566	0.298	0.107	0	Muscle cell	METTL5
NDUFAB1	0	0.267615843644192	0.81	0.594	0	Muscle cell	NDUFAB1
RPS3	0	0.26317588329464	0.985	0.943	0	Muscle cell	RPS3
NDUFB9	0	0.260072794331276	0.65	0.41	0	Muscle cell	NDUFB9
RPS10	0	0.256183147600031	0.984	0.946	0	Muscle cell	RPS10
RPL21	0	0.253965171885038	0.99	0.959	0	Muscle cell	RPL21
ENSGALG00000001805	5.0146058961366e-308	0.40488825424123	0.558	0.335	7.74556026717259e-304	Muscle cell	ENSGALG00000001805
EEF1D	5.06430901050401e-308	0.32581197103095	0.97	0.856	7.82233169762449e-304	Muscle cell	EEF1D
GPI	5.50283990570571e-308	0.439758287054312	0.837	0.655	8.49968651835305e-304	Muscle cell	GPI
RPL9	1.42100719717495e-307	0.261611622485838	0.979	0.93	2.19488771675642e-303	Muscle cell	RPL9
GBF1	1.49334392729156e-307	0.394781835808438	0.589	0.359	2.30661903009455e-303	Muscle cell	GBF1
RPS25	5.21947706542215e-307	0.259682996274933	0.981	0.933	8.06200427525105e-303	Muscle cell	RPS25
PAIP2B	2.32604445461268e-306	0.254662518030455	0.589	0.35	3.59280826459475e-302	Muscle cell	PAIP2B
PCMT1	1.0663089971835e-304	0.258113181688129	0.403	0.189	1.64702087704963e-300	Muscle cell	PCMT1
MPC2	2.1868432687991e-304	0.29240083545477	0.624	0.392	3.37779811298708e-300	Muscle cell	MPC2
HSPE1	2.99607522036972e-304	0.348644678861866	0.898	0.795	4.62773778538307e-300	Muscle cell	HSPE1
TOMM20	1.05235606987662e-302	0.302708403322959	0.876	0.7	1.62546918553143e-298	Muscle cell	TOMM20
PACS2	8.76550323762234e-302	0.410291438804382	0.364	0.169	1.35391963008315e-297	Muscle cell	PACS2
DNLZ	1.67269118666949e-300	0.319888214096679	0.566	0.334	2.58363880692969e-296	Muscle cell	DNLZ
SNAI1	5.51924716088405e-300	0.306411412611286	0.287	0.106	8.5250291647015e-296	Muscle cell	SNAI1
UQCRC1	7.92536783107452e-299	0.288457751330737	0.719	0.482	1.22415231518777e-294	Muscle cell	UQCRC1
NME2	5.91520325039629e-297	0.25675866617321	0.986	0.949	9.13662294056211e-293	Muscle cell	NME2
NDUFS5	3.8350370162684e-295	0.284275804234075	0.868	0.674	5.92359817532817e-291	Muscle cell	NDUFS5
H3F3C	1.19377117980035e-294	0.263677028182131	0.954	0.809	1.84389896431962e-290	Muscle cell	H3F3C
EIF3F	1.74933255354891e-293	0.266856930280731	0.786	0.565	2.70201906221165e-289	Muscle cell	EIF3F
MRPL33	1.9978951448601e-293	0.284453228177688	0.727	0.507	3.0859488407509e-289	Muscle cell	MRPL33
NUDT16L1	9.80429721506685e-293	0.314559821240461	0.897	0.77	1.51437174783923e-288	Muscle cell	NUDT16L1
TRIM8	6.29898024596433e-292	0.378206811720637	0.628	0.399	9.7294048879165e-288	Muscle cell	TRIM8
HMGCR	1.52326245464565e-290	0.405241154671008	0.593	0.372	2.35283118744567e-286	Muscle cell	HMGCR
RPL34	2.82841035986855e-287	0.256660988071602	0.987	0.951	4.36876264185296e-283	Muscle cell	RPL34
MRPL34	6.08889875835921e-286	0.255319069222939	0.419	0.209	9.40491302216164e-282	Muscle cell	MRPL34
TRIO	7.82731621425304e-285	0.41671505411607	0.914	0.702	1.20900726245353e-280	Muscle cell	TRIO
ATP5A1Z	7.95072284903403e-285	0.292174934916467	0.866	0.678	1.2280686512618e-280	Muscle cell	ATP5A1Z
RPL18A	1.69777067226993e-284	0.25327297312768	0.976	0.923	2.62237658038813e-280	Muscle cell	RPL18A
HOXA7	3.50907087871729e-284	0.300737449474344	0.375	0.175	5.42011087926673e-280	Muscle cell	HOXA7
RPL5	5.29435213196243e-284	0.272040998238921	0.962	0.857	8.17765630302918e-280	Muscle cell	RPL5
TEAD4	2.20850274377006e-283	0.359056271657415	0.488	0.273	3.41125333802723e-279	Muscle cell	TEAD4
TOP2B	1.28972743532704e-281	0.314278371017115	0.701	0.463	1.99211299660615e-277	Muscle cell	TOP2B
CLASP1	2.96612760765312e-281	0.368520721570576	0.425	0.218	4.581480702781e-277	Muscle cell	CLASP1
PSMA5	2.54531468845524e-279	0.264693199619196	0.731	0.523	3.93149306778796e-275	Muscle cell	PSMA5
ENSGALG00000048899	5.94121157261685e-279	0.270940296905723	0.573	0.341	9.17679539506399e-275	Muscle cell	ENSGALG00000048899
GATAD1	4.01376870224041e-278	0.270677470821275	0.439	0.23	6.19966713748053e-274	Muscle cell	GATAD1
YWHAG	4.82304312208531e-276	0.301065329677481	0.793	0.59	7.44967240637297e-272	Muscle cell	YWHAG
ARHGEF3	5.0066543007404e-276	0.344625749014436	0.343	0.155	7.73327823292362e-272	Muscle cell	ARHGEF3
PDHA2	4.18879767789824e-275	0.253352736126697	0.543	0.318	6.47001689328162e-271	Muscle cell	PDHA2
ND1	2.08640668612762e-274	0.281638142520871	0.985	0.901	3.22266376739272e-270	Muscle cell	ND1
ND4	1.02050748074717e-273	0.288813265832691	0.984	0.889	1.57627585476208e-269	Muscle cell	ND4
ENSGALG00000042503	1.56521155557043e-272	0.256590315944903	0.666	0.427	2.41762576873409e-268	Muscle cell	ENSGALG00000042503
CHD7	1.4223815124404e-271	0.310362175963711	0.559	0.326	2.19701048411544e-267	Muscle cell	CHD7
RPS6	3.24262859980469e-271	0.280219686630978	0.98	0.924	5.00856413525832e-267	Muscle cell	RPS6
RPS15A	1.16696241398245e-270	0.254474285456962	0.985	0.95	1.8024901446373e-266	Muscle cell	RPS15A
CYCS	1.71875467162995e-269	0.261303673751343	0.799	0.614	2.65478846579962e-265	Muscle cell	CYCS
PSMD13	2.16571443722567e-269	0.267447393806288	0.669	0.449	3.34516251973877e-265	Muscle cell	PSMD13
IMPDH2	9.91443948546995e-268	0.253927141137579	0.748	0.529	1.53138432292569e-263	Muscle cell	IMPDH2
PSMD1	2.2332913637973e-267	0.289260071570314	0.755	0.541	3.44954184052131e-263	Muscle cell	PSMD1
IPO7	7.22792026661187e-267	0.251051445701887	0.733	0.506	1.11642456438087e-262	Muscle cell	IPO7
SYNE2	1.591453370995e-266	0.294227370541243	0.513	0.291	2.45815887683887e-262	Muscle cell	SYNE2
ENSGALG00000030086	4.15330382446711e-266	0.267392994976404	0.907	0.73	6.4151930872719e-262	Muscle cell	ENSGALG00000030086
CBFB	5.60024777159654e-266	0.320693472800858	0.409	0.21	8.65014270800802e-262	Muscle cell	CBFB
LAP3	2.86115893193841e-265	0.253422573636219	0.536	0.315	4.41934608627207e-261	Muscle cell	LAP3
MANF	1.09378378710077e-264	0.300621826085995	0.818	0.612	1.68945843755586e-260	Muscle cell	MANF
FERMT2	6.35224392533975e-264	0.381170068464698	0.693	0.462	9.81167596707979e-260	Muscle cell	FERMT2
EIF5A2	3.00021826510597e-263	0.281153144025787	0.921	0.798	4.63413713228268e-259	Muscle cell	EIF5A2
ID2	5.25646499832596e-263	0.281651481135188	0.434	0.225	8.11913583641427e-259	Muscle cell	ID2
HECTD2	2.98892777155041e-262	0.438636452245863	0.401	0.208	4.61669783593677e-258	Muscle cell	HECTD2
HES1	5.05989140908798e-260	0.28094184128203	0.296	0.123	7.8155082704773e-256	Muscle cell	HES1
PLCL2	1.94132682515959e-259	0.356283871981877	0.326	0.146	2.9985734141415e-255	Muscle cell	PLCL2
CEP350	6.00082270748409e-259	0.282567683172319	0.28	0.113	9.26887075397992e-255	Muscle cell	CEP350
SP3	6.53943065034277e-259	0.299547097198554	0.412	0.215	1.01008045825194e-254	Muscle cell	SP3
SAP30	1.59198405367054e-258	0.263435563074861	0.416	0.216	2.45897856929951e-254	Muscle cell	SAP30
CHN1	2.3967498252329e-258	0.305453505721772	0.333	0.152	3.70201978005473e-254	Muscle cell	CHN1
ARHGAP28	3.1623330050077e-258	0.600954765186027	0.289	0.128	4.8845395595349e-254	Muscle cell	ARHGAP28
ATIC	9.20203688119e-258	0.287908672825628	0.644	0.418	1.42134661666861e-253	Muscle cell	ATIC
GRB10	5.21719750504281e-257	0.689252378499018	0.522	0.337	8.05848326628913e-253	Muscle cell	GRB10
NRBP1	1.41474400279552e-256	0.29139176739798	0.356	0.17	2.18521358671795e-252	Muscle cell	NRBP1
TMEM131	1.96928996339869e-256	0.326236743609692	0.666	0.439	3.04176527746561e-252	Muscle cell	TMEM131
MNAT1	8.93284001871513e-256	0.264315902042064	0.492	0.279	1.37976646929074e-251	Muscle cell	MNAT1
CENPX	1.17628562674684e-255	0.258449982937055	0.401	0.207	1.81689077907317e-251	Muscle cell	CENPX
PREP	1.03679565224806e-254	0.275522709945777	0.484	0.274	1.60143456446235e-250	Muscle cell	PREP
KIDINS220	1.10178025501814e-254	0.271672979662845	0.437	0.233	1.70180978190102e-250	Muscle cell	KIDINS220
TUBA1B	2.23395437292746e-254	0.33465596891058	0.928	0.828	3.45056592442375e-250	Muscle cell	TUBA1B
MRPS12	2.6889803691056e-254	0.254948564781404	0.713	0.477	4.1533990781205e-250	Muscle cell	MRPS12
H2AFZ	4.26475703176923e-254	0.304594882727218	0.786	0.594	6.58734371127075e-250	Muscle cell	H2AFZ
PSMD2	4.39160378844889e-254	0.269229061670668	0.736	0.523	6.78327121163816e-250	Muscle cell	PSMD2
SYNGR2	7.10669825284909e-250	0.255438372503856	0.415	0.216	1.09770061213507e-245	Muscle cell	SYNGR2
PTPRD	1.76263045460744e-249	0.398340043380892	0.514	0.301	2.72255900018665e-245	Muscle cell	PTPRD
SNX11	3.84223638981139e-249	0.256698593000483	0.268	0.106	5.93471832770267e-245	Muscle cell	SNX11
CYTB	4.70822906241027e-249	0.263496961522391	0.994	0.938	7.2723306097989e-245	Muscle cell	CYTB
FDFT1	4.22211211065072e-248	0.291146994001491	0.384	0.197	6.5214743661111e-244	Muscle cell	FDFT1
YWHAH	3.82571484930435e-247	0.574431911225244	0.682	0.479	5.90919915623551e-243	Muscle cell	YWHAH
MYL12A	1.89475924604948e-243	0.346095192319307	0.943	0.833	2.92664513144803e-239	Muscle cell	MYL12A
UQCR10	5.1344161535105e-242	0.266118704053381	0.923	0.793	7.93061919071233e-238	Muscle cell	UQCR10
SQLE	3.87536709288836e-240	0.273912779328923	0.341	0.166	5.98589201167536e-236	Muscle cell	SQLE
PHLPP1	7.97395230333781e-240	0.339389565098807	0.346	0.17	1.23165667277356e-235	Muscle cell	PHLPP1
FEZ2	8.86191071108959e-240	0.27973444275267	0.43	0.239	1.3688107284349e-235	Muscle cell	FEZ2
CCT2	1.2492506611646e-239	0.26535248526742	0.771	0.587	1.92959257123484e-235	Muscle cell	CCT2
TGFB3	1.27684711829599e-239	0.279712951227402	0.653	0.423	1.97221805891998e-235	Muscle cell	TGFB3
WNK2	8.44921523956462e-239	0.252102083551523	0.279	0.115	1.30506578590315e-234	Muscle cell	WNK2
SNX21	2.15479493869198e-238	0.342134274815924	0.289	0.127	3.32829626230363e-234	Muscle cell	SNX21
WWC2	5.56793604998665e-238	0.32443584337137	0.325	0.156	8.60023402280937e-234	Muscle cell	WWC2
TCOF1	3.77280771377812e-235	0.270460290986244	0.656	0.438	5.82747879470168e-231	Muscle cell	TCOF1
SHFM1	3.79935295681533e-235	0.257338491822137	0.901	0.759	5.86848057709697e-231	Muscle cell	SHFM1
CYB5R1	1.21191676792295e-234	0.29421721177811	0.479	0.283	1.87192663973378e-230	Muscle cell	CYB5R1
C14H16orf45	1.54725119184744e-234	0.303366147506466	0.267	0.113	2.38988419092755e-230	Muscle cell	C14H16orf45
BMP2K	4.2067699327448e-233	0.254685904594188	0.385	0.196	6.49777683811762e-229	Muscle cell	BMP2K
SMG6	6.00071483455446e-233	0.275851945102077	0.517	0.305	9.26870413345282e-229	Muscle cell	SMG6
THRAP3	9.2306231661111e-233	0.25340763467589	0.716	0.503	1.42576205423752e-228	Muscle cell	THRAP3
FILIP1	3.12430693864729e-232	0.328979962768762	0.428	0.244	4.8258044974346e-228	Muscle cell	FILIP1
CAVIN2	3.60141064943094e-232	0.31431350606054	0.377	0.196	5.56273888911103e-228	Muscle cell	CAVIN2
MATR3	5.27993800735406e-232	0.253739970145856	0.685	0.462	8.15539224615908e-228	Muscle cell	MATR3
HIST1H103	6.32655804387906e-232	0.426545929733593	0.512	0.306	9.77200155457559e-228	Muscle cell	HIST1H103
ENSGALG00000013809	1.09212780472594e-227	0.307242715499795	0.662	0.441	1.68690060717969e-223	Muscle cell	ENSGALG00000013809
STAG3	3.09707175629542e-227	0.266556680367917	0.352	0.175	4.7837370347739e-223	Muscle cell	STAG3
SNRPE	1.99368611768913e-226	0.265132777654591	0.843	0.684	3.07944757738264e-222	Muscle cell	SNRPE
ZCCHC24	2.56261803001035e-226	0.32997115226761	0.606	0.385	3.95821980915398e-222	Muscle cell	ZCCHC24
ND4L	4.66174302584737e-225	0.270488303569748	0.674	0.447	7.20052827772385e-221	Muscle cell	ND4L
ZNF703	1.26663581529237e-224	0.25384140933152	0.402	0.216	1.9564456803006e-220	Muscle cell	ZNF703
HSPD1	2.68397332496943e-224	0.293727224909994	0.793	0.623	4.14566519774778e-220	Muscle cell	HSPD1
LRBA	4.22951647255142e-224	0.416487193497934	0.355	0.185	6.53291114350292e-220	Muscle cell	LRBA
ARHGEF7	1.12213597582795e-221	0.373982348892081	0.421	0.238	1.73325122826386e-217	Muscle cell	ARHGEF7
CACNA2D1	3.89457295974346e-218	0.809266352180285	0.496	0.348	6.01555739361975e-214	Muscle cell	CACNA2D1
GYG1	1.31508822102469e-217	0.250746257898509	0.436	0.25	2.03128526619474e-213	Muscle cell	GYG1
MT-CO1	1.71490474564586e-217	0.267758398846761	0.996	0.953	2.6488418701246e-213	Muscle cell	MT-CO1
LARP4B	1.56118545599801e-215	0.28148159742365	0.279	0.124	2.41140705533453e-211	Muscle cell	LARP4B
NDUFB7	2.46924554112477e-214	0.265544688818607	0.889	0.714	3.81399666282132e-210	Muscle cell	NDUFB7
TFDP2	3.02010106223971e-213	0.31157766118725	0.422	0.24	4.66484810073545e-209	Muscle cell	TFDP2
SMIM3	1.64449373386844e-209	0.265591098890126	0.312	0.154	2.54008502133319e-205	Muscle cell	SMIM3
MTSS1	2.20108566648037e-206	0.380039707494438	0.488	0.292	3.39979692044558e-202	Muscle cell	MTSS1
RNF122	1.16120219904695e-204	0.454432053081136	0.362	0.211	1.79359291664793e-200	Muscle cell	RNF122
TSPAN9	7.2521819947192e-202	0.332173068627392	0.308	0.153	1.12017203090433e-197	Muscle cell	TSPAN9
ID1	3.97676757236434e-200	0.628860506789864	0.62	0.446	6.14251519227396e-196	Muscle cell	ID1
HMGB1	1.28837103459097e-199	0.322582678312983	0.922	0.786	1.99001790002921e-195	Muscle cell	HMGB1
ATP6	1.9356372439301e-199	0.288533929862139	0.996	0.949	2.98978528697443e-195	Muscle cell	ATP6
HMGB2	1.53351049246726e-198	0.512829408217083	0.43	0.26	2.36866030666494e-194	Muscle cell	HMGB2
AK1	2.05329852218495e-198	0.326340148531864	0.299	0.148	3.17152489736687e-194	Muscle cell	AK1
SMTN	5.77549580704489e-198	0.322045290302286	0.337	0.179	8.92083082356154e-194	Muscle cell	SMTN
RREB1	1.53955749289827e-197	0.301057406082508	0.595	0.395	2.37800050353067e-193	Muscle cell	RREB1
RNH1	7.63143676966295e-197	0.314161081201938	0.723	0.54	1.17875172344214e-192	Muscle cell	RNH1
ANKRD44	1.33826370365202e-195	0.504620425075596	0.368	0.208	2.06708211666092e-191	Muscle cell	ANKRD44
QPRT	3.36393549569744e-193	0.253628678821207	0.291	0.142	5.19593476665427e-189	Muscle cell	QPRT
NUCKS1	1.06272732743638e-191	0.30023000606775	0.828	0.668	1.64148862995823e-187	Muscle cell	NUCKS1
GULP1	4.89639417871143e-190	0.267362620413231	0.654	0.45	7.56297044843768e-186	Muscle cell	GULP1
MAF	1.84591932869996e-189	0.259575029613641	0.411	0.235	2.85120699510996e-185	Muscle cell	MAF
MDK	2.6208459097209e-188	0.250151292719391	0.643	0.448	4.04815859215491e-184	Muscle cell	MDK
RPIA	9.85906396132901e-185	0.335863330941922	0.425	0.264	1.52283101946688e-180	Muscle cell	RPIA
TSHZ3	4.14156280121589e-184	0.386449422086833	0.25	0.118	6.39705790275807e-180	Muscle cell	TSHZ3
TPM2	1.4624752285203e-180	0.795182193025416	0.879	0.765	2.25893923797245e-176	Muscle cell	TPM2
CDH13	3.3133956151455e-179	0.31319603914629	0.688	0.496	5.11787086715374e-175	Muscle cell	CDH13
BNC2	3.68063011342991e-175	0.296349335623454	0.609	0.4	5.68510127320384e-171	Muscle cell	BNC2
TNFAIP2	2.19925100249917e-171	0.42566166934155	0.293	0.156	3.39696309846021e-167	Muscle cell	TNFAIP2
FABP3	3.88895892155536e-168	0.748998891558696	0.538	0.401	6.00688595023441e-164	Muscle cell	FABP3
ENSGALG00000006840	2.27605354365799e-165	0.263952352587153	0.519	0.345	3.51559230353413e-161	Muscle cell	ENSGALG00000006840
PLPP1	3.45246630580737e-162	0.286483193433839	0.396	0.249	5.33267945595006e-158	Muscle cell	PLPP1
ENSGALG00000045584	2.76026821798023e-159	0.264478301524729	0.316	0.176	4.26351028949226e-155	Muscle cell	ENSGALG00000045584
AHDC1	4.3589135320622e-157	0.250166820352098	0.385	0.231	6.73277784162327e-153	Muscle cell	AHDC1
LBR	1.14460674562259e-156	0.257121170985239	0.514	0.347	1.76795957928866e-152	Muscle cell	LBR
NOX4	2.71061033928712e-147	0.310802165123636	0.317	0.181	4.18680873006289e-143	Muscle cell	NOX4
PTPRG	6.56042880274127e-136	0.301115950891887	0.46	0.313	1.01332383287142e-131	Muscle cell	PTPRG
JAZF1	9.28281612352508e-135	0.276864901069264	0.35	0.214	1.43382377843968e-130	Muscle cell	JAZF1
DPYD	1.06842642805551e-129	0.325334210673203	0.336	0.207	1.65029146077454e-125	Muscle cell	DPYD
PLCE1	6.55734009194329e-126	0.289634479634287	0.266	0.15	1.01284675060156e-121	Muscle cell	PLCE1
CCDC91	4.14916241744598e-124	0.322068663142654	0.386	0.254	6.40879626998706e-120	Muscle cell	CCDC91
SLIT2	7.60620332861451e-122	0.253517356404166	0.291	0.17	1.1748541661378e-117	Muscle cell	SLIT2
CKB	1.10461776655388e-112	0.386399091625562	0.693	0.565	1.70619260221913e-108	Muscle cell	CKB
UST	1.37547598929192e-111	0.259630684614073	0.294	0.177	2.12456021306029e-107	Muscle cell	UST
ND3	8.76985326911912e-79	0.272875434348703	0.985	0.893	1.35459153594814e-74	Muscle cell	ND3
UBE2C	7.5422592723037e-56	0.307274987749483	0.261	0.184	1.16497736720003e-51	Muscle cell	UBE2C
TPM1	4.38582011356649e-46	0.54506120860265	0.886	0.828	6.7743377474148e-42	Muscle cell	TPM1
CST3	1.65837228624677e-23	0.496394528887966	0.726	0.613	2.56152183333677e-19	Muscle cell	CST3
TIMP3	0	3.3984608578593	0.792	0.307	0	Fibroblast	TIMP3
POSTN	0	3.26264048553908	0.78	0.192	0	Fibroblast	POSTN
COL1A1	0	3.02124764009988	0.96	0.538	0	Fibroblast	COL1A1
TNC	0	2.9526417907942	0.653	0.189	0	Fibroblast	TNC
COL6A3	0	2.78433728879774	0.911	0.269	0	Fibroblast	COL6A3
COL12A1	0	2.73592334101331	0.835	0.423	0	Fibroblast	COL12A1
FN1	0	2.64844013226869	0.91	0.405	0	Fibroblast	FN1
EBF1	0	2.53779842329407	0.761	0.153	0	Fibroblast	EBF1
DCN	0	2.43422485434212	0.865	0.309	0	Fibroblast	DCN
COL1A2	0	2.42829030117738	0.809	0.342	0	Fibroblast	COL1A2
CACNA1C	0	2.40808690649361	0.766	0.128	0	Fibroblast	CACNA1C
COL6A2	0	2.40010511382368	0.835	0.29	0	Fibroblast	COL6A2
THBS1	0	2.39283614654802	0.69	0.353	0	Fibroblast	THBS1
COL3A1	0	2.33456032815862	0.864	0.266	0	Fibroblast	COL3A1
PLAC9	0	2.20675514077843	0.546	0.128	0	Fibroblast	PLAC9
COL5A2	0	2.14650080924387	0.88	0.27	0	Fibroblast	COL5A2
ACTA2	0	2.14403560437548	0.621	0.107	0	Fibroblast	ACTA2
DLC1	0	2.12559660359194	0.719	0.137	0	Fibroblast	DLC1
EBF2	0	2.06237625318418	0.532	0.037	0	Fibroblast	EBF2
SERPINE2	0	2.05378073367512	0.796	0.251	0	Fibroblast	SERPINE2
TGFBR3	0	2.04943337008525	0.568	0.092	0	Fibroblast	TGFBR3
SLIT3	0	2.0435544707672	0.634	0.095	0	Fibroblast	SLIT3
NOV	0	2.03984075905433	0.547	0.136	0	Fibroblast	NOV
CYR61	0	1.96606067264783	0.618	0.204	0	Fibroblast	CYR61
PRRX1	0	1.91866035926028	0.708	0.112	0	Fibroblast	PRRX1
EMILIN2	0	1.91650147234093	0.759	0.128	0	Fibroblast	EMILIN2
CDH11	0	1.90420095515412	0.717	0.066	0	Fibroblast	CDH11
F3	0	1.88728756916301	0.538	0.064	0	Fibroblast	F3
CBLB	0	1.88615183165205	0.741	0.359	0	Fibroblast	CBLB
TNFRSF6B	0	1.85324732103158	0.281	0.049	0	Fibroblast	TNFRSF6B
SDC2	0	1.82336861521721	0.846	0.347	0	Fibroblast	SDC2
COL5A1	0	1.79704089466219	0.941	0.449	0	Fibroblast	COL5A1
ADD3	0	1.78753537252137	0.763	0.185	0	Fibroblast	ADD3
CCDC80	0	1.76182342781099	0.743	0.185	0	Fibroblast	CCDC80
EMP1	0	1.75683682593504	0.745	0.4	0	Fibroblast	EMP1
PTX3	0	1.70644533484461	0.582	0.186	0	Fibroblast	PTX3
FBN1	0	1.69191215311829	0.501	0.073	0	Fibroblast	FBN1
LHFPL2	0	1.6830279410745	0.509	0.181	0	Fibroblast	LHFPL2
CYP1B1	0	1.68259311025603	0.26	0.021	0	Fibroblast	CYP1B1
THY1	0	1.68189804784597	0.827	0.271	0	Fibroblast	THY1
ITGA9	0	1.67599397643551	0.531	0.078	0	Fibroblast	ITGA9
TSHZ2	0	1.6670265547428	0.693	0.198	0	Fibroblast	TSHZ2
ID4	0	1.65583081821006	0.681	0.232	0	Fibroblast	ID4
SEMA3C	0	1.64840909074068	0.269	0.094	0	Fibroblast	SEMA3C
PLXDC2	0	1.62814034995087	0.734	0.217	0	Fibroblast	PLXDC2
FLNB	0	1.59258992192042	0.672	0.225	0	Fibroblast	FLNB
APOA1	0	1.59104230659101	0.506	0.262	0	Fibroblast	APOA1
TAGLN	0	1.55952528707325	0.426	0.114	0	Fibroblast	TAGLN
PLOD2	0	1.55701345478684	0.862	0.453	0	Fibroblast	PLOD2
MMP2	0	1.55357333969781	0.659	0.254	0	Fibroblast	MMP2
PDE3A	0	1.54005176677797	0.696	0.225	0	Fibroblast	PDE3A
LUM	0	1.52841779203405	0.475	0.036	0	Fibroblast	LUM
G0S2	0	1.5250276926768	0.596	0.238	0	Fibroblast	G0S2
VCAN	0	1.52210992665731	0.842	0.327	0	Fibroblast	VCAN
ECRG4	0	1.52121964548139	0.602	0.136	0	Fibroblast	ECRG4
WISP1	0	1.51768495691126	0.471	0.035	0	Fibroblast	WISP1
ERG	0	1.51184269126167	0.586	0.098	0	Fibroblast	ERG
BICC1	0	1.50979860493375	0.668	0.188	0	Fibroblast	BICC1
LSAMP	0	1.49700577892673	0.564	0.141	0	Fibroblast	LSAMP
CARHSP1	0	1.49645212361491	0.737	0.207	0	Fibroblast	CARHSP1
SPRED1	0	1.49009155028438	0.691	0.35	0	Fibroblast	SPRED1
CREB5	0	1.4825606396276	0.423	0.184	0	Fibroblast	CREB5
GPC4	0	1.48010974665151	0.709	0.204	0	Fibroblast	GPC4
NUAK1	0	1.45551805523575	0.641	0.206	0	Fibroblast	NUAK1
RBMS3	0	1.43270402256474	0.951	0.709	0	Fibroblast	RBMS3
PTPRM	0	1.42807256976025	0.491	0.073	0	Fibroblast	PTPRM
RERG	0	1.42647727254292	0.388	0.1	0	Fibroblast	RERG
ENSGALG00000011283	0	1.42313573889606	0.578	0.181	0	Fibroblast	ENSGALG00000011283
PHLDA2	0	1.41820882313134	0.845	0.5	0	Fibroblast	PHLDA2
CLMP	0	1.41475872065512	0.635	0.116	0	Fibroblast	CLMP
THSD4	0	1.40417791293466	0.497	0.222	0	Fibroblast	THSD4
CALD1	0	1.39360435704174	0.612	0.157	0	Fibroblast	CALD1
MEOX2	0	1.38838556967315	0.459	0.045	0	Fibroblast	MEOX2
ENSGALG00000016908	0	1.37808454207832	0.414	0.068	0	Fibroblast	ENSGALG00000016908
P4HA3	0	1.36900617230282	0.562	0.095	0	Fibroblast	P4HA3
MYH10	0	1.33737457843506	0.841	0.545	0	Fibroblast	MYH10
MAP1B	0	1.33165896291956	0.464	0.052	0	Fibroblast	MAP1B
KLF6	0	1.33103114057428	0.65	0.404	0	Fibroblast	KLF6
ENSGALG00000015271	0	1.33011412821329	0.448	0.077	0	Fibroblast	ENSGALG00000015271
ADAMTS2	0	1.32753006356564	0.414	0.04	0	Fibroblast	ADAMTS2
COL6A1	0	1.32630846910929	0.644	0.205	0	Fibroblast	COL6A1
GLS2	0	1.30980213450872	0.681	0.398	0	Fibroblast	GLS2
CASK	0	1.30410348703364	0.825	0.495	0	Fibroblast	CASK
EXT1	0	1.30054363837801	0.755	0.388	0	Fibroblast	EXT1
FSTL1	0	1.29021274240879	0.771	0.407	0	Fibroblast	FSTL1
LTBP1	0	1.27055114577273	0.566	0.164	0	Fibroblast	LTBP1
EFNA5	0	1.2703021699549	0.264	0.054	0	Fibroblast	EFNA5
NPAS3	0	1.26819790431594	0.526	0.248	0	Fibroblast	NPAS3
FGF10	0	1.25333651750411	0.489	0.08	0	Fibroblast	FGF10
S100A11	0	1.25281162424297	0.794	0.419	0	Fibroblast	S100A11
ITGA8	0	1.24859112541049	0.39	0.055	0	Fibroblast	ITGA8
ADAM12	0	1.24435848577683	0.555	0.191	0	Fibroblast	ADAM12
ANGPTL2	0	1.24046975269754	0.446	0.049	0	Fibroblast	ANGPTL2
ENSGALG00000006851	0	1.23678502266846	0.351	0.152	0	Fibroblast	ENSGALG00000006851
SERPINB10	0	1.22777435196873	0.396	0.095	0	Fibroblast	SERPINB10
ACTG2	0	1.22647663207844	0.272	0.044	0	Fibroblast	ACTG2
SPON1	0	1.2222405037425	0.479	0.09	0	Fibroblast	SPON1
LOXL2	0	1.22073506225988	0.436	0.045	0	Fibroblast	LOXL2
PREX2	0	1.20981104907212	0.4	0.127	0	Fibroblast	PREX2
ROBO1	0	1.20668883168791	0.654	0.289	0	Fibroblast	ROBO1
SEMA3D	0	1.20490445473228	0.288	0.048	0	Fibroblast	SEMA3D
COL14A1	0	1.19695067004117	0.272	0.021	0	Fibroblast	COL14A1
HIC1	0	1.19371195823232	0.496	0.068	0	Fibroblast	HIC1
RARB	0	1.17507238920014	0.391	0.086	0	Fibroblast	RARB
SLC38A2	0	1.14878981205681	0.7	0.426	0	Fibroblast	SLC38A2
PDE10A	0	1.14778847325047	0.431	0.126	0	Fibroblast	PDE10A
CAMK2D	0	1.1395317073677	0.674	0.346	0	Fibroblast	CAMK2D
EDNRA	0	1.13927004060389	0.462	0.045	0	Fibroblast	EDNRA
ZFHX4	0	1.13750679384506	0.641	0.3	0	Fibroblast	ZFHX4
ENSGALG00000006724	0	1.13438176867584	0.653	0.305	0	Fibroblast	ENSGALG00000006724
GJA1	0	1.13429344830159	0.523	0.13	0	Fibroblast	GJA1
PAM	0	1.12924402986933	0.581	0.208	0	Fibroblast	PAM
IGFBP5	0	1.12523928910365	0.355	0.076	0	Fibroblast	IGFBP5
SERPINH1	0	1.12477972445522	0.745	0.396	0	Fibroblast	SERPINH1
ATRNL1	0	1.12218490881541	0.339	0.146	0	Fibroblast	ATRNL1
NFIB	0	1.11622098573571	0.734	0.335	0	Fibroblast	NFIB
FHL5	0	1.11258104932058	0.46	0.04	0	Fibroblast	FHL5
OSR1	0	1.10423787421366	0.297	0.016	0	Fibroblast	OSR1
TES	0	1.10320223623497	0.51	0.226	0	Fibroblast	TES
BMPER	0	1.1020782771445	0.32	0.052	0	Fibroblast	BMPER
EHD2	0	1.09881039768634	0.76	0.407	0	Fibroblast	EHD2
AEBP1	0	1.09855369807427	0.641	0.191	0	Fibroblast	AEBP1
TGFBI	0	1.09352703006306	0.594	0.389	0	Fibroblast	TGFBI
EGFR	0	1.09076640802281	0.577	0.217	0	Fibroblast	EGFR
ARID5B	0	1.08120580318749	0.627	0.295	0	Fibroblast	ARID5B
CDC42BPA	0	1.06855831383026	0.737	0.467	0	Fibroblast	CDC42BPA
SPARC	0	1.0681275343721	0.83	0.666	0	Fibroblast	SPARC
TRPS1	0	1.06501885164174	0.607	0.319	0	Fibroblast	TRPS1
MEIS2	0	1.06010677360899	0.464	0.094	0	Fibroblast	MEIS2
RBMS1	0	1.06001339978867	0.897	0.654	0	Fibroblast	RBMS1
PLEKHA5	0	1.0521071762145	0.665	0.323	0	Fibroblast	PLEKHA5
DENND2B	0	1.04818795906267	0.504	0.117	0	Fibroblast	DENND2B
XKR4	0	1.04391828722171	0.256	0.066	0	Fibroblast	XKR4
ENSGALG00000014734	0	1.04374194860894	0.504	0.278	0	Fibroblast	ENSGALG00000014734
ITGAV	0	1.04104584678344	0.784	0.478	0	Fibroblast	ITGAV
TRIB2	0	1.03906491870721	0.505	0.201	0	Fibroblast	TRIB2
TNFAIP6	0	1.02945076460663	0.364	0.148	0	Fibroblast	TNFAIP6
CCSER1	0	1.02808650723887	0.584	0.338	0	Fibroblast	CCSER1
GAS7	0	1.01102144890389	0.419	0.142	0	Fibroblast	GAS7
TENM4	0	0.992173773671537	0.313	0.029	0	Fibroblast	TENM4
GLI2	0	0.987203633319868	0.582	0.264	0	Fibroblast	GLI2
PCDH19	0	0.983548299183038	0.473	0.104	0	Fibroblast	PCDH19
PXDN	0	0.982894286185543	0.446	0.2	0	Fibroblast	PXDN
ZNF423	0	0.97775225218922	0.587	0.266	0	Fibroblast	ZNF423
TIMP2	0	0.975511161873818	0.893	0.651	0	Fibroblast	TIMP2
LASP1	0	0.973804400477577	0.831	0.463	0	Fibroblast	LASP1
EHD3	0	0.973125448411298	0.824	0.6	0	Fibroblast	EHD3
CARMIL1	0	0.972601480603213	0.501	0.175	0	Fibroblast	CARMIL1
HSPA12A	0	0.971772817953473	0.367	0.062	0	Fibroblast	HSPA12A
SMC4	0	0.967293284820504	0.526	0.231	0	Fibroblast	SMC4
WNT5A	0	0.967189688405693	0.347	0.072	0	Fibroblast	WNT5A
FBN3	0	0.966814081361814	0.304	0.028	0	Fibroblast	FBN3
KALRN	0	0.963730556330908	0.345	0.083	0	Fibroblast	KALRN
NDRG1	0	0.963456359447611	0.48	0.202	0	Fibroblast	NDRG1
DPYSL3	0	0.960469585034242	0.656	0.257	0	Fibroblast	DPYSL3
RORA	0	0.960070439116962	0.374	0.167	0	Fibroblast	RORA
TWIST2	0	0.956655553961553	0.362	0.031	0	Fibroblast	TWIST2
DCBLD2	0	0.954143041486254	0.49	0.164	0	Fibroblast	DCBLD2
CDK14	0	0.95025479674984	0.656	0.33	0	Fibroblast	CDK14
TMEM26	0	0.938612977190839	0.411	0.044	0	Fibroblast	TMEM26
HGF	0	0.934877680990999	0.278	0.029	0	Fibroblast	HGF
PFKP	0	0.927395998356309	0.764	0.396	0	Fibroblast	PFKP
FARP1	0	0.927163242403844	0.58	0.256	0	Fibroblast	FARP1
JARID2	0	0.92485913061703	0.533	0.295	0	Fibroblast	JARID2
SPATA5	0	0.922774209799065	0.561	0.334	0	Fibroblast	SPATA5
ENSGALG00000030902	0	0.917746326557308	0.413	0.122	0	Fibroblast	ENSGALG00000030902
RGS3	0	0.910867041603032	0.496	0.161	0	Fibroblast	RGS3
IGFBP4	0	0.903625142007935	0.588	0.338	0	Fibroblast	IGFBP4
VGLL3	0	0.902526274863391	0.528	0.26	0	Fibroblast	VGLL3
ENSGALG00000030096	0	0.887070883690796	0.523	0.235	0	Fibroblast	ENSGALG00000030096
FGFRL1	0	0.885230429450031	0.502	0.247	0	Fibroblast	FGFRL1
NRP1	0	0.882388691092244	0.379	0.096	0	Fibroblast	NRP1
EHBP1	0	0.882130968456516	0.612	0.3	0	Fibroblast	EHBP1
LFNG	0	0.881879996999237	0.438	0.135	0	Fibroblast	LFNG
TMTC1	0	0.881123894160368	0.285	0.045	0	Fibroblast	TMTC1
RARRES2	0	0.878515076159382	0.529	0.178	0	Fibroblast	RARRES2
GAS2	0	0.876605044464012	0.352	0.051	0	Fibroblast	GAS2
DUSP1	0	0.866214284291402	0.298	0.106	0	Fibroblast	DUSP1
IL1R1	0	0.86511778660337	0.309	0.029	0	Fibroblast	IL1R1
TCF7L2	0	0.864105306280502	0.76	0.521	0	Fibroblast	TCF7L2
STXBP6	0	0.863026807672193	0.312	0.102	0	Fibroblast	STXBP6
MFAP5	0	0.859380812451353	0.466	0.144	0	Fibroblast	MFAP5
SH3D19	0	0.852491578791292	0.478	0.182	0	Fibroblast	SH3D19
NR2F2	0	0.851871369515117	0.568	0.311	0	Fibroblast	NR2F2
MYH9	0	0.851714576244082	0.828	0.625	0	Fibroblast	MYH9
USP36	0	0.845889690768868	0.664	0.37	0	Fibroblast	USP36
QPCT	0	0.845227446350069	0.407	0.071	0	Fibroblast	QPCT
ARSJ	0	0.843404639938246	0.554	0.272	0	Fibroblast	ARSJ
SIPA1L1	0	0.834294459619089	0.35	0.129	0	Fibroblast	SIPA1L1
HOXA3	0	0.819276171565148	0.384	0.123	0	Fibroblast	HOXA3
ZBED1	0	0.81840793871626	0.478	0.255	0	Fibroblast	ZBED1
FKBP9	0	0.815781370512502	0.578	0.297	0	Fibroblast	FKBP9
ACTN1	0	0.810631642655117	0.709	0.523	0	Fibroblast	ACTN1
ADAMTS12	0	0.805116542213258	0.363	0.081	0	Fibroblast	ADAMTS12
PDGFRA	0	0.798282858830969	0.297	0.018	0	Fibroblast	PDGFRA
MEX3B	0	0.797779771243781	0.466	0.158	0	Fibroblast	MEX3B
EPS8	0	0.79129193573216	0.35	0.134	0	Fibroblast	EPS8
DAAM2	0	0.787863538152053	0.399	0.15	0	Fibroblast	DAAM2
PRRX2	0	0.786817426494074	0.356	0.025	0	Fibroblast	PRRX2
P4HB	0	0.786550102728258	0.753	0.532	0	Fibroblast	P4HB
TWIST1	0	0.778247354721034	0.412	0.143	0	Fibroblast	TWIST1
CNN3	0	0.778049857276138	0.735	0.42	0	Fibroblast	CNN3
MAGI2	0	0.777846485138558	0.503	0.223	0	Fibroblast	MAGI2
PHLDB2	0	0.772623085696	0.333	0.064	0	Fibroblast	PHLDB2
BSG	0	0.768098980145793	0.735	0.554	0	Fibroblast	BSG
ACTB	0	0.765192908969765	0.989	0.978	0	Fibroblast	ACTB
PPIB	0	0.762746717203039	0.941	0.876	0	Fibroblast	PPIB
ENSGALG00000006705	0	0.758102758451716	0.381	0.067	0	Fibroblast	ENSGALG00000006705
S1PR3	0	0.752437781356968	0.314	0.044	0	Fibroblast	S1PR3
GLI3	0	0.750754715304714	0.543	0.292	0	Fibroblast	GLI3
ZSWIM5	0	0.750690328908099	0.456	0.239	0	Fibroblast	ZSWIM5
ELK3	0	0.748689507775267	0.575	0.251	0	Fibroblast	ELK3
MSX1	0	0.742633951024841	0.269	0.092	0	Fibroblast	MSX1
SHISA4	0	0.734765706770094	0.523	0.196	0	Fibroblast	SHISA4
FAT1	0	0.734581870814413	0.411	0.198	0	Fibroblast	FAT1
PRICKLE2	0	0.730660615629212	0.303	0.039	0	Fibroblast	PRICKLE2
FAM46A	0	0.725760182252652	0.267	0.096	0	Fibroblast	FAM46A
HIVEP2	0	0.725106587819077	0.356	0.141	0	Fibroblast	HIVEP2
ENSGALG00000003805	0	0.724421078893671	0.38	0.1	0	Fibroblast	ENSGALG00000003805
DNAAF9	0	0.720719230322461	0.414	0.181	0	Fibroblast	DNAAF9
CKAP4	0	0.70798562385566	0.579	0.317	0	Fibroblast	CKAP4
CSRNP1	0	0.707688340585877	0.397	0.182	0	Fibroblast	CSRNP1
UGDH	0	0.706564437486126	0.672	0.409	0	Fibroblast	UGDH
TBL1XR1	0	0.70127110457404	0.711	0.496	0	Fibroblast	TBL1XR1
TMEM61	0	0.696112762248296	0.324	0.049	0	Fibroblast	TMEM61
HPCAL1	0	0.694539258718943	0.5	0.281	0	Fibroblast	HPCAL1
PTBP1	0	0.691616969729516	0.808	0.495	0	Fibroblast	PTBP1
ENSGALG00000050983	0	0.684859802008969	0.348	0.087	0	Fibroblast	ENSGALG00000050983
ANXA2	0	0.683897874852586	0.934	0.775	0	Fibroblast	ANXA2
SMURF2	0	0.681183114198673	0.411	0.157	0	Fibroblast	SMURF2
MYO1C	0	0.680609843264238	0.429	0.159	0	Fibroblast	MYO1C
PRICKLE1	0	0.679493010597517	0.264	0.065	0	Fibroblast	PRICKLE1
GMDS	0	0.678594313799573	0.543	0.312	0	Fibroblast	GMDS
MYO9B	0	0.675812344235742	0.509	0.264	0	Fibroblast	MYO9B
OSR2	0	0.675156487264537	0.403	0.173	0	Fibroblast	OSR2
AHR	0	0.671387846031137	0.446	0.221	0	Fibroblast	AHR
ENSGALG00000014963	0	0.665352532177816	0.343	0.067	0	Fibroblast	ENSGALG00000014963
FOSL2	0	0.664605688612067	0.472	0.21	0	Fibroblast	FOSL2
RAI14	0	0.656705808727248	0.454	0.228	0	Fibroblast	RAI14
NTM	0	0.656661157351033	0.263	0.023	0	Fibroblast	NTM
NHSL1	0	0.65665141154715	0.408	0.172	0	Fibroblast	NHSL1
PID1	0	0.649885479083657	0.33	0.103	0	Fibroblast	PID1
COLEC12	0	0.647330876129252	0.484	0.163	0	Fibroblast	COLEC12
ITGB3	0	0.645312900806925	0.296	0.021	0	Fibroblast	ITGB3
TNS1	0	0.644822286652355	0.631	0.362	0	Fibroblast	TNS1
TSPAN6	0	0.644253977062973	0.412	0.126	0	Fibroblast	TSPAN6
FAP	0	0.643630839849925	0.383	0.123	0	Fibroblast	FAP
ITGB1	0	0.641514774638503	0.85	0.672	0	Fibroblast	ITGB1
ANO6	0	0.639258846615941	0.311	0.114	0	Fibroblast	ANO6
CERCAM	0	0.638170231780698	0.346	0.074	0	Fibroblast	CERCAM
SEPTIN11	0	0.631881735642351	0.742	0.523	0	Fibroblast	SEPTIN11
KIF26A	0	0.630696324716234	0.317	0.081	0	Fibroblast	KIF26A
OSBPL5	0	0.62932729185658	0.511	0.213	0	Fibroblast	OSBPL5
DKK3	0	0.629151033707833	0.402	0.13	0	Fibroblast	DKK3
BAHCC1	0	0.623694027543566	0.475	0.242	0	Fibroblast	BAHCC1
CNN2	0	0.619212244276543	0.503	0.212	0	Fibroblast	CNN2
C1S	0	0.615430918240986	0.313	0.056	0	Fibroblast	C1S
ENSGALG00000045199	0	0.614740675251235	0.786	0.584	0	Fibroblast	ENSGALG00000045199
C1orf21	0	0.610804624783598	0.523	0.256	0	Fibroblast	C1orf21
MYL6	0	0.609535130630274	0.89	0.868	0	Fibroblast	MYL6
CPM	0	0.608532395865431	0.331	0.104	0	Fibroblast	CPM
GFPT2	0	0.607718456878238	0.288	0.083	0	Fibroblast	GFPT2
SEPT7	0	0.600187336231405	0.88	0.737	0	Fibroblast	SEPT7
ARHGAP42	0	0.595769435317943	0.426	0.213	0	Fibroblast	ARHGAP42
DOCK1	0	0.594863243666389	0.586	0.357	0	Fibroblast	DOCK1
ENSGALG00000026836	0	0.592309765684423	0.359	0.089	0	Fibroblast	ENSGALG00000026836
RASSF1	0	0.587578720627325	0.593	0.36	0	Fibroblast	RASSF1
VEGFA	0	0.585670129511493	0.365	0.158	0	Fibroblast	VEGFA
PTPRS	0	0.581107858600399	0.461	0.238	0	Fibroblast	PTPRS
FBLN1	0	0.579265063959325	0.3	0.099	0	Fibroblast	FBLN1
ENSGALG00000011812	0	0.578058308731644	0.291	0.069	0	Fibroblast	ENSGALG00000011812
TIAM2	0	0.572467557703178	0.314	0.1	0	Fibroblast	TIAM2
ENSGALG00000005011	0	0.569123818098069	0.28	0.043	0	Fibroblast	ENSGALG00000005011
RGL1	0	0.567803389716447	0.318	0.067	0	Fibroblast	RGL1
FKBP11	0	0.567534280553092	0.454	0.228	0	Fibroblast	FKBP11
ITPR1	0	0.566702814289615	0.375	0.145	0	Fibroblast	ITPR1
GSN	0	0.56593346638335	0.544	0.278	0	Fibroblast	GSN
BOC	0	0.564716688899852	0.27	0.068	0	Fibroblast	BOC
BBS9	0	0.561162376969953	0.31	0.103	0	Fibroblast	BBS9
RUNX2	0	0.556686550031587	0.32	0.117	0	Fibroblast	RUNX2
PTK7	0	0.555625191999396	0.442	0.18	0	Fibroblast	PTK7
HLF	0	0.554549609344475	0.276	0.097	0	Fibroblast	HLF
ENSGALG00000051258	0	0.55401658676442	0.323	0.061	0	Fibroblast	ENSGALG00000051258
PRDX6	0	0.553765581272852	0.799	0.653	0	Fibroblast	PRDX6
ESYT2	0	0.552822834164231	0.312	0.12	0	Fibroblast	ESYT2
ACTG1	0	0.546046794320984	0.975	0.937	0	Fibroblast	ACTG1
IL31RA	0	0.545858331892821	0.254	0.043	0	Fibroblast	IL31RA
CDON	0	0.545667947231161	0.292	0.075	0	Fibroblast	CDON
EMP2	0	0.545077201702856	0.287	0.054	0	Fibroblast	EMP2
TGFB1I1	0	0.544032917305604	0.583	0.353	0	Fibroblast	TGFB1I1
PPIC	0	0.534214508107541	0.474	0.228	0	Fibroblast	PPIC
OLFML3	0	0.533599735871727	0.702	0.374	0	Fibroblast	OLFML3
NBL1	0	0.527364120135208	0.423	0.189	0	Fibroblast	NBL1
DAP	0	0.524192629901399	0.45	0.22	0	Fibroblast	DAP
PICALM	0	0.516983741641705	0.348	0.148	0	Fibroblast	PICALM
POGLUT3	0	0.513791257720583	0.355	0.113	0	Fibroblast	POGLUT3
H3F3B	0	0.513322038580706	0.974	0.928	0	Fibroblast	H3F3B
ARPC1B	0	0.513295267308471	0.675	0.391	0	Fibroblast	ARPC1B
AMOT	0	0.512151894797386	0.319	0.103	0	Fibroblast	AMOT
PCDH18	0	0.511944349795433	0.266	0.064	0	Fibroblast	PCDH18
RALGAPA1	0	0.510367812389197	0.465	0.244	0	Fibroblast	RALGAPA1
CCSER2	0	0.508564055141493	0.344	0.147	0	Fibroblast	CCSER2
IFNGR2	0	0.506692134481513	0.508	0.266	0	Fibroblast	IFNGR2
TAGLN2	0	0.502759834847718	0.365	0.129	0	Fibroblast	TAGLN2
ENSGALG00000047664	0	0.49771383188259	0.451	0.183	0	Fibroblast	ENSGALG00000047664
MGAT3	0	0.494487841466327	0.285	0.086	0	Fibroblast	MGAT3
ENSGALG00000053675	0	0.489373287387739	0.31	0.12	0	Fibroblast	ENSGALG00000053675
AHRR	0	0.48190767279366	0.279	0.098	0	Fibroblast	AHRR
PTPN13	0	0.480864965989472	0.345	0.133	0	Fibroblast	PTPN13
XRCC5	0	0.480748559963338	0.386	0.166	0	Fibroblast	XRCC5
TNKS1BP1	0	0.47970163049332	0.355	0.102	0	Fibroblast	TNKS1BP1
NOTCH2	0	0.479389209453895	0.673	0.392	0	Fibroblast	NOTCH2
ITSN1	0	0.475538499314644	0.67	0.423	0	Fibroblast	ITSN1
ENSGALG00000003747	0	0.468910355587765	0.396	0.179	0	Fibroblast	ENSGALG00000003747
EPDR1	0	0.467362792113963	0.288	0.097	0	Fibroblast	EPDR1
TKT	0	0.453410368312912	0.553	0.253	0	Fibroblast	TKT
SEC24D	0	0.449723278079087	0.3	0.115	0	Fibroblast	SEC24D
MCUB	0	0.44796092186581	0.316	0.073	0	Fibroblast	MCUB
BASP1	0	0.445533456269385	0.876	0.694	0	Fibroblast	BASP1
ENSGALG00000035769	0	0.443578042637022	0.458	0.206	0	Fibroblast	ENSGALG00000035769
SEPT5	0	0.440668293414263	0.359	0.133	0	Fibroblast	SEPT5
ME1	0	0.437174544592263	0.258	0.067	0	Fibroblast	ME1
EPHB1	0	0.43703263473395	0.254	0.08	0	Fibroblast	EPHB1
NIBAN2	0	0.429897936623704	0.297	0.086	0	Fibroblast	NIBAN2
MAPRE2	0	0.422342928502311	0.287	0.083	0	Fibroblast	MAPRE2
ARHGDIB	0	0.411198998818706	0.554	0.293	0	Fibroblast	ARHGDIB
P4HA2	0	0.410567610273962	0.274	0.095	0	Fibroblast	P4HA2
RHOJ	0	0.409330444189337	0.319	0.125	0	Fibroblast	RHOJ
P3H4	0	0.406066139944286	0.275	0.092	0	Fibroblast	P3H4
ETS1	0	0.401411941348661	0.256	0.081	0	Fibroblast	ETS1
DENND2A	0	0.394434248391578	0.251	0.08	0	Fibroblast	DENND2A
CTSK	0	0.392805261600283	0.586	0.335	0	Fibroblast	CTSK
ROCK2	9.63746778757573e-308	0.639966220269918	0.673	0.478	1.48860327446895e-303	Fibroblast	ROCK2
ENSGALG00000048309	2.05695525475377e-305	0.656232416695647	0.263	0.091	3.17717308649267e-301	Fibroblast	ENSGALG00000048309
EBF3	1.53010195925973e-304	0.955644148161536	0.513	0.292	2.36339548627258e-300	Fibroblast	EBF3
RND3	5.8469054054487e-303	0.569923818018354	0.342	0.148	9.03113008925606e-299	Fibroblast	RND3
ITPRIPL2	7.13107701385331e-303	0.484024636013376	0.395	0.191	1.10146615555978e-298	Fibroblast	ITPRIPL2
LBH	6.68011605987202e-302	0.805043803115565	0.494	0.272	1.03181072660783e-297	Fibroblast	LBH
HDAC7	7.23651318008269e-299	0.429158465753152	0.393	0.185	1.11775182579557e-294	Fibroblast	HDAC7
MAP3K5	7.37162145150204e-298	0.700004527896061	0.385	0.183	1.13862064939901e-293	Fibroblast	MAP3K5
ENSGALG00000005884	1.90869457681677e-297	0.444374364355727	0.255	0.089	2.94816964335119e-293	Fibroblast	ENSGALG00000005884
MED13L	1.29321197876647e-296	0.670474327911381	0.636	0.417	1.99749522240269e-292	Fibroblast	MED13L
MIF	4.46871191190404e-295	0.707051276257705	0.501	0.296	6.90237241912698e-291	Fibroblast	MIF
ABCC4	5.02155868945515e-291	0.514105732590504	0.352	0.158	7.75629955173242e-287	Fibroblast	ABCC4
IQGAP1	1.59017390478249e-290	0.493061439375659	0.453	0.238	2.45618261332704e-286	Fibroblast	IQGAP1
NFKB1	1.26440242073122e-289	0.420156577849631	0.344	0.15	1.95299597906144e-285	Fibroblast	NFKB1
FHL3	1.77592700699737e-287	0.487486182687521	0.693	0.482	2.74309685500813e-283	Fibroblast	FHL3
IGF1R	1.33571773536852e-285	0.618136681683382	0.754	0.555	2.06314961405022e-281	Fibroblast	IGF1R
ENSGALG00000042797	1.4904771060247e-285	0.410276758448727	0.315	0.131	2.30219093796575e-281	Fibroblast	ENSGALG00000042797
MAGI1	2.28706445998198e-284	0.482669823984917	0.327	0.14	3.53259976488816e-280	Fibroblast	MAGI1
ENSGALG00000053765	6.56580452591173e-278	0.40155911300345	0.645	0.403	1.01415416707233e-273	Fibroblast	ENSGALG00000053765
GNAS	3.18889231219938e-277	0.558114985460294	0.638	0.433	4.92556306542316e-273	Fibroblast	GNAS
NRP2	4.7320255230109e-276	0.35416286849202	0.28	0.106	7.30908662284264e-272	Fibroblast	NRP2
RRBP1	3.53840223788574e-275	0.466222427172055	0.552	0.336	5.46541609663832e-271	Fibroblast	RRBP1
ASXL3	8.58641496103403e-275	0.517587973506808	0.448	0.232	1.32625765488132e-270	Fibroblast	ASXL3
SLC2A1	1.06772116009599e-274	0.379764038548372	0.311	0.133	1.64920210388427e-270	Fibroblast	SLC2A1
SLC2A14	1.36968801169564e-274	0.474118712317134	0.47	0.254	2.11562010286508e-270	Fibroblast	SLC2A14
LDLRAD4	1.45413402531119e-274	0.61811921325861	0.425	0.22	2.24605541549567e-270	Fibroblast	LDLRAD4
SERP1	1.26104659085787e-273	0.459602914637952	0.919	0.864	1.94781256423907e-269	Fibroblast	SERP1
CG-1B	2.09322634333601e-271	0.669566377015516	0.799	0.655	3.2331974099168e-267	Fibroblast	CG-1B
FGFR1	2.92376405610585e-271	0.543363046923124	0.434	0.233	4.51604596106109e-267	Fibroblast	FGFR1
ENSGALG00000035237	1.75275389783886e-268	0.621211381139479	0.572	0.368	2.7073036706019e-264	Fibroblast	ENSGALG00000035237
NANOS1	5.77106854247154e-268	0.52695599583263	0.281	0.112	8.91399247070154e-264	Fibroblast	NANOS1
UGP2	4.29678665833308e-261	0.79707524778937	0.412	0.227	6.63681667246127e-257	Fibroblast	UGP2
SVIL	4.36396296216063e-261	0.624802534351842	0.706	0.493	6.7405771913533e-257	Fibroblast	SVIL
NFIC	1.07802018122173e-259	0.457263103785798	0.58	0.368	1.66510997191508e-255	Fibroblast	NFIC
SH3BGRL3	3.93303164540053e-259	0.494272933053803	0.636	0.422	6.07496067948566e-255	Fibroblast	SH3BGRL3
MXRA8	3.61249561040881e-256	0.423336357255071	0.396	0.19	5.57986071983744e-252	Fibroblast	MXRA8
ACVR2A	5.44416656262879e-256	0.748488814304727	0.504	0.314	8.40905967263643e-252	Fibroblast	ACVR2A
ENSGALG00000011687	7.87107499965626e-256	0.764382510260759	0.556	0.355	1.21576624444691e-251	Fibroblast	ENSGALG00000011687
TXNDC5	6.96553687424093e-255	0.443113426200973	0.492	0.292	1.07589682559525e-250	Fibroblast	TXNDC5
NFIL3	7.00476856923342e-255	0.822926536208669	0.377	0.193	1.08195655320379e-250	Fibroblast	NFIL3
ACTR3	4.24922407293807e-252	0.423886296973041	0.838	0.711	6.56335150306014e-248	Fibroblast	ACTR3
CCND3	7.72834412128682e-252	0.372218877937344	0.285	0.12	1.19372003297396e-247	Fibroblast	CCND3
TGFBR2	7.4182614651065e-251	0.664934365265364	0.426	0.23	1.14582466590035e-246	Fibroblast	TGFBR2
CCL4.1	2.30178676329097e-249	1.71338725938831	0.319	0.155	3.55533983457923e-245	Fibroblast	CCL4.1
SLMAP	2.87178666979278e-248	0.74975409146949	0.487	0.31	4.43576169016193e-244	Fibroblast	SLMAP
MSN	4.06873088068178e-248	0.577970577756888	0.73	0.557	6.28456171830108e-244	Fibroblast	MSN
RBP5	1.2824728802235e-247	0.461552679561519	0.449	0.249	1.98090761079322e-243	Fibroblast	RBP5
CTDSPL	9.5120256338657e-247	0.511097743837445	0.567	0.363	1.4692274794069e-242	Fibroblast	CTDSPL
LAMB1	4.86948904561593e-243	0.385101563705058	0.548	0.329	7.52141277985836e-239	Fibroblast	LAMB1
ENSGALG00000048563	3.13390962936289e-242	0.387212130544455	0.262	0.106	4.84063681351393e-238	Fibroblast	ENSGALG00000048563
RAB34	1.04380070964607e-241	0.400941285492712	0.471	0.276	1.61225457611932e-237	Fibroblast	RAB34
NFIX	2.40543396002309e-241	0.381196442105262	0.377	0.188	3.71543329465167e-237	Fibroblast	NFIX
JUN	6.84819769667253e-241	0.929044623484689	0.661	0.456	1.05777261622804e-236	Fibroblast	JUN
EED	1.11306505235301e-240	0.394927843834208	0.277	0.119	1.71924027986445e-236	Fibroblast	EED
MAML2	3.17460405056675e-240	0.573109103969542	0.678	0.465	4.90349341650541e-236	Fibroblast	MAML2
ZYX	9.41203970098703e-240	0.459126522747238	0.758	0.595	1.45378365221446e-235	Fibroblast	ZYX
PRKCE	9.64615804490684e-240	0.540013684794654	0.41	0.218	1.48994557161631e-235	Fibroblast	PRKCE
PBX1	6.65932205648987e-234	0.4912624900429	0.346	0.171	1.02859888484542e-229	Fibroblast	PBX1
DSTN	7.81473573979588e-234	0.307357950251505	0.924	0.844	1.20706408236887e-229	Fibroblast	DSTN
CSRP1	1.82681568276915e-233	0.723586800883211	0.651	0.488	2.82169950360522e-229	Fibroblast	CSRP1
ERC1	1.01262443235067e-230	0.584716735593064	0.518	0.327	1.56409969820885e-226	Fibroblast	ERC1
ENO1	1.3063955272084e-230	0.593544683636195	0.914	0.926	2.0178585313261e-226	Fibroblast	ENO1
EML4	2.4162280335441e-229	0.776444064367563	0.505	0.327	3.73210582061221e-225	Fibroblast	EML4
MMP16	5.27429842527722e-228	0.703110768156111	0.298	0.137	8.14668134768319e-224	Fibroblast	MMP16
FRMPD4	1.87619890407567e-225	0.542257195820359	0.317	0.147	2.89797682723528e-221	Fibroblast	FRMPD4
ETV6	3.78239091538558e-225	0.460971829284162	0.483	0.286	5.84228100790456e-221	Fibroblast	ETV6
LHFPL6	3.12723838215105e-222	0.793272528971003	0.691	0.508	4.83033240507051e-218	Fibroblast	LHFPL6
FABP7	3.95942217392393e-222	0.480299930442842	0.284	0.127	6.1157234898429e-218	Fibroblast	FABP7
PDLIM7	3.85595169999086e-219	0.404405316931264	0.582	0.394	5.95590299580589e-215	Fibroblast	PDLIM7
MRTFA	8.51011154126475e-219	0.506963571605271	0.46	0.274	1.31447182866375e-214	Fibroblast	MRTFA
BNC21	1.76843739141541e-218	0.598246658347382	0.686	0.495	2.73152839478025e-214	Fibroblast	BNC2
PTPRK	5.07087573479178e-218	0.662938461110802	0.276	0.127	7.83247465995939e-214	Fibroblast	PTPRK
MCC	1.69516836639609e-216	0.442226500968747	0.257	0.109	2.6183570587354e-212	Fibroblast	MCC
CDK17	2.09068547474687e-216	0.4881147927515	0.506	0.319	3.22927278429402e-212	Fibroblast	CDK17
PDLIM5	3.49566480693934e-216	0.591292982259221	0.434	0.25	5.39940386079851e-212	Fibroblast	PDLIM5
ENSGALG00000007513	2.69468935848241e-215	0.415460827697863	0.634	0.456	4.16221718311194e-211	Fibroblast	ENSGALG00000007513
FRMD6	2.00878676457039e-214	0.350523680765098	0.363	0.187	3.10277203655542e-210	Fibroblast	FRMD6
FYN	2.41609143635059e-214	0.449961089526378	0.516	0.32	3.73189483258712e-210	Fibroblast	FYN
MDFIC	3.59523392430562e-214	0.337573583760651	0.331	0.16	5.55319831948246e-210	Fibroblast	MDFIC
NCOR2	4.46907218719418e-214	0.505382406188196	0.834	0.692	6.90292890034013e-210	Fibroblast	NCOR2
PRKD1	4.51529467101477e-214	0.702237660202434	0.459	0.274	6.97432414884941e-210	Fibroblast	PRKD1
KCNC2	5.99817247515951e-214	0.841261982211584	0.27	0.123	9.26477720513138e-210	Fibroblast	KCNC2
FAR2	8.88137755743274e-214	0.348915762406912	0.262	0.112	1.37181757752106e-209	Fibroblast	FAR2
CTBP2	1.1484294690486e-212	0.360457056971852	0.305	0.146	1.77386415789247e-208	Fibroblast	CTBP2
APPL2	3.65760728356184e-212	0.309990294331765	0.379	0.195	5.64954021018962e-208	Fibroblast	APPL2
SH3GL1	7.80384055912649e-212	0.40384413888662	0.454	0.272	1.20538121276268e-207	Fibroblast	SH3GL1
LPP	8.22940990216789e-212	0.644351413055591	0.456	0.281	1.27111465348885e-207	Fibroblast	LPP
MYO1B	9.65961063671437e-212	0.442155003711251	0.315	0.153	1.4920234589469e-207	Fibroblast	MYO1B
TMOD3	4.33912113858931e-211	0.376218333466651	0.374	0.201	6.70220651066504e-207	Fibroblast	TMOD3
CDH131	1.78778169317774e-210	0.512110747915136	0.792	0.575	2.76140760328234e-206	Fibroblast	CDH13
DDR2	8.20816494306571e-210	0.377906521706047	0.357	0.188	1.26783315710593e-205	Fibroblast	DDR2
FOXO1	2.02126587731884e-205	0.82287735161053	0.476	0.304	3.12204727410668e-201	Fibroblast	FOXO1
PMP22	4.36941126209374e-205	1.18166310037718	0.614	0.446	6.74899263542999e-201	Fibroblast	PMP22
EIF4A2	1.9967268795817e-204	0.432407094664028	0.939	0.866	3.0841443382019e-200	Fibroblast	EIF4A2
ENSGALG00000016217	3.77249482240534e-204	0.701654496264644	0.617	0.455	5.82699550268728e-200	Fibroblast	ENSGALG00000016217
KANK4	5.30139689534242e-204	0.357933291409907	0.353	0.181	8.1885376445459e-200	Fibroblast	KANK4
SSR1	7.18606617359446e-204	0.373005881378188	0.727	0.553	1.1099597811734e-199	Fibroblast	SSR1
MYC	7.60624375790236e-204	0.607590425387503	0.442	0.265	1.1748604108456e-199	Fibroblast	MYC
NFATC1	3.16135652670619e-203	0.731408317725259	0.256	0.114	4.88303129115038e-199	Fibroblast	NFATC1
SLC38A1	3.55835110995544e-203	0.488612962588731	0.364	0.2	5.49622912443717e-199	Fibroblast	SLC38A1
TRIM35	1.64179448445919e-202	0.326101400266959	0.287	0.134	2.53591576069567e-198	Fibroblast	TRIM35
DUSP10	2.0574381481105e-202	0.724342927088174	0.268	0.125	3.17791896357148e-198	Fibroblast	DUSP10
MEIS1	2.98915770492428e-202	0.595063924408866	0.324	0.165	4.61705299102604e-198	Fibroblast	MEIS1
SLC16A1	3.71277642423406e-201	0.346002564890262	0.366	0.195	5.73475446487193e-197	Fibroblast	SLC16A1
HMGA2	5.29057370184284e-201	0.943795703787955	0.567	0.418	8.17182013986645e-197	Fibroblast	HMGA2
ENSGALG00000016471	1.30065562380743e-200	0.345495496146576	0.312	0.152	2.00899267653295e-196	Fibroblast	ENSGALG00000016471
SEC61B	4.17555179191304e-199	0.345982860975786	0.869	0.794	6.44955729778887e-195	Fibroblast	SEC61B
STXBP5	4.3111639620736e-199	0.433173796920822	0.311	0.153	6.65902385581888e-195	Fibroblast	STXBP5
ELOVL5	7.12314634940759e-199	0.414547063656513	0.435	0.259	1.1002411851295e-194	Fibroblast	ELOVL5
TAFA5	2.01298732773933e-196	0.422734620652509	0.251	0.109	3.10926022642617e-192	Fibroblast	TAFA5
FUS	1.77517989523567e-195	0.458790350805492	0.91	0.792	2.74194286618101e-191	Fibroblast	FUS
MICAL2	2.06454733545492e-195	0.559062286786562	0.537	0.361	3.18889981434368e-191	Fibroblast	MICAL2
ENSGALG00000054931	3.70824732403063e-195	0.314296637792978	0.35	0.184	5.7277588166977e-191	Fibroblast	ENSGALG00000054931
TTYH3	7.49289655515529e-195	0.325567894704952	0.435	0.247	1.15735280190929e-190	Fibroblast	TTYH3
TPK1	9.13550925157636e-195	0.52954004806378	0.525	0.346	1.41107075899848e-190	Fibroblast	TPK1
LIMS1	1.49481333577668e-194	0.604157155001338	0.477	0.295	2.30888867844066e-190	Fibroblast	LIMS1
ANKRD11	4.91310338292189e-194	0.454860211264272	0.804	0.665	7.58877948526115e-190	Fibroblast	ANKRD11
IGFBP2	1.33718875648422e-193	0.456559313857904	0.309	0.153	2.06542175326552e-189	Fibroblast	IGFBP2
ACOT7	5.22726268088799e-193	0.32227852095292	0.284	0.136	8.0740299368996e-189	Fibroblast	ACOT7
FNBP1L	2.11384617407044e-191	0.56680349701888	0.519	0.357	3.26504680046921e-187	Fibroblast	FNBP1L
ALCAM	3.5119819390277e-191	0.737795972360599	0.261	0.12	5.42460730302218e-187	Fibroblast	ALCAM
TTC7A	1.1186283498598e-190	0.470292752678383	0.376	0.212	1.72783334919344e-186	Fibroblast	TTC7A
GNAI1	1.84673436203448e-190	0.560865072220654	0.275	0.134	2.85246589559846e-186	Fibroblast	GNAI1
SYT11	1.87536082748302e-190	0.308565880068183	0.366	0.198	2.89668233413028e-186	Fibroblast	SYT11
SPRED2	9.93107515750071e-190	0.490305450900412	0.47	0.295	1.53395386882756e-185	Fibroblast	SPRED2
UBE2E2	1.83253541527312e-189	0.483841723487764	0.572	0.379	2.83053420243086e-185	Fibroblast	UBE2E2
CTTN	1.14756679897767e-188	0.382306662405066	0.59	0.423	1.77253167770091e-184	Fibroblast	CTTN
EVI5	1.44504104394417e-187	0.459763151939291	0.582	0.413	2.23201039647616e-183	Fibroblast	EVI5
SPATS2L	2.87164817151786e-187	0.310082597053579	0.275	0.129	4.43554776572649e-183	Fibroblast	SPATS2L
SAV1	8.58259574249962e-187	0.316937158725087	0.377	0.212	1.32566773838649e-182	Fibroblast	SAV1
LRRC17	8.76196621890742e-187	0.539972318684544	0.379	0.209	1.35337330217244e-182	Fibroblast	LRRC17
HDGFL3	1.9341489670078e-186	0.326818404994384	0.317	0.164	2.98748649444025e-182	Fibroblast	HDGFL3
ALDH18A1	3.56966491840858e-185	0.446030351444483	0.371	0.207	5.51370443297389e-181	Fibroblast	ALDH18A1
ANKRD28	6.86231080880528e-185	0.433438920814488	0.349	0.191	1.05995252752806e-180	Fibroblast	ANKRD28
CD99	2.88512071891671e-183	0.34652767733104	0.891	0.75	4.45635746243876e-179	Fibroblast	CD99
AKR1B10	4.88862929603807e-183	0.295734327849328	0.378	0.201	7.5509768106604e-179	Fibroblast	AKR1B10
PGK2	1.87179753773054e-182	0.347224465382409	0.843	0.753	2.89117847677859e-178	Fibroblast	PGK2
PRKD3	2.54385670048638e-181	0.330632485238353	0.282	0.139	3.92924105957126e-177	Fibroblast	PRKD3
MYCBP2	5.94897561941122e-181	0.458477666286656	0.678	0.513	9.18878774174258e-177	Fibroblast	MYCBP2
SERPINF1	2.26690759401407e-180	0.493763547732146	0.35	0.194	3.50146546971413e-176	Fibroblast	SERPINF1
SDC4	3.96746035798919e-180	0.32487253236495	0.358	0.195	6.1281392689501e-176	Fibroblast	SDC4
MARK1	1.81719554335387e-178	0.457042750975116	0.467	0.303	2.80684023626439e-174	Fibroblast	MARK1
EFNB1	3.36946228242444e-178	0.435664207177031	0.425	0.258	5.2044714414328e-174	Fibroblast	EFNB1
DOT1L	6.11378235081468e-178	0.422201623091093	0.507	0.344	9.44334821906835e-174	Fibroblast	DOT1L
ENSGALG00000029066	1.59197390500208e-177	0.306155228444334	0.262	0.124	2.45896289366621e-173	Fibroblast	ENSGALG00000029066
NFIA	1.18067073167039e-176	0.74844355672449	0.702	0.539	1.82366401213809e-172	Fibroblast	NFIA
MAP4K4	3.22073512389662e-175	0.498217263837932	0.606	0.446	4.97474747237072e-171	Fibroblast	MAP4K4
SERF2	7.98826588824156e-175	0.462721337689465	0.566	0.413	1.23386754909779e-170	Fibroblast	SERF2
KDELR2	5.40053653384472e-174	0.367693545703367	0.622	0.467	8.34166873017656e-170	Fibroblast	KDELR2
TEAD1	4.59297694630273e-173	0.480952508953559	0.563	0.402	7.09431219125919e-169	Fibroblast	TEAD1
COL4A1	1.49771614131403e-172	0.547819948740726	0.61	0.419	2.31337235187365e-168	Fibroblast	COL4A1
ASAP1	6.76827135706133e-172	0.263769804578642	0.356	0.191	1.04542719381169e-167	Fibroblast	ASAP1
PDIA5	8.7901531244482e-171	0.351496902824002	0.51	0.339	1.35772705160227e-166	Fibroblast	PDIA5
PRDX4	1.42648334502052e-170	0.381198503917611	0.675	0.538	2.2033461747187e-166	Fibroblast	PRDX4
LAPTM4A	3.43232180894911e-169	0.296102923038676	0.526	0.352	5.30156426610279e-165	Fibroblast	LAPTM4A
WSB1	4.62062043412309e-169	0.424282569878735	0.606	0.447	7.13701032254653e-165	Fibroblast	WSB1
GPR162	1.04448722363434e-168	0.265839748729409	0.253	0.119	1.6133149656256e-164	Fibroblast	GPR162
ENSGALG00000053875	8.16194606288707e-168	0.475205417216131	0.454	0.296	1.26069418887354e-163	Fibroblast	ENSGALG00000053875
NUCB2	9.49181991319472e-168	0.336599853398728	0.521	0.351	1.46610650379206e-163	Fibroblast	NUCB2
RXRA	9.68869410741362e-168	0.34182198778239	0.276	0.136	1.49651569183111e-163	Fibroblast	RXRA
ARRDC3	1.24328965970973e-167	0.480496551568242	0.261	0.127	1.92038520838765e-163	Fibroblast	ARRDC3
SKI	2.18213843188608e-167	0.648546459737445	0.557	0.396	3.37053102189124e-163	Fibroblast	SKI
FAM126A	6.37897135126352e-167	0.3969343092627	0.33	0.184	9.85295914916163e-163	Fibroblast	FAM126A
AUH	7.1262490649621e-167	0.490920767074081	0.453	0.294	1.10072043057405e-162	Fibroblast	AUH
PTPN12	3.62951822442752e-166	0.38993813444793	0.311	0.168	5.60615384945074e-162	Fibroblast	PTPN12
YWHAQ	3.66603684670626e-163	0.339980937029787	0.875	0.806	5.66256051342248e-159	Fibroblast	YWHAQ
RPN2	4.40204688642561e-163	0.351822670897262	0.636	0.488	6.799401620773e-159	Fibroblast	RPN2
ZMYND11	1.28217445303422e-161	0.377198209469644	0.426	0.266	1.98044666015665e-157	Fibroblast	ZMYND11
PLXNB2	2.16897538057479e-161	0.470110111721012	0.587	0.422	3.35019937283582e-157	Fibroblast	PLXNB2
PIK3C2A	2.45136781478502e-161	0.404579503137567	0.318	0.176	3.78638272671694e-157	Fibroblast	PIK3C2A
METRNL	2.70630430551934e-158	0.45131656076216	0.388	0.223	4.18015763030517e-154	Fibroblast	METRNL
EEA1	3.78581342550867e-158	0.362754549760354	0.439	0.282	5.84756741704069e-154	Fibroblast	EEA1
HPGDS	6.55120483972632e-158	0.296912816477157	0.287	0.145	1.01189909954413e-153	Fibroblast	HPGDS
OAF	1.16703459303653e-157	0.322637570571426	0.577	0.372	1.80260163240423e-153	Fibroblast	OAF
ARHGAP21	1.79042484199428e-157	0.419058397546248	0.586	0.429	2.76549021094437e-153	Fibroblast	ARHGAP21
POGLUT2	4.12862485415441e-157	0.265182662840945	0.307	0.166	6.37707394972691e-153	Fibroblast	POGLUT2
CD63	1.84241100864027e-154	0.491601771194919	0.815	0.78	2.84578804394576e-150	Fibroblast	CD63
BHLHE40	4.24054828538573e-153	0.505796598782179	0.471	0.321	6.5499508816068e-149	Fibroblast	BHLHE40
PAN3	4.36263145035312e-153	0.427999499644162	0.434	0.285	6.73852053821543e-149	Fibroblast	PAN3
ENSGALG00000050132	5.05042316218392e-153	0.261785470770828	1	1	7.80088361630928e-149	Fibroblast	ENSGALG00000050132
SBF2	1.08850292351705e-152	0.546548888572697	0.53	0.368	1.68130161566443e-148	Fibroblast	SBF2
NAALADL2	2.29879529123931e-152	0.414830116901322	0.321	0.177	3.55071920684824e-148	Fibroblast	NAALADL2
EPHA3	2.85148842173752e-152	0.471074332089778	0.377	0.223	4.40440901621578e-148	Fibroblast	EPHA3
SMAD3	3.50099821908838e-152	0.429956158724275	0.34	0.195	5.4076418492039e-148	Fibroblast	SMAD3
TMX3	8.38413216626283e-152	0.353667373451915	0.433	0.281	1.29501305440096e-147	Fibroblast	TMX3
DDOST	8.47637298227913e-152	0.348458889191848	0.547	0.399	1.30926057084283e-147	Fibroblast	DDOST
GLG1	5.56021267793298e-151	0.311895233783984	0.41	0.257	8.58830450233527e-147	Fibroblast	GLG1
CAST	7.18937338932344e-151	0.397759221430432	0.526	0.37	1.1104706137149e-146	Fibroblast	CAST
ELMO1	2.63187601666896e-150	0.342983048450791	0.251	0.119	4.06519569534688e-146	Fibroblast	ELMO1
PRRG1	1.16275223621133e-149	0.337009610181516	0.266	0.137	1.79598710405202e-145	Fibroblast	PRRG1
ACTR2	2.13739967423207e-149	0.284408859070751	0.588	0.434	3.30142753681885e-145	Fibroblast	ACTR2
AFDN	3.28283614716741e-149	0.573864490672523	0.421	0.276	5.07066871291478e-145	Fibroblast	AFDN
AGAP3	3.84988091515315e-148	0.265076741151672	0.267	0.138	5.94652606154555e-144	Fibroblast	AGAP3
VCL	3.98994955279139e-148	0.585075031975398	0.457	0.313	6.16287607924158e-144	Fibroblast	VCL
MGAT1	4.1355865334526e-148	0.272599852495991	0.566	0.398	6.38782695957088e-144	Fibroblast	MGAT1
ENSGALG00000012808	7.90948185191454e-148	0.372202150353472	0.389	0.24	1.22169856684672e-143	Fibroblast	ENSGALG00000012808
COL4A2	3.65879846200426e-147	0.762250285906953	0.434	0.285	5.65138010441178e-143	Fibroblast	COL4A2
LIMD1	2.08232003106506e-146	0.394361389698979	0.441	0.29	3.2163515199831e-142	Fibroblast	LIMD1
SURF4	1.37536302975428e-144	0.32063778632419	0.584	0.44	2.12438573575846e-140	Fibroblast	SURF4
PGRMC1	3.57672061358783e-142	0.280436895559208	0.52	0.363	5.52460265974775e-138	Fibroblast	PGRMC1
ENSGALG00000031518	3.7610420240785e-142	0.384830589165487	0.338	0.198	5.80930551039165e-138	Fibroblast	ENSGALG00000031518
ENSGALG00000034737	9.8131546505709e-142	0.398942007497605	0.342	0.206	1.51573986732718e-137	Fibroblast	ENSGALG00000034737
CEP170	7.950321111211e-141	0.363258959423878	0.521	0.361	1.22800659883765e-136	Fibroblast	CEP170
TNFRSF1A	2.01058828619372e-140	0.370769408655157	0.446	0.295	3.10555466685481e-136	Fibroblast	TNFRSF1A
FAM213A	3.67747526740008e-140	0.413757657434047	0.251	0.13	5.68022829802617e-136	Fibroblast	FAM213A
TAPBP	4.86599307173186e-140	0.33061801096464	0.337	0.197	7.51601289859703e-136	Fibroblast	TAPBP
REV3L	2.17433957626408e-139	0.432289242251498	0.559	0.411	3.35848490949749e-135	Fibroblast	REV3L
ITPR2	3.34145328551181e-139	0.283693341731664	0.328	0.184	5.16120874480154e-135	Fibroblast	ITPR2
DIAPH2	7.18300030314585e-139	0.443188163676325	0.434	0.292	1.10948622682391e-134	Fibroblast	DIAPH2
ABCC1	1.84083771744952e-138	0.32481675211798	0.391	0.242	2.84335793837254e-134	Fibroblast	ABCC1
ARL5B	1.92298762921068e-138	0.579585777749554	0.456	0.322	2.97024669207882e-134	Fibroblast	ARL5B
JMJD1C	1.11522154674295e-137	0.439427079787929	0.724	0.584	1.72257120109917e-133	Fibroblast	JMJD1C
PREX1	1.25247386541461e-137	0.513374978321449	0.323	0.187	1.93457113251941e-133	Fibroblast	PREX1
LDHA	6.50595977162756e-135	0.578424234578858	0.607	0.494	1.00491054632559e-130	Fibroblast	LDHA
BTG2	8.23380250444852e-135	0.354293690897969	0.361	0.22	1.27179313483712e-130	Fibroblast	BTG2
EIF4G3	1.53344285897926e-133	0.326307637546255	0.547	0.398	2.36855583997937e-129	Fibroblast	EIF4G3
NAP1L1	7.86144846372066e-133	0.271967221669231	0.88	0.807	1.21427932970629e-128	Fibroblast	NAP1L1
LSP1P1	3.68222370019299e-132	0.321307720685418	0.757	0.567	5.68756272731809e-128	Fibroblast	LSP1P1
CDCA4	1.48175089513731e-131	0.297997167469929	0.388	0.247	2.28871243262909e-127	Fibroblast	CDCA4
FOXP1	9.05870225837049e-131	0.399197763158789	0.406	0.263	1.39920715082791e-126	Fibroblast	FOXP1
KRAS	1.08061526935536e-129	0.388062746482345	0.504	0.368	1.66911834504629e-125	Fibroblast	KRAS
IPO9	1.16504354683675e-129	0.281145322839522	0.368	0.229	1.79952626244404e-125	Fibroblast	IPO9
NF1	2.14903654471602e-129	0.343657661095494	0.452	0.309	3.31940184696837e-125	Fibroblast	NF1
TMTC2	6.42668570487991e-129	0.459189127658088	0.307	0.175	9.9266587397575e-125	Fibroblast	TMTC2
PPP4R1	6.83281706957793e-129	0.368079946559567	0.315	0.187	1.05539692456701e-124	Fibroblast	PPP4R1
KLF12	7.63815782575054e-129	0.575744345387055	0.54	0.4	1.17978985776543e-124	Fibroblast	KLF12
CBY1	2.73753726466307e-128	0.257416128076579	0.306	0.178	4.22840005899857e-124	Fibroblast	CBY1
MTHFD1L	4.26749080318602e-128	0.414618317253918	0.353	0.218	6.59156629460113e-124	Fibroblast	MTHFD1L
SLC7A3	1.00750247854786e-127	0.283165297375355	0.353	0.219	1.55618832836502e-123	Fibroblast	SLC7A3
SLC35E3	4.59610877809052e-126	0.298339363147161	0.42	0.279	7.09914961863862e-122	Fibroblast	SLC35E3
ARF6	5.07690697585016e-126	0.29289982209185	0.808	0.702	7.84179051489816e-122	Fibroblast	ARF6
ARHGEF6	9.11317189029567e-126	0.270984755292446	0.341	0.204	1.40762053017507e-121	Fibroblast	ARHGEF6
CCND2	1.1542253718614e-125	0.316118704642841	0.566	0.41	1.78281650937712e-121	Fibroblast	CCND2
P4HA1	1.2340610707839e-125	0.336938024546313	0.505	0.367	1.90613072993281e-121	Fibroblast	P4HA1
ATF4	1.69018236725674e-125	0.423653261951279	0.922	0.856	2.61065568446476e-121	Fibroblast	ATF4
ARHGAP5	8.65397769757331e-125	0.428800120586488	0.573	0.434	1.33669339516717e-120	Fibroblast	ARHGAP5
ZNHIT6	1.35127330087252e-124	0.35604281151116	0.385	0.254	2.08717674052769e-120	Fibroblast	ZNHIT6
PPDPF	2.50925413029857e-124	0.635695364914696	0.734	0.703	3.87579392965918e-120	Fibroblast	PPDPF
PDE7B	7.00507152433199e-124	0.476664951033169	0.327	0.193	1.08200334764832e-119	Fibroblast	PDE7B
ATXN1	1.03677468476743e-123	0.406100571106838	0.418	0.28	1.60140217809178e-119	Fibroblast	ATXN1
ACOT13	4.53568622026939e-123	0.348016243095406	0.32	0.199	7.0058209358281e-119	Fibroblast	ACOT13
HIC2	2.21407958246406e-121	0.365876109379569	0.314	0.188	3.41986732307399e-117	Fibroblast	HIC2
HS6ST1	3.0983647017767e-121	0.521946815042753	0.523	0.376	4.78573411836428e-117	Fibroblast	HS6ST1
WDR1	4.98842283317799e-121	0.343690525234691	0.759	0.656	7.70511790812672e-117	Fibroblast	WDR1
EGR1	5.32791964626728e-120	0.348445013970422	0.368	0.23	8.22950468562444e-116	Fibroblast	EGR1
LEMD3	4.35901150611324e-119	0.372146718607959	0.265	0.151	6.73292917234251e-115	Fibroblast	LEMD3
ACOT9	5.4653076392144e-119	0.272467880722604	0.383	0.249	8.44171417953057e-115	Fibroblast	ACOT9
WWOX	1.02938992639757e-118	0.504635625505313	0.54	0.386	1.58999568031369e-114	Fibroblast	WWOX
LDB2	1.83364778863438e-118	0.260732635476857	0.293	0.169	2.83225237432466e-114	Fibroblast	LDB2
TWSG1	3.63596656948379e-118	0.256851742754614	0.448	0.303	5.61611396322466e-114	Fibroblast	TWSG1
SERTAD2	9.60820080921248e-118	0.307799947692097	0.34	0.212	1.48408269699096e-113	Fibroblast	SERTAD2
PLPP3	6.90235812309973e-117	0.435671416040117	0.425	0.288	1.06613823569398e-112	Fibroblast	PLPP3
CDK6	7.88385852309481e-117	0.273788467849956	0.739	0.553	1.21774078747722e-112	Fibroblast	CDK6
RYK	1.44942015115838e-116	0.299470492094793	0.393	0.263	2.23877436547924e-112	Fibroblast	RYK
CLIC4	2.79856912953473e-116	0.327075580516374	0.498	0.374	4.32266987747935e-112	Fibroblast	CLIC4
RNF130	1.18943845423977e-113	0.291165965661866	0.57	0.433	1.83720663641876e-109	Fibroblast	RNF130
BRAF	1.61657389410185e-112	0.335013606278941	0.376	0.249	2.49696003682972e-108	Fibroblast	BRAF
DGKH	4.62383418261353e-112	0.469151022775458	0.454	0.319	7.14197427846485e-108	Fibroblast	DGKH
BIRC6	7.98460349742075e-112	0.358590028305263	0.616	0.482	1.23330185621161e-107	Fibroblast	BIRC6
RPN1	2.09542135929145e-111	0.321032471573682	0.716	0.623	3.23658783156157e-107	Fibroblast	RPN1
CDC42BPB	7.54639137171999e-111	0.334356690527987	0.469	0.344	1.16561561127587e-106	Fibroblast	CDC42BPB
WNK1	8.28890630424854e-111	0.312667311651865	0.512	0.379	1.28030446775423e-106	Fibroblast	WNK1
CTNNA1	1.26163560307169e-110	0.31505714600135	0.425	0.293	1.94872235250454e-106	Fibroblast	CTNNA1
FNBP1	2.59791535936438e-110	0.435013121098175	0.48	0.35	4.01274006407422e-106	Fibroblast	FNBP1
SEC61G	6.4479096318076e-109	0.273105402118115	0.866	0.826	9.95944121729003e-105	Fibroblast	SEC61G
LRP6	4.19111251059933e-108	0.33238761291296	0.288	0.172	6.47359238387172e-104	Fibroblast	LRP6
ARNT	5.71326895100318e-108	0.265840416012745	0.362	0.237	8.82471522171952e-104	Fibroblast	ARNT
YTHDF2	1.70035829839216e-107	0.328612965075799	0.508	0.388	2.62637342769653e-103	Fibroblast	YTHDF2
TRIO1	2.64076774492988e-106	0.305086361392619	0.925	0.814	4.0789298588187e-102	Fibroblast	TRIO
GOLIM4	2.86400915379904e-106	0.284881564733267	0.365	0.239	4.423748538958e-102	Fibroblast	GOLIM4
EPN2	4.78427786447558e-106	0.280699655546519	0.47	0.339	7.38979558946898e-102	Fibroblast	EPN2
TNFSF10	1.57585433688061e-105	0.369738352612499	0.351	0.22	2.4340646087458e-101	Fibroblast	TNFSF10
SETD5	1.85271510254286e-105	0.281955067081735	0.49	0.361	2.8617037473877e-101	Fibroblast	SETD5
LPCAT3	4.13957214087125e-105	0.282699455837346	0.334	0.217	6.39398312878974e-101	Fibroblast	LPCAT3
ALAS1	1.41408832014811e-104	0.352807033746839	0.32	0.206	2.18420081930078e-100	Fibroblast	ALAS1
PPM1E	5.19171237429523e-104	0.415928176059245	0.343	0.229	8.01911893333641e-100	Fibroblast	PPM1E
PPP1R12A	5.4696915305562e-104	0.411188773346663	0.663	0.55	8.44848553809711e-100	Fibroblast	PPP1R12A
KATNBL1	1.31468031446561e-103	0.35092221267834	0.348	0.234	2.03065521372357e-99	Fibroblast	KATNBL1
GULP11	2.18066946801247e-103	0.315015060634271	0.707	0.548	3.36826206029206e-99	Fibroblast	GULP1
PCNX1	1.38658653353313e-102	0.337893978751463	0.462	0.336	2.14172155969527e-98	Fibroblast	PCNX1
DDX3X	2.83229316531012e-102	0.294503810692414	0.786	0.689	4.374760023138e-98	Fibroblast	DDX3X
COPG1	2.85101614748848e-102	0.310385077304954	0.563	0.453	4.40367954141071e-98	Fibroblast	COPG1
RBBP6	1.26427830111561e-101	0.394116840287145	0.668	0.553	1.95280426390317e-97	Fibroblast	RBBP6
EFL1	1.86731544046707e-101	0.315086385434595	0.333	0.219	2.88425542934543e-97	Fibroblast	EFL1
ENSGALG00000006818	2.36056247159022e-100	0.470500823332662	0.458	0.339	3.64612479361826e-96	Fibroblast	ENSGALG00000006818
ZDHHC8	2.57388881234801e-100	0.419399319884014	0.283	0.175	3.97562865955273e-96	Fibroblast	ZDHHC8
TBC1D5	3.46785891816042e-100	0.27216171144561	0.581	0.444	5.35645488499058e-96	Fibroblast	TBC1D5
RPL37	1.12348321658639e-99	0.263537196244759	0.97	0.961	1.73533217633933e-95	Fibroblast	RPL37
ATRX	1.69392329901085e-99	0.343914341753559	0.806	0.701	2.61643392765215e-95	Fibroblast	ATRX
ROBO2	9.30893915781742e-99	0.350468320496022	0.265	0.15	1.43785874231648e-94	Fibroblast	ROBO2
MKRN4P	2.4141593344361e-97	0.29424181576657	0.5	0.381	3.72891050797e-93	Fibroblast	MKRN4P
H-RAS	5.62717759965125e-97	0.279458838008718	0.567	0.456	8.69173852042132e-93	Fibroblast	H-RAS
BRD2	2.30164380489843e-96	0.35081438856496	0.606	0.493	3.55511902104611e-92	Fibroblast	BRD2
TNS3	3.61876303398398e-96	0.30455176083111	0.308	0.196	5.58954138229166e-92	Fibroblast	TNS3
CEP85L	4.15976006639936e-96	0.363770437404085	0.406	0.283	6.42516539856044e-92	Fibroblast	CEP85L
USP22	3.49381620098505e-95	0.295732389998321	0.56	0.436	5.39654850404151e-91	Fibroblast	USP22
CCNL1	2.93155747307219e-94	0.338997382181347	0.47	0.351	4.5280836729073e-90	Fibroblast	CCNL1
MBNL1	2.07019268719838e-93	0.284739683204053	0.608	0.5	3.19761962464662e-89	Fibroblast	MBNL1
ENSGALG00000047461	2.27795084857778e-93	0.260173570144231	0.283	0.176	3.51852288071323e-89	Fibroblast	ENSGALG00000047461
MIB1	3.57736391553093e-93	0.280076661215252	0.368	0.251	5.52559630392908e-89	Fibroblast	MIB1
SEMA3A	4.52345661905508e-93	0.532380497133662	0.259	0.156	6.98693109379248e-89	Fibroblast	SEMA3A
ZNF148	5.72588946596842e-93	0.297622359929492	0.308	0.2	8.84420886913482e-89	Fibroblast	ZNF148
RRAS	2.10540314199591e-91	0.420004451518313	0.458	0.347	3.25200569312688e-87	Fibroblast	RRAS
AGAP1	1.51922536797325e-90	0.274101534050713	0.553	0.421	2.34659550337148e-86	Fibroblast	AGAP1
PMEPA1	1.79235835496872e-90	0.287189079106858	0.315	0.204	2.76847671508468e-86	Fibroblast	PMEPA1
MBNL2	3.35051765208826e-90	0.342917449382896	0.539	0.409	5.17520956541553e-86	Fibroblast	MBNL2
C1D	5.60514317286577e-90	0.312490149907186	0.461	0.35	8.65770414480847e-86	Fibroblast	C1D
ENSGALG00000026970	2.60031000454412e-89	0.273608424652671	0.861	0.788	4.01643883301884e-85	Fibroblast	ENSGALG00000026970
VMP1	9.39222254782035e-89	0.280959484483721	0.671	0.559	1.45072269473633e-84	Fibroblast	VMP1
KMT2E	1.11301719310392e-88	0.335103646369264	0.547	0.431	1.71916635646831e-84	Fibroblast	KMT2E
HSD17B12	1.0213130589707e-87	0.277163791202561	0.519	0.404	1.57752015088614e-83	Fibroblast	HSD17B12
FBXL7	3.14205316860818e-87	0.414085141392935	0.293	0.186	4.85321532423219e-83	Fibroblast	FBXL7
C5orf24	5.26309080472127e-87	0.280919347210224	0.459	0.347	8.12937005697248e-83	Fibroblast	C5orf24
GALNT2	9.75671353158013e-87	0.304340333332982	0.287	0.181	1.50702197208787e-82	Fibroblast	GALNT2
ZFAND3	1.35496641472895e-86	0.344823881583454	0.64	0.534	2.09288112419033e-82	Fibroblast	ZFAND3
TRIP11	2.57258187607413e-86	0.337349488730821	0.34	0.234	3.97360996578411e-82	Fibroblast	TRIP11
TEX10	1.66112495043141e-85	0.303405901486804	0.48	0.371	2.56577359843635e-81	Fibroblast	TEX10
SYNCRIP	4.40801918350153e-85	0.313830697564095	0.709	0.621	6.80862643083647e-81	Fibroblast	SYNCRIP
PARD3B	6.93779432797576e-85	0.470615095158359	0.494	0.362	1.07161171189914e-80	Fibroblast	PARD3B
RALA	7.60722861373364e-85	0.375150298774734	0.551	0.437	1.1750125316773e-80	Fibroblast	RALA
MAFF	9.41650446094145e-85	0.297160298026283	0.353	0.245	1.45447327903702e-80	Fibroblast	MAFF
YTHDC1	3.66974464559235e-84	0.274982083320133	0.581	0.467	5.66828757958195e-80	Fibroblast	YTHDC1
LPGAT1	1.2718770750532e-82	0.267030224895801	0.287	0.185	1.96454133012717e-78	Fibroblast	LPGAT1
NREP	1.70295711184204e-81	0.335026448307188	0.526	0.411	2.63038755495121e-77	Fibroblast	NREP
RUNX1T1	4.23516103151892e-81	0.325909550202075	0.299	0.195	6.54162972928413e-77	Fibroblast	RUNX1T1
ZNF516	8.12129144101994e-81	0.387139737268895	0.37	0.257	1.25441467597994e-76	Fibroblast	ZNF516
CSNK1D	8.834315959474e-81	0.290781210248	0.5	0.39	1.36454844310035e-76	Fibroblast	CSNK1D
ROCK1	9.31793727041123e-81	0.259573866331453	0.542	0.419	1.43924859078772e-76	Fibroblast	ROCK1
PTK2	2.88701245230072e-80	0.510604544252961	0.377	0.276	4.45927943382369e-76	Fibroblast	PTK2
AGPAT5	5.79857318696016e-80	0.256854840960121	0.297	0.197	8.95647614457867e-76	Fibroblast	AGPAT5
ZNF618	6.44526218985734e-80	0.282066928272881	0.388	0.277	9.95535197845365e-76	Fibroblast	ZNF618
TET2	7.17827260118577e-80	0.626132108247773	0.445	0.344	1.10875598597915e-75	Fibroblast	TET2
TP53BP2	9.96858843537388e-80	0.26828025037783	0.306	0.207	1.53974816972785e-75	Fibroblast	TP53BP2
YAP1	4.02938076228182e-79	0.307947470541453	0.371	0.264	6.22378152542049e-75	Fibroblast	YAP1
ELF1	7.00751060190249e-79	0.516838844855102	0.529	0.43	1.08238008756986e-74	Fibroblast	ELF1
ID3	1.39949798127762e-78	0.350818863430415	0.353	0.244	2.16166458188141e-74	Fibroblast	ID3
COG5	1.79655983349548e-78	0.306017853897714	0.406	0.295	2.77496631881712e-74	Fibroblast	COG5
TNFAIP1	4.09327538847261e-78	0.258731349424252	0.41	0.305	6.3224731650348e-74	Fibroblast	TNFAIP1
KDM7A	8.0506027126763e-78	0.432759088665602	0.278	0.186	1.24349609499998e-73	Fibroblast	KDM7A
CCNL2	9.4361669406173e-78	0.334585371763955	0.398	0.297	1.45751034564775e-73	Fibroblast	CCNL2
KLF10	3.38859828625451e-77	0.342242555854239	0.419	0.315	5.23402891294871e-73	Fibroblast	KLF10
GAB1	5.4306404243873e-77	0.287425683022047	0.412	0.297	8.38816719950863e-73	Fibroblast	GAB1
ZCCHC241	1.80877645119926e-76	0.327659434844891	0.625	0.5	2.79383610652238e-72	Fibroblast	ZCCHC24
LRIG3	3.44243885413638e-76	0.321715961022231	0.257	0.164	5.31719105409906e-72	Fibroblast	LRIG3
SLC4A7	3.94588625346787e-76	0.343869326357548	0.523	0.417	6.09481590710647e-72	Fibroblast	SLC4A7
CTPS1	4.34750130799174e-76	0.295833359603546	0.534	0.438	6.71515052032404e-72	Fibroblast	CTPS1
CRIM1	6.1659109558627e-76	0.56159264780001	0.679	0.568	9.52386606242552e-72	Fibroblast	CRIM1
LUC7L	1.39447054622418e-75	0.260610112686057	0.595	0.489	2.15389920569787e-71	Fibroblast	LUC7L
ENSGALG00000051459	1.04236411571056e-73	0.257720999479429	0.538	0.436	1.61003561312654e-69	Fibroblast	ENSGALG00000051459
FNDC3B	1.67106209116474e-73	0.261537116887731	0.407	0.296	2.58112250601306e-69	Fibroblast	FNDC3B
UXS1	1.29711899843533e-72	0.251503971927346	0.279	0.185	2.0035300049832e-68	Fibroblast	UXS1
AGO3	1.69827820691147e-72	0.288877913699029	0.366	0.269	2.62316051839546e-68	Fibroblast	AGO3
CHD9	1.27392301037446e-70	0.282490492239976	0.384	0.285	1.96770148182439e-66	Fibroblast	CHD9
PARD3	7.65967150147867e-70	0.35971577256297	0.794	0.694	1.1831128601184e-65	Fibroblast	PARD3
TWISTNB	7.18092704829526e-69	0.300115384301533	0.367	0.272	1.10916599187969e-64	Fibroblast	TWISTNB
ENSGALG00000052354	1.93048253510761e-68	0.253695569679337	0.819	0.711	2.98182332372721e-64	Fibroblast	ENSGALG00000052354
HIVEP1	2.33100722657981e-68	0.412905660310497	0.45	0.348	3.60047376217518e-64	Fibroblast	HIVEP1
AKAP12	9.17751223291546e-67	0.583899998491776	0.505	0.4	1.41755853949612e-62	Fibroblast	AKAP12
INTS6	9.69067546259457e-67	0.268308389839702	0.331	0.234	1.49682173195236e-62	Fibroblast	INTS6
ARHGEF12	2.0544789096139e-66	0.31468923850124	0.596	0.496	3.17334812378963e-62	Fibroblast	ARHGEF12
REV1	2.31465138477987e-66	0.293037025095284	0.283	0.194	3.57521052893099e-62	Fibroblast	REV1
PLCB1	3.54921018430046e-65	0.433833090789365	0.424	0.321	5.48211005067049e-61	Fibroblast	PLCB1
KLF2	4.85075105417587e-65	0.652174156180432	0.336	0.247	7.49247007828005e-61	Fibroblast	KLF2
RASA2	2.18943108755029e-64	0.255713048946489	0.306	0.215	3.38179525783018e-60	Fibroblast	RASA2
UBE3C	4.3609913233496e-64	0.351271161577078	0.255	0.172	6.73598719804580e-60	Fibroblast	UBE3C
BRF1	7.47801676079135e-64	0.276499378121398	0.392	0.299	1.15505446887183e-59	Fibroblast	BRF1
PHF20	1.04997497803726e-62	0.281279880336864	0.419	0.328	1.62179135107636e-58	Fibroblast	PHF20
NR3C2	1.86801465165279e-62	0.323402930617797	0.399	0.299	2.8853354309429e-58	Fibroblast	NR3C2
RBM39	2.07148792433105e-62	0.282287189759982	0.768	0.684	3.19962024792174e-58	Fibroblast	RBM39
KIF2A	2.20135179402361e-62	0.250580273158346	0.47	0.377	3.40020798104886e-58	Fibroblast	KIF2A
ENSGALG00000039468	4.49109090580513e-62	0.297512578818042	0.286	0.201	6.93693901310661e-58	Fibroblast	ENSGALG00000039468
ZNF407	3.85930701560239e-61	0.335661181572618	0.511	0.417	5.96108561629945e-57	Fibroblast	ZNF407
PUM1	4.23267441170629e-60	0.251237438670882	0.676	0.583	6.53778889632154e-56	Fibroblast	PUM1
SNX14	5.13163287049618e-60	0.278846453552394	0.264	0.18	7.9263201317684e-56	Fibroblast	SNX14
ANO5	1.25468659005041e-59	0.261698641884803	0.491	0.395	1.93798890699186e-55	Fibroblast	ANO5
R3HDM1	4.1151018782144e-58	0.25225510512084	0.382	0.295	6.35618636108996e-54	Fibroblast	R3HDM1
BTG1	5.33671634470212e-58	0.297141870812961	0.826	0.736	8.2430920660269e-54	Fibroblast	BTG1
CEBPZ	2.74099919808103e-57	0.275076326965003	0.513	0.429	4.23374736135596e-53	Fibroblast	CEBPZ
CLIP1	1.00157510188387e-56	0.292553394298073	0.329	0.243	1.54703290236982e-52	Fibroblast	CLIP1
TGFB2	5.35335622820954e-56	0.784522954204353	0.643	0.573	8.26879403009245e-52	Fibroblast	TGFB2
PTRF	2.65434368551764e-55	0.254340071611768	0.506	0.402	4.09989925665055e-51	Fibroblast	PTRF
LCLAT1	1.98925679179362e-54	0.262765356720811	0.489	0.403	3.07260604060442e-50	Fibroblast	LCLAT1
RICTOR	3.23184112174379e-53	0.276375658020941	0.277	0.197	4.99190179664546e-49	Fibroblast	RICTOR
TNPO1	5.35291933377566e-53	0.371143245108342	0.429	0.344	8.26811920294988e-49	Fibroblast	TNPO1
PTPRD1	5.55993917372179e-53	0.327829062303616	0.515	0.416	8.58788204773068e-49	Fibroblast	PTPRD
BANP	3.25033974772419e-52	0.288897591972215	0.252	0.176	5.02047477433479e-48	Fibroblast	BANP
TBL1X	1.81212537080686e-48	0.308361473703699	0.787	0.683	2.79900884774828e-44	Fibroblast	TBL1X
ADGRL2	1.45242335462555e-47	0.464466649262651	0.422	0.34	2.24341311355462e-43	Fibroblast	ADGRL2
CMSS1	8.50834156455725e-47	0.439380616311384	0.328	0.251	1.31419843806151e-42	Fibroblast	CMSS1
AEBP2	2.47982047137414e-46	0.294152324054558	0.375	0.299	3.8303307000845e-42	Fibroblast	AEBP2
NOVA1	4.91183152912663e-43	0.300163065162996	0.495	0.413	7.58681497988899e-39	Fibroblast	NOVA1
FMN1	1.25020702935477e-42	0.296759764425752	0.309	0.234	1.93106977754138e-38	Fibroblast	FMN1
BAZ2B	2.00048846646169e-40	0.252912155514429	0.628	0.55	3.08995448529672e-36	Fibroblast	BAZ2B
MDN1	2.1738436243337e-40	0.257082377824918	0.458	0.387	3.35771886214584e-36	Fibroblast	MDN1
ENSGALG00000006608	6.54521541251903e-39	0.350540623108458	0.3	0.232	1.01097397261769e-34	Fibroblast	ENSGALG00000006608
CNKSR2	2.55184085711446e-36	0.324116295667915	0.275	0.206	3.941573387899e-32	Fibroblast	CNKSR2
CSRP2	1.92999795406776e-35	0.874512456401481	0.48	0.42	2.98107483985306e-31	Fibroblast	CSRP2
ATP2B1	1.24398732691742e-31	0.315806551204298	0.501	0.439	1.92146282515664e-27	Fibroblast	ATP2B1
ESRRG	1.06883163313859e-28	0.311874008768884	0.724	0.663	1.65091734054587e-24	Fibroblast	ESRRG
S100A10	1.74808546715965e-28	0.253618141883577	0.945	0.957	2.7000928125748e-24	Fibroblast	S100A10
PNRC1	3.34127446999725e-27	0.287191748843833	0.793	0.776	5.16093254635775e-23	Fibroblast	PNRC1
GALNT18	2.40111893978842e-25	0.356798386885132	0.285	0.236	3.70876831439719e-21	Fibroblast	GALNT18
TFPI2	1.15478545559172e-20	0.349595448375249	0.28	0.238	1.78368161470697e-16	Fibroblast	TFPI2
VGLL4	1.48454704921062e-08	0.268737639475405	0.387	0.359	0.000229303137221073	Fibroblast	VGLL4
AVD	0	6.60530465354941	0.937	0.242	0	Macrophage cell	AVD
CTSD	0	4.94648294951367	0.902	0.399	0	Macrophage cell	CTSD
ENSGALG00000045115	0	4.85382796768813	0.883	0.04	0	Macrophage cell	ENSGALG00000045115
FTH1	0	4.70374866537117	1	0.983	0	Macrophage cell	FTH1
ENSGALG00000053121	0	4.65528189516295	0.841	0.058	0	Macrophage cell	ENSGALG00000053121
ENSGALG00000014585	0	4.57949903652882	0.845	0.043	0	Macrophage cell	ENSGALG00000014585
S100A12	0	4.57666883010306	0.464	0.062	0	Macrophage cell	S100A12
TGM4	0	4.42873846602089	0.658	0.053	0	Macrophage cell	TGM4
F13A1	0	4.35319626458361	0.877	0.046	0	Macrophage cell	F13A1
MARCO	0	4.14782906867607	0.823	0.025	0	Macrophage cell	MARCO
C1QB	0	4.02361615636086	0.822	0.029	0	Macrophage cell	C1QB
RSFR	0	3.98975950272493	0.821	0.025	0	Macrophage cell	RSFR
IFI30	0	3.9780670677807	0.9	0.084	0	Macrophage cell	IFI30
CSTA	0	3.8839590048969	0.788	0.072	0	Macrophage cell	CSTA
C1QC	0	3.62631819320169	0.757	0.021	0	Macrophage cell	C1QC
GSTA3	0	3.37330885463991	0.82	0.029	0	Macrophage cell	GSTA3
MAFB	0	3.29599286920761	0.916	0.315	0	Macrophage cell	MAFB
CTSS	0	3.23181945283088	0.816	0.028	0	Macrophage cell	CTSS
CDK5RAP1	0	3.21878022899342	0.757	0.035	0	Macrophage cell	CDK5RAP1
CTSB	0	3.03149589662256	0.838	0.241	0	Macrophage cell	CTSB
HMOX1	0	2.97522668600367	0.802	0.284	0	Macrophage cell	HMOX1
IFIT5	0	2.81430855495281	0.762	0.259	0	Macrophage cell	IFIT5
LYN	0	2.79903669545701	0.735	0.125	0	Macrophage cell	LYN
SPI1	0	2.76330699221346	0.728	0.014	0	Macrophage cell	SPI1
ENSGALG00000021569	0	2.75677986904687	0.636	0.01	0	Macrophage cell	ENSGALG00000021569
ENSGALG00000047587	0	2.71059448501636	0.718	0.023	0	Macrophage cell	ENSGALG00000047587
IL2RG	0	2.68394911446141	0.71	0.01	0	Macrophage cell	IL2RG
CNDP2	0	2.65894363001556	0.803	0.314	0	Macrophage cell	CNDP2
ACSBG2	0	2.62915492655557	0.716	0.223	0	Macrophage cell	ACSBG2
SLC37A2	0	2.62455615650171	0.645	0.036	0	Macrophage cell	SLC37A2
STAB1	0	2.60286517155075	0.707	0.053	0	Macrophage cell	STAB1
CCL4	0	2.52322550240785	0.52	0.025	0	Macrophage cell	CCL4
LGMN	0	2.50713320024541	0.8	0.332	0	Macrophage cell	LGMN
ANXA1	0	2.49467576651962	0.85	0.346	0	Macrophage cell	ANXA1
S100A4	0	2.48331233153503	0.84	0.388	0	Macrophage cell	S100A4
ASS1	0	2.45459379201675	0.66	0.038	0	Macrophage cell	ASS1
NPC2	0	2.43191384496946	0.758	0.238	0	Macrophage cell	NPC2
ENSGALG00000049551	0	2.38708820268805	0.502	0.006	0	Macrophage cell	ENSGALG00000049551
TPP1	0	2.37182088980484	0.804	0.363	0	Macrophage cell	TPP1
RASSF2	0	2.36406312824981	0.667	0.031	0	Macrophage cell	RASSF2
PLA2R1	0	2.34266664691595	0.651	0.097	0	Macrophage cell	PLA2R1
ENSGALG00000047864	0	2.34144741271247	0.646	0.01	0	Macrophage cell	ENSGALG00000047864
VAV3	0	2.32604957014112	0.625	0.049	0	Macrophage cell	VAV3
LCP1	0	2.32428562111034	0.624	0.008	0	Macrophage cell	LCP1
LPXN	0	2.31443898522204	0.632	0.022	0	Macrophage cell	LPXN
LAPTM5	0	2.29926352042706	0.62	0.01	0	Macrophage cell	LAPTM5
MERTK	0	2.27059802797531	0.704	0.148	0	Macrophage cell	MERTK
EXFABP	0	2.25372042664396	0.27	0.029	0	Macrophage cell	EXFABP
ENSGALG00000033530	0	2.24313437954539	0.849	0.547	0	Macrophage cell	ENSGALG00000033530
STK10	0	2.18838304024485	0.609	0.041	0	Macrophage cell	STK10
TMEM268	0	2.18790549507241	0.616	0.033	0	Macrophage cell	TMEM268
COLEC121	0	2.18398169303532	0.705	0.168	0	Macrophage cell	COLEC12
SPP1	0	2.18376089027783	0.48	0.102	0	Macrophage cell	SPP1
FCER1G	0	2.14615350711694	0.609	0.017	0	Macrophage cell	FCER1G
ATP6V0C	0	2.1322524524413	0.886	0.737	0	Macrophage cell	ATP6V0C
ENSGALG00000044326	0	2.11251743153158	0.586	0.007	0	Macrophage cell	ENSGALG00000044326
CSF1R	0	2.09963401244255	0.558	0.016	0	Macrophage cell	CSF1R
TMEM123	0	2.0983952367876	0.701	0.249	0	Macrophage cell	TMEM123
LY75	0	2.08838880661962	0.582	0.115	0	Macrophage cell	LY75
FABP5	0	2.06667551339057	0.485	0.05	0	Macrophage cell	FABP5
CD164	0	2.06493501919536	0.758	0.41	0	Macrophage cell	CD164
LAMP1	0	2.06114019526491	0.781	0.458	0	Macrophage cell	LAMP1
ACSL1	0	2.04930252068943	0.591	0.144	0	Macrophage cell	ACSL1
LIPA	0	2.04889231746119	0.635	0.161	0	Macrophage cell	LIPA
VSIG4	0	2.03877843009497	0.546	0.008	0	Macrophage cell	VSIG4
PKD2	0	2.03338749641908	0.512	0.121	0	Macrophage cell	PKD2
ENSGALG00000053860	0	2.02862556244286	0.463	0.051	0	Macrophage cell	ENSGALG00000053860
RBPJ	0	2.01620245951563	0.627	0.206	0	Macrophage cell	RBPJ
LRMDA	0	2.00215690370499	0.534	0.042	0	Macrophage cell	LRMDA
CTSC	0	1.97840768696403	0.72	0.35	0	Macrophage cell	CTSC
COTL1	0	1.94980132242565	0.895	0.512	0	Macrophage cell	COTL1
CTSK1	0	1.94843582146364	0.654	0.352	0	Macrophage cell	CTSK
ATP6AP1	0	1.91748422126846	0.626	0.198	0	Macrophage cell	ATP6AP1
SLC9A9	0	1.91567164353201	0.541	0.066	0	Macrophage cell	SLC9A9
PLIN2	0	1.90743729148919	0.758	0.464	0	Macrophage cell	PLIN2
MPP1	0	1.89930306912225	0.688	0.306	0	Macrophage cell	MPP1
HTRA1	0	1.89600615841775	0.793	0.4	0	Macrophage cell	HTRA1
ENSGALG00000054196	0	1.88904177674004	0.395	0.005	0	Macrophage cell	ENSGALG00000054196
IQGAP2	0	1.86508527319545	0.541	0.113	0	Macrophage cell	IQGAP2
OASL	0	1.86379122787252	0.802	0.403	0	Macrophage cell	OASL
NPL	0	1.86149542085424	0.545	0.031	0	Macrophage cell	NPL
LGALS3	0	1.86026008964516	0.515	0.056	0	Macrophage cell	LGALS3
ABCA1	0	1.84499884348801	0.512	0.072	0	Macrophage cell	ABCA1
ASAH1	0	1.83040636710283	0.621	0.181	0	Macrophage cell	ASAH1
CD36	0	1.79276400396458	0.423	0.01	0	Macrophage cell	CD36
GALNT1	0	1.79031722642571	0.727	0.464	0	Macrophage cell	GALNT1
ZNFX1	0	1.76550592192313	0.675	0.281	0	Macrophage cell	ZNFX1
FYB	0	1.75169811509846	0.465	0.004	0	Macrophage cell	FYB
ROBO21	0	1.74336786275036	0.546	0.128	0	Macrophage cell	ROBO2
RNASE6	0	1.73728739288674	0.411	0.004	0	Macrophage cell	RNASE6
GLRX	0	1.73060150732301	0.501	0.038	0	Macrophage cell	GLRX
SAT1	0	1.71399070092087	0.826	0.608	0	Macrophage cell	SAT1
PTPN6	0	1.69873630876495	0.489	0.012	0	Macrophage cell	PTPN6
SNX10	0	1.68914489446953	0.499	0.082	0	Macrophage cell	SNX10
CD48	0	1.6853283028631	0.485	0.005	0	Macrophage cell	CD48
PIK3AP1	0	1.68464785732455	0.516	0.05	0	Macrophage cell	PIK3AP1
LDHA1	0	1.66649131511929	0.831	0.479	0	Macrophage cell	LDHA
RAB20	0	1.65473122659334	0.574	0.213	0	Macrophage cell	RAB20
PLAC8	0	1.64491877692176	0.339	0.034	0	Macrophage cell	PLAC8
IFIH1	0	1.63075692727538	0.352	0.09	0	Macrophage cell	IFIH1
ENSGALG00000047283	0	1.62407623054847	0.465	0.005	0	Macrophage cell	ENSGALG00000047283
TCIRG1	0	1.62173944081359	0.499	0.071	0	Macrophage cell	TCIRG1
ITGB5	0	1.60209428123482	0.504	0.101	0	Macrophage cell	ITGB5
RNF213	0	1.60079489894458	0.494	0.089	0	Macrophage cell	RNF213
CG-1B1	0	1.58501103422302	0.917	0.655	0	Macrophage cell	CG-1B
CTSA	0	1.58344286271696	0.656	0.397	0	Macrophage cell	CTSA
ABHD12	0	1.5827863763902	0.499	0.088	0	Macrophage cell	ABHD12
HEBP1	0	1.54052567505089	0.472	0.083	0	Macrophage cell	HEBP1
DNASE2B	0	1.53885997934332	0.42	0.012	0	Macrophage cell	DNASE2B
CTSZ	0	1.53661750456842	0.513	0.194	0	Macrophage cell	CTSZ
DHRS7	0	1.52264032090472	0.586	0.273	0	Macrophage cell	DHRS7
GNS	0	1.52039675424786	0.55	0.2	0	Macrophage cell	GNS
LY96	0	1.51318777008142	0.458	0.044	0	Macrophage cell	LY96
PTPRC	0	1.50760420148322	0.418	0.021	0	Macrophage cell	PTPRC
TLR1B	0	1.50205042962265	0.442	0.051	0	Macrophage cell	TLR1B
SMPD1	0	1.49062040509864	0.629	0.314	0	Macrophage cell	SMPD1
OAZ1	0	1.48784668606338	0.837	0.73	0	Macrophage cell	OAZ1
RAB8B	0	1.4839062848491	0.574	0.253	0	Macrophage cell	RAB8B
HHEX	0	1.469536150742	0.515	0.167	0	Macrophage cell	HHEX
P2RY13	0	1.46034336953028	0.408	0.004	0	Macrophage cell	P2RY13
FNIP1	0	1.45035590078443	0.459	0.099	0	Macrophage cell	FNIP1
ARPC1B1	0	1.44956908217092	0.718	0.413	0	Macrophage cell	ARPC1B
C4	0	1.44786556085031	0.482	0.1	0	Macrophage cell	C4
CD80	0	1.44393569503719	0.397	0.004	0	Macrophage cell	CD80
ENSGALG00000047741	0	1.43755248645362	0.265	0.008	0	Macrophage cell	ENSGALG00000047741
MGAT5B	0	1.42840960656784	0.335	0.007	0	Macrophage cell	MGAT5B
PCSK5	0	1.42439415842578	0.451	0.165	0	Macrophage cell	PCSK5
ATP6V1A	0	1.41566951361798	0.546	0.224	0	Macrophage cell	ATP6V1A
TF	0	1.41483946073179	0.335	0.006	0	Macrophage cell	TF
PLEK	0	1.40666618535743	0.383	0.013	0	Macrophage cell	PLEK
CERT1	0	1.4018883303466	0.419	0.116	0	Macrophage cell	CERT1
PQLC2	0	1.39800204120978	0.435	0.074	0	Macrophage cell	PQLC2
MGAT4A	0	1.39193585554931	0.395	0.029	0	Macrophage cell	MGAT4A
SLC7A5	0	1.38858261631843	0.503	0.161	0	Macrophage cell	SLC7A5
MARCH8	0	1.38843141772221	0.543	0.247	0	Macrophage cell	MARCH8
MYO1F	0	1.3715053807769	0.403	0.006	0	Macrophage cell	MYO1F
PPARG	0	1.37125537708889	0.376	0.063	0	Macrophage cell	PPARG
CLTA	0	1.35368341069348	0.606	0.372	0	Macrophage cell	CLTA
ZEB2	0	1.35261415211759	0.812	0.726	0	Macrophage cell	ZEB2
ANKH	0	1.35159247438515	0.595	0.345	0	Macrophage cell	ANKH
NET1	0	1.34783652572789	0.616	0.353	0	Macrophage cell	NET1
TBXAS1	0	1.3477798793697	0.362	0.004	0	Macrophage cell	TBXAS1
GPR34	0	1.34258060156509	0.352	0.004	0	Macrophage cell	GPR34
SLC43A2	0	1.33892009445754	0.487	0.17	0	Macrophage cell	SLC43A2
CD200R1	0	1.33263463507784	0.343	0.004	0	Macrophage cell	CD200R1
C3AR1	0	1.3315128313543	0.353	0.003	0	Macrophage cell	C3AR1
ADSS	0	1.31796598698517	0.611	0.353	0	Macrophage cell	ADSS
COMT	0	1.3179574797482	0.456	0.119	0	Macrophage cell	COMT
ATP6V1E1	0	1.31216725534938	0.606	0.408	0	Macrophage cell	ATP6V1E1
ENSGALG00000008404	0	1.3101532080415	0.417	0.105	0	Macrophage cell	ENSGALG00000008404
SNX5	0	1.31013653885318	0.414	0.079	0	Macrophage cell	SNX5
TRANK1	0	1.30620013557882	0.333	0.097	0	Macrophage cell	TRANK1
ASL2	0	1.30298459075593	0.383	0.034	0	Macrophage cell	ASL2
LY6E	0	1.30084318159933	0.694	0.399	0	Macrophage cell	LY6E
CCR2	0	1.30012311855664	0.342	0.015	0	Macrophage cell	CCR2
GNAI2	0	1.29894202314923	0.666	0.464	0	Macrophage cell	GNAI2
GPX1	0	1.298551385933	0.805	0.67	0	Macrophage cell	GPX1
PRDX61	0	1.28686656745605	0.784	0.669	0	Macrophage cell	PRDX6
PSTPIP1	0	1.28309042145312	0.35	0.008	0	Macrophage cell	PSTPIP1
ACP5	0	1.28097757625723	0.325	0.008	0	Macrophage cell	ACP5
NCKAP1L	0	1.27666605577435	0.387	0.011	0	Macrophage cell	NCKAP1L
CORO1C	0	1.27522652043896	0.717	0.57	0	Macrophage cell	CORO1C
SAMSN1	0	1.27438055387841	0.334	0.009	0	Macrophage cell	SAMSN1
ADAP2	0	1.27412282279349	0.387	0.024	0	Macrophage cell	ADAP2
BIRC3	0	1.26932469899262	0.418	0.144	0	Macrophage cell	BIRC3
PHACTR3	0	1.26661285987238	0.332	0.021	0	Macrophage cell	PHACTR3
RCSD1	0	1.26293898899804	0.453	0.131	0	Macrophage cell	RCSD1
S100A111	0	1.26036527113967	0.802	0.454	0	Macrophage cell	S100A11
RAC2	0	1.25904104699745	0.338	0.007	0	Macrophage cell	RAC2
IL8	0	1.25504812103633	0.252	0.022	0	Macrophage cell	IL8
MGST1	0	1.25408654374071	0.529	0.303	0	Macrophage cell	MGST1
CYBB	0	1.25348445045542	0.339	0.004	0	Macrophage cell	CYBB
AGPAT3	0	1.25287294426824	0.406	0.096	0	Macrophage cell	AGPAT3
APPL21	0	1.25245944182919	0.485	0.2	0	Macrophage cell	APPL2
RAB5C	0	1.24891589235743	0.636	0.456	0	Macrophage cell	RAB5C
CSF2RA	0	1.24794102413399	0.363	0.004	0	Macrophage cell	CSF2RA
PSAP	0	1.23885653265559	0.409	0.096	0	Macrophage cell	PSAP
ATP6V1C2	0	1.23277496333939	0.385	0.043	0	Macrophage cell	ATP6V1C2
IKZF1	0	1.22742820969766	0.293	0.002	0	Macrophage cell	IKZF1
CYTH1	0	1.22433859242205	0.402	0.103	0	Macrophage cell	CYTH1
METRNL1	0	1.22410112765465	0.542	0.221	0	Macrophage cell	METRNL
LY86	0	1.21873561639328	0.285	0.004	0	Macrophage cell	LY86
C3	0	1.21705884848005	0.528	0.286	0	Macrophage cell	C3
SGK3	0	1.20785283857664	0.415	0.104	0	Macrophage cell	SGK3
GBP	0	1.20514826936454	0.318	0.009	0	Macrophage cell	GBP
ENSGALG00000038671	0	1.20390445886094	0.44	0.136	0	Macrophage cell	ENSGALG00000038671
ATP6V1B2	0	1.19610097326592	0.515	0.278	0	Macrophage cell	ATP6V1B2
CD44	0	1.19343906358142	0.647	0.438	0	Macrophage cell	CD44
TKT1	0	1.18877833093622	0.551	0.282	0	Macrophage cell	TKT
GUSB	0	1.18529369321145	0.443	0.171	0	Macrophage cell	GUSB
IL15	0	1.18320922916362	0.316	0.009	0	Macrophage cell	IL15
RUBCNL	0	1.17486228557572	0.335	0.022	0	Macrophage cell	RUBCNL
ASAP11	0	1.17443504096158	0.452	0.196	0	Macrophage cell	ASAP1
PIK3CB	0	1.17420899403034	0.438	0.153	0	Macrophage cell	PIK3CB
EEPD1	0	1.1738010134075	0.449	0.182	0	Macrophage cell	EEPD1
SNTB1	0	1.17360677923152	0.383	0.088	0	Macrophage cell	SNTB1
AP2M1	0	1.17271336107588	0.715	0.621	0	Macrophage cell	AP2M1
PGAP2	0	1.16527010997226	0.439	0.193	0	Macrophage cell	PGAP2
CLTC	0	1.16413256767328	0.665	0.526	0	Macrophage cell	CLTC
ACOD1	0	1.15753232987803	0.26	0.003	0	Macrophage cell	ACOD1
ENSGALG00000012061	0	1.15201358378133	0.312	0.005	0	Macrophage cell	ENSGALG00000012061
CD74	0	1.14575309733241	0.267	0.023	0	Macrophage cell	CD74
GPX4	0	1.142281780852	0.781	0.697	0	Macrophage cell	GPX4
ARHGAP15	0	1.1416253006479	0.278	0.031	0	Macrophage cell	ARHGAP15
SERPINI1	0	1.13477456292419	0.32	0.098	0	Macrophage cell	SERPINI1
SCPEP1	0	1.13406913315715	0.375	0.071	0	Macrophage cell	SCPEP1
TLR2B	0	1.12239309112147	0.303	0.01	0	Macrophage cell	TLR2B
ACTB1	0	1.11673043185321	0.995	0.978	0	Macrophage cell	ACTB
RGS18	0	1.11066778548649	0.302	0.003	0	Macrophage cell	RGS18
BIN2	0	1.10425223806373	0.316	0.003	0	Macrophage cell	BIN2
SWAP70	0	1.10145334158016	0.444	0.212	0	Macrophage cell	SWAP70
LFNG1	0	1.10120812117046	0.44	0.164	0	Macrophage cell	LFNG
LCP2	0	1.10033612193312	0.31	0.002	0	Macrophage cell	LCP2
SLCO2B1	0	1.09783613257637	0.317	0.005	0	Macrophage cell	SLCO2B1
ATP1B1	0	1.09672664624061	0.53	0.279	0	Macrophage cell	ATP1B1
PRDX1	0	1.08962958623744	0.882	0.862	0	Macrophage cell	PRDX1
BTK	0	1.08192655807498	0.322	0.007	0	Macrophage cell	BTK
MBP	0	1.08174026052826	0.343	0.038	0	Macrophage cell	MBP
ABCD2	0	1.05524326761905	0.328	0.064	0	Macrophage cell	ABCD2
SH2D6	0	1.05204253110387	0.286	0.007	0	Macrophage cell	SH2D6
ARHGAP30	0	1.05111891302723	0.305	0.003	0	Macrophage cell	ARHGAP30
PLSCR1	0	1.04633628818518	0.353	0.101	0	Macrophage cell	PLSCR1
ENSGALG00000001304	0	1.04101214521571	0.284	0.046	0	Macrophage cell	ENSGALG00000001304
CD300LG	0	1.03760920354149	0.309	0.011	0	Macrophage cell	CD300LG
CHIR-IG1-5	0	1.02250571449979	0.274	0.002	0	Macrophage cell	CHIR-IG1-5
SLC2A6	0	1.02123812336314	0.304	0.008	0	Macrophage cell	SLC2A6
ENSGALG00000029485	0	1.02105157747318	0.294	0.023	0	Macrophage cell	ENSGALG00000029485
PTAFR	0	1.01422319087622	0.3	0.005	0	Macrophage cell	PTAFR
ANGPT1	0	1.00928621784273	0.253	0.031	0	Macrophage cell	ANGPT1
FAP1	0	1.00396877406828	0.413	0.144	0	Macrophage cell	FAP
PLBD1	0	1.00284366416621	0.312	0.072	0	Macrophage cell	PLBD1
ENSGALG00000007123	0	1.00259201892375	0.266	0.007	0	Macrophage cell	ENSGALG00000007123
ELMO11	0	0.999849482382886	0.377	0.117	0	Macrophage cell	ELMO1
TNFRSF1B	0	0.998591921119723	0.293	0.015	0	Macrophage cell	TNFRSF1B
ENSGALG00000048767	0	0.985489399501609	0.274	0.002	0	Macrophage cell	ENSGALG00000048767
IL10RB	0	0.975649890141288	0.312	0.062	0	Macrophage cell	IL10RB
MECR	0	0.967205583648266	0.294	0.049	0	Macrophage cell	MECR
NINJ1	0	0.960387051910877	0.344	0.126	0	Macrophage cell	NINJ1
ENSGALG00000038146	0	0.960159659632949	0.283	0.033	0	Macrophage cell	ENSGALG00000038146
PTGDR	0	0.956704634446989	0.308	0.067	0	Macrophage cell	PTGDR
ENSGALG00000015183	0	0.946465274222555	0.273	0.028	0	Macrophage cell	ENSGALG00000015183
ANXA7	0	0.946210161808709	0.349	0.114	0	Macrophage cell	ANXA7
ENSGALG00000048671	0	0.935792507995065	0.287	0.042	0	Macrophage cell	ENSGALG00000048671
THEMIS2	0	0.935450950159672	0.251	0.005	0	Macrophage cell	THEMIS2
CYB561A3	0	0.930064539382223	0.265	0.069	0	Macrophage cell	CYB561A3
ST6GAL1	0	0.925160480503638	0.276	0.033	0	Macrophage cell	ST6GAL1
TLR4	0	0.915059077932714	0.269	0.002	0	Macrophage cell	TLR4
SORBS1	0	0.904888395744725	0.323	0.098	0	Macrophage cell	SORBS1
ABCG2	0	0.900667380640275	0.278	0.063	0	Macrophage cell	ABCG2
ICOSLG	0	0.884764169713125	0.286	0.063	0	Macrophage cell	ICOSLG
NRROS	0	0.869076060941442	0.254	0.006	0	Macrophage cell	NRROS
IL6R	0	0.840357299943234	0.263	0.038	0	Macrophage cell	IL6R
PTPRJ	0	0.833221753821439	0.28	0.053	0	Macrophage cell	PTPRJ
ENSGALG00000050882	0	0.818557996481911	0.277	0.057	0	Macrophage cell	ENSGALG00000050882
SLC40A1	0	0.787947414297818	0.266	0.077	0	Macrophage cell	SLC40A1
PLA2G4A	0	0.78492970475064	0.262	0.038	0	Macrophage cell	PLA2G4A
CKB1	0	0.778227989349723	0.845	0.623	0	Macrophage cell	CKB
SLC17A5	0	0.778063038067046	0.282	0.083	0	Macrophage cell	SLC17A5
USP18	3.16817179256337e-306	1.04240442340303	0.53	0.281	4.89355815079339e-302	Macrophage cell	USP18
ENSGALG00000038783	3.3944718180734e-304	0.899681703288845	0.336	0.125	5.24310117019617e-300	Macrophage cell	ENSGALG00000038783
WDFY2	9.30291711464856e-303	0.969389277471195	0.352	0.135	1.43692857752862e-298	Macrophage cell	WDFY2
SMAP2	5.70124336131689e-302	1.16421133579389	0.459	0.239	8.80614049589007e-298	Macrophage cell	SMAP2
EXOC6	3.80381935400195e-298	1.21144516777166	0.493	0.271	5.87537937419141e-294	Macrophage cell	EXOC6
SLC6A6	3.37468466131593e-290	1.04791170861895	0.371	0.149	5.21253792786859e-286	Macrophage cell	SLC6A6
SEPT51	6.65489052855351e-276	0.88808517031343	0.369	0.153	1.02791439104037e-271	Macrophage cell	SEPT5
TTYH31	1.03346945282592e-275	1.13093377639471	0.472	0.261	1.59629691683492e-271	Macrophage cell	TTYH3
BRI3	4.65745999620629e-274	0.967651964400747	0.751	0.74	7.19391271014024e-270	Macrophage cell	BRI3
DOCK4	2.61396239815698e-273	0.905643670268994	0.309	0.111	4.03752632019327e-269	Macrophage cell	DOCK4
PLEKHB2	1.41926957747459e-272	0.85211633761884	0.333	0.131	2.19220378936725e-268	Macrophage cell	PLEKHB2
INSIG1	5.54950849432575e-272	1.48357838225181	0.594	0.429	8.57177082033556e-268	Macrophage cell	INSIG1
PEPD	3.44668381779986e-270	0.990478321038537	0.456	0.246	5.32374782497366e-266	Macrophage cell	PEPD
ATP6AP2	1.04013456579516e-263	0.959805993505524	0.376	0.171	1.60659185032721e-259	Macrophage cell	ATP6AP2
IFI27L2	4.42886646607408e-260	1.67787077305944	0.365	0.16	6.84082714349802e-256	Macrophage cell	IFI27L2
RNASET2	7.68400567804426e-259	0.93164833358848	0.307	0.114	1.18687151703072e-254	Macrophage cell	RNASET2
SNX2	1.33066066854235e-254	1.13204016359478	0.476	0.281	2.05533846863051e-250	Macrophage cell	SNX2
ALDOC	2.47973964003294e-254	0.669078814980896	0.852	0.82	3.83020584799488e-250	Macrophage cell	ALDOC
ATP6V0E1	2.28812940947408e-246	1.11839854242934	0.59	0.45	3.53424468587367e-242	Macrophage cell	ATP6V0E1
HEXA	1.45877147161888e-244	0.724307610184776	0.251	0.082	2.25321841506253e-240	Macrophage cell	HEXA
MTSS11	1.48419200224764e-244	0.922920283701685	0.606	0.393	2.2924829666717e-240	Macrophage cell	MTSS1
TNFRSF21	1.86123953244818e-243	1.01931318067524	0.558	0.388	2.87487058181946e-239	Macrophage cell	TNFRSF21
IFNAR1	5.76689335530389e-240	0.828781015701483	0.318	0.13	8.90754347660239e-236	Macrophage cell	IFNAR1
PDE8A	8.78694193959345e-240	0.898097307900506	0.314	0.124	1.3572310519896e-235	Macrophage cell	PDE8A
C12orf75	4.05736788328788e-238	0.70795905107247	0.262	0.09	6.26701043252646e-234	Macrophage cell	C12orf75
SH3KBP1	2.35201561353393e-235	1.19204145907498	0.517	0.335	3.63292331666452e-231	Macrophage cell	SH3KBP1
SEC61B1	4.90187306555194e-234	0.870022959846313	0.798	0.809	7.57143313705152e-230	Macrophage cell	SEC61B
SRI	1.50514058187798e-231	1.06090990239512	0.498	0.319	2.32484014276873e-227	Macrophage cell	SRI
PLXNB21	3.02242095676738e-231	1.22719306359969	0.592	0.438	4.6684314098229e-227	Macrophage cell	PLXNB2
MCL1	2.23606331829717e-229	1.09084980220745	0.547	0.383	3.45382340144181e-225	Macrophage cell	MCL1
RALB	2.70790620514373e-227	1.0013953803524	0.5	0.329	4.182631924465e-223	Macrophage cell	RALB
MITF	8.42457557476272e-227	0.822764293627479	0.282	0.106	1.30125994327785e-222	Macrophage cell	MITF
BASP11	3.55615796533703e-226	0.700453313830418	0.797	0.721	5.49284159325958e-222	Macrophage cell	BASP1
PNRC11	9.62489461083474e-225	0.800707891618972	0.809	0.776	1.48666122158953e-220	Macrophage cell	PNRC1
RHOA	2.96627643411654e-220	0.594609915861089	0.883	0.912	4.58171058013641e-216	Macrophage cell	RHOA
CYB5A	7.71334842160261e-220	1.09767035904918	0.418	0.234	1.19140379720074e-215	Macrophage cell	CYB5A
ENSGALG00000046098	3.97893909540224e-216	0.986044839070338	0.461	0.278	6.14586932675831e-212	Macrophage cell	ENSGALG00000046098
RAB3IL1	1.12672406970574e-215	0.918807311783234	0.402	0.216	1.74033799806749e-211	Macrophage cell	RAB3IL1
AP2A2	5.4488146850578e-215	1.06850568262239	0.594	0.492	8.41623916254028e-211	Macrophage cell	AP2A2
CALM1	1.88590762348531e-214	0.615255092846355	0.883	0.908	2.91297291523541e-210	Macrophage cell	CALM1
RNASEK	4.15434193358527e-214	1.14927148574706	0.612	0.506	6.41679655061581e-210	Macrophage cell	RNASEK
PREX11	2.39252868524605e-210	0.834822230072846	0.387	0.193	3.69549980723105e-206	Macrophage cell	PREX1
ATP1A1	1.14913896757507e-209	0.876001374797738	0.641	0.534	1.77496004931645e-205	Macrophage cell	ATP1A1
SLC23A2	1.4922350782689e-209	0.83739146400194	0.281	0.112	2.30490630189414e-205	Macrophage cell	SLC23A2
SDCBP	4.65923224707952e-208	0.968178200106557	0.685	0.619	7.19665012883903e-204	Macrophage cell	SDCBP
M6PR	2.2338891677541e-207	0.936265308651731	0.473	0.303	3.45046520851299e-203	Macrophage cell	M6PR
ENSGALG00000012072	2.27815952360856e-197	0.766392160399978	0.308	0.136	3.51884520016579e-193	Macrophage cell	ENSGALG00000012072
RAB1B	2.44538632440556e-197	0.632248824936765	0.79	0.84	3.77714371667683e-193	Macrophage cell	RAB1B
BACH1	6.57287151711839e-194	0.869220168268406	0.424	0.246	1.01524573453411e-189	Macrophage cell	BACH1
ENSGALG000000501321	2.17987628480818e-191	0.569760141652873	0.999	1	3.36703690951472e-187	Macrophage cell	ENSGALG00000050132
CRIP1	4.52910456391814e-191	0.862085367413544	0.461	0.253	6.99565490942795e-187	Macrophage cell	CRIP1
CTSV	1.41719437444674e-190	1.37617162140969	0.593	0.46	2.18899843077044e-186	Macrophage cell	CTSV
S100A6	1.25430503529983e-185	0.493185302994245	0.952	0.889	1.93739955752411e-181	Macrophage cell	S100A6
AP3M2	2.13889203646365e-185	0.758240020160108	0.302	0.138	3.30373263952175e-181	Macrophage cell	AP3M2
ALCAM1	3.96130165912786e-180	0.640593405501894	0.302	0.128	6.1186265426889e-176	Macrophage cell	ALCAM
ARPC4	7.05455416716582e-179	0.661442225318626	0.772	0.805	1.08964643666043e-174	Macrophage cell	ARPC4
SGK1	1.37292239053339e-176	0.822389461797379	0.433	0.249	2.12061592441788e-172	Macrophage cell	SGK1
IL6ST	1.37780907918436e-176	0.881658605810635	0.353	0.187	2.12816390370816e-172	Macrophage cell	IL6ST
NMI	4.04760505470392e-176	0.901664008614653	0.408	0.241	6.25193076749567e-172	Macrophage cell	NMI
BAG5	8.57237795025639e-175	0.825666106116862	0.31	0.151	1.3240894981966e-170	Macrophage cell	BAG5
GNG5	9.40939386026578e-175	0.601008333130045	0.821	0.837	1.45337497565665e-170	Macrophage cell	GNG5
MGAT5	2.44018314150051e-174	0.772806429163994	0.31	0.146	3.76910688036168e-170	Macrophage cell	MGAT5
EPS81	1.44782158535948e-173	0.682556223026002	0.33	0.158	2.23630522074625e-169	Macrophage cell	EPS8
SLC2A141	1.77719709249746e-172	0.894211194195989	0.449	0.277	2.74505862907158e-168	Macrophage cell	SLC2A14
TUT4	4.62745835222607e-172	0.972183436659525	0.383	0.222	7.14757217084839e-168	Macrophage cell	TUT4
FABP31	3.78769868836193e-169	0.395444743183164	0.698	0.463	5.85047939404383e-165	Macrophage cell	FABP3
ACTR31	1.98548640981195e-167	0.748752185798962	0.728	0.736	3.06678230859555e-163	Macrophage cell	ACTR3
DSTN1	4.8728187593191e-167	0.622669747942707	0.861	0.859	7.52655585564429e-163	Macrophage cell	DSTN
PTPRA	8.89862085584235e-167	0.879435371441841	0.389	0.229	1.37448097739341e-162	Macrophage cell	PTPRA
CMPK2	1.56531688724195e-165	0.748725197720254	0.319	0.155	2.41778846403391e-161	Macrophage cell	CMPK2
MGST3	2.42140324775651e-164	0.928917254482727	0.6	0.539	3.7400994564847e-160	Macrophage cell	MGST3
ARHGDIB1	1.35340393605779e-163	0.827725220686495	0.49	0.326	2.09046771963487e-159	Macrophage cell	ARHGDIB
CMIP	1.74618251722871e-163	0.889769418052183	0.392	0.231	2.69715351611147e-159	Macrophage cell	CMIP
RGS14	2.39332935955926e-160	0.658345614094652	0.251	0.107	3.69673652877523e-156	Macrophage cell	RGS14
GSTO2	6.08466933784525e-159	0.763162866167336	0.261	0.117	9.39838025923577e-155	Macrophage cell	GSTO2
CLIC2	9.89242489740586e-157	0.711054470263281	0.315	0.155	1.52798394965331e-152	Macrophage cell	CLIC2
SIPA1L2	1.91809138990783e-156	0.855185926473837	0.39	0.222	2.96268396085163e-152	Macrophage cell	SIPA1L2
HIF1A	2.96266478965566e-155	0.951813347777977	0.502	0.386	4.57613203410213e-151	Macrophage cell	HIF1A
MGAT11	1.23750834859305e-153	0.893295381966219	0.534	0.418	1.91145539523683e-149	Macrophage cell	MGAT1
FAM49A	5.9245995106416e-153	0.898809634256445	0.513	0.395	9.15113640413702e-149	Macrophage cell	FAM49A
ENSGALG00000026152	2.26009840912613e-152	0.779173697527675	0.322	0.166	3.49094800273621e-148	Macrophage cell	ENSGALG00000026152
SQSTM1	2.42982644599725e-149	1.23414793151077	0.402	0.249	3.75310992848736e-145	Macrophage cell	SQSTM1
ATP6V0D1	8.7203809014856e-149	0.822759850602938	0.382	0.235	1.34695003404347e-144	Macrophage cell	ATP6V0D1
G0S21	5.11153421239789e-148	1.13147747092219	0.461	0.289	7.89527574446979e-144	Macrophage cell	G0S2
CSTB	5.48995481556151e-148	0.858831758101848	0.33	0.181	8.47978420811631e-144	Macrophage cell	CSTB
WDFY3	2.03560447751321e-147	0.921328212895581	0.522	0.414	3.1441946759669e-143	Macrophage cell	WDFY3
LTA4H	1.10892450160965e-144	1.0203923232426	0.356	0.212	1.71284478518626e-140	Macrophage cell	LTA4H
BCL2L1	2.41052005152389e-143	0.74900656628484	0.351	0.202	3.72328927158381e-139	Macrophage cell	BCL2L1
ZC3HAV1	1.54064685260343e-142	0.713746849610805	0.313	0.163	2.37968312853126e-138	Macrophage cell	ZC3HAV1
CCSER11	2.11623452396286e-142	0.792942548285138	0.525	0.368	3.26873584571304e-138	Macrophage cell	CCSER1
TFRC	5.76391488669118e-142	0.963425920695344	0.453	0.326	8.90294293398319e-138	Macrophage cell	TFRC
GNAI3	3.02322827927923e-140	0.869176874988056	0.589	0.518	4.6696784001747e-136	Macrophage cell	GNAI3
NFE2L2	8.13319635770263e-140	0.89672331512696	0.499	0.395	1.25625350941075e-135	Macrophage cell	NFE2L2
COX3	1.81771241704701e-137	0.262642621651284	0.981	0.99	2.80763859937082e-133	Macrophage cell	COX3
ELOVL1	3.32974751684581e-137	0.705517978648168	0.365	0.218	5.14312801452003e-133	Macrophage cell	ELOVL1
PDCD10	5.35424380986041e-137	0.971517667774847	0.526	0.439	8.27016498871039e-133	Macrophage cell	PDCD10
WWP1	5.95775559311768e-137	0.896325583029276	0.337	0.194	9.20234928912957e-133	Macrophage cell	WWP1
DAB2	6.04159679855708e-137	0.644926174164093	0.272	0.128	9.33185041505127e-133	Macrophage cell	DAB2
RAP2B	3.96366621606641e-135	0.789078749644629	0.36	0.219	6.12227883733617e-131	Macrophage cell	RAP2B
RAPGEF2	7.84684613495345e-133	0.873440163752587	0.607	0.541	1.21202385400491e-128	Macrophage cell	RAPGEF2
ATP6V0B	8.02890467494495e-133	0.887189180458115	0.501	0.412	1.240144616092e-128	Macrophage cell	ATP6V0B
RP2	2.52047099861278e-127	0.687152210465873	0.29	0.155	3.8931195044573e-123	Macrophage cell	RP2
ARPC3	3.68823498174883e-126	0.827509638143079	0.574	0.53	5.69684775280924e-122	Macrophage cell	ARPC3
ARHGDIA	1.69627306894096e-123	0.701589976423496	0.676	0.701	2.6200633822862e-119	Macrophage cell	ARHGDIA
MYO9A	1.01478281484308e-122	0.753953345147837	0.429	0.293	1.56743353580661e-118	Macrophage cell	MYO9A
LDLRAD41	5.06141644924692e-122	0.852128235499318	0.385	0.245	7.8178638475068e-118	Macrophage cell	LDLRAD4
DGKZ	4.49255507569652e-121	0.711241436476535	0.305	0.172	6.93920056992085e-117	Macrophage cell	DGKZ
NR1H3	1.89108637860283e-120	0.821058350574346	0.421	0.301	2.92097202038993e-116	Macrophage cell	NR1H3
ARHGAP12	1.35056204441025e-119	0.770493786402789	0.459	0.33	2.08607813379608e-115	Macrophage cell	ARHGAP12
PTBP11	3.58960932646124e-119	0.744642011596187	0.613	0.548	5.54451056565203e-115	Macrophage cell	PTBP1
PGD	3.66496603011464e-119	0.930961866225473	0.472	0.376	5.66090653011508e-115	Macrophage cell	PGD
NRK	9.0547171115212e-119	0.91318163759618	0.344	0.212	1.39859160504556e-114	Macrophage cell	NRK
GAB11	1.04747609147302e-116	0.857011254337468	0.431	0.306	1.61793157088923e-112	Macrophage cell	GAB1
ATP6V1H	6.07527456245702e-115	0.720117740995237	0.307	0.179	9.38386908917111e-111	Macrophage cell	ATP6V1H
TBC1D51	1.14947220070744e-111	0.869738670273433	0.537	0.463	1.77547476121271e-107	Macrophage cell	TBC1D5
ATP6V1G1	1.47701555010205e-111	0.693174187791784	0.674	0.682	2.28139821868763e-107	Macrophage cell	ATP6V1G1
MTPN	9.59938024256212e-111	0.6565730407419	0.676	0.709	1.48272027226615e-106	Macrophage cell	MTPN
ENSGALG00000029381	2.19098197177718e-110	0.740298098279226	0.285	0.158	3.38419075360703e-106	Macrophage cell	ENSGALG00000029381
ACTR21	5.255489809672e-109	0.782703771101646	0.522	0.456	8.11762956001937e-105	Macrophage cell	ACTR2
LAPTM4A1	3.00615373996188e-106	0.764706335855691	0.47	0.376	4.64330506674513e-102	Macrophage cell	LAPTM4A
ACO1	8.20028129903779e-103	0.60345021762153	0.275	0.155	1.26661544944938e-98	Macrophage cell	ACO1
ENSGALG00000041226	1.21606932023131e-101	0.714469975553937	0.364	0.249	1.87834067202928e-97	Macrophage cell	ENSGALG00000041226
AMFR	2.49609773874404e-101	0.654997778595827	0.287	0.168	3.85547256726405e-97	Macrophage cell	AMFR
DISC1	1.69380177301339e-97	0.629597746200118	0.283	0.16	2.61624621859649e-93	Macrophage cell	DISC1
ENSGALG00000036310	9.62387661420303e-96	0.754902774552628	0.376	0.265	1.4865039818298e-91	Macrophage cell	ENSGALG00000036310
PID11	2.57190180317744e-94	0.538566363203061	0.253	0.134	3.97255952518787e-90	Macrophage cell	PID1
ARPC5	2.80654494813457e-94	0.790648715012419	0.551	0.518	4.33498932688866e-90	Macrophage cell	ARPC5
LBH1	4.94997114533297e-93	0.565856982495049	0.432	0.3	7.64572543108131e-89	Macrophage cell	LBH
ENSGALG00000004509	1.23836482879873e-92	0.291759923654054	0.981	0.983	1.91277831456252e-88	Macrophage cell	ENSGALG00000004509
IGF2R	1.43697999953486e-91	0.613485822301395	0.293	0.179	2.21955930728155e-87	Macrophage cell	IGF2R
AKR1B1	2.98185893602083e-91	0.712823429826234	0.486	0.403	4.60577931257777e-87	Macrophage cell	AKR1B1
NCOA7	5.38785670442749e-89	0.604976130715879	0.259	0.147	8.32208346565871e-85	Macrophage cell	NCOA7
TMEM135	3.38007234413009e-88	0.683908414099579	0.373	0.267	5.22085974274333e-84	Macrophage cell	TMEM135
LSAMP1	5.52808617325531e-87	0.417216419222421	0.35	0.207	8.53868190321015e-83	Macrophage cell	LSAMP
CALCRL	7.34663089419567e-86	0.65902621507025	0.25	0.14	1.13476060791746e-81	Macrophage cell	CALCRL
PRELID1	4.43716493981195e-85	0.49540843476032	0.764	0.805	6.85364496603354e-81	Macrophage cell	PRELID1
ANXA11	4.55771800959087e-84	0.775540842234569	0.515	0.45	7.03985123761406e-80	Macrophage cell	ANXA11
NDFIP1	8.4237962386733e-84	0.518976432065493	0.741	0.78	1.30113956702548e-79	Macrophage cell	NDFIP1
IFNAR2	9.85295336744194e-83	0.605249034675776	0.304	0.197	1.52188717713508e-78	Macrophage cell	IFNAR2
NUP50	2.47729649944936e-81	0.746542485464798	0.467	0.402	3.82643217304948e-77	Macrophage cell	NUP50
MSN1	2.80137019539448e-81	0.578786543320442	0.608	0.588	4.32699640380631e-77	Macrophage cell	MSN
PDE7B1	7.82313029437567e-79	0.638150005289745	0.324	0.207	1.20836070526927e-74	Macrophage cell	PDE7B
B2M	1.1966728648085e-78	0.680240064706389	0.512	0.412	1.84838090698321e-74	Macrophage cell	B2M
ENSGALG000000269701	1.88097078990164e-78	0.362657232461226	0.828	0.799	2.90534748208207e-74	Macrophage cell	ENSGALG00000026970
ITM2A	3.44410283599544e-78	0.665135794515623	0.617	0.619	5.31976124047856e-74	Macrophage cell	ITM2A
LAMP2	3.24064021876209e-77	0.686025658651202	0.524	0.491	5.00549288189993e-73	Macrophage cell	LAMP2
TALDO1	4.14005238824616e-77	0.750889593023584	0.487	0.435	6.39472491888502e-73	Macrophage cell	TALDO1
CD631	1.43629589769406e-75	0.414939768682251	0.784	0.787	2.21850264357824e-71	Macrophage cell	CD63
STAT1	4.20118754662498e-75	0.639850191236447	0.321	0.219	6.48915428451695e-71	Macrophage cell	STAT1
IFI6	7.15734964964806e-75	1.54551414112059	0.409	0.289	1.10552422688464e-70	Macrophage cell	IFI6
SEC14L1	7.8848871517731e-75	0.680926507079359	0.432	0.354	1.21789966946287e-70	Macrophage cell	SEC14L1
PRNP	2.20999439344005e-72	0.532452419174025	0.295	0.184	3.41355734010749e-68	Macrophage cell	PRNP
TMTC21	7.24630341506174e-72	0.571884669931444	0.296	0.189	1.11926402549044e-67	Macrophage cell	TMTC2
SLC43A3	4.34534459825709e-69	0.581187146287218	0.289	0.194	6.7118192664679e-65	Macrophage cell	SLC43A3
EFHD1	8.11782184814943e-69	0.608243148101697	0.55	0.494	1.25387876266516e-64	Macrophage cell	EFHD1
ELOF1	4.30995456267389e-68	0.805642942831166	0.554	0.552	6.65715581750609e-64	Macrophage cell	ELOF1
ABCC5	5.24529012298748e-67	0.675052213500008	0.373	0.286	8.10187512396647e-63	Macrophage cell	ABCC5
TTYH2	3.15422635212665e-66	0.586201398376881	0.286	0.188	4.87201802349483e-62	Macrophage cell	TTYH2
ATP6V0A1	3.8672803325955e-66	0.652997577428959	0.373	0.287	5.973401201727e-62	Macrophage cell	ATP6V0A1
TNFRSF1A1	2.97084558463829e-65	0.611693121553871	0.398	0.315	4.5887680900323e-61	Macrophage cell	TNFRSF1A
FKBP15	3.27741317228213e-65	0.542685355162076	0.257	0.163	5.06229238590698e-61	Macrophage cell	FKBP15
SNX9	4.29069630801718e-65	0.670050430990975	0.318	0.228	6.62740951736333e-61	Macrophage cell	SNX9
POR	7.57036752921132e-65	0.583576121039801	0.294	0.204	1.16931896856198e-60	Macrophage cell	POR
NFKBIA	1.33812978042569e-64	0.572356540524998	0.26	0.164	2.06687525884553e-60	Macrophage cell	NFKBIA
DPP7	8.33383139776845e-64	0.617490844046538	0.287	0.196	1.28724359769931e-59	Macrophage cell	DPP7
ARL4C	2.509938310836e-62	0.620492990123084	0.456	0.375	3.87685071491728e-58	Macrophage cell	ARL4C
EPS15	4.79592042398479e-62	0.530358080634165	0.278	0.187	7.4077786868869e-58	Macrophage cell	EPS15
OSTF1	5.16336003754342e-60	0.62499577947178	0.328	0.245	7.97532591398956e-56	Macrophage cell	OSTF1
TAPBP1	1.25443338039002e-59	0.610814423347517	0.309	0.214	1.93759779935043e-55	Macrophage cell	TAPBP
CREB3	4.01342524439338e-59	0.56159265948958	0.283	0.198	6.19913663249001e-55	Macrophage cell	CREB3
LAMTOR2	4.30532842565261e-59	0.444959966804239	0.75	0.818	6.65001028626303e-55	Macrophage cell	LAMTOR2
TPM3	1.33575141527253e-58	0.386090567498304	0.76	0.811	2.06320163602995e-54	Macrophage cell	TPM3
ENSGALG00000004816	2.04063292809899e-58	0.56415086641125	0.257	0.172	3.1519616207417e-54	Macrophage cell	ENSGALG00000004816
ITPR21	2.99089752800077e-58	0.545403447243803	0.292	0.202	4.61974032174998e-54	Macrophage cell	ITPR2
GNB1	7.15446369680723e-58	0.517010681354456	0.662	0.736	1.10507846260884e-53	Macrophage cell	GNB1
PDXDC1	1.44482292765226e-57	0.60129111417524	0.296	0.213	2.23167349405168e-53	Macrophage cell	PDXDC1
MYO1E	1.53011047496116e-57	0.581905625597578	0.274	0.186	2.363408639625e-53	Macrophage cell	MYO1E
ARHGAP6	1.90091954060097e-57	0.376032608232964	0.328	0.223	2.93616032241226e-53	Macrophage cell	ARHGAP6
HIPK2	3.49267991521711e-57	0.664707508108192	0.449	0.402	5.39479339704435e-53	Macrophage cell	HIPK2
ATRN	1.07087450093047e-56	0.639242790825479	0.351	0.27	1.65407275413721e-52	Macrophage cell	ATRN
ENSGALG00000029896	2.14867493105048e-56	0.650399627942198	0.371	0.298	3.31884329850057e-52	Macrophage cell	ENSGALG00000029896
SH3BGRL31	3.88453847218624e-56	0.57317870068858	0.52	0.456	6.00005812413886e-52	Macrophage cell	SH3BGRL3
NUP88	1.3426164939373e-53	0.64408452152741	0.342	0.277	2.07380543653555e-49	Macrophage cell	NUP88
SNAP23	1.14963749813198e-52	0.502225278858666	0.252	0.171	1.77573007961465e-48	Macrophage cell	SNAP23
EVL	9.7469352528827e-52	0.627192121981634	0.427	0.376	1.50551161916026e-47	Macrophage cell	EVL
DAZAP2	2.89211707443439e-51	0.601290326363502	0.332	0.261	4.46716403317136e-47	Macrophage cell	DAZAP2
CD2AP	2.1752966225297e-50	0.551990739591949	0.329	0.256	3.35996316315938e-46	Macrophage cell	CD2AP
KIF13A	5.32501080167704e-47	0.602248001607725	0.339	0.272	8.22501168427035e-43	Macrophage cell	KIF13A
CCDC93	6.87849870347485e-47	0.506487263224221	0.277	0.203	1.06245290973873e-42	Macrophage cell	CCDC93
MAP3K51	9.31413995128464e-47	0.468613045287019	0.296	0.213	1.43866205687543e-42	Macrophage cell	MAP3K5
ITGAV1	4.3390769652273e-46	0.440193838047068	0.564	0.533	6.70213828049009e-42	Macrophage cell	ITGAV
PDLIM51	5.36574222529302e-46	0.469745912775293	0.359	0.277	8.2879254411876e-42	Macrophage cell	PDLIM5
HSP90B1	3.81397968304004e-45	0.442071475377586	0.698	0.763	5.89107301842365e-41	Macrophage cell	HSP90B1
SVIL1	3.90443869166877e-45	0.583908305105384	0.544	0.533	6.03079600315159e-41	Macrophage cell	SVIL
WDR45B	4.20767854859142e-45	0.564986080854123	0.304	0.236	6.4991802861543e-41	Macrophage cell	WDR45B
TMED10	5.17013293552554e-44	0.43729066332383	0.666	0.753	7.98578733221274e-40	Macrophage cell	TMED10
SKAP2	8.43655168232659e-44	0.562098157459811	0.32	0.253	1.30310977285217e-39	Macrophage cell	SKAP2
NUS1	1.66706250149345e-43	0.665838826479105	0.551	0.589	2.57494473980679e-39	Macrophage cell	NUS1
RPS6KA3	1.79342493409819e-43	0.518507327899518	0.293	0.221	2.77012415320807e-39	Macrophage cell	RPS6KA3
RAP1B	2.36738293373749e-42	0.584685592220435	0.534	0.557	3.65665967945093e-38	Macrophage cell	RAP1B
SGPL1	2.63177979756582e-42	0.528291542887698	0.269	0.195	4.06504707532017e-38	Macrophage cell	SGPL1
ATP6V1C1	1.77945529911318e-40	0.587494835129975	0.311	0.249	2.74854665501021e-36	Macrophage cell	ATP6V1C1
ENSGALG00000021676	6.70737997752745e-40	0.589906934596773	0.319	0.263	1.03602191132889e-35	Macrophage cell	ENSGALG00000021676
PPT1	1.09155051671305e-39	0.527139383276573	0.291	0.228	1.68600892811497e-35	Macrophage cell	PPT1
MFSD1	1.84891722957917e-39	0.477412856391576	0.281	0.215	2.85583755280798e-35	Macrophage cell	MFSD1
MVP	2.71704978810275e-39	0.508334472500554	0.32	0.254	4.19675510270351e-35	Macrophage cell	MVP
COMMD1	8.04184524050486e-39	0.621171328266439	0.45	0.442	1.24214341584838e-34	Macrophage cell	COMMD1
YWHAZ	9.6883258192664e-39	0.459784859700498	0.653	0.738	1.49645880604389e-34	Macrophage cell	YWHAZ
CALM2	1.55675405555623e-38	0.295973422635688	0.786	0.828	2.40456231421215e-34	Macrophage cell	CALM2
NDUFS8	1.6274482954082e-38	0.464240079289183	0.614	0.67	2.51375663708751e-34	Macrophage cell	NDUFS8
DENND1B	3.78788377287674e-38	0.474869643332828	0.255	0.186	5.85076527558541e-34	Macrophage cell	DENND1B
RAB35	3.72023492443856e-37	0.47994639795686	0.278	0.216	5.7462748642878e-33	Macrophage cell	RAB35
NADK	3.87265628453013e-37	0.509803506423577	0.302	0.242	5.98170489708524e-33	Macrophage cell	NADK
OSBPL9	1.12957699580569e-36	0.52372541513241	0.305	0.248	1.74474462772147e-32	Macrophage cell	OSBPL9
AP2B1	1.50461408521974e-36	0.454167715294947	0.259	0.197	2.32402691603042e-32	Macrophage cell	AP2B1
SCAMP2	3.55496179174215e-36	0.526805401565068	0.299	0.243	5.49099398352493e-32	Macrophage cell	SCAMP2
DERA	3.71402755336612e-36	0.481760689033113	0.266	0.203	5.73668695892931e-32	Macrophage cell	DERA
STX12	4.63911617503416e-36	0.537621207377786	0.321	0.27	7.16557884395777e-32	Macrophage cell	STX12
RASSF11	7.17984437893878e-36	0.558227758454025	0.44	0.4	1.10899876277088e-31	Macrophage cell	RASSF1
NCOA4	1.71518062328778e-35	0.537444844622496	0.36	0.319	2.64926799073031e-31	Macrophage cell	NCOA4
PLIN4	1.03623656570409e-34	0.538073243996888	0.383	0.337	1.60057099938653e-30	Macrophage cell	PLIN4
KLF21	1.54345364665682e-34	0.329669386326576	0.332	0.256	2.38401850262612e-30	Macrophage cell	KLF2
CDC42	1.57833380743365e-34	0.479554044349936	0.613	0.692	2.43789439896202e-30	Macrophage cell	CDC42
IDH1	1.80641873269875e-34	0.543065806833552	0.334	0.287	2.79019437452649e-30	Macrophage cell	IDH1
AZIN1	2.84631208857166e-34	0.5568229875917	0.407	0.383	4.39641365200778e-30	Macrophage cell	AZIN1
MTMR14	6.33444355740618e-34	0.506682644979191	0.259	0.201	9.78418151876959e-30	Macrophage cell	MTMR14
FAM107B	2.90792607777311e-33	0.43467453546027	0.325	0.257	4.49158261972835e-29	Macrophage cell	FAM107B
IFNGR21	3.25195246859304e-32	0.514458506437584	0.355	0.307	5.02296578298881e-28	Macrophage cell	IFNGR2
EIF2B4	6.2910547416346e-32	0.528227866891486	0.312	0.264	9.7171631539288e-28	Macrophage cell	EIF2B4
CYRIB	9.51956280954896e-32	0.603162065484392	0.395	0.367	1.47039167156293e-27	Macrophage cell	CYRIB
FOS	2.07420766888664e-31	0.533164438586434	0.28	0.215	3.20382116536231e-27	Macrophage cell	FOS
CAPZA2	3.78416777792898e-30	0.581957649551768	0.494	0.532	5.84502554978911e-26	Macrophage cell	CAPZA2
ABHD17B	5.64694891406106e-30	0.53986097484324	0.293	0.242	8.72227729265871e-26	Macrophage cell	ABHD17B
ENSGALG00000047875	6.2715222792247e-30	0.545006290320991	0.34	0.307	9.68699331249048e-26	Macrophage cell	ENSGALG00000047875
PIP4K2A	2.53301426755996e-29	0.493587369949667	0.326	0.279	3.91249383767311e-25	Macrophage cell	PIP4K2A
AGAP11	3.19674092406041e-29	0.551570741673302	0.455	0.446	4.93768603130371e-25	Macrophage cell	AGAP1
IL1RAP	7.10446634943571e-29	0.347483013500806	0.287	0.224	1.09735587233384e-24	Macrophage cell	IL1RAP
HK2	8.25795122440609e-28	0.512761145144003	0.375	0.343	1.27552314612176e-23	Macrophage cell	HK2
FNDC3A	3.53270804211366e-26	0.442568622270118	0.276	0.225	5.45662084184876e-22	Macrophage cell	FNDC3A
CAPZA1	1.74715307432299e-25	0.474619706877709	0.544	0.601	2.69865263859928e-21	Macrophage cell	CAPZA1
CNN21	1.12131598492046e-24	0.408188162148665	0.316	0.262	1.73198467030814e-20	Macrophage cell	CNN2
NDUFB2	5.06524027140896e-24	0.298493130873653	0.777	0.86	7.82377012321828e-20	Macrophage cell	NDUFB2
MYO9B1	9.38599345597748e-24	0.329202675722039	0.352	0.307	1.44976054921028e-19	Macrophage cell	MYO9B
ATP6V1D	1.75725358669887e-23	0.491681867239281	0.484	0.512	2.71425389001507e-19	Macrophage cell	ATP6V1D
PRR5	8.46550338790413e-23	0.417730157940019	0.326	0.282	1.30758165329567e-18	Macrophage cell	PRR5
NPTN	3.55883966400294e-22	0.54049762174083	0.416	0.416	5.49698374501893e-18	Macrophage cell	NPTN
FAM21C	2.73185094597593e-21	0.436669319214665	0.265	0.224	4.21961697115442e-17	Macrophage cell	FAM21C
ENSGALG00000011528	3.94887074363952e-21	0.446434671182197	0.343	0.315	6.0994257506256e-17	Macrophage cell	ENSGALG00000011528
SERP11	9.55526835718057e-21	0.268096337826353	0.797	0.884	1.47590675045011e-16	Macrophage cell	SERP1
FYN1	1.04634407192248e-20	0.448127857952396	0.377	0.355	1.61618305349147e-16	Macrophage cell	FYN
RNF5	1.07193650798276e-20	0.44327482383344	0.256	0.217	1.65571313023018e-16	Macrophage cell	RNF5
ENSGALG00000034591	1.42422438401492e-20	0.494116021386834	0.303	0.277	2.19985698354944e-16	Macrophage cell	ENSGALG00000034591
RAB7A	2.58508233177049e-20	0.488765682342939	0.582	0.664	3.99291816965269e-16	Macrophage cell	RAB7A
HSPA5	4.62409462386271e-20	0.282663717699116	0.687	0.768	7.14237655601834e-16	Macrophage cell	HSPA5
ITSN11	5.32452426404494e-20	0.473220894947939	0.458	0.471	8.22426017824382e-16	Macrophage cell	ITSN1
GRK2	8.44217790655599e-20	0.479676791015479	0.261	0.225	1.30397879944664e-15	Macrophage cell	GRK2
PTPN2	1.12074591539581e-18	0.474037742332412	0.457	0.482	1.73110414092037e-14	Macrophage cell	PTPN2
CAMK2D1	1.55944145514869e-18	0.334940025983476	0.428	0.407	2.40871327162267e-14	Macrophage cell	CAMK2D
PFDN1	3.65593111175173e-18	0.424411368481811	0.558	0.626	5.64695119521173e-14	Macrophage cell	PFDN1
WBP2NL	9.69390015688913e-18	0.453336083061636	0.286	0.259	1.49731981823309e-13	Macrophage cell	WBP2NL
VMA21	1.75719203356565e-17	0.452652796400454	0.27	0.241	2.7141588150455e-13	Macrophage cell	VMA21
DNAJA1	2.34037226836344e-17	0.435955423057214	0.453	0.464	3.61493900571418e-13	Macrophage cell	DNAJA1
USP25	5.80042303322952e-17	0.464446600965894	0.433	0.45	8.95933341712631e-13	Macrophage cell	USP25
TLN1	7.39148641911276e-17	0.449424300872428	0.428	0.447	1.14168899229616e-12	Macrophage cell	TLN1
ARPC2	1.6118868650083e-16	0.440940224875094	0.593	0.69	2.48972045169182e-12	Macrophage cell	ARPC2
TMEM230	5.68043638951988e-16	0.481587289171179	0.258	0.231	8.77400204725241e-12	Macrophage cell	TMEM230
KLHL36	7.6875021321579e-16	0.380063380315637	0.253	0.22	1.18741157933311e-11	Macrophage cell	KLHL36
CIB4	1.17270199309493e-15	0.479923136701074	0.283	0.258	1.81135549853442e-11	Macrophage cell	CIB4
POLB	1.80314262358506e-15	0.431862486843903	0.278	0.254	2.78513409638948e-11	Macrophage cell	POLB
ARF61	2.02604600287863e-15	0.301261812352115	0.65	0.731	3.12943065604634e-11	Macrophage cell	ARF6
MAP7D3	1.09733089725092e-14	0.468287181972407	0.315	0.302	1.69493730389377e-10	Macrophage cell	MAP7D3
CROT	2.6512724279969e-14	0.401416489149435	0.25	0.222	4.09515539228402e-10	Macrophage cell	CROT
AIF1L	3.56750574762743e-14	0.281860194438044	0.351	0.31	5.51036937778533e-10	Macrophage cell	AIF1L
SDHA	5.23192221993238e-14	0.460558975015848	0.41	0.437	8.08122706090756e-10	Macrophage cell	SDHA
ROCK11	8.13640821829897e-14	0.436439742572262	0.427	0.444	1.25674961339846e-09	Macrophage cell	ROCK1
SNX3	2.31154132420935e-13	0.495373977995047	0.393	0.409	3.57040672937375e-09	Macrophage cell	SNX3
GNG2	7.55570241850857e-13	0.380085054336228	0.304	0.281	1.16705379556283e-08	Macrophage cell	GNG2
CYBA	7.84396585658306e-13	0.36889097907729	0.421	0.431	1.21157896620782e-08	Macrophage cell	CYBA
PIAS1	1.54888536065023e-12	0.402065700795518	0.339	0.333	2.39240832806035e-08	Macrophage cell	PIAS1
C1H12ORF57	1.77568032767924e-12	0.33710063981747	0.648	0.751	2.74271583413336e-08	Macrophage cell	C1H12ORF57
ANXA5	1.98997503275451e-12	0.279612691704439	0.661	0.717	3.07371543559261e-08	Macrophage cell	ANXA5
GNPDA1	2.45747746564644e-12	0.451854517697319	0.296	0.284	3.79581969343749e-08	Macrophage cell	GNPDA1
CAPZB	1.56540327317781e-11	0.318954154870044	0.641	0.755	2.41792189575044e-07	Macrophage cell	CAPZB
GOLGA4	2.8759715387666e-11	0.385376360186511	0.303	0.29	4.44222563877889e-07	Macrophage cell	GOLGA4
HYOU1	6.03535650551942e-11	0.408969193081499	0.475	0.529	9.32221165842529e-07	Macrophage cell	HYOU1
APLP2	6.5703002185979e-11	0.300495278484183	0.505	0.515	1.01484857176463e-06	Macrophage cell	APLP2
LEPROT	8.64314708103042e-11	0.382073560532909	0.302	0.288	1.33502049813596e-06	Macrophage cell	LEPROT
TTC31	1.05150130443251e-10	0.406573130454076	0.278	0.261	1.62414891482646e-06	Macrophage cell	TTC31
MMD	2.33535170921473e-10	0.329894509520319	0.272	0.254	3.60718425005308e-06	Macrophage cell	MMD
ARF1	2.63466253080064e-10	0.311390277186223	0.658	0.776	4.06949974507467e-06	Macrophage cell	ARF1
RTFDC1	3.17162617875077e-10	0.464568377229623	0.423	0.466	4.89889379569844e-06	Macrophage cell	RTFDC1
CALR	1.36970004159066e-09	0.369452668654514	0.252	0.238	2.11563868424093e-05	Macrophage cell	CALR
TET21	1.74572769660669e-09	0.347603041338148	0.365	0.363	2.6964510001787e-05	Macrophage cell	TET2
SNX24	5.40928227030069e-09	0.38587539806013	0.292	0.287	8.35517739470644e-05	Macrophage cell	SNX24
PSMD3	1.22078626796743e-08	0.316388437108684	0.533	0.596	0.00018856264695025	Macrophage cell	PSMD3
PITHD1	5.77896482950844e-08	0.417121079904968	0.26	0.254	0.000892618907565874	Macrophage cell	PITHD1
TRABD	1.13278119170506e-07	0.377754218805587	0.272	0.269	0.00174969382870764	Macrophage cell	TRABD
BMP2K1	1.14844149554911e-07	0.335822480248884	0.318	0.315	0.00177388273402516	Macrophage cell	BMP2K
WDR11	2.8343961871329e-07	0.27756516000713	0.584	0.686	0.00437800835064548	Macrophage cell	WDR1
PPA2	5.24009033453096e-07	0.408910526950482	0.265	0.262	0.00809384353071652	Macrophage cell	PPA2
PDIA3	5.75835496312521e-07	0.289276261086221	0.625	0.736	0.0088943550760432	Macrophage cell	PDIA3
ZYX1	1.82837425646479e-06	0.321622253671455	0.558	0.634	0.0282410687653551	Macrophage cell	ZYX
AKR1A1	2.78026569456337e-06	0.39058890710199	0.25	0.245	0.0429439839182259	Macrophage cell	AKR1A1
GMPPB	2.96649493751594e-05	0.349134472115312	0.376	0.413	0.458204808048712	Macrophage cell	GMPPB
MVB12A	3.0241160112788e-05	0.383007405919619	0.274	0.28	0.467104959102123	Macrophage cell	MVB12A
MARCKS	7.59401734704414e-05	0.347605658045167	0.414	0.456	1	Macrophage cell	MARCKS
AXL	9.92260522539795e-05	0.352177423682827	0.253	0.254	1	Macrophage cell	AXL
SOD1	0.000326480950829732	0.390717178817023	0.503	0.604	1	Macrophage cell	SOD1
FAR1	0.000343538249904571	0.320981873970963	0.267	0.274	1	Macrophage cell	FAR1
GINM1	0.000439780569783903	0.331250573207679	0.293	0.303	1	Macrophage cell	GINM1
PACSIN2	0.00046697704336587	0.347142221369964	0.278	0.289	1	Macrophage cell	PACSIN2
SMCHD1	0.000528781039765132	0.355098610009641	0.318	0.338	1	Macrophage cell	SMCHD1
VPS29	0.000598465503144521	0.377087482215327	0.401	0.459	1	Macrophage cell	VPS29
ST13P5	0.000833685394188565	0.338800303844832	0.423	0.486	1	Macrophage cell	ST13P5
CNPY3	0.00105616057662092	0.380509544780323	0.417	0.477	1	Macrophage cell	CNPY3
SEC61A1	0.00110190860327157	0.335249503905374	0.409	0.467	1	Macrophage cell	SEC61A1
VPS4B	0.0013568745660042	0.3392981714864	0.283	0.3	1	Macrophage cell	VPS4B
DYNC1LI1	0.0018419182900994	0.344472083911183	0.405	0.468	1	Macrophage cell	DYNC1LI1
BCAP29	0.00259243729554734	0.337582432334157	0.375	0.419	1	Macrophage cell	BCAP29
SOD2	0.003053888036309	0.250541911164986	0.293	0.371	1	Macrophage cell	SOD2
TPD52L2	0.00366052223535202	0.370806933768459	0.311	0.342	1	Macrophage cell	TPD52L2
AGFG1	0.00491922870974239	0.333260052744958	0.363	0.411	1	Macrophage cell	AGFG1
LAMTOR3	0.00520901668725709	0.337220512747558	0.25	0.263	1	Macrophage cell	LAMTOR3
ELL	0.00638444765630188	0.345737123674921	0.335	0.371	1	Macrophage cell	ELL
RPS27L	0.00684308291298731	0.358837437458158	0.348	0.387	1	Macrophage cell	RPS27L
ATP2B4	0.00815362085593416	0.306872077483265	0.259	0.275	1	Macrophage cell	ATP2B4
TMSB4X	4.94114729100041e-163	0.709299816888768	0.991	0.996	7.63209610567924e-159	Epithelial cell	TMSB4X
TPT11	5.08110819098306e-158	0.62971290242207	0.98	0.991	7.84827971179243e-154	Epithelial cell	TPT1
MYL12A1	3.29254048200659e-147	0.995217018111473	0.837	0.906	5.08565802850738e-143	Epithelial cell	MYL12A
H3F3B1	5.61508600152474e-124	0.861274431276418	0.834	0.943	8.67306183795511e-120	Epithelial cell	H3F3B
ENSGALG000000045091	4.36731781384599e-111	0.569181702863219	0.94	0.985	6.74575909526652e-107	Epithelial cell	ENSGALG00000004509
TPM11	2.29773821179526e-107	0.775418630484341	0.862	0.865	3.54908644193896e-103	Epithelial cell	TPM1
ACTB2	7.74821720307135e-106	0.618598737857886	0.949	0.982	1.1967896291864e-101	Epithelial cell	ACTB
RPL81	2.0170249726933e-98	0.466454143003782	0.94	0.981	3.11549677282207e-94	Epithelial cell	RPL8
RPL7	2.02916197012939e-89	0.492762040002248	0.894	0.969	3.13424357906186e-85	Epithelial cell	RPL7
RPL19	3.17757611988617e-88	0.398142998319389	0.949	0.986	4.90808407477618e-84	Epithelial cell	RPL19
RPS3A	2.0409318739905e-84	0.443579044622389	0.937	0.983	3.15242337256573e-80	Epithelial cell	RPS3A
RPS8	5.6036598470156e-84	0.383018577695722	0.948	0.987	8.6554129997003e-80	Epithelial cell	RPS8
TUBA1A	3.64402793514756e-80	0.851247949756647	0.759	0.87	5.62856554862893e-76	Epithelial cell	TUBA1A
EEF1B2	1.52295751550665e-75	0.49859182810434	0.878	0.957	2.35236017845158e-71	Epithelial cell	EEF1B2
RBM3	2.450263255242e-75	0.884099689697208	0.74	0.878	3.7846766240468e-71	Epithelial cell	RBM3
PPIA	5.312998673796e-73	0.410061799844128	0.941	0.987	8.2064577515453e-69	Epithelial cell	PPIA
DSTN2	5.31629798677644e-69	0.814906882418632	0.714	0.868	8.21155387037488e-65	Epithelial cell	DSTN
EIF1	9.39045709276075e-69	0.563593339280689	0.791	0.928	1.45045000254783e-64	Epithelial cell	EIF1
UBB	1.42088639291644e-61	0.789356513836442	0.722	0.87	2.19470112249874e-57	Epithelial cell	UBB
RPL6	1.88839529602909e-61	0.481039099335788	0.869	0.971	2.91681537424653e-57	Epithelial cell	RPL6
RPL3	2.51333885448036e-59	0.494527755471116	0.836	0.951	3.88210319463037e-55	Epithelial cell	RPL3
ENSGALG00000043329	1.07174596418416e-57	0.581414192222189	0.82	0.929	1.65541881627885e-53	Epithelial cell	ENSGALG00000043329
RPS2	6.36421924004888e-56	0.352385962521428	0.954	0.985	9.8301730381795e-52	Epithelial cell	RPS2
RPS24	3.16685993366987e-54	0.330722655180651	0.929	0.983	4.89153185354648e-50	Epithelial cell	RPS24
VIM	6.5351307635557e-54	0.443821790965309	0.949	0.987	1.00941629773881e-49	Epithelial cell	VIM
RPL32	2.00428776457941e-53	0.2925267870539	0.945	0.989	3.09582288116935e-49	Epithelial cell	RPL32
GTF2F2	6.23292234213511e-52	0.264851445186273	0.257	0.514	9.62737184966189e-48	Epithelial cell	GTF2F2
MRPS26	4.66289136625315e-51	0.25888053075633	0.237	0.486	7.20230200431462e-47	Epithelial cell	MRPS26
UBE2D2	9.64511614429525e-51	0.263402936474337	0.341	0.652	1.48978463964784e-46	Epithelial cell	UBE2D2
RPS31	1.3446467483422e-50	0.397944321289243	0.904	0.973	2.07694136748937e-46	Epithelial cell	RPS3
[truncated: 2,728 more rows]
