# Supplementary material for: Bulk and single‐cell alternative splicing analyses reveal roles of TRA2B in myogenic differentiation
Source: Cell Prolif. 2023 Sep 13;57(2):e13545. doi: 10.1111/cpr.13545 (PMC10849790; doi:10.1111/cpr.13545)
Supplement: Supplementary file 5 — DATASET EV 5. Differentially expressed genes of scRNA‐seq between cell types in muscle cell subclusters. [file CPR-57-e13545-s008.txt]

p_val	avg_log2FC	pct.1	pct.2	p_val_adj	cluster	gene
MET	1.5603898311604e-127	1.18048574288391	0.598	0.327	2.41017813321035e-123	Myoblast-2	MET
ENSGALG00000045754	7.30976909463822e-119	2.13794879383933	0.311	0.107	1.12906693435782e-114	Myoblast-2	ENSGALG00000045754
ROBO1	8.34824464769326e-102	1.3779412618398	0.567	0.326	1.2894698682827e-97	Myoblast-2	ROBO1
ATP6	7.05407377370734e-100	0.514909050581356	0.992	0.996	1.08957223508684e-95	Myoblast-2	ATP6
MYF5	6.42056910407901e-98	0.981774711554499	0.615	0.351	9.91721103816045e-94	Myoblast-2	MYF5
COX3	6.85643436751199e-94	0.435590861502602	0.997	0.999	1.0590448524059e-89	Myoblast-2	COX3
RAD51B	3.45493051639266e-92	1.13603362819761	0.593	0.368	5.33648567562011e-88	Myoblast-2	RAD51B
CDK6	5.97694995314512e-86	0.896434288976081	0.745	0.579	9.23199689762795e-82	Myoblast-2	CDK6
ENSGALG00000027887	6.99615684528737e-84	1.58120636271621	0.629	0.427	1.08062638632309e-79	Myoblast-2	ENSGALG00000027887
CCSER1	6.45422018617613e-83	1.31206144119021	0.516	0.318	9.96918849956765e-79	Myoblast-2	CCSER1
RBMS3	4.60738646271907e-81	1.00175792169681	0.857	0.808	7.11656913031588e-77	Myoblast-2	RBMS3
KCNC2	1.86644084148916e-78	1.06797020952016	0.311	0.137	2.88290452376415e-74	Myoblast-2	KCNC2
MT-CO1	6.20219996243138e-75	0.393704942527493	0.989	0.996	9.57991806197152e-71	Myoblast-2	MT-CO1
ENSGALG00000050132	1.62111643512386e-74	0.603873633547355	1	1	2.50397644569231e-70	Myoblast-2	ENSGALG00000050132
COL4A1	3.93334704052358e-74	0.850522967707555	0.682	0.475	6.07544783879273e-70	Myoblast-2	COL4A1
PCDH7	3.38687602143362e-73	1.2665826802492	0.426	0.234	5.23136870270638e-69	Myoblast-2	PCDH7
ND3	9.82039752600653e-73	0.475864101887941	0.98	0.985	1.51685860186697e-68	Myoblast-2	ND3
VCAN	4.95071200726819e-71	1.0299531065604	0.569	0.347	7.64686976642645e-67	Myoblast-2	VCAN
COII	2.98447310226065e-68	0.424876660295857	0.994	0.996	4.6098171537518e-64	Myoblast-2	COII
PAX7	1.21726192200908e-67	0.951511661399831	0.687	0.512	1.88018276473522e-63	Myoblast-2	PAX7
ND1	4.86642690510429e-67	0.404778106994602	0.979	0.985	7.51668299762409e-63	Myoblast-2	ND1
FUS	1.30016465175459e-66	0.730000511554105	0.868	0.876	2.00823432110015e-62	Myoblast-2	FUS
GRID1	2.16007967084868e-66	1.64870418796189	0.344	0.173	3.33645905959286e-62	Myoblast-2	GRID1
NRXN1	8.76481546181954e-66	0.85976452168716	0.779	0.581	1.35381339623265e-61	Myoblast-2	NRXN1
TIMP2	1.54814820829853e-65	0.85783863229658	0.77	0.664	2.39126972253791e-61	Myoblast-2	TIMP2
CREB5	5.58057869492592e-64	1.28975965533182	0.366	0.196	8.61976185218258e-60	Myoblast-2	CREB5
COTL1	6.09338935765863e-64	0.64543429942908	0.714	0.516	9.41184920183952e-60	Myoblast-2	COTL1
PLXDC2	1.31302403851637e-62	1.13213288750436	0.422	0.242	2.02809692989239e-58	Myoblast-2	PLXDC2
THBS1	5.24353043270861e-62	1.10382710117797	0.56	0.381	8.09915710636171e-58	Myoblast-2	THBS1
KCNMA1	1.168438605997e-61	0.870085797980559	0.6	0.428	1.80477027082296e-57	Myoblast-2	KCNMA1
ENSGALG00000043329	9.32625335548607e-61	0.480109920578381	0.946	0.941	1.44053309328838e-56	Myoblast-2	ENSGALG00000043329
ND5	1.20589183297461e-60	0.392295468495717	0.978	0.987	1.86262052521258e-56	Myoblast-2	ND5
ENSGALG00000011283	5.33664210984007e-60	1.41600027174286	0.371	0.204	8.24297740285897e-56	Myoblast-2	ENSGALG00000011283
EGFR	3.45427821744503e-59	0.980411381584967	0.425	0.251	5.3354781346656e-55	Myoblast-2	EGFR
ND4	2.26381192707996e-58	0.419251583880636	0.971	0.984	3.4966839025677e-54	Myoblast-2	ND4
NFIB	3.98923956905124e-57	1.33909289991976	0.537	0.383	6.16177943835654e-53	Myoblast-2	NFIB
ENSGALG00000042339	4.09770112795175e-57	1.03696079024231	0.705	0.61	6.32930916223427e-53	Myoblast-2	ENSGALG00000042339
COL5A1	9.8588210370726e-56	0.624422875918254	0.705	0.514	1.52279349738623e-51	Myoblast-2	COL5A1
PDE3A	1.83620050595615e-55	0.861204792058949	0.444	0.262	2.83619530149986e-51	Myoblast-2	PDE3A
COL4A2	3.75366661652929e-55	1.19572248639548	0.484	0.327	5.79791345589114e-51	Myoblast-2	COL4A2
COL1A1	9.92708681874477e-53	0.287566034521529	0.775	0.596	1.53333783002332e-48	Myoblast-2	COL1A1
NFIA	2.9044585044424e-52	0.999886332398035	0.713	0.641	4.48622660596173e-48	Myoblast-2	NFIA
ARID5B	1.55674748872554e-51	0.914675073425641	0.46	0.309	2.40455217108547e-47	Myoblast-2	ARID5B
DISP1	1.46509759887225e-50	0.780485478246828	0.363	0.212	2.26298975121808e-46	Myoblast-2	DISP1
RYR3	5.39737557752202e-48	1.03546416714466	0.506	0.366	8.33678631704052e-44	Myoblast-2	RYR3
TCF7L2	1.56598733238738e-47	0.886918060703932	0.66	0.58	2.41882403360554e-43	Myoblast-2	TCF7L2
PTPRG	2.23195432655324e-46	0.850584201057457	0.575	0.452	3.44747665279413e-42	Myoblast-2	PTPRG
CDH13	6.85524424411255e-46	0.880327954501511	0.763	0.683	1.05886102594562e-41	Myoblast-2	CDH13
ELF1	1.5733429963089e-45	0.851204482854956	0.54	0.455	2.43018559209872e-41	Myoblast-2	ELF1
EBF3	1.06864770561355e-43	0.808694735644034	0.496	0.347	1.6506332460907e-39	Myoblast-2	EBF3
ACTG1	2.03385101912576e-43	0.345609780147613	0.955	0.943	3.14148628414165e-39	Myoblast-2	ACTG1
PTBP1	3.39447512581717e-43	0.641198835761704	0.597	0.481	5.2431062793372e-39	Myoblast-2	PTBP1
SLIT2	1.63250884054037e-42	0.890655167123423	0.431	0.282	2.52157315509866e-38	Myoblast-2	SLIT2
MED13L	1.99129699979182e-42	0.946745194052636	0.542	0.46	3.07575734587845e-38	Myoblast-2	MED13L
IGF1R	1.62066503936212e-41	0.730287746115112	0.661	0.617	2.50327921979873e-37	Myoblast-2	IGF1R
STC2	2.80564224662379e-41	1.31577710398815	0.547	0.446	4.33359501413511e-37	Myoblast-2	STC2
H3F3B	3.05392055703591e-41	0.473834244238291	0.918	0.943	4.71708569239767e-37	Myoblast-2	H3F3B
MT-ND2	7.5949515478446e-41	0.455972417397672	0.943	0.97	1.17311621608008e-36	Myoblast-2	MT-ND2
PDGFA	4.85528713662909e-39	0.780747156413454	0.496	0.365	7.4994765112373e-35	Myoblast-2	PDGFA
FKBP5	1.32661302530111e-38	1.16456485963628	0.439	0.318	2.04908647888009e-34	Myoblast-2	FKBP5
APLP2	2.35537840621974e-37	0.604924875002457	0.608	0.503	3.63811748624701e-33	Myoblast-2	APLP2
CYTB	5.71987158605822e-37	0.381036810905901	0.991	0.994	8.83491365182553e-33	Myoblast-2	CYTB
ANKRD11	1.62968757262372e-36	0.60934655943645	0.73	0.734	2.5172154246746e-32	Myoblast-2	ANKRD11
CRIM1	3.82324748136031e-36	0.953444743372176	0.698	0.672	5.90538805970913e-32	Myoblast-2	CRIM1
TBL1X	8.49274342822652e-36	0.661745647083191	0.775	0.784	1.31178914992387e-31	Myoblast-2	TBL1X
TES	1.12170745557366e-35	0.954158916704448	0.36	0.239	1.73258933587908e-31	Myoblast-2	TES
NOTCH2	3.31844187255428e-35	0.606020810981066	0.565	0.444	5.12566531634734e-31	Myoblast-2	NOTCH2
RORA	3.67419140156174e-35	0.706808435156182	0.313	0.192	5.67515603885227e-31	Myoblast-2	RORA
ND6	1.1258541483077e-34	0.640357292470426	0.943	0.97	1.73899431747607e-30	Myoblast-2	ND6
BMPR1B	1.37086194029603e-34	0.835613963512579	0.297	0.174	2.11743335298124e-30	Myoblast-2	BMPR1B
BNC2	3.13239657241858e-34	1.00454925358479	0.669	0.605	4.83829974575773e-30	Myoblast-2	BNC2
EDIL3	1.04246536763735e-33	0.802106364934464	0.4	0.264	1.61019200685265e-29	Myoblast-2	EDIL3
BCL2	4.78606729606207e-33	0.891181381740221	0.485	0.392	7.39255954549747e-29	Myoblast-2	BCL2
ENSGALG00000033770	8.46982611640989e-32	0.75496436871083	0.441	0.319	1.30824934194067e-27	Myoblast-2	ENSGALG00000033770
ZFHX4	9.01810203038976e-32	0.877818115730265	0.453	0.356	1.392936039614e-27	Myoblast-2	ZFHX4
VAV2	1.05417260411168e-31	0.699790238073825	0.37	0.253	1.6282750043109e-27	Myoblast-2	VAV2
RBMS1	2.42345758865524e-31	0.687142472462187	0.724	0.711	3.74327259143689e-27	Myoblast-2	RBMS1
PARD3B	5.50861132203027e-31	0.856395642927119	0.484	0.386	8.50860104800795e-27	Myoblast-2	PARD3B
RBM39	7.47719792384581e-31	0.59837464790728	0.716	0.754	1.15492799131722e-26	Myoblast-2	RBM39
ID3	3.01436807675775e-30	0.736800355163997	0.374	0.264	4.65599293136002e-26	Myoblast-2	ID3
MYO9B	4.63129736491515e-30	0.705262567431794	0.355	0.251	7.15350190984794e-26	Myoblast-2	MYO9B
EIF5	2.10128124202023e-29	0.650709224064137	0.8	0.871	3.24563900642445e-25	Myoblast-2	EIF5
LRIG1	2.20539158443888e-29	0.739098620596296	0.261	0.159	3.40644784132429e-25	Myoblast-2	LRIG1
CTDSPL	1.84249869452986e-28	0.747490394332274	0.481	0.404	2.84592348357082e-24	Myoblast-2	CTDSPL
ID4	5.74979778480907e-28	0.621639492568366	0.359	0.246	8.8811376584161e-24	Myoblast-2	ID4
TRPS1	6.52964921386504e-28	0.809113788247067	0.462	0.369	1.00856961757359e-23	Myoblast-2	TRPS1
ENSGALG00000052354	8.35360388249683e-28	0.550296823829676	0.751	0.791	1.29029765569046e-23	Myoblast-2	ENSGALG00000052354
PLEKHA5	1.42125640531744e-27	0.740478201019678	0.461	0.376	2.19527264365332e-23	Myoblast-2	PLEKHA5
BRD2	2.58517285223607e-27	0.706781475930241	0.562	0.541	3.99305798756383e-23	Myoblast-2	BRD2
PARD3	3.74213199645263e-27	0.559594854298714	0.744	0.79	5.78009708172073e-23	Myoblast-2	PARD3
TRIB2	3.80720027443601e-27	0.932507441948801	0.314	0.219	5.88060154389387e-23	Myoblast-2	TRIB2
FLNB	5.11384521318669e-27	0.652653036259723	0.322	0.213	7.89884531628816e-23	Myoblast-2	FLNB
COL5A2	2.50863193777412e-26	0.560863391825737	0.429	0.309	3.87483289108591e-22	Myoblast-2	COL5A2
AFF2	6.83018574967732e-26	0.757331182928866	0.511	0.444	1.05499049089516e-21	Myoblast-2	AFF2
ENSGALG00000016217	1.23551025651234e-25	0.694253462858688	0.551	0.512	1.90836914220896e-21	Myoblast-2	ENSGALG00000016217
MYF6	1.69698692305363e-25	0.612055371955803	0.386	0.284	2.62116600134863e-21	Myoblast-2	MYF6
FGFR4	2.88319331515252e-25	0.557655970246199	0.555	0.46	4.45338039458458e-21	Myoblast-2	FGFR4
MYC	3.55681461396335e-25	0.887258144690397	0.373	0.287	5.49385585272779e-21	Myoblast-2	MYC
RBBP6	3.93525883249056e-25	0.697793009120503	0.611	0.611	6.07840079266493e-21	Myoblast-2	RBBP6
NCL	5.09812087697928e-25	0.370210399311476	0.872	0.914	7.87455750658219e-21	Myoblast-2	NCL
CHSY1	5.31739469331301e-25	0.504750535564246	0.25	0.156	8.21324784329127e-21	Myoblast-2	CHSY1
CCND1	5.84939023629812e-25	0.662574694932604	0.637	0.617	9.03496815898608e-21	Myoblast-2	CCND1
TCF12	6.15044248908724e-25	0.363206759204358	0.869	0.904	9.49997346864415e-21	Myoblast-2	TCF12
BAZ2B	9.29330499450591e-25	0.613642616773356	0.627	0.621	1.43544388945138e-20	Myoblast-2	BAZ2B
DLC1	1.12378706510425e-24	0.585757532688563	0.254	0.155	1.73580150076003e-20	Myoblast-2	DLC1
TKT	1.37460966622338e-24	0.467356460876594	0.303	0.203	2.12322209044863e-20	Myoblast-2	TKT
ARHGAP12	1.59075211006555e-24	0.716589651164682	0.437	0.36	2.45707570920725e-20	Myoblast-2	ARHGAP12
GLS2	2.5304425280237e-24	0.755005546573904	0.48	0.418	3.90852152878541e-20	Myoblast-2	GLS2
JMJD1C	2.9592689854025e-24	0.695874626892065	0.647	0.654	4.57088687485271e-20	Myoblast-2	JMJD1C
FAM135A	4.05200010155396e-24	0.586276170657586	0.514	0.448	6.25871935686025e-20	Myoblast-2	FAM135A
HTRA1	5.88830775346503e-24	0.552936364631181	0.476	0.371	9.09508015600208e-20	Myoblast-2	HTRA1
EIF4A2	1.07268863773049e-23	0.451173388759862	0.852	0.91	1.65687486983851e-19	Myoblast-2	EIF4A2
GSK3B	2.31278487132266e-23	0.570895251134492	0.692	0.736	3.57232751224498e-19	Myoblast-2	GSK3B
USP36	2.41987429430337e-23	0.592808435930797	0.471	0.389	3.73773783498099e-19	Myoblast-2	USP36
ID1	4.80235526936499e-23	0.500645328422371	0.688	0.615	7.41771794906116e-19	Myoblast-2	ID1
PPP3CA	1.20327554599808e-22	0.752419827712066	0.392	0.303	1.85857940834863e-18	Myoblast-2	PPP3CA
GLI2	2.54784104651006e-22	0.624358596239001	0.414	0.319	3.93539528043945e-18	Myoblast-2	GLI2
SBF2	5.56758534735595e-22	0.694332767256908	0.464	0.396	8.599692327526e-18	Myoblast-2	SBF2
SOX5	1.402247999436e-21	0.674061888517478	0.312	0.218	2.16591225992884e-17	Myoblast-2	SOX5
DAAM2	2.08494562264437e-21	0.579167511256941	0.257	0.17	3.2204070087365e-17	Myoblast-2	DAAM2
HS3ST5	4.42821882316713e-21	0.968176572950208	0.488	0.407	6.83982679426395e-17	Myoblast-2	HS3ST5
ATRX	7.15327389403908e-21	0.517995767519197	0.72	0.774	1.10489468567328e-16	Myoblast-2	ATRX
TBL1XR1	7.5328184017895e-21	0.594975730271929	0.559	0.537	1.16351913034041e-16	Myoblast-2	TBL1XR1
STARD13	1.44023099225357e-20	0.565276484032787	0.364	0.281	2.22458079063487e-16	Myoblast-2	STARD13
MAML2	3.19414451462e-20	0.716886276095681	0.573	0.525	4.93367561728204e-16	Myoblast-2	MAML2
EMP1	3.3355757028807e-20	0.568980225218467	0.478	0.387	5.15213023066953e-16	Myoblast-2	EMP1
DPYD	4.3560118577754e-20	0.710150849036443	0.409	0.331	6.72829591551989e-16	Myoblast-2	DPYD
SPATA5	5.05170338596114e-20	0.676428169045261	0.433	0.372	7.80286104995558e-16	Myoblast-2	SPATA5
PHIP	5.78885410318612e-20	0.525316155129489	0.553	0.534	8.94146404778129e-16	Myoblast-2	PHIP
SYNCRIP	6.00063792615882e-20	0.478259360800583	0.65	0.684	9.26858534074491e-16	Myoblast-2	SYNCRIP
CDK14	9.3651031925834e-20	0.727373954636602	0.467	0.396	1.44653383912643e-15	Myoblast-2	CDK14
PRKD1	1.26884865729085e-19	0.736869898358202	0.399	0.326	1.95986363605145e-15	Myoblast-2	PRKD1
ELK3	1.48713801407531e-19	0.456623579502284	0.343	0.262	2.29703337654072e-15	Myoblast-2	ELK3
EXT1	1.55975515658708e-19	0.589104593089839	0.483	0.426	2.40919781486441e-15	Myoblast-2	EXT1
ATF3	1.99212160341873e-19	0.866393998871277	0.273	0.193	3.07703102864057e-15	Myoblast-2	ATF3
PDS5B	2.09472792687678e-19	0.623853498144882	0.571	0.548	3.23551675585387e-15	Myoblast-2	PDS5B
DGKH	2.46374058076637e-19	0.762383537214298	0.426	0.353	3.80549370105173e-15	Myoblast-2	DGKH
XPA	3.55934521615797e-19	0.548026246855422	0.693	0.731	5.4977646208776e-15	Myoblast-2	XPA
ADGRA1	3.57650988899961e-19	0.732949059951582	0.429	0.354	5.5242771745488e-15	Myoblast-2	ADGRA1
EML4	6.68528354478094e-19	0.595675285503996	0.433	0.364	1.03260889632686e-14	Myoblast-2	EML4
CD99	9.60836929593261e-19	0.31078016759299	0.797	0.785	1.48410872144975e-14	Myoblast-2	CD99
KLF6	2.45286187869466e-18	0.865807047195809	0.459	0.416	3.78869045783177e-14	Myoblast-2	KLF6
DDX5	5.00282880577354e-18	0.333010830621726	0.829	0.894	7.7273693733978e-14	Myoblast-2	DDX5
SPRED1	1.01548411142065e-17	0.597467212980299	0.42	0.359	1.56851675850034e-13	Myoblast-2	SPRED1
SH3D19	1.21630994393515e-17	0.535957498020723	0.28	0.203	1.87871233940224e-13	Myoblast-2	SH3D19
ANKRD28	1.43601476296351e-17	0.610791276462375	0.292	0.218	2.21806840287344e-13	Myoblast-2	ANKRD28
ENSGALG00000013365	1.49384711106145e-17	0.505212299075552	0.477	0.435	2.30739624774551e-13	Myoblast-2	ENSGALG00000013365
LTBP1	2.67758670619707e-17	0.703076495146701	0.266	0.183	4.13580042639199e-13	Myoblast-2	LTBP1
ETV6	3.01347409032243e-17	0.489322755823437	0.386	0.307	4.65461207991203e-13	Myoblast-2	ETV6
TET2	3.62150797571034e-17	0.661112440006685	0.418	0.357	5.59378121928219e-13	Myoblast-2	TET2
MAFB	3.88586298426539e-17	0.639073368700753	0.385	0.309	6.00210396549632e-13	Myoblast-2	MAFB
IQGAP1	4.07905145166054e-17	0.390582560804489	0.314	0.237	6.30050287223487e-13	Myoblast-2	IQGAP1
ENSGALG00000006818	5.13762922197259e-17	0.69974531863265	0.426	0.377	7.93558209625886e-13	Myoblast-2	ENSGALG00000006818
RASA2	7.22324494678196e-17	0.440346154250636	0.307	0.234	1.11570241447994e-12	Myoblast-2	RASA2
ATP2B1	1.39031213240545e-16	0.647718838902831	0.508	0.489	2.14747611971345e-12	Myoblast-2	ATP2B1
SPEN	2.50552536304788e-16	0.517627558273519	0.62	0.646	3.87003447576376e-12	Myoblast-2	SPEN
LEUTX	3.12305516341314e-16	0.627327823762049	0.384	0.305	4.82387100540794e-12	Myoblast-2	LEUTX
NFIL3	4.16330597879913e-16	0.644644116828384	0.267	0.201	6.43064241485313e-12	Myoblast-2	NFIL3
MYCBP2	4.36871556153059e-16	0.486484120137345	0.563	0.553	6.74791805634015e-12	Myoblast-2	MYCBP2
ENSGALG00000003747	4.41565160385869e-16	0.425122557292493	0.291	0.21	6.82041546732013e-12	Myoblast-2	ENSGALG00000003747
AP1S2	4.86209684331468e-16	0.837643492695892	0.482	0.435	7.50999478418386e-12	Myoblast-2	AP1S2
ZSWIM5	7.65913094107324e-16	0.582652689045028	0.344	0.277	1.18302936515817e-11	Myoblast-2	ZSWIM5
PRKCE	8.33543146730934e-16	0.503857745116436	0.319	0.247	1.2874907444406e-11	Myoblast-2	PRKCE
DIAPH2	9.17929178286883e-16	0.475281208726445	0.368	0.308	1.41783340878192e-11	Myoblast-2	DIAPH2
ATF4	1.00678245224262e-15	0.476518908674009	0.839	0.92	1.55507617573396e-11	Myoblast-2	ATF4
TNC	1.28930884565665e-15	0.583628573444748	0.282	0.203	1.99146644300126e-11	Myoblast-2	TNC
GMDS	1.83575289241321e-15	0.608638206528042	0.398	0.334	2.83550391762144e-11	Myoblast-2	GMDS
ENSGALG00000053875	3.8251320706321e-15	0.476169004825023	0.371	0.313	5.90829899629834e-11	Myoblast-2	ENSGALG00000053875
LHFPL2	4.36550513614385e-15	0.634352610191203	0.26	0.189	6.7429592332878e-11	Myoblast-2	LHFPL2
POSTN	5.43746658622994e-15	0.596813801752178	0.277	0.198	8.39871088909076e-11	Myoblast-2	POSTN
ENSGALG00000030096	5.93064993351893e-15	0.500407642347843	0.347	0.266	9.16048188731334e-11	Myoblast-2	ENSGALG00000030096
ADSS	6.98372809564538e-15	0.441178640237473	0.387	0.317	1.07870664165339e-10	Myoblast-2	ADSS
ANXA2	8.93578125235866e-15	0.264442007336356	0.814	0.789	1.38022077223932e-10	Myoblast-2	ANXA2
CCNL1	9.63223431276788e-15	0.4828930777008	0.433	0.388	1.48779491195013e-10	Myoblast-2	CCNL1
RAI2	1.08421298801137e-14	0.457844635920295	0.346	0.28	1.67467538128236e-10	Myoblast-2	RAI2
CEP170	1.25311212891669e-14	0.585437025949412	0.447	0.403	1.93555699432472e-10	Myoblast-2	CEP170
UBE2E2	2.06938801785484e-14	0.621763503737887	0.473	0.425	3.19637673237859e-10	Myoblast-2	UBE2E2
KMT2E	2.49516774586881e-14	0.527498101680251	0.494	0.474	3.85403610026896e-10	Myoblast-2	KMT2E
BTG1	2.56391590993752e-14	0.549417434142348	0.752	0.788	3.96022451448949e-10	Myoblast-2	BTG1
TSHZ3	2.62012893690346e-14	0.500370719968433	0.322	0.246	4.04705115594108e-10	Myoblast-2	TSHZ3
NCOR2	2.88917400631324e-14	0.555642356524135	0.704	0.771	4.46261817015143e-10	Myoblast-2	NCOR2
PRKCA	2.92340415200961e-14	0.541466273533347	0.312	0.24	4.51549005319404e-10	Myoblast-2	PRKCA
REV3L	3.38289555463312e-14	0.566390837925147	0.496	0.471	5.22522047368631e-10	Myoblast-2	REV3L
PHLDA2	5.05718941166337e-14	0.611230139361405	0.575	0.543	7.81133476525524e-10	Myoblast-2	PHLDA2
THSD4	5.13104721738248e-14	0.624800135888254	0.327	0.266	7.92541553196897e-10	Myoblast-2	THSD4
KHDRBS3	5.91909043711592e-14	0.58528223423143	0.68	0.712	9.14262708916925e-10	Myoblast-2	KHDRBS3
ENSGALG00000017220	1.04362361442214e-13	0.403142017827949	0.259	0.194	1.61198103483644e-09	Myoblast-2	ENSGALG00000017220
TIMP3	1.14238085949535e-13	0.504182124706361	0.378	0.303	1.76452147557652e-09	Myoblast-2	TIMP3
TGFBR2	1.27669409941627e-13	0.548177454155231	0.306	0.242	1.97198170595836e-09	Myoblast-2	TGFBR2
ITGAV	1.61224391053519e-13	0.458599073683395	0.533	0.485	2.49027194421265e-09	Myoblast-2	ITGAV
SOBP	1.92733468040983e-13	0.390018403357095	0.269	0.201	2.97696114736102e-09	Myoblast-2	SOBP
PDE7B	2.18699482206608e-13	0.565173777576897	0.25	0.183	3.37803220216327e-09	Myoblast-2	PDE7B
LAPTM4B	2.32728181262636e-13	0.604869049640092	0.284	0.218	3.59471948778268e-09	Myoblast-2	LAPTM4B
PUM1	2.9436813854399e-13	0.447896700415603	0.623	0.664	4.54681026795047e-09	Myoblast-2	PUM1
ENSGALG00000014734	3.88024208217412e-13	0.589666145312211	0.339	0.281	5.99342192012614e-09	Myoblast-2	ENSGALG00000014734
LASP1	4.43601486828361e-13	0.347112979286718	0.548	0.499	6.85186856555087e-09	Myoblast-2	LASP1
SPRED2	4.49963759103689e-13	0.541280617758759	0.383	0.332	6.95014022311558e-09	Myoblast-2	SPRED2
MAGI2	4.84842772368761e-13	0.61905949600015	0.324	0.257	7.48888146200788e-09	Myoblast-2	MAGI2
AOPEP	4.87579162126682e-13	0.612565409459614	0.315	0.255	7.53114773820874e-09	Myoblast-2	AOPEP
PLOD2	5.90007563750429e-13	0.685267980911153	0.532	0.515	9.11325682968912e-09	Myoblast-2	PLOD2
TNFSF10	6.33824228186764e-13	0.492515346951019	0.33	0.255	9.79004902857276e-09	Myoblast-2	TNFSF10
TRA2B	6.75382398277815e-13	0.426834320820135	0.633	0.675	1.04319565237991e-08	Myoblast-2	TRA2B
THY1	1.44202167712366e-12	0.312237161322893	0.388	0.304	2.22734668248521e-08	Myoblast-2	THY1
DOCK1	1.49202340933881e-12	0.464825900649108	0.446	0.407	2.30457935806473e-08	Myoblast-2	DOCK1
SMCHD1	1.84428466603882e-12	0.445371956560262	0.394	0.342	2.84868209516356e-08	Myoblast-2	SMCHD1
OAF	4.49602212372365e-12	0.359646503506373	0.47	0.394	6.94455577230355e-08	Myoblast-2	OAF
PPFIBP1	6.26109247531329e-12	0.494592160423482	0.665	0.712	9.67088343736891e-08	Myoblast-2	PPFIBP1
ENSGALG00000016971	7.03363797240217e-12	0.457803654641669	0.336	0.285	1.08641572121724e-07	Myoblast-2	ENSGALG00000016971
CTBP1	7.45376968942965e-12	0.375318643477619	0.708	0.759	1.1513092662293e-07	Myoblast-2	CTBP1
FNBP1L	7.76549176781102e-12	0.45673109195779	0.423	0.396	1.19945785845609e-07	Myoblast-2	FNBP1L
HS6ST1	8.45208379285892e-12	0.672301459572597	0.445	0.404	1.30550886264499e-07	Myoblast-2	HS6ST1
WNK2	8.90023849620631e-12	0.739285029709218	0.324	0.276	1.37473083812403e-07	Myoblast-2	WNK2
DDX3X	1.11100559960162e-11	0.385610643392849	0.679	0.75	1.71605924914467e-07	Myoblast-2	DDX3X
ENSGALG00000047486	1.45690190433039e-11	0.461070731302432	0.504	0.511	2.25033068142872e-07	Myoblast-2	ENSGALG00000047486
PIP4K2A	1.62155702413122e-11	0.454990253871819	0.324	0.27	2.50465697947309e-07	Myoblast-2	PIP4K2A
PAXBP1	1.98298332177877e-11	0.392675738303594	0.336	0.285	3.06291603881949e-07	Myoblast-2	PAXBP1
NBEA	2.62073859092378e-11	0.566366153793052	0.337	0.279	4.04799282754087e-07	Myoblast-2	NBEA
GNAI2	2.82594826189024e-11	0.377521031074039	0.465	0.426	4.36495968531566e-07	Myoblast-2	GNAI2
REV1	2.87784747488385e-11	0.376731852661278	0.259	0.202	4.4451232097056e-07	Myoblast-2	REV1
ARF6	3.42709432293771e-11	0.416603869150798	0.687	0.736	5.29348989120959e-07	Myoblast-2	ARF6
SKI	3.55320730125884e-11	0.529891058155407	0.472	0.448	5.48828399752441e-07	Myoblast-2	SKI
ASXL3	4.15681982341504e-11	0.51951671122169	0.333	0.275	6.42062389924688e-07	Myoblast-2	ASXL3
ENSGALG00000041422	4.53628701163417e-11	0.548698998404346	0.631	0.687	7.00674891817014e-07	Myoblast-2	ENSGALG00000041422
BIRC6	5.40903902503291e-11	0.466515946335979	0.533	0.546	8.35480167806583e-07	Myoblast-2	BIRC6
CASK	5.62818888361814e-11	0.465767939699866	0.54	0.551	8.69330054963658e-07	Myoblast-2	CASK
FOXP1	5.9355286580945e-11	0.52197651457968	0.328	0.283	9.16801756529276e-07	Myoblast-2	FOXP1
SLC38A1	7.24130717333562e-11	0.427172663851551	0.284	0.231	1.11849230599342e-06	Myoblast-2	SLC38A1
SMAD3	7.9433554150162e-11	0.563725404267458	0.28	0.227	1.2269306774034e-06	Myoblast-2	SMAD3
ETV1	8.10506921162938e-11	0.499978766228165	0.355	0.308	1.25190899042827e-06	Myoblast-2	ETV1
PLIN2	8.61123715129815e-11	0.497088574887522	0.481	0.457	1.33009169038951e-06	Myoblast-2	PLIN2
ARID2	8.75415834622643e-11	0.503664080165256	0.474	0.449	1.35216729815813e-06	Myoblast-2	ARID2
NDFIP2	1.57358456524447e-10	0.454257765736758	0.282	0.232	2.43055871947661e-06	Myoblast-2	NDFIP2
ZCCHC2	1.75848461324496e-10	0.339598571755755	0.255	0.2	2.71615533361817e-06	Myoblast-2	ZCCHC2
BICC1	2.30233034791977e-10	0.419763975044503	0.271	0.215	3.55617945539687e-06	Myoblast-2	BICC1
MPPED2	3.40083068889851e-10	0.494614940092443	0.338	0.293	5.25292308207264e-06	Myoblast-2	MPPED2
PHLPP1	3.62332147053923e-10	0.448867188757923	0.389	0.343	5.5965823433949e-06	Myoblast-2	PHLPP1
ZMIZ1	3.98010406436519e-10	0.489858736862254	0.666	0.738	6.14766873781847e-06	Myoblast-2	ZMIZ1
AEBP2	4.15959559158223e-10	0.462253003358147	0.364	0.327	6.42491135075791e-06	Myoblast-2	AEBP2
THOC2	4.88215615322906e-10	0.436199533116983	0.51	0.52	7.54097839427761e-06	Myoblast-2	THOC2
RBM10	4.96578857308251e-10	0.411340889678725	0.649	0.692	7.67015702998325e-06	Myoblast-2	RBM10
ENSGALG00000015297	5.79436664156231e-10	0.795184912632191	0.375	0.34	8.94997871455715e-06	Myoblast-2	ENSGALG00000015297
MBNL3	8.04862274586668e-10	0.367291614518477	0.615	0.639	1.24319026932657e-05	Myoblast-2	MBNL3
RBM33	8.8046048849138e-10	0.45867688268242	0.446	0.435	1.35995927052379e-05	Myoblast-2	RBM33
FMN1	9.20951232220508e-10	0.520255836355046	0.313	0.267	1.4225012732878e-05	Myoblast-2	FMN1
OSER1	1.15853792153433e-09	0.405157548011764	0.252	0.206	1.78947767360192e-05	Myoblast-2	OSER1
ROCK1	1.20153181203778e-09	0.431275644130221	0.46	0.443	1.85588603687356e-05	Myoblast-2	ROCK1
CSNK1D	1.39402598118652e-09	0.412775984366898	0.449	0.436	2.1532125305407e-05	Myoblast-2	CSNK1D
TMOD3	1.41999323822633e-09	0.398561273606353	0.264	0.215	2.19332155576439e-05	Myoblast-2	TMOD3
DEK	1.5918561374652e-09	0.360714886550626	0.465	0.439	2.45878098992875e-05	Myoblast-2	DEK
PCNX1	1.83623347771379e-09	0.431849597739251	0.398	0.374	2.83624622967672e-05	Myoblast-2	PCNX1
ZMYND11	1.88099503410463e-09	0.400850861038651	0.335	0.296	2.90538492967802e-05	Myoblast-2	ZMYND11
NACC2	1.89305550187827e-09	0.332225045189221	0.251	0.198	2.92401352820118e-05	Myoblast-2	NACC2
SDC4	2.19772457239119e-09	0.416903635428514	0.25	0.199	3.39460537451543e-05	Myoblast-2	SDC4
FNDC3B	3.06673809470058e-09	0.491529084352012	0.359	0.32	4.73688366107451e-05	Myoblast-2	FNDC3B
LIMS1	3.20402892136413e-09	0.437611055219262	0.364	0.32	4.94894307193903e-05	Myoblast-2	LIMS1
ADGRL2	3.28770882424808e-09	0.610195257383512	0.424	0.406	5.07819504993358e-05	Myoblast-2	ADGRL2
ENSGALG00000054877	3.50999555218819e-09	0.515580191189536	0.33	0.288	5.42153912990988e-05	Myoblast-2	ENSGALG00000054877
RBMXL1	3.53828316428588e-09	0.434625854397084	0.57	0.605	5.46523217555597e-05	Myoblast-2	RBMXL1
KLF12	3.62232593031479e-09	0.542759270499553	0.472	0.461	5.59504463196422e-05	Myoblast-2	KLF12
ENSGALG00000017706	3.67512584410822e-09	0.442137609629601	0.359	0.322	5.67659937880955e-05	Myoblast-2	ENSGALG00000017706
AUTS2	4.15350957476117e-09	0.469764635442856	0.687	0.723	6.4155108891761e-05	Myoblast-2	AUTS2
CEP85L	4.55663882738032e-09	0.464660916649913	0.34	0.302	7.03818433277164e-05	Myoblast-2	CEP85L
SET	4.91188650762785e-09	0.27936391891499	0.794	0.872	7.58689989968198e-05	Myoblast-2	SET
BRAF	4.9832392339635e-09	0.396690084886685	0.314	0.275	7.69711132078002e-05	Myoblast-2	BRAF
RICTOR	5.41220265994444e-09	0.394364919877004	0.269	0.224	8.35968822855018e-05	Myoblast-2	RICTOR
SPC25	6.21468702080252e-09	0.306471021267763	0.326	0.266	9.59920557233157e-05	Myoblast-2	SPC25
WWOX	6.24944316611856e-09	0.607641252248765	0.48	0.452	9.65288991438673e-05	Myoblast-2	WWOX
INO80	7.15648252171719e-09	0.424295342954358	0.411	0.394	0.000110539029030444	Myoblast-2	INO80
ROCK2	7.17762120622501e-09	0.473982166308968	0.529	0.552	0.000110865537151352	Myoblast-2	ROCK2
CDC42BPA	7.19196669711594e-09	0.546102284382818	0.539	0.561	0.000111087117603653	Myoblast-2	CDC42BPA
NOP58	8.33780115656471e-09	0.401374673770969	0.645	0.712	0.000128785676664299	Myoblast-2	NOP58
FGFRL1	9.04197772501902e-09	0.645119416866463	0.334	0.288	0.000139662387940644	Myoblast-2	FGFRL1
FAM120A	1.00705641056507e-08	0.45799187231703	0.412	0.391	0.000155549933175881	Myoblast-2	FAM120A
ZNF618	1.06176621803177e-08	0.450617663359079	0.347	0.315	0.000164000410037187	Myoblast-2	ZNF618
GLI3	1.07810436027412e-08	0.456325273330093	0.379	0.346	0.000166523999487941	Myoblast-2	GLI3
ATAD2B	1.09844800972117e-08	0.379602988129367	0.297	0.257	0.000169666279581532	Myoblast-2	ATAD2B
SRGAP1	1.15297180733775e-08	0.472269007306622	0.555	0.575	0.000178088025361389	Myoblast-2	SRGAP1
PRRC2C	1.27972886186155e-08	0.297142162056799	0.731	0.812	0.000197666920003135	Myoblast-2	PRRC2C
PNN	1.43213886628255e-08	0.397205039837195	0.593	0.641	0.000221208169286003	Myoblast-2	PNN
MXRA8	1.56262125605972e-08	0.368875625126575	0.276	0.221	0.000241362479210984	Myoblast-2	MXRA8
PCF11	1.82471000729986e-08	0.440859129693683	0.332	0.301	0.000281844707727537	Myoblast-2	PCF11
RHOB	2.23506163759902e-08	0.340675437822872	0.372	0.509	0.000345227620543545	Myoblast-2	RHOB
MAP4K3	2.4010079353536e-08	0.377442010719422	0.298	0.261	0.000370859685694718	Myoblast-2	MAP4K3
ERC1	2.50593195261914e-08	0.513323620490129	0.37	0.348	0.000387066249401552	Myoblast-2	ERC1
ENSGALG00000009332	2.82149379807032e-08	0.369544216777589	0.34	0.31	0.000435807932049942	Myoblast-2	ENSGALG00000009332
SPRY2	3.24875914983802e-08	0.429737084709118	0.326	0.292	0.000501803338283981	Myoblast-2	SPRY2
CYR61	3.66920719090748e-08	0.574090205294471	0.267	0.22	0.000566745742707569	Myoblast-2	CYR61
ENSGALG00000034735	3.9047175686744e-08	0.431150656082158	0.342	0.315	0.000603122675657447	Myoblast-2	ENSGALG00000034735
UTRN	4.05754426337623e-08	0.557590613934523	0.579	0.598	0.000626728286921092	Myoblast-2	UTRN
PCNA	4.25250220087088e-08	0.351846303107966	0.465	0.433	0.000656841489946516	Myoblast-2	PCNA
MKRN4P	4.47795905340435e-08	0.388398833680556	0.425	0.417	0.000691665555388837	Myoblast-2	MKRN4P
ENSGALG00000004955	4.81166476036771e-08	0.384829619753045	0.265	0.218	0.000743209738886397	Myoblast-2	ENSGALG00000004955
UHRF1	5.08840210637259e-08	0.337874782429081	0.351	0.296	0.000785954589350311	Myoblast-2	UHRF1
HPCAL1	5.17737788043329e-08	0.52430749612176	0.337	0.302	0.000799697787411726	Myoblast-2	HPCAL1
IL1RAP	5.65749852062456e-08	0.352212477286751	0.251	0.202	0.000873857221495669	Myoblast-2	IL1RAP
RSRC2	5.80536381780927e-08	0.428848508304429	0.453	0.456	0.00089669649529882	Myoblast-2	RSRC2
POLA1	6.71687201413121e-08	0.451577772127666	0.339	0.296	0.00103748805130271	Myoblast-2	POLA1
CCDC80	7.52754382538313e-08	0.334057247370115	0.261	0.205	0.00116270441926868	Myoblast-2	CCDC80
SLC38A2	8.80682688948055e-08	0.581753306209399	0.474	0.48	0.00136030248134917	Myoblast-2	SLC38A2
ARID1B	1.07409382040492e-07	0.402296684862955	0.498	0.508	0.00165904531499745	Myoblast-2	ARID1B
LARP1	1.19599579145578e-07	0.401461716119784	0.454	0.461	0.00184733509948259	Myoblast-2	LARP1
VGLL3	1.19835704048551e-07	0.536513548513552	0.351	0.313	0.00185098228473391	Myoblast-2	VGLL3
SH3RF1	1.2058012910616e-07	0.466558250925211	0.261	0.219	0.00186248067417374	Myoblast-2	SH3RF1
PPP1R12A	1.23110621161138e-07	0.447556047054162	0.563	0.623	0.00190156665445494	Myoblast-2	PPP1R12A
HNRNPU	1.36918207389549e-07	0.293227034841402	0.65	0.708	0.00211483863133897	Myoblast-2	HNRNPU
ENSGALG00000029896	1.50239218766398e-07	0.430404421655295	0.329	0.299	0.00232059497306579	Myoblast-2	ENSGALG00000029896
ZFC3H1	1.52268160453798e-07	0.421050287332005	0.366	0.348	0.00235193400636936	Myoblast-2	ZFC3H1
AFDN	1.64254840742064e-07	0.437589943167389	0.352	0.325	0.00253708027010192	Myoblast-2	AFDN
U2SURP	1.87896541305872e-07	0.42075169346341	0.473	0.486	0.00290224997701051	Myoblast-2	U2SURP
ENSGALG00000006724	1.91517247936069e-07	0.475754255431982	0.402	0.369	0.00295817541162052	Myoblast-2	ENSGALG00000006724
GPHN	2.06389934681606e-07	0.499265259792338	0.395	0.388	0.00318789893109208	Myoblast-2	GPHN
YTHDC1	2.11708613624274e-07	0.373805044613538	0.503	0.524	0.00327005124604054	Myoblast-2	YTHDC1
MIB1	2.5202738560105e-07	0.39980164257558	0.321	0.289	0.00389281499799382	Myoblast-2	MIB1
CAMK2D	2.61303461804072e-07	0.54281635596883	0.374	0.351	0.0040360932710257	Myoblast-2	CAMK2D
BBX	2.68723818378364e-07	0.457112383806549	0.411	0.401	0.00415070809867222	Myoblast-2	BBX
ZNF407	2.69453694233626e-07	0.460226058267983	0.473	0.467	0.00416198176113258	Myoblast-2	ZNF407
ESRRG	2.74381633297442e-07	0.459587117582191	0.665	0.734	0.00423809870791229	Myoblast-2	ESRRG
STOX2	3.62747816637709e-07	0.392944494361763	0.298	0.263	0.00560300277578605	Myoblast-2	STOX2
FAT1	3.73695574899817e-07	0.438146887843799	0.273	0.235	0.00577210184990257	Myoblast-2	FAT1
JAZF1	4.03664891698558e-07	0.466472207324765	0.371	0.348	0.00623500791717592	Myoblast-2	JAZF1
FOSL2	4.12896498964777e-07	0.46452200202485	0.276	0.237	0.00637759932300994	Myoblast-2	FOSL2
RSBN1L	4.13119515258657e-07	0.332270032297913	0.294	0.261	0.00638104403268522	Myoblast-2	RSBN1L
TLE1	4.35763112022304e-07	0.7223400267552	0.292	0.26	0.00673079702829651	Myoblast-2	TLE1
EPC1	4.79663092749779e-07	0.321805168190204	0.282	0.246	0.00740887613061309	Myoblast-2	EPC1
ITSN1	4.79673394694656e-07	0.417030931391092	0.438	0.434	0.00740903525445365	Myoblast-2	ITSN1
ABHD17B	4.99115653251526e-07	0.435233637469182	0.278	0.244	0.00770934038012308	Myoblast-2	ABHD17B
SF3B3	5.54922763597627e-07	0.374872287429179	0.491	0.504	0.00857133700652895	Myoblast-2	SF3B3
CCDC50	5.79520522561192e-07	0.346411180064382	0.267	0.226	0.00895127399148017	Myoblast-2	CCDC50
DIDO1	6.14168997958129e-07	0.415341412742128	0.416	0.406	0.00948645434246126	Myoblast-2	DIDO1
RRS1	6.28993511808442e-07	0.338130426738783	0.661	0.731	0.00971543378339319	Myoblast-2	RRS1
ZNF423	7.37116028624354e-07	0.464741860655038	0.349	0.317	0.0113854941781318	Myoblast-2	ZNF423
DAZAP1	1.0018730644009e-06	0.363365881315655	0.558	0.591	0.0154749313527362	Myoblast-2	DAZAP1
TLE4	1.10973148584074e-06	0.470704365147386	0.344	0.321	0.0171409125302961	Myoblast-2	TLE4
GNAQ	1.18640545180229e-06	0.405426578875872	0.3	0.269	0.0183252186085382	Myoblast-2	GNAQ
ZBED1	1.29088161577791e-06	0.463944182606916	0.293	0.27	0.0199389574373056	Myoblast-2	ZBED1
SFPQ	1.49451946947674e-06	0.355547222151128	0.564	0.609	0.0230843477255377	Myoblast-2	SFPQ
EPHA3	1.51842169204955e-06	0.376647314610043	0.298	0.255	0.0234535414553974	Myoblast-2	EPHA3
KMT2C	1.78161789532209e-06	0.388486212497749	0.544	0.57	0.0275188700111451	Myoblast-2	KMT2C
TTYH3	1.90759201929312e-06	0.314501133691569	0.257	0.22	0.0294646663300015	Myoblast-2	TTYH3
CCNL2	2.0261818859586e-06	0.381243010378797	0.348	0.332	0.0312964054105166	Myoblast-2	CCNL2
CHD1Z	2.08282955184276e-06	0.38107266746383	0.354	0.337	0.0321713852577633	Myoblast-2	CHD1Z
POU2F1	2.12146288885791e-06	0.44091606200212	0.387	0.377	0.0327681157812993	Myoblast-2	POU2F1
SOX8	2.12844419772282e-06	0.374034722480168	0.396	0.37	0.0328759490780267	Myoblast-2	SOX8
CREBBP	2.29919868351802e-06	0.382757128000736	0.551	0.599	0.0355134228656193	Myoblast-2	CREBBP
C2CD5	2.5071176288778e-06	0.35104613713612	0.283	0.249	0.0387249388956465	Myoblast-2	C2CD5
IGF2BP3	2.86035998636026e-06	0.313371679094407	0.638	0.687	0.0441811203493206	Myoblast-2	IGF2BP3
AKIRIN2	2.94947668436182e-06	0.48367070536343	0.539	0.6	0.0455576168666527	Myoblast-2	AKIRIN2
SQSTM1	2.95403566631811e-06	0.516763526687566	0.27	0.24	0.0456280349019495	Myoblast-2	SQSTM1
MLLT10	3.07584047286971e-06	0.404656456684598	0.418	0.415	0.0475094319439455	Myoblast-2	MLLT10
SNCAIP	3.1613508583469e-06	0.475833601250571	0.505	0.505	0.0488302253580263	Myoblast-2	SNCAIP
ENSGALG00000053765	3.23960328876298e-06	0.289600409640864	0.456	0.428	0.050038912398233	Myoblast-2	ENSGALG00000053765
PTPRD	3.56846653548508e-06	0.575344099085079	0.512	0.514	0.0551185341071025	Myoblast-2	PTPRD
GAB1	3.66354830320774e-06	0.444944407994894	0.31	0.284	0.0565871670913467	Myoblast-2	GAB1
FAM49A	4.33654615725727e-06	0.474262819380474	0.422	0.422	0.0669822919449958	Myoblast-2	FAM49A
ARID4B	4.55240717866865e-06	0.420645604376839	0.387	0.388	0.070316481281716	Myoblast-2	ARID4B
CNOT4	4.91985153250475e-06	0.337968528496326	0.378	0.365	0.0759920267710684	Myoblast-2	CNOT4
PNISR	5.16559240776759e-06	0.356338636092507	0.638	0.706	0.0797877403303783	Myoblast-2	PNISR
PPP2R2A	5.32899846788599e-06	0.380466233123198	0.475	0.5	0.082311710334967	Myoblast-2	PPP2R2A
ANXA1	5.46666364161784e-06	0.425991022100932	0.299	0.266	0.0844380866084292	Myoblast-2	ANXA1
PTPRF	5.85929143424075e-06	0.450563696041809	0.349	0.329	0.0905026154932827	Myoblast-2	PTPRF
ENSGALG00000031604	7.31754821202044e-06	0.388026839348709	0.467	0.477	0.113026849682868	Myoblast-2	ENSGALG00000031604
ENSGALG00000001972	7.95715179594464e-06	0.419703153108121	0.371	0.367	0.122906166640161	Myoblast-2	ENSGALG00000001972
FNBP1	8.92872279752209e-06	0.463505780724734	0.404	0.396	0.137913052330526	Myoblast-2	FNBP1
LRPPRC	1.00011449247299e-05	0.375186936753539	0.52	0.554	0.154477684507378	Myoblast-2	LRPPRC
ANP32B	1.00011944227037e-05	0.250386010123999	0.648	0.704	0.154478449053082	Myoblast-2	ANP32B
PFKP	1.03301121917208e-05	0.337138524756715	0.434	0.413	0.15955891291332	Myoblast-2	PFKP
SMC4	1.03578527529179e-05	0.383650293019739	0.296	0.256	0.159987393621569	Myoblast-2	SMC4
BCLAF1	1.21983216968217e-05	0.362003484016508	0.535	0.579	0.188415276929108	Myoblast-2	BCLAF1
XPO1	1.28206547212624e-05	0.328566238213948	0.645	0.735	0.198027832824619	Myoblast-2	XPO1
CNN3	1.2864295775111e-05	0.326055376029633	0.487	0.478	0.198701912542365	Myoblast-2	CNN3
CLASP2	1.29976505008612e-05	0.301759494027296	0.377	0.361	0.200761709636302	Myoblast-2	CLASP2
SAT1	1.30510270544301e-05	0.691105258284503	0.562	0.616	0.201586163882727	Myoblast-2	SAT1
KLF2	1.35441855881811e-05	0.567730845966865	0.272	0.241	0.209203490595046	Myoblast-2	KLF2
RALGAPA1	1.36976805182933e-05	0.343192572558442	0.297	0.272	0.211574373285559	Myoblast-2	RALGAPA1
JUN	1.43050412485237e-05	0.725451661189482	0.487	0.493	0.220955667124696	Myoblast-2	JUN
LRRC17	1.46025601236796e-05	0.350920109012006	0.295	0.255	0.225551143670355	Myoblast-2	LRRC17
NOP56	1.49553095826695e-05	0.303881107267037	0.723	0.807	0.230999711813913	Myoblast-2	NOP56
TMEM47	1.63932094427695e-05	0.494777722613823	0.397	0.39	0.253209513053017	Myoblast-2	TMEM47
OSBPL5	1.64953442606016e-05	0.360917654517095	0.266	0.232	0.254787087449253	Myoblast-2	OSBPL5
SRSF11	1.67774819916272e-05	0.31521927357648	0.55	0.586	0.259144986842673	Myoblast-2	SRSF11
EIF4G3	1.80903698287812e-05	0.332315929329763	0.445	0.455	0.279423852375354	Myoblast-2	EIF4G3
LUC7L	1.88483283167697e-05	0.349292446244475	0.523	0.557	0.291131279180825	Myoblast-2	LUC7L
IFNGR2	1.99093391039327e-05	0.330697907984543	0.283	0.259	0.307519651799345	Myoblast-2	IFNGR2
SFSWAP	2.07795814976892e-05	0.301931955729735	0.296	0.275	0.320961415813307	Myoblast-2	SFSWAP
SLC16A1	2.12598268420822e-05	0.29118554410238	0.255	0.222	0.328379285402802	Myoblast-2	SLC16A1
FARP1	2.14560763212507e-05	0.396723599456521	0.318	0.295	0.331410554858038	Myoblast-2	FARP1
REPS1	2.33908863628485e-05	0.303166385792424	0.327	0.308	0.361295630760557	Myoblast-2	REPS1
FBXL17	2.6992709129539e-05	0.452827047326215	0.405	0.403	0.416929385214859	Myoblast-2	FBXL17
RANBP1	2.93255498410229e-05	0.342800467294422	0.519	0.532	0.45296244284444	Myoblast-2	RANBP1
WSB1	3.70245052192259e-05	0.373029615240667	0.492	0.508	0.571880507616163	Myoblast-2	WSB1
GNB1	4.00732727625158e-05	0.297426592517707	0.663	0.754	0.618971771089819	Myoblast-2	GNB1
TP53BP2	4.01199276323058e-05	0.33633850813266	0.262	0.238	0.619692402208595	Myoblast-2	TP53BP2
PDXK	4.12153641686579e-05	0.4398032419423	0.309	0.295	0.636612514949091	Myoblast-2	PDXK
PPP2CA	4.1316171156625e-05	0.402548110288129	0.455	0.487	0.63816957968523	Myoblast-2	PPP2CA
UTP3	4.2976900940049e-05	0.336622996755093	0.351	0.343	0.663821211919998	Myoblast-2	UTP3
ENSGALG00000030810	4.59492603278997e-05	0.342812032919446	0.429	0.441	0.709732275024739	Myoblast-2	ENSGALG00000030810
PRKAG2	4.72803781121287e-05	0.3728959710023	0.331	0.318	0.73029272031994	Myoblast-2	PRKAG2
MDN1	4.88423615471408e-05	0.389511438510705	0.434	0.445	0.754419116457137	Myoblast-2	MDN1
HEXIM1	4.89173270119973e-05	0.472145685634093	0.559	0.621	0.755577033027311	Myoblast-2	HEXIM1
ANKH	5.31664631358346e-05	0.449114484410633	0.359	0.349	0.821209189596102	Myoblast-2	ANKH
CNOT2	5.44951871018787e-05	0.380205756197853	0.451	0.48	0.841732659975619	Myoblast-2	CNOT2
PUM2	5.94666711487687e-05	0.370770074483136	0.48	0.508	0.918522202563882	Myoblast-2	PUM2
ENSGALG00000043243	6.3354131317101e-05	0.368566140314622	0.316	0.303	0.978567912323943	Myoblast-2	ENSGALG00000043243
APP	6.68774243803315e-05	0.347422833933807	0.641	0.683	1	Myoblast-2	APP
ENSGALG00000016236	7.10551040558506e-05	0.362139704502215	0.422	0.436	1	Myoblast-2	ENSGALG00000016236
PTPRT	7.30302184851321e-05	0.260342070766822	0.348	0.437	1	Myoblast-2	PTPRT
USP25	7.31842991834473e-05	0.493917896127176	0.466	0.491	1	Myoblast-2	USP25
TEX10	7.52785124153456e-05	0.355658956507471	0.414	0.421	1	Myoblast-2	TEX10
TRIP11	8.20011159408182e-05	0.365103232270398	0.273	0.256	1	Myoblast-2	TRIP11
FGFR1	8.30715345513683e-05	0.319533359857702	0.302	0.281	1	Myoblast-2	FGFR1
NAV3	8.77891682907227e-05	0.410227741608464	0.743	0.813	1	Myoblast-2	NAV3
USP22	9.31271667341214e-05	0.422919934775553	0.458	0.485	1	Myoblast-2	USP22
ARHGAP21	0.000100133805100368	0.392486628861284	0.452	0.473	1	Myoblast-2	ARHGAP21
SIK1	0.000106832299254562	0.412244693959782	0.398	0.39	1	Myoblast-2	SIK1
WNK1	0.000118886816418772	0.398221362676915	0.407	0.419	1	Myoblast-2	WNK1
PHF20L1	0.00012086982280532	0.348244620198989	0.518	0.564	1	Myoblast-2	PHF20L1
PSPC1	0.000127268377449604	0.355235369353918	0.458	0.478	1	Myoblast-2	PSPC1
PTX3	0.000141384276190006	0.289840696773554	0.251	0.217	1	Myoblast-2	PTX3
SKP2	0.000150921271930792	0.2824779407391	0.313	0.295	1	Myoblast-2	SKP2
TSHZ2	0.000153639643356251	0.380258194274308	0.26	0.23	1	Myoblast-2	TSHZ2
MMP2	0.000169453326679153	0.272700716669058	0.332	0.292	1	Myoblast-2	MMP2
PDE3B	0.000173369812326054	0.358710980580717	0.252	0.231	1	Myoblast-2	PDE3B
PTEN	0.000182808112279142	0.295078882255087	0.412	0.423	1	Myoblast-2	PTEN
MBNL2	0.000185660047095222	0.478076245198443	0.46	0.476	1	Myoblast-2	MBNL2
ENSGALG00000034119	0.000187901946664905	0.52178318359274	0.343	0.322	1	Myoblast-2	ENSGALG00000034119
PAPOLB	0.000219493325565222	0.321281826279949	0.563	0.622	1	Myoblast-2	PAPOLB
WTAP	0.000234880915142305	0.329187133513962	0.305	0.292	1	Myoblast-2	WTAP
SETD5	0.000235022492992318	0.295183866357022	0.398	0.405	1	Myoblast-2	SETD5
ANKRD17	0.000235472383817599	0.360518154176037	0.441	0.464	1	Myoblast-2	ANKRD17
CEBPZ	0.000235911014367688	0.369964870869707	0.452	0.477	1	Myoblast-2	CEBPZ
MYH9	0.000252708984208462	0.280421891951202	0.629	0.661	1	Myoblast-2	MYH9
ENSGALG00000034737	0.000272401434702591	0.313960484496137	0.254	0.236	1	Myoblast-2	ENSGALG00000034737
PPP4R3A	0.00028404345421476	0.278797414849908	0.253	0.234	1	Myoblast-2	PPP4R3A
CCND2	0.000290260699468868	0.349907836590448	0.449	0.463	1	Myoblast-2	CCND2
BCOR	0.00029868563974129	0.367040806242808	0.358	0.344	1	Myoblast-2	BCOR
DLG1	0.000300339926901052	0.32673366857817	0.261	0.241	1	Myoblast-2	DLG1
CD44	0.000334430780366994	0.52401902061558	0.483	0.5	1	Myoblast-2	CD44
COG5	0.000337720626282919	0.345072325669702	0.334	0.326	1	Myoblast-2	COG5
SH3KBP1	0.000403865757298022	0.351975781020131	0.325	0.31	1	Myoblast-2	SH3KBP1
YY2	0.000425474632233401	0.339843396540313	0.331	0.33	1	Myoblast-2	YY2
TFDP2	0.000429616513769542	0.346922215204546	0.418	0.422	1	Myoblast-2	TFDP2
RAP1GDS1	0.000434182264041103	0.343128403623735	0.578	0.637	1	Myoblast-2	RAP1GDS1
ELOVL5	0.000471970884245089	0.293576662797073	0.307	0.292	1	Myoblast-2	ELOVL5
ENSGALG00000009809	0.000474548030775794	0.454822109180136	0.275	0.256	1	Myoblast-2	ENSGALG00000009809
LUC7L3	0.000476968658048635	0.289673214693289	0.529	0.569	1	Myoblast-2	LUC7L3
CHD9	0.000480648038909152	0.347780295278631	0.313	0.312	1	Myoblast-2	CHD9
CBLB	0.000490651365427489	0.469295980866636	0.394	0.402	1	Myoblast-2	CBLB
BAZ1B	0.000514939452129171	0.343899000706735	0.511	0.554	1	Myoblast-2	BAZ1B
COP1	0.000526120832964226	0.317916043076194	0.295	0.282	1	Myoblast-2	COP1
TDRD3	0.000549871030757198	0.340630712918235	0.485	0.511	1	Myoblast-2	TDRD3
CHN1	0.000552340797280042	0.369372806673799	0.341	0.332	1	Myoblast-2	CHN1
SMARCA5	0.000618693167610826	0.302003346089194	0.491	0.511	1	Myoblast-2	SMARCA5
SEMA6A	0.000625921788826867	0.299108704051361	0.438	0.426	1	Myoblast-2	SEMA6A
AHCTF1	0.0006585939268882	0.316543010276954	0.304	0.295	1	Myoblast-2	AHCTF1
EXOC2	0.000685468946297589	0.321673899342122	0.306	0.296	1	Myoblast-2	EXOC2
C1H21ORF91	0.000789418549319906	0.311145827452094	0.264	0.242	1	Myoblast-2	C1H21ORF91
ATXN2	0.000800557249387768	0.292583811949924	0.532	0.589	1	Myoblast-2	ATXN2
ADNP	0.000843859409777638	0.295223479579014	0.545	0.609	1	Myoblast-2	ADNP
MAPK4	0.000891216495137829	0.362730694865448	0.625	0.718	1	Myoblast-2	MAPK4
MTF2	0.00100601376384086	0.332452742357336	0.303	0.299	1	Myoblast-2	MTF2
C1D	0.00101966983997494	0.342422063168618	0.379	0.389	1	Myoblast-2	C1D
ZNF608	0.00103540860825074	0.382159505907757	0.255	0.236	1	Myoblast-2	ZNF608
TBC1D5	0.00103891796481404	0.400481052359391	0.443	0.46	1	Myoblast-2	TBC1D5
MAP4K4	0.00109545786456935	0.381321238107267	0.479	0.508	1	Myoblast-2	MAP4K4
HMOX1	0.00114761791640121	0.380410554690977	0.273	0.251	1	Myoblast-2	HMOX1
ABCC1	0.00120907600389285	0.298554517480111	0.284	0.267	1	Myoblast-2	ABCC1
USP10	0.00121173437388892	0.378471319469003	0.503	0.562	1	Myoblast-2	USP10
C2H6orf52	0.001295574169375	0.33643200092971	0.322	0.322	1	Myoblast-2	C2H6orf52
USP34	0.00132401502046513	0.347552234307113	0.464	0.504	1	Myoblast-2	USP34
NR2F2	0.00134054787312328	0.700819278198029	0.352	0.364	1	Myoblast-2	NR2F2
NOVA1	0.00139612577919068	0.384393966173458	0.471	0.505	1	Myoblast-2	NOVA1
FOXK2	0.00148334404190331	0.314375347884305	0.283	0.274	1	Myoblast-2	FOXK2
WDR43	0.00153190624782557	0.348741311535503	0.406	0.431	1	Myoblast-2	WDR43
ENSGALG00000016808	0.00155727932104415	0.310742442643936	0.394	0.41	1	Myoblast-2	ENSGALG00000016808
PPIG	0.00157724247959681	0.25903247098863	0.642	0.735	1	Myoblast-2	PPIG
SLC25A13	0.00160271022309063	0.324934604509873	0.298	0.289	1	Myoblast-2	SLC25A13
COL12A1	0.00166658955240513	0.421149408559945	0.481	0.49	1	Myoblast-2	COL12A1
ARHGEF12	0.00208015522221518	0.3106178038058	0.524	0.581	1	Myoblast-2	ARHGEF12
PTK2	0.00215037784173586	0.377959046318519	0.322	0.32	1	Myoblast-2	PTK2
LYAR	0.00231905443814805	0.380178751698768	0.425	0.461	1	Myoblast-2	LYAR
ATP13A3	0.002352913704858	0.300011579793678	0.281	0.274	1	Myoblast-2	ATP13A3
WAC	0.00249313538518775	0.295373435169565	0.257	0.247	1	Myoblast-2	WAC
SENP6	0.00249811377065335	0.295615863184814	0.258	0.249	1	Myoblast-2	SENP6
PMP22	0.00262662182402293	0.362988907787964	0.399	0.485	1	Myoblast-2	PMP22
CLK4	0.0026398985577452	0.28238160074264	0.284	0.278	1	Myoblast-2	CLK4
WDR3	0.00273819982534678	0.327535126130529	0.5	0.542	1	Myoblast-2	WDR3
RNPC3	0.00284947192692937	0.267657547580946	0.265	0.255	1	Myoblast-2	RNPC3
RFC1	0.00286602403266531	0.253382274576413	0.262	0.246	1	Myoblast-2	RFC1
TNPO1	0.002876677971549	0.360757364540088	0.376	0.385	1	Myoblast-2	TNPO1
PNRC1	0.00287864341560241	0.382294167864502	0.713	0.807	1	Myoblast-2	PNRC1
PHF20	0.00305710590746372	0.306471082230544	0.352	0.364	1	Myoblast-2	PHF20
DNAJC1	0.00350136654466471	0.405582212196026	0.454	0.488	1	Myoblast-2	DNAJC1
ZFHX3	0.00387134499001473	0.318841861386491	0.275	0.264	1	Myoblast-2	ZFHX3
MSN	0.00394224243817891	0.313276282181813	0.53	0.575	1	Myoblast-2	MSN
MARK1	0.00403297105912077	0.326182893183483	0.336	0.34	1	Myoblast-2	MARK1
PCM1	0.00425846143510123	0.262254486446876	0.306	0.306	1	Myoblast-2	PCM1
TWISTNB	0.00428055011477211	0.275115297441939	0.306	0.307	1	Myoblast-2	TWISTNB
STAG2	0.00449243072483848	0.296792825144673	0.414	0.437	1	Myoblast-2	STAG2
ZNHIT6	0.00534305572050707	0.325458787273214	0.282	0.28	1	Myoblast-2	ZNHIT6
LAMB1	0.00542929565646303	0.255726290817021	0.39	0.388	1	Myoblast-2	LAMB1
ACVR2A	0.00558323414936315	0.310406540819426	0.356	0.36	1	Myoblast-2	ACVR2A
AGAP1	0.00615764470577553	0.445687323809225	0.422	0.448	1	Myoblast-2	AGAP1
NPAS3	0.00627050027788086	0.42469233155367	0.307	0.296	1	Myoblast-2	NPAS3
RRP15	0.00629760445731173	0.302739910820024	0.365	0.375	1	Myoblast-2	RRP15
USP1	0.00633119866304724	0.315410271868201	0.371	0.378	1	Myoblast-2	USP1
ENSGALG00000001948	0.00678774046997545	0.305636559638805	0.356	0.365	1	Myoblast-2	ENSGALG00000001948
RRAS	0.00723054453045653	0.33998173222762	0.383	0.397	1	Myoblast-2	RRAS
ENSGALG00000026470	0.00785113711314225	0.341499420424412	0.407	0.437	1	Myoblast-2	ENSGALG00000026470
PPP2R2D	0.00796138998214983	0.287003169106187	0.41	0.438	1	Myoblast-2	PPP2R2D
LSM14A	0.00934606528767344	0.256414424302441	0.406	0.434	1	Myoblast-2	LSM14A
SBNO1	0.00947078723829552	0.275924659429383	0.458	0.495	1	Myoblast-2	SBNO1
BICD2	0.0097910959873464	0.360284487983282	0.567	0.656	1	Myoblast-2	BICD2
MYH1D	0	3.64983068357705	0.919	0.392	0	Myofiber	MYH1D
TNNT3	0	3.28180978468773	0.974	0.507	0	Myofiber	TNNT3
TNNC2	0	3.25518007352631	0.985	0.668	0	Myofiber	TNNC2
MYLPF	0	3.22673350169879	0.964	0.508	0	Myofiber	MYLPF
EEF1A2	0	3.07412036891432	0.923	0.315	0	Myofiber	EEF1A2
TNNC1	0	3.05999714267653	0.981	0.524	0	Myofiber	TNNC1
TNNI1	0	3.03567051269469	0.963	0.443	0	Myofiber	TNNI1
ACTA1	0	2.99940787514634	0.878	0.342	0	Myofiber	ACTA1
OCM2	0	2.92206374244219	0.863	0.345	0	Myofiber	OCM2
MYL1	0	2.91706376564634	0.976	0.423	0	Myofiber	MYL1
TNNT2	0	2.8105141740473	0.979	0.474	0	Myofiber	TNNT2
TNNI2	0	2.7886161680559	0.982	0.628	0	Myofiber	TNNI2
MYH15	0	2.72551685454968	0.876	0.248	0	Myofiber	MYH15
FABP3	0	2.67478890956059	0.921	0.351	0	Myofiber	FABP3
ANKRD1	0	2.66731557896803	0.931	0.432	0	Myofiber	ANKRD1
ACTN2	0	2.61823781975628	0.931	0.223	0	Myofiber	ACTN2
TPM1	0	2.59949432782586	0.989	0.836	0	Myofiber	TPM1
MYBPC3	0	2.53052404580007	0.874	0.163	0	Myofiber	MYBPC3
MYOM1	0	2.51895581917054	0.882	0.158	0	Myofiber	MYOM1
TNNT1	0	2.49786770054335	0.886	0.294	0	Myofiber	TNNT1
CACNA2D1	0	2.44498801399693	0.908	0.294	0	Myofiber	CACNA2D1
XIRP1	0	2.42655953555218	0.901	0.18	0	Myofiber	XIRP1
DES	0	2.42564961301554	0.965	0.472	0	Myofiber	DES
TPM2	0	2.39471728969104	0.977	0.831	0	Myofiber	TPM2
CASQ2	0	2.39396209663748	0.872	0.174	0	Myofiber	CASQ2
ENSGALG00000051776	0	2.37908612130802	0.884	0.189	0	Myofiber	ENSGALG00000051776
TRIM55	0	2.30982434727407	0.948	0.286	0	Myofiber	TRIM55
ACTC1	0	2.299881954073	0.999	0.897	0	Myofiber	ACTC1
MYL10	0	2.24998789491333	0.695	0.197	0	Myofiber	MYL10
DCLK1	0	2.23220197099899	0.932	0.315	0	Myofiber	DCLK1
ENSGALG00000053046	0	2.17994940087174	0.929	0.297	0	Myofiber	ENSGALG00000053046
NCALD	0	2.13339944295299	0.908	0.356	0	Myofiber	NCALD
CAV3	0	2.1097339194106	0.857	0.22	0	Myofiber	CAV3
PACSIN3	0	2.02417326310082	0.907	0.349	0	Myofiber	PACSIN3
ENSGALG00000048310	0	2.02366972217252	0.834	0.15	0	Myofiber	ENSGALG00000048310
MYBPHL	0	2.02229155148402	0.91	0.311	0	Myofiber	MYBPHL
CG-16	0	1.97648588372909	0.92	0.531	0	Myofiber	CG-16
PDLIM3	0	1.96689822347636	0.771	0.151	0	Myofiber	PDLIM3
NEXN	0	1.95834572419605	0.947	0.547	0	Myofiber	NEXN
REEP1	0	1.94075357315498	0.857	0.203	0	Myofiber	REEP1
MEF2C	0	1.92937914473493	0.823	0.252	0	Myofiber	MEF2C
LMO7	0	1.92638500915042	0.909	0.428	0	Myofiber	LMO7
ENSGALG00000052907	0	1.91417543893306	0.834	0.164	0	Myofiber	ENSGALG00000052907
ENSGALG00000040995	0	1.89371430270545	0.847	0.216	0	Myofiber	ENSGALG00000040995
CCDC88C	0	1.82165381390458	0.884	0.402	0	Myofiber	CCDC88C
DIP2C	0	1.81970659484242	0.92	0.758	0	Myofiber	DIP2C
DTNA	0	1.81504456531843	0.754	0.248	0	Myofiber	DTNA
DMD	0	1.81091397151934	0.951	0.753	0	Myofiber	DMD
MYOM2	0	1.80526899570111	0.627	0.064	0	Myofiber	MYOM2
UCHL1	0	1.802605843196	0.764	0.266	0	Myofiber	UCHL1
ENSGALG00000013624	0	1.80115841741333	0.85	0.375	0	Myofiber	ENSGALG00000013624
ENSGALG00000004518	0	1.79340906082996	0.946	0.517	0	Myofiber	ENSGALG00000004518
MYOZ2	0	1.75996457277012	0.885	0.283	0	Myofiber	MYOZ2
AKAP6	0	1.75463098319532	0.766	0.174	0	Myofiber	AKAP6
FHOD3	0	1.74990069489204	0.917	0.502	0	Myofiber	FHOD3
LMOD2	0	1.71046643244227	0.555	0.066	0	Myofiber	LMOD2
ABLIM2	0	1.70674326916993	0.748	0.167	0	Myofiber	ABLIM2
CAVIN4	0	1.69505322894112	0.911	0.447	0	Myofiber	CAVIN4
TUBAL3	0	1.68548017816063	0.918	0.389	0	Myofiber	TUBAL3
ANK3	0	1.66133435859842	0.768	0.296	0	Myofiber	ANK3
MYOM3	0	1.6538511451665	0.685	0.09	0	Myofiber	MYOM3
MYH1F	0	1.64369566056368	0.569	0.061	0	Myofiber	MYH1F
SMPX	0	1.61796826579665	0.736	0.132	0	Myofiber	SMPX
ITPK1	0	1.61467473173992	0.795	0.322	0	Myofiber	ITPK1
FGF13	0	1.59697394622973	0.68	0.136	0	Myofiber	FGF13
ENSGALG00000016702	0	1.59084168034025	0.898	0.401	0	Myofiber	ENSGALG00000016702
BIN1	0	1.56632216875585	0.945	0.586	0	Myofiber	BIN1
MTSS1	0	1.565882297723	0.782	0.344	0	Myofiber	MTSS1
GRB10	0	1.55522025064817	0.776	0.398	0	Myofiber	GRB10
MICALL1	0	1.54585013362836	0.88	0.384	0	Myofiber	MICALL1
MRAS	0	1.532728090551	0.983	0.758	0	Myofiber	MRAS
TMEM8C	0	1.53221599596277	0.862	0.354	0	Myofiber	TMEM8C
CHRNG	0	1.53114928158181	0.774	0.211	0	Myofiber	CHRNG
LSP1P1	0	1.51405604559832	0.88	0.444	0	Myofiber	LSP1P1
SMYD1	0	1.48640368402139	0.805	0.284	0	Myofiber	SMYD1
PLPP1	0	1.47678294528966	0.711	0.242	0	Myofiber	PLPP1
KIF1B	0	1.46902165929419	0.94	0.667	0	Myofiber	KIF1B
ANKRD44	0	1.44529465006605	0.636	0.237	0	Myofiber	ANKRD44
SYPL2	0	1.44261420664299	0.716	0.269	0	Myofiber	SYPL2
SYNPO2L	0	1.41717201144939	0.694	0.125	0	Myofiber	SYNPO2L
CKB	0	1.40926805355814	0.905	0.59	0	Myofiber	CKB
ARHGAP6	0	1.3936831443624	0.497	0.099	0	Myofiber	ARHGAP6
CADM1	0	1.39192182893533	0.8	0.333	0	Myofiber	CADM1
MAFA	0	1.37302954396518	0.588	0.196	0	Myofiber	MAFA
CRYAB	0	1.36629367503284	0.906	0.473	0	Myofiber	CRYAB
ENSGALG00000035994	0	1.36532062080741	0.918	0.642	0	Myofiber	ENSGALG00000035994
HSPB1	0	1.36178539343837	0.972	0.91	0	Myofiber	HSPB1
KIF9	0	1.35844434425978	0.616	0.159	0	Myofiber	KIF9
EGF	0	1.35119867814775	0.527	0.099	0	Myofiber	EGF
MT4	0	1.34925576370418	0.893	0.473	0	Myofiber	MT4
ENSGALG00000043584	0	1.34552852334044	0.463	0.088	0	Myofiber	ENSGALG00000043584
ENSGALG00000015822	0	1.34422331276436	0.559	0.068	0	Myofiber	ENSGALG00000015822
TXN	0	1.34012328012011	0.991	0.986	0	Myofiber	TXN
MUSTN1	0	1.33913474901813	0.345	0.093	0	Myofiber	MUSTN1
CACNG1	0	1.32852292344153	0.756	0.357	0	Myofiber	CACNG1
MEF2A	0	1.32540999113267	0.863	0.484	0	Myofiber	MEF2A
MYL9	0	1.31155389076701	0.901	0.693	0	Myofiber	MYL9
ENSGALG00000052741	0	1.30925660292135	0.613	0.09	0	Myofiber	ENSGALG00000052741
LDB3	0	1.29488919987073	0.588	0.063	0	Myofiber	LDB3
DBNDD1	0	1.29146566257915	0.718	0.245	0	Myofiber	DBNDD1
UNC45B	0	1.2914342975189	0.726	0.181	0	Myofiber	UNC45B
ENSGALG00000053846	0	1.27491615644746	0.869	0.55	0	Myofiber	ENSGALG00000053846
TMEM182	0	1.25959386166576	0.515	0.048	0	Myofiber	TMEM182
FERMT2	0	1.25157391954145	0.866	0.609	0	Myofiber	FERMT2
ARPP21	0	1.25097744805438	0.667	0.282	0	Myofiber	ARPP21
ARHGAP28	0	1.24989968484749	0.562	0.155	0	Myofiber	ARHGAP28
APC	0	1.24887876557143	0.913	0.663	0	Myofiber	APC
ERBB4	0	1.24142475757217	0.474	0.073	0	Myofiber	ERBB4
MYL12A	0	1.24035871857366	0.975	0.927	0	Myofiber	MYL12A
ZNF106	0	1.23267741192761	0.732	0.257	0	Myofiber	ZNF106
PKIA	0	1.22826606690434	0.75	0.308	0	Myofiber	PKIA
MAPRE1	0	1.22396542967328	0.942	0.82	0	Myofiber	MAPRE1
RAPGEF1	0	1.22362378368593	0.779	0.394	0	Myofiber	RAPGEF1
SPTBN1	0	1.21122556562423	0.925	0.827	0	Myofiber	SPTBN1
MAMDC2	0	1.20639648686515	0.633	0.217	0	Myofiber	MAMDC2
ZNF385B	0	1.20400382568556	0.66	0.239	0	Myofiber	ZNF385B
DLGAP4	0	1.19930610978123	0.887	0.679	0	Myofiber	DLGAP4
FILIP1	0	1.19749804881478	0.754	0.268	0	Myofiber	FILIP1
ENSGALG00000026553	0	1.19684425124319	0.503	0.05	0	Myofiber	ENSGALG00000026553
OBSL1	0	1.19299521599183	0.529	0.05	0	Myofiber	OBSL1
CDH2	0	1.1897358065119	0.85	0.568	0	Myofiber	CDH2
APOBEC2	0	1.18891232343082	0.637	0.149	0	Myofiber	APOBEC2
MYPN	0	1.18793447182378	0.613	0.118	0	Myofiber	MYPN
ENSGALG00000010854	0	1.1832998453793	0.685	0.274	0	Myofiber	ENSGALG00000010854
C10orf71	0	1.18184791773828	0.56	0.138	0	Myofiber	C10orf71
SHISA2	0	1.18112339381688	0.78	0.387	0	Myofiber	SHISA2
ENHO	0	1.17848958818316	0.551	0.133	0	Myofiber	ENHO
SYNPO2	0	1.17418505685624	0.709	0.236	0	Myofiber	SYNPO2
FNDC5	0	1.16728387176346	0.642	0.174	0	Myofiber	FNDC5
SORBS2	0	1.16493864071699	0.507	0.137	0	Myofiber	SORBS2
DAPK2	0	1.16451569161166	0.644	0.181	0	Myofiber	DAPK2
GADD45B	0	1.15983924101649	0.921	0.715	0	Myofiber	GADD45B
NDUFA5	0	1.15334554582986	0.886	0.731	0	Myofiber	NDUFA5
AK1	0	1.15107575349095	0.489	0.206	0	Myofiber	AK1
PPFIBP2	0	1.12615290895712	0.431	0.093	0	Myofiber	PPFIBP2
ADSL	0	1.12543339750544	0.772	0.393	0	Myofiber	ADSL
CNKSR2	0	1.12341828933648	0.466	0.143	0	Myofiber	CNKSR2
RIMBP2	0	1.12177001132743	0.455	0.15	0	Myofiber	RIMBP2
NKAIN4	0	1.11791165438694	0.695	0.293	0	Myofiber	NKAIN4
ENSGALG00000043198	0	1.10288478347025	0.674	0.264	0	Myofiber	ENSGALG00000043198
SRL	0	1.09950196001125	0.754	0.273	0	Myofiber	SRL
RBM38	0	1.09534445366462	0.853	0.517	0	Myofiber	RBM38
POPDC2	0	1.09488032544207	0.679	0.206	0	Myofiber	POPDC2
ENOX1	0	1.09133610073803	0.616	0.263	0	Myofiber	ENOX1
CDH15	0	1.08242665030302	0.934	0.711	0	Myofiber	CDH15
SCN5A	0	1.08035803210512	0.468	0.113	0	Myofiber	SCN5A
ENSGALG00000049318	0	1.0796178029781	0.801	0.421	0	Myofiber	ENSGALG00000049318
HACD1	0	1.07730053748932	0.722	0.366	0	Myofiber	HACD1
CFL2	0	1.07539424291788	0.883	0.666	0	Myofiber	CFL2
PLS3	0	1.05972078504261	0.923	0.637	0	Myofiber	PLS3
JPH1	0	1.05432737455658	0.575	0.142	0	Myofiber	JPH1
LMCD1	0	1.05025521886188	0.562	0.198	0	Myofiber	LMCD1
USO1	0	1.04888917815535	0.858	0.576	0	Myofiber	USO1
ANKRD2	0	1.047941445569	0.304	0.057	0	Myofiber	ANKRD2
ARHGAP39	0	1.04645531846794	0.619	0.288	0	Myofiber	ARHGAP39
COBL	0	1.0458693897386	0.898	0.634	0	Myofiber	COBL
RAPSN	0	1.04328203301551	0.724	0.296	0	Myofiber	RAPSN
ENSGALG00000033626	0	1.04050293868306	0.636	0.203	0	Myofiber	ENSGALG00000033626
CACNG4	0	1.03922292549553	0.476	0.072	0	Myofiber	CACNG4
TGFB3	0	1.03668550653315	0.791	0.587	0	Myofiber	TGFB3
DST	0	1.03241792162391	0.876	0.709	0	Myofiber	DST
NAV2	0	1.02566940545086	0.702	0.412	0	Myofiber	NAV2
TNFAIP2	0	1.02326999932776	0.526	0.18	0	Myofiber	TNFAIP2
HN1	0	1.01823211068537	0.924	0.822	0	Myofiber	HN1
CNN1	0	1.00820119826257	0.429	0.079	0	Myofiber	CNN1
CDKL5	0	1.00804695862065	0.546	0.153	0	Myofiber	CDKL5
CACNA1S	0	1.00788058557146	0.474	0.068	0	Myofiber	CACNA1S
MAT1A	0	1.00380649758031	0.353	0.064	0	Myofiber	MAT1A
ENSGALG00000054033	0	1.00374684970577	0.378	0.046	0	Myofiber	ENSGALG00000054033
SAMD4A	0	1.00131095920652	0.646	0.309	0	Myofiber	SAMD4A
ENSGALG00000032373	0	0.997587448045855	0.617	0.203	0	Myofiber	ENSGALG00000032373
PLCE1	0	0.992678563007497	0.508	0.147	0	Myofiber	PLCE1
CSRP3	0	0.991333565937994	0.367	0.081	0	Myofiber	CSRP3
TRIM54	0	0.990327906800486	0.764	0.412	0	Myofiber	TRIM54
ENSGALG00000046914	0	0.987119471320198	0.64	0.189	0	Myofiber	ENSGALG00000046914
MACF1	0	0.985250064618895	0.884	0.714	0	Myofiber	MACF1
CACNB1	0	0.978317418512403	0.551	0.132	0	Myofiber	CACNB1
TMOD1	0	0.973442921047553	0.459	0.082	0	Myofiber	TMOD1
HSPB2	0	0.972610717517133	0.504	0.086	0	Myofiber	HSPB2
RAPGEF2	0	0.959915387547009	0.719	0.512	0	Myofiber	RAPGEF2
SPART	0	0.959331156892234	0.729	0.307	0	Myofiber	SPART
ENSGALG00000007110	0	0.958285913166395	0.446	0.056	0	Myofiber	ENSGALG00000007110
ASB5	0	0.951075190778856	0.545	0.203	0	Myofiber	ASB5
AMPD3	0	0.945766409500595	0.673	0.317	0	Myofiber	AMPD3
TRIO	0	0.944260721358071	0.929	0.906	0	Myofiber	TRIO
AIF1L	0	0.937473115318823	0.607	0.245	0	Myofiber	AIF1L
EEPD1	0	0.932526252644606	0.455	0.095	0	Myofiber	EEPD1
MDK	0	0.927500586467954	0.806	0.563	0	Myofiber	MDK
CCDC91	0	0.924984098973614	0.582	0.289	0	Myofiber	CCDC91
SH3PXD2A	0	0.920935334307938	0.699	0.423	0	Myofiber	SH3PXD2A
PTPRT1	0	0.920017045694889	0.676	0.312	0	Myofiber	PTPRT
CHRND	0	0.919252991680653	0.614	0.201	0	Myofiber	CHRND
ATP2A2	0	0.919102177268093	0.835	0.655	0	Myofiber	ATP2A2
GULP1	0	0.911526135518964	0.826	0.569	0	Myofiber	GULP1
ACAA2	0	0.908483832872343	0.736	0.531	0	Myofiber	ACAA2
GADD45A	0	0.900790839989116	0.819	0.562	0	Myofiber	GADD45A
MAP1A	0	0.900670542391796	0.861	0.554	0	Myofiber	MAP1A
DYRK2	0	0.899882770557707	0.629	0.248	0	Myofiber	DYRK2
PBXIP1	0	0.89869866194409	0.716	0.395	0	Myofiber	PBXIP1
NPEPPS	0	0.896303538868757	0.886	0.731	0	Myofiber	NPEPPS
EZR	0	0.895220651317739	0.53	0.199	0	Myofiber	EZR
SGCD	0	0.893467944886613	0.54	0.191	0	Myofiber	SGCD
EYA1	0	0.893396795544474	0.84	0.554	0	Myofiber	EYA1
TP63	0	0.891027231813158	0.401	0.062	0	Myofiber	TP63
RBFOX2	0	0.887965383984572	0.936	0.85	0	Myofiber	RBFOX2
TEAD4	0	0.879471232283482	0.694	0.388	0	Myofiber	TEAD4
PACS2	0	0.878422269834157	0.575	0.261	0	Myofiber	PACS2
TPT1	0	0.877789950066958	0.997	0.996	0	Myofiber	TPT1
RPS28	0	0.875841867611936	0.998	0.997	0	Myofiber	RPS28
ENSGALG00000051458	0	0.866729692873206	0.465	0.129	0	Myofiber	ENSGALG00000051458
SPTAN1	0	0.865605656592082	0.84	0.658	0	Myofiber	SPTAN1
GADD45G	0	0.864385855825662	0.603	0.31	0	Myofiber	GADD45G
PPDPF	0	0.862599885414687	0.856	0.691	0	Myofiber	PPDPF
ENSGALG00000030587	0	0.854440952196982	0.947	0.756	0	Myofiber	ENSGALG00000030587
KIF24	0	0.849871696288119	0.395	0.06	0	Myofiber	KIF24
PTPN21	0	0.849815089161134	0.625	0.331	0	Myofiber	PTPN21
MYO18B	0	0.844300968480448	0.514	0.127	0	Myofiber	MYO18B
CDKN1B	0	0.843783998552554	0.904	0.637	0	Myofiber	CDKN1B
ENSGALG00000054420	0	0.842426940805761	0.947	0.874	0	Myofiber	ENSGALG00000054420
NCK1	0	0.834561188198785	0.721	0.484	0	Myofiber	NCK1
ENSGALG00000051598	0	0.834457002403507	0.9	0.848	0	Myofiber	ENSGALG00000051598
BAG3	0	0.82350380085975	0.787	0.541	0	Myofiber	BAG3
ENSGALG00000041225	0	0.821093773401478	0.325	0.05	0	Myofiber	ENSGALG00000041225
DNAJB5	0	0.820787684878054	0.44	0.113	0	Myofiber	DNAJB5
GYG1	0	0.820271635236513	0.639	0.337	0	Myofiber	GYG1
TGM2	0	0.819794062488473	0.426	0.186	0	Myofiber	TGM2
SDK2	0	0.818186315489523	0.618	0.29	0	Myofiber	SDK2
SNX21	0	0.816685931485713	0.486	0.193	0	Myofiber	SNX21
ENSGALG00000052302	0	0.812838636034208	0.375	0.055	0	Myofiber	ENSGALG00000052302
WWTR1	0	0.809197659313279	0.559	0.252	0	Myofiber	WWTR1
BTBD11	0	0.809192487689836	0.422	0.158	0	Myofiber	BTBD11
MVD	0	0.806529357743246	0.642	0.378	0	Myofiber	MVD
USP13	0	0.803842483258639	0.502	0.155	0	Myofiber	USP13
RAMP1	0	0.802273315684872	0.407	0.071	0	Myofiber	RAMP1
RNF122	0	0.795999938677123	0.601	0.246	0	Myofiber	RNF122
NOP53	0	0.795791871909418	0.848	0.714	0	Myofiber	NOP53
FZD9	0	0.793407459934166	0.567	0.211	0	Myofiber	FZD9
SERINC1	0	0.79285976349323	0.713	0.483	0	Myofiber	SERINC1
ENSGALG00000041419	0	0.791040730608481	0.695	0.402	0	Myofiber	ENSGALG00000041419
BMP2K	0	0.784661074730445	0.582	0.289	0	Myofiber	BMP2K
HSPB8	0	0.783441813834062	0.475	0.122	0	Myofiber	HSPB8
SNTA1	0	0.778646257538745	0.66	0.363	0	Myofiber	SNTA1
TMEM38A	0	0.772984420261776	0.438	0.126	0	Myofiber	TMEM38A
ADK	0	0.771679021199807	0.826	0.63	0	Myofiber	ADK
ALDH7A1	0	0.770804860303112	0.627	0.365	0	Myofiber	ALDH7A1
NHSL1	0	0.766524507792509	0.343	0.098	0	Myofiber	NHSL1
CHST9	0	0.76483520424025	0.384	0.128	0	Myofiber	CHST9
ATP1B1	0	0.760032331368205	0.535	0.244	0	Myofiber	ATP1B1
TMEM9B	0	0.755456486855059	0.803	0.672	0	Myofiber	TMEM9B
ENSGALG00000016127	0	0.751952145841695	0.421	0.053	0	Myofiber	ENSGALG00000016127
PALM2AKAP2	0	0.749935330672842	0.662	0.413	0	Myofiber	PALM2AKAP2
NCAM1	0	0.745836266076351	0.897	0.763	0	Myofiber	NCAM1
PDGFD	0	0.744503432997667	0.909	0.768	0	Myofiber	PDGFD
BVES	0	0.741139707688622	0.67	0.342	0	Myofiber	BVES
MYO9A	0	0.739166394113226	0.5	0.257	0	Myofiber	MYO9A
ENSGALG00000012259	0	0.738037560231272	0.913	0.818	0	Myofiber	ENSGALG00000012259
ENSGALG00000052240	0	0.736214632386332	0.321	0.062	0	Myofiber	ENSGALG00000052240
ARL6IP5	0	0.730628181709394	0.824	0.659	0	Myofiber	ARL6IP5
MARCH8	0	0.727428374057822	0.478	0.203	0	Myofiber	MARCH8
DNAJC7	0	0.722815875057066	0.821	0.665	0	Myofiber	DNAJC7
TUBB6	0	0.722433069980836	0.925	0.805	0	Myofiber	TUBB6
TMSB15B	0	0.721953791354535	0.997	0.989	0	Myofiber	TMSB15B
RCSD1	0	0.721730082590938	0.354	0.048	0	Myofiber	RCSD1
CAMK2A	0	0.720868339654878	0.522	0.186	0	Myofiber	CAMK2A
AHCY	0	0.717720969453625	0.912	0.71	0	Myofiber	AHCY
SMTN	0	0.716583063658847	0.518	0.249	0	Myofiber	SMTN
STMN1	0	0.715098417664796	0.943	0.868	0	Myofiber	STMN1
TAPT1	0	0.713837670237578	0.611	0.343	0	Myofiber	TAPT1
MCU	0	0.713415818891785	0.617	0.362	0	Myofiber	MCU
MEF2D	0	0.713011920070574	0.734	0.484	0	Myofiber	MEF2D
FRMD3	0	0.70580274237849	0.503	0.169	0	Myofiber	FRMD3
MBOAT2	0	0.703914533985258	0.361	0.122	0	Myofiber	MBOAT2
ENSGALG00000006840	0	0.703125561269953	0.683	0.439	0	Myofiber	ENSGALG00000006840
ALDH1L2	0	0.703066340436871	0.494	0.227	0	Myofiber	ALDH1L2
TRIM63	0	0.696360402914082	0.33	0.047	0	Myofiber	TRIM63
RBFOX1	0	0.696225787734201	0.257	0.06	0	Myofiber	RBFOX1
KLHL41	0	0.6923910839079	0.479	0.139	0	Myofiber	KLHL41
FKBP1B	0	0.691739320417807	0.516	0.26	0	Myofiber	FKBP1B
IQSEC1	0	0.691333174859088	0.517	0.26	0	Myofiber	IQSEC1
UBE2F	0	0.689842925531634	0.778	0.644	0	Myofiber	UBE2F
UCK1	0	0.688916821629285	0.533	0.286	0	Myofiber	UCK1
CYB5R1	0	0.688907101179178	0.64	0.4	0	Myofiber	CYB5R1
PHKG1	0	0.686521656361832	0.662	0.449	0	Myofiber	PHKG1
CERS6	0	0.684227196883342	0.353	0.126	0	Myofiber	CERS6
MUSK	0	0.684177737692933	0.411	0.164	0	Myofiber	MUSK
VDAC1	0	0.681807877392775	0.572	0.282	0	Myofiber	VDAC1
MTSS2	0	0.677471517531938	0.547	0.284	0	Myofiber	MTSS2
S100A1	0	0.673341795424792	0.694	0.371	0	Myofiber	S100A1
MYOT	0	0.673063410871667	0.25	0.019	0	Myofiber	MYOT
MAF	0	0.672817401172901	0.597	0.32	0	Myofiber	MAF
FEZ2	0	0.66978402998127	0.611	0.341	0	Myofiber	FEZ2
AKAP9	0	0.662609645858132	0.892	0.803	0	Myofiber	AKAP9
DHRS4	0	0.662220625255636	0.511	0.245	0	Myofiber	DHRS4
TOM1	0	0.660629658776004	0.345	0.076	0	Myofiber	TOM1
WWC2	0	0.654193984144787	0.502	0.239	0	Myofiber	WWC2
KCNH6	0	0.654053038371132	0.461	0.129	0	Myofiber	KCNH6
ENSGALG00000047321	0	0.653451838648717	0.48	0.201	0	Myofiber	ENSGALG00000047321
PFKM	0	0.652080496681902	0.321	0.044	0	Myofiber	PFKM
RIC8A	0	0.634133068627242	0.59	0.315	0	Myofiber	RIC8A
AFAP1L1	0	0.631995011696237	0.314	0.032	0	Myofiber	AFAP1L1
CAP2	0	0.630336120925063	0.725	0.431	0	Myofiber	CAP2
PMP221	0	0.629173481004274	0.643	0.401	0	Myofiber	PMP22
ENSGALG00000001805	0	0.623236098103319	0.719	0.48	0	Myofiber	ENSGALG00000001805
PPL	0	0.622397077697333	0.288	0.038	0	Myofiber	PPL
ERBB3	0	0.622138364801077	0.309	0.04	0	Myofiber	ERBB3
EPB41L4A	0	0.618193304144584	0.345	0.112	0	Myofiber	EPB41L4A
WIPF3	0	0.614885288032232	0.379	0.134	0	Myofiber	WIPF3
ENSGALG00000030064	0	0.612505791588248	0.445	0.154	0	Myofiber	ENSGALG00000030064
COL13A1	0	0.61063922304785	0.262	0.03	0	Myofiber	COL13A1
TSPAN2	0	0.608531687408816	0.337	0.067	0	Myofiber	TSPAN2
CNR1	0	0.604620894574677	0.491	0.228	0	Myofiber	CNR1
STOM	0	0.604466975886096	0.378	0.111	0	Myofiber	STOM
TOMM6	0	0.604194309270944	0.931	0.905	0	Myofiber	TOMM6
ENSGALG00000015077	0	0.602966597826958	0.4	0.165	0	Myofiber	ENSGALG00000015077
CHRM4	0	0.58751795272739	0.347	0.078	0	Myofiber	CHRM4
ENSGALG00000026811	0	0.582822533180661	0.404	0.172	0	Myofiber	ENSGALG00000026811
SGCG	0	0.579290400088956	0.342	0.094	0	Myofiber	SGCG
GAS8	0	0.578674454060916	0.405	0.15	0	Myofiber	GAS8
TNFAIP8L3	0	0.57841037650884	0.583	0.319	0	Myofiber	TNFAIP8L3
TBC1D8	0	0.575049660016003	0.297	0.058	0	Myofiber	TBC1D8
MTOR	0	0.572195177991845	0.377	0.151	0	Myofiber	MTOR
UQCR10	0	0.57049774179815	0.932	0.919	0	Myofiber	UQCR10
ENSGALG00000050406	0	0.568900046330292	0.291	0.035	0	Myofiber	ENSGALG00000050406
RTN4	0	0.564825543341394	0.893	0.839	0	Myofiber	RTN4
KLHL30	0	0.560725408691445	0.289	0.033	0	Myofiber	KLHL30
SHFM1	0	0.555382331223827	0.92	0.892	0	Myofiber	SHFM1
SGCA	0	0.546701118574628	0.582	0.31	0	Myofiber	SGCA
CORO6	0	0.545433766440442	0.287	0.027	0	Myofiber	CORO6
ENSGALG00000034218	0	0.537094584810769	0.858	0.748	0	Myofiber	ENSGALG00000034218
ENSGALG00000051022	0	0.535108593013268	0.298	0.069	0	Myofiber	ENSGALG00000051022
ADSS1	0	0.532378265161758	0.334	0.101	0	Myofiber	ADSS1
MYOG	0	0.525264006199052	0.846	0.483	0	Myofiber	MYOG
PARVB	0	0.517220165481042	0.335	0.115	0	Myofiber	PARVB
RHBDF1	0	0.512448095361614	0.299	0.095	0	Myofiber	RHBDF1
ENSGALG00000014258	0	0.504733416815333	0.315	0.072	0	Myofiber	ENSGALG00000014258
ENSGALG00000053408	0	0.50117254414461	0.276	0.037	0	Myofiber	ENSGALG00000053408
RUSC2	0	0.50108608748048	0.254	0.027	0	Myofiber	RUSC2
MYO18A	0	0.499872023675858	0.397	0.163	0	Myofiber	MYO18A
TM6SF1	0	0.498397349394788	0.289	0.052	0	Myofiber	TM6SF1
FBXL22	0	0.497157491610401	0.313	0.098	0	Myofiber	FBXL22
ATP5PD	0	0.489344019171049	0.914	0.882	0	Myofiber	ATP5PD
USP2	0	0.483649397240575	0.266	0.04	0	Myofiber	USP2
ENSGALG00000028210	0	0.481030615177801	0.304	0.066	0	Myofiber	ENSGALG00000028210
ENSGALG00000004509	0	0.480130063598523	0.986	0.988	0	Myofiber	ENSGALG00000004509
ENSGALG00000051456	0	0.470566847064652	0.291	0.076	0	Myofiber	ENSGALG00000051456
PHYKPL	0	0.450068035591737	0.294	0.071	0	Myofiber	PHYKPL
EIF1	0	0.422983929986171	0.956	0.942	0	Myofiber	EIF1
NDUFB7	1.0491200915995e-303	0.460997023847363	0.901	0.882	1.62047089348458e-299	Myofiber	NDUFB7
RBM24	5.75402604172146e-303	0.34263982775696	0.952	0.699	8.88766862404297e-299	Myofiber	RBM24
RRAD	9.03230677717178e-301	0.659136659084378	0.418	0.186	1.39513010480195e-296	Myofiber	RRAD
ENSGALG00000009654	6.94558248665294e-300	0.628417233502303	0.57	0.344	1.07281467088841e-295	Myofiber	ENSGALG00000009654
BCAP29	9.4949455750826e-299	0.608270734071294	0.575	0.359	1.46658929352726e-294	Myofiber	BCAP29
ENSGALG00000031996	6.37048697213318e-298	0.453590746218672	0.276	0.084	9.8398541771569e-294	Myofiber	ENSGALG00000031996
FKBP3	6.97671271721638e-298	0.459206983316572	0.915	0.877	1.07762304630124e-293	Myofiber	FKBP3
VASH2	2.92283790551094e-297	0.549052610105466	0.474	0.228	4.51461542885221e-293	Myofiber	VASH2
PPP1CA	4.38322314970892e-297	0.512937684474671	0.86	0.796	6.7703264770404e-293	Myofiber	PPP1CA
MAPKAPK3	2.1049413981954e-295	0.420644129159462	0.268	0.08	3.25129248365261e-291	Myofiber	MAPKAPK3
ENSGALG00000051517	1.96787648551094e-292	0.616424145479469	0.592	0.357	3.0395820195202e-288	Myofiber	ENSGALG00000051517
VCP	3.34645278630913e-290	0.557953261539441	0.849	0.761	5.16893097373309e-286	Myofiber	VCP
ACAD9	6.61951061622815e-287	0.541767546833321	0.807	0.673	1.0224496097826e-282	Myofiber	ACAD9
SESTD1	9.96004942127777e-287	0.642545914255765	0.508	0.293	1.53842923361056e-282	Myofiber	SESTD1
ENSGALG00000010313	2.23883890868556e-286	0.681780726116852	0.411	0.196	3.45811057835571e-282	Myofiber	ENSGALG00000010313
MYLK4	1.10053481080552e-283	0.620671945596283	0.294	0.099	1.69988606877021e-279	Myofiber	MYLK4
GPC1	1.03633535789176e-278	0.444239079113876	0.925	0.823	1.60072359379961e-274	Myofiber	GPC1
NFE2L1	1.64998059092071e-277	0.55757374936005	0.54	0.317	2.54856002073612e-273	Myofiber	NFE2L1
ENSGALG00000004400	3.90359116383647e-277	0.55704056295869	0.448	0.22	6.02948691166181e-273	Myofiber	ENSGALG00000004400
SIPA1L2	1.62240157656472e-274	0.567613893291764	0.402	0.178	2.50596147516186e-270	Myofiber	SIPA1L2
TUBB2B	9.29147251928167e-273	0.736349706072696	0.869	0.74	1.43516084532825e-268	Myofiber	TUBB2B
CLASP1	8.99790205009024e-267	0.648421345251504	0.567	0.355	1.38981595065694e-262	Myofiber	CLASP1
ENSGALG00000034788	1.33468453670039e-265	0.607220496481575	0.608	0.405	2.06155373538742e-261	Myofiber	ENSGALG00000034788
JAM3	1.7956805282735e-265	0.512706534274606	0.856	0.713	2.77360814397124e-261	Myofiber	JAM3
ARL8BL	3.61017717126701e-263	0.44665706519393	0.338	0.139	5.57627965873903e-259	Myofiber	ARL8BL
NUMB	3.46832902621005e-261	0.692672101182986	0.527	0.309	5.35718101388404e-257	Myofiber	NUMB
KIF13B	1.19550865634016e-258	0.625181547096604	0.442	0.226	1.84658267058301e-254	Myofiber	KIF13B
UBE2H	1.57132973391219e-258	0.532530283369243	0.709	0.541	2.42707590700076e-254	Myofiber	UBE2H
SSPN	1.60220914737958e-254	0.405918262920438	0.398	0.179	2.4747722490425e-250	Myofiber	SSPN
FXR1	2.3577265587039e-252	0.504768294061107	0.776	0.633	3.64174444257405e-248	Myofiber	FXR1
ACSBG2	1.14032606709872e-250	0.565816427250479	0.395	0.193	1.76134764324068e-246	Myofiber	ACSBG2
SLC9A7	8.47243033824204e-250	0.628633835230375	0.373	0.167	1.30865159004487e-245	Myofiber	SLC9A7
IDH3B	2.91490814261164e-244	0.49935018359787	0.693	0.516	4.50236711707793e-240	Myofiber	IDH3B
ALPK3	7.78782473301778e-244	0.476608985739355	0.655	0.41	1.20290740826193e-239	Myofiber	ALPK3
FBXW7	2.6827283591356e-242	0.594123254621476	0.474	0.27	4.14374222352084e-238	Myofiber	FBXW7
HMGCS1	3.61671495266294e-241	0.611518324926696	0.687	0.509	5.58637791588317e-237	Myofiber	HMGCS1
SETBP1	1.77739864642496e-239	0.685755420548338	0.768	0.594	2.74536994926799e-235	Myofiber	SETBP1
RHOC	5.59370261820088e-239	0.436235004027462	0.351	0.155	8.64003306407308e-235	Myofiber	RHOC
CASZ1	7.45042801396799e-237	0.476101919314019	0.678	0.406	1.1507931110375e-232	Myofiber	CASZ1
GATSL2	1.1382705947866e-236	0.574692857125199	0.324	0.137	1.75817276070738e-232	Myofiber	GATSL2
DPY30	7.9608341447647e-234	0.648033973904992	0.626	0.477	1.22963044200036e-229	Myofiber	DPY30
TSPAN4	2.98202457518876e-233	0.943471110794697	0.606	0.446	4.60603515883656e-229	Myofiber	TSPAN4
LRRFIP1	1.45325539545226e-229	0.53148914637778	0.503	0.294	2.24469828381556e-225	Myofiber	LRRFIP1
ENSGALG00000042810	2.9343459063193e-229	0.407244398280948	0.378	0.175	4.53239068690079e-225	Myofiber	ENSGALG00000042810
GSTK1	5.36395658309519e-227	0.450468901228399	0.39	0.197	8.28516733824884e-223	Myofiber	GSTK1
C7orf73	4.619507516125e-225	0.50652172377508	0.735	0.624	7.13529130940668e-221	Myofiber	C7orf73
NDUFA4	9.09827323459237e-224	0.359079106721156	0.926	0.921	1.40531928381514e-219	Myofiber	NDUFA4
LARP4B	2.94318029164741e-223	0.544186518282332	0.41	0.215	4.5460362784786e-219	Myofiber	LARP4B
DTD2	4.42341232105437e-223	0.450450314138311	0.49	0.287	6.83240267110058e-219	Myofiber	DTD2
VMP1	7.98724378381252e-223	0.565901603288329	0.714	0.558	1.23370967484768e-218	Myofiber	VMP1
MAP3K7	2.16315789639376e-222	0.560140368710577	0.692	0.545	3.34121368676981e-218	Myofiber	MAP3K7
SRP9	3.97856234222587e-222	0.523055457406913	0.718	0.606	6.14528739380209e-218	Myofiber	SRP9
TACC1	3.57227976231662e-220	0.378085441510534	0.301	0.124	5.51774332087425e-216	Myofiber	TACC1
IFRD1	6.04051684376213e-220	0.566960964171843	0.713	0.58	9.33018231687498e-216	Myofiber	IFRD1
LHFPL6	1.51844742420267e-218	0.650745156214724	0.7	0.521	2.34539389142344e-214	Myofiber	LHFPL6
SLC4A4	1.55040885983012e-217	0.884529919943345	0.368	0.183	2.39476152489361e-213	Myofiber	SLC4A4
COQ8A	4.04538952517753e-216	0.621424856803368	0.468	0.277	6.24850866058921e-212	Myofiber	COQ8A
NMRK2	1.22006184521616e-215	0.376333133683299	0.318	0.135	1.88450752612087e-211	Myofiber	NMRK2
CHURC1	6.24237069862568e-215	0.405417548893069	0.891	0.878	9.64196578109723e-211	Myofiber	CHURC1
ENSGALG00000053114	3.51472867226933e-214	0.579958811443109	0.434	0.23	5.42884990718721e-210	Myofiber	ENSGALG00000053114
ENSGALG00000033705	2.71804516438201e-213	0.516905473221772	0.519	0.331	4.19829256090445e-209	Myofiber	ENSGALG00000033705
HK1	3.80918357805006e-213	0.558199900732801	0.563	0.372	5.88366495465612e-209	Myofiber	HK1
WLS	6.05383016984856e-212	0.499493521703454	0.638	0.444	9.35074608034809e-208	Myofiber	WLS
RFTN2	2.09998219806157e-210	0.543398851164706	0.553	0.356	3.24363250312589e-206	Myofiber	RFTN2
SNX11	6.17683718502149e-207	0.415759395752493	0.396	0.205	9.5407427159842e-203	Myofiber	SNX11
GPD2	1.65065818852273e-204	0.462387285987818	0.417	0.229	2.54960663799221e-200	Myofiber	GPD2
TSPAN18	8.7795865408828e-204	0.426545842133905	0.257	0.099	1.35609493710476e-199	Myofiber	TSPAN18
WIPI1	1.04159487946926e-202	0.438852198440423	0.47	0.272	1.60884745082822e-198	Myofiber	WIPI1
HECTD2	1.36253533670336e-201	0.60190415231821	0.535	0.335	2.10457208107201e-197	Myofiber	HECTD2
HSF2	3.92384249309886e-201	0.488006786690907	0.523	0.34	6.0607671148405e-197	Myofiber	HSF2
PTRF	4.70248793483767e-200	0.498043320130488	0.606	0.416	7.26346286415027e-196	Myofiber	PTRF
LAMB2	1.6834158907365e-198	0.428491084425414	0.455	0.247	2.6002041848316e-194	Myofiber	LAMB2
RHOQ	4.79571629290624e-198	0.451965291456957	0.491	0.302	7.40746338602298e-194	Myofiber	RHOQ
VIM	6.0765857214584e-198	0.251896119041294	0.995	0.988	9.38589430536464e-194	Myofiber	VIM
TMEM64	6.47130233485634e-197	0.401926818531084	0.307	0.138	9.9955735864191e-193	Myofiber	TMEM64
KIAA1217	9.01146382333543e-197	0.605560409665761	0.7	0.496	1.39191070215239e-192	Myofiber	KIAA1217
SPSB4	1.26898960595257e-195	0.43595046146701	0.333	0.158	1.96008134535434e-191	Myofiber	SPSB4
ENSGALG00000030384	1.39061941778191e-195	0.409148457044707	0.355	0.174	2.14795075270594e-191	Myofiber	ENSGALG00000030384
SVIL	4.04543308834355e-195	0.573359888202636	0.642	0.463	6.24857594825545e-191	Myofiber	SVIL
HPRT1	1.32046021876833e-194	0.439351774853207	0.451	0.263	2.03958285390957e-190	Myofiber	HPRT1
ENSGALG00000049293	1.74599797433607e-194	0.356485926233849	0.338	0.162	2.69686847115949e-190	Myofiber	ENSGALG00000049293
VEGFC	2.85648725445526e-194	0.457988310797403	0.36	0.176	4.4121302132316e-190	Myofiber	VEGFC
ENSGALG00000016251	8.93651211094297e-194	0.444353463451342	0.482	0.278	1.38033366065625e-189	Myofiber	ENSGALG00000016251
IMPDH2	4.30364043568288e-191	0.447356841532438	0.817	0.715	6.64740301695578e-187	Myofiber	IMPDH2
C1H12ORF57	7.12829185689088e-191	0.421922838371503	0.842	0.79	1.10103596021536e-186	Myofiber	C1H12ORF57
MSRB3	8.97240884746108e-191	0.444068228000602	0.387	0.202	1.38587827057884e-186	Myofiber	MSRB3
FDPS	1.03177187605167e-190	0.525129296933846	0.784	0.631	1.59367483974942e-186	Myofiber	FDPS
PPP3R1	2.03377202836306e-190	0.491424617788552	0.592	0.422	3.14136427500958e-186	Myofiber	PPP3R1
MRPL33	2.49007381368852e-190	0.41158835344126	0.798	0.693	3.84616801262329e-186	Myofiber	MRPL33
DBN1	5.20799244887253e-186	0.455807528779386	0.689	0.531	8.04426513652851e-182	Myofiber	DBN1
TRAK1	5.35952598274574e-186	0.668903094167417	0.483	0.305	8.27832383294907e-182	Myofiber	TRAK1
TOMM7	2.15477526687193e-185	0.332414507960722	0.925	0.933	3.32826587721039e-181	Myofiber	TOMM7
CMTM8	1.08156959458117e-184	0.37330710906735	0.33	0.155	1.67059239579007e-180	Myofiber	CMTM8
VPS50	4.31738826534651e-181	0.498995349903492	0.421	0.246	6.66863791465422e-177	Myofiber	VPS50
PLEKHO1	7.22611640371395e-180	0.424498575785015	0.384	0.209	1.11614593971766e-175	Myofiber	PLEKHO1
PPP1R14C	1.3667891269967e-179	0.421023969522194	0.367	0.184	2.1111424855591e-175	Myofiber	PPP1R14C
CHCHD2P9	8.55022043934361e-179	0.422936609332147	0.856	0.787	1.32066704906101e-174	Myofiber	CHCHD2P9
ENSGALG00000040783	2.67312124913589e-178	0.503539849417007	0.541	0.367	4.1289030814153e-174	Myofiber	ENSGALG00000040783
TRIM45	5.77516050426515e-178	0.332001041188773	0.276	0.121	8.92031291488795e-174	Myofiber	TRIM45
UST	4.96352230457084e-176	0.580812686798592	0.413	0.236	7.66665655164012e-172	Myofiber	UST
CTSD	8.91224298731968e-176	0.432864594654486	0.561	0.384	1.3765850518214e-171	Myofiber	CTSD
PLCL2	3.73376101195762e-173	0.570530567415219	0.442	0.269	5.76716725906974e-169	Myofiber	PLCL2
PSMD2	1.44330552437576e-172	0.41493557294915	0.793	0.708	2.22932971295081e-168	Myofiber	PSMD2
CD47	3.38596675457356e-172	0.436179552013795	0.919	0.838	5.22996424911432e-168	Myofiber	CD47
ENSGALG00000042612	8.72866971118809e-172	0.365085011267199	0.326	0.162	1.34823032359011e-167	Myofiber	ENSGALG00000042612
PSMC3	2.94188821764411e-171	0.361302350604697	0.839	0.768	4.5440405409731e-167	Myofiber	PSMC3
TTC9	3.71787405209476e-171	0.427069909849916	0.504	0.326	5.74262826086557e-167	Myofiber	TTC9
CEP350	4.44087520233578e-170	0.459300038952424	0.393	0.225	6.85937583752785e-166	Myofiber	CEP350
MAP7D1	3.90325839955454e-168	0.442514082021003	0.592	0.432	6.02897292395194e-164	Myofiber	MAP7D1
ITGB1BP2	2.43523074954755e-167	0.327808670914619	0.453	0.254	3.76145741575115e-163	Myofiber	ITGB1BP2
CXXC5	4.21342791394818e-167	0.450435646715277	0.73	0.594	6.50806075588436e-163	Myofiber	CXXC5
TXNDC17	2.65055310907972e-165	0.440881852425102	0.721	0.624	4.09404433228454e-161	Myofiber	TXNDC17
SOX6	1.42034089985856e-164	0.584385034472427	0.632	0.467	2.19385855392154e-160	Myofiber	SOX6
UQCRC1	2.15673717921544e-162	0.461978968998244	0.77	0.694	3.33129624701617e-158	Myofiber	UQCRC1
RAD23A	3.77858486642048e-162	0.349368975242913	0.873	0.831	5.83640218467308e-158	Myofiber	RAD23A
MRTFA	4.6263053744783e-161	0.43278487709275	0.424	0.256	7.14579128141918e-157	Myofiber	MRTFA
ADCY2	1.39488453462243e-156	0.452244016174702	0.48	0.286	2.15453865217781e-152	Myofiber	ADCY2
SGCB	3.01142174115175e-155	0.346748744593513	0.356	0.194	4.651442021383e-151	Myofiber	SGCB
DBI	3.5754337477512e-155	0.376127225310092	0.896	0.855	5.5226149667765e-151	Myofiber	DBI
PDCL3	9.35504821470686e-155	0.489577568276807	0.695	0.59	1.44498074724362e-150	Myofiber	PDCL3
EYA4	1.28984471304086e-154	0.498144946763431	0.596	0.4	1.99229414376292e-150	Myofiber	EYA4
INPP5A	1.74700214901296e-154	0.529588754696276	0.612	0.451	2.69841951936542e-150	Myofiber	INPP5A
TMEM185A	8.35680955294884e-154	0.394946473554978	0.453	0.284	1.29079280354848e-149	Myofiber	TMEM185A
PSMD4	8.53848833639932e-154	0.395848425791224	0.796	0.743	1.31885490844024e-149	Myofiber	PSMD4
RASSF8	4.27335984502706e-153	0.479967215405048	0.432	0.266	6.6006316166288e-149	Myofiber	RASSF8
MAP1LC3A	1.15375761965586e-152	0.368087366904527	0.525	0.343	1.78209401932045e-148	Myofiber	MAP1LC3A
ENSGALG00000010316	1.02497559617536e-151	0.37382366039828	0.422	0.241	1.58317730585246e-147	Myofiber	ENSGALG00000010316
CHKA	1.54714186224091e-150	0.41339597565273	0.399	0.234	2.38971532041731e-146	Myofiber	CHKA
PSMC5	9.92523481558072e-149	0.378332346561334	0.797	0.728	1.5330517696146e-144	Myofiber	PSMC5
ENSGALG00000003348	1.22434999347139e-148	0.374431626719365	0.848	0.816	1.89113099991591e-144	Myofiber	ENSGALG00000003348
PSMA5	3.55101496046165e-148	0.418976256810135	0.777	0.708	5.48489770792906e-144	Myofiber	PSMA5
EXTL3	3.74455008951492e-148	0.456373730822661	0.375	0.22	5.78383206826474e-144	Myofiber	EXTL3
ATP6V0A1	3.99488481657516e-146	0.421328057731157	0.425	0.263	6.170499087682e-142	Myofiber	ATP6V0A1
UBE2Q2	4.32486284975858e-145	0.382734830141318	0.396	0.24	6.68018315773711e-141	Myofiber	UBE2Q2
SLIRP	2.57897838128076e-144	0.34947732622791	0.836	0.793	3.98349000772626e-140	Myofiber	SLIRP
ENSGALG00000043758	3.93179301560998e-144	0.413082525572589	0.502	0.344	6.07304749191117e-140	Myofiber	ENSGALG00000043758
HSP90AB1	4.00202762287245e-142	0.312444615631005	0.914	0.885	6.18153186628879e-138	Myofiber	HSP90AB1
TJP2	4.69731463758546e-142	0.491663291392159	0.31	0.166	7.25547218921451e-138	Myofiber	TJP2
BTBD1	5.65429362937118e-142	0.38747623341974	0.528	0.383	8.73362193992672e-138	Myofiber	BTBD1
ENSGALG00000030086	1.09951729905058e-141	0.292061876529201	0.909	0.907	1.69831442011353e-137	Myofiber	ENSGALG00000030086
ENSGALG00000010433	2.04892135560649e-141	0.38335858742637	0.352	0.199	3.16476392586979e-137	Myofiber	ENSGALG00000010433
RALGPS2	2.66699134300256e-140	0.34517352061782	0.6	0.416	4.11943482840175e-136	Myofiber	RALGPS2
EXOC6	1.97357839266871e-138	0.463113427968815	0.415	0.262	3.04838918531608e-134	Myofiber	EXOC6
TSC22D4	2.15168724250457e-138	0.429637885700228	0.479	0.317	3.32349611477256e-134	Myofiber	TSC22D4
LMBRD1	3.8437375037966e-138	0.344352719757888	0.373	0.215	5.93703694836422e-134	Myofiber	LMBRD1
ENSGALG00000035761	1.97696480385658e-137	0.340963747997018	0.355	0.197	3.05361983603687e-133	Myofiber	ENSGALG00000035761
GOT1	7.13305184565876e-137	0.379033971145363	0.487	0.337	1.10177118808045e-132	Myofiber	GOT1
PSMB6	5.53378593031988e-136	0.357259553295228	0.831	0.799	8.54748574797209e-132	Myofiber	PSMB6
HERC2	6.63259831440086e-136	0.447701095682945	0.621	0.485	1.02447113564236e-131	Myofiber	HERC2
SYNGR2	1.79635595153441e-135	0.39638850904521	0.52	0.363	2.77465140274004e-131	Myofiber	SYNGR2
YBX3	2.62438525646347e-135	0.342209189161158	0.888	0.872	4.05362546713347e-131	Myofiber	YBX3
ENSGALG00000053194	1.85923997298359e-134	0.387441702445898	0.473	0.317	2.87178206227045e-130	Myofiber	ENSGALG00000053194
RNF123	8.93709376829693e-132	0.32305934602989	0.32	0.178	1.38042350345114e-127	Myofiber	RNF123
ST3GAL3	5.87361184851223e-131	0.441715692865138	0.487	0.335	9.07238086121199e-127	Myofiber	ST3GAL3
PLXNA1	6.79100284366993e-131	0.451174943278629	0.631	0.483	1.04893829923326e-126	Myofiber	PLXNA1
SLC8A3	6.91802402843381e-131	0.303234096585869	0.273	0.135	1.06855799143189e-126	Myofiber	SLC8A3
ENSGALG00000006608	1.4267019687261e-129	0.408710707657638	0.338	0.194	2.20368386089434e-125	Myofiber	ENSGALG00000006608
SLC20A2	1.87667137298404e-129	0.422801004050779	0.499	0.354	2.89870660271115e-125	Myofiber	SLC20A2
SHROOM3	5.09382298142929e-129	0.430020285648674	0.447	0.285	7.86791897711569e-125	Myofiber	SHROOM3
RNF150	2.29850008171273e-128	0.356460182198082	0.271	0.137	3.55026322621348e-124	Myofiber	RNF150
PRKAR2A	9.52317365707368e-128	0.416718078989392	0.54	0.397	1.4709494030716e-123	Myofiber	PRKAR2A
ACTR1A	1.4339166753122e-127	0.384038880106715	0.703	0.61	2.21482769668722e-123	Myofiber	ACTR1A
GCDH	6.77850607801429e-127	0.327004776153434	0.615	0.453	1.04700804881009e-122	Myofiber	GCDH
IDH3A	6.85939745772202e-127	0.377317948841508	0.611	0.475	1.05950253131974e-122	Myofiber	IDH3A
UQCR11	7.83240553880049e-127	0.40136603952913	0.815	0.77	1.20979335952312e-122	Myofiber	UQCR11
NFU1	8.44181694928689e-126	0.387450793370765	0.567	0.44	1.30392304598685e-121	Myofiber	NFU1
KAZALD1	1.04912465355768e-125	0.411558883178177	0.538	0.393	1.6204779398852e-121	Myofiber	KAZALD1
COPS9	1.21512614246382e-125	0.355096118972078	0.764	0.697	1.87688383964962e-121	Myofiber	COPS9
USP19	6.8068322457973e-125	0.354307099019634	0.493	0.343	1.05138330868585e-120	Myofiber	USP19
PGAM1	1.23160168549902e-124	0.501608738483174	0.892	0.865	1.90233196342179e-120	Myofiber	PGAM1
RAPH1	1.55344239763282e-124	0.543576534436566	0.511	0.371	2.39944712738366e-120	Myofiber	RAPH1
GAPVD1	4.37200171944046e-123	0.403939650533974	0.565	0.427	6.75299385584774e-119	Myofiber	GAPVD1
COX5B	1.28613207702447e-122	0.260174170342087	0.927	0.917	1.986559606172e-118	Myofiber	COX5B
TUBA1A	2.732170100384e-122	0.35316766050974	0.927	0.873	4.22010993705312e-118	Myofiber	TUBA1A
PLCB1	7.122975819212e-122	0.511331214686828	0.494	0.339	1.10021484503549e-117	Myofiber	PLCB1
KIAA1671	1.35354743196989e-121	0.352935369538263	0.31	0.172	2.0906893634207e-117	Myofiber	KIAA1671
POLR3K	3.07285660248683e-121	0.371107069422545	0.571	0.433	4.74633430820115e-117	Myofiber	POLR3K
GPX4	3.41505429500928e-120	0.542732590816246	0.764	0.686	5.27489286407134e-116	Myofiber	GPX4
ENSGALG00000051765	8.1307104127438e-120	0.356335438229604	0.716	0.584	1.25586953035241e-115	Myofiber	ENSGALG00000051765
ECI1	3.43751322781162e-119	0.319446799675667	0.66	0.524	5.30958293167783e-115	Myofiber	ECI1
FOXP2	1.66920751130275e-117	0.329356434108091	0.276	0.146	2.57825792195823e-113	Myofiber	FOXP2
GOLT1B	6.67964050359301e-116	0.463186621087386	0.413	0.282	1.03173727218498e-111	Myofiber	GOLT1B
GRAMD1B	8.05338593831683e-115	0.365082019635788	0.327	0.185	1.24392599203242e-110	Myofiber	GRAMD1B
INSIG1	1.41867995698808e-114	0.379804835294318	0.587	0.439	2.19129306156379e-110	Myofiber	INSIG1
PDZRN3	2.82411924665742e-114	0.481836274009497	0.708	0.598	4.36213458838705e-110	Myofiber	PDZRN3
SLC25A4	1.20593825532843e-113	0.386760905961117	0.412	0.278	1.8626922291803e-109	Myofiber	SLC25A4
BZW2	1.41163124231366e-113	0.333568792414383	0.814	0.754	2.18040561687768e-109	Myofiber	BZW2
ENAH	1.67195313313038e-112	0.434757434267949	0.653	0.566	2.58249880943319e-108	Myofiber	ENAH
MPV17	1.7814643129557e-112	0.28916644793068	0.341	0.203	2.75164977779138e-108	Myofiber	MPV17
CYBA	1.89817788009814e-112	0.502173666912271	0.515	0.395	2.93192555359959e-108	Myofiber	CYBA
KIAA0232	3.90447547028505e-112	0.422198761049442	0.472	0.333	6.03085281140229e-108	Myofiber	KIAA0232
DNPEP	4.16689822607766e-112	0.353068433802305	0.634	0.52	6.43619099999956e-108	Myofiber	DNPEP
NDUFB2	2.08365119850445e-111	0.287853606051091	0.897	0.901	3.21840764120998e-107	Myofiber	NDUFB2
ANKRD10	2.37987384248496e-111	0.500963229287825	0.798	0.727	3.67595313710227e-107	Myofiber	ANKRD10
NDUFV3	3.67262737461856e-111	0.328495893705232	0.731	0.66	5.67274024283582e-107	Myofiber	NDUFV3
KIDINS220	9.16087246567216e-111	0.357899617765003	0.527	0.394	1.41498836104772e-106	Myofiber	KIDINS220
ENSGALG00000003074	1.14454958905153e-110	0.265387418626129	0.276	0.15	1.76787129524899e-106	Myofiber	ENSGALG00000003074
UBE2B	1.40002865952214e-110	0.414981351896105	0.58	0.461	2.1624842674979e-106	Myofiber	UBE2B
ARHGEF7	1.64250182353364e-109	0.507004767652358	0.512	0.377	2.53700831663006e-105	Myofiber	ARHGEF7
PSPH	1.22872867597425e-108	0.300630785482929	0.349	0.21	1.89789431290983e-104	Myofiber	PSPH
NTMT1	2.4448490181363e-107	0.296063911596319	0.799	0.735	3.77631379341332e-103	Myofiber	NTMT1
FAM107B	2.49515256900255e-107	0.305910686120612	0.39	0.237	3.85401265808134e-103	Myofiber	FAM107B
PPP2R5A	3.24117137056319e-107	0.348863125785854	0.525	0.393	5.00631329897191e-103	Myofiber	PPP2R5A
SEMA6D	3.65830492300601e-107	0.311805351303676	0.263	0.139	5.65061778407509e-103	Myofiber	SEMA6D
QKI	4.73184056823161e-107	0.320692148869774	0.943	0.931	7.30880094169055e-103	Myofiber	QKI
ARL8A	4.96640229258558e-107	0.334391610346322	0.329	0.201	7.67110498112769e-103	Myofiber	ARL8A
CHCHD10	9.39259232615368e-106	0.370831349905477	0.674	0.577	1.4507798106977e-101	Myofiber	CHCHD10
ENSGALG00000047704	1.64491250778847e-105	0.339210905093302	0.538	0.396	2.54073185953008e-101	Myofiber	ENSGALG00000047704
ARL6IP1	8.17367865304805e-105	0.3322876129551	0.502	0.36	1.2625064047498e-100	Myofiber	ARL6IP1
NDUFAF6	9.72744233961599e-105	0.268519968112463	0.321	0.192	1.50250074377709e-100	Myofiber	NDUFAF6
BAG2	2.28233321215959e-104	0.316447563078729	0.778	0.698	3.5252918795017e-100	Myofiber	BAG2
AP3M1	5.13263989436943e-104	0.371397979753463	0.604	0.491	7.92787558084303e-100	Myofiber	AP3M1
NOX4	2.11564211014777e-103	0.564243278242484	0.405	0.274	3.26782080333424e-99	Myofiber	NOX4
FKBP1A	2.18598193793082e-103	0.27354200562689	0.917	0.921	3.37646770132795e-99	Myofiber	FKBP1A
GAPDH	1.70232734177574e-101	0.304544859136761	0.998	0.998	2.6294148121068e-97	Myofiber	GAPDH
PITX2	2.04585253195037e-100	0.315019427067305	0.423	0.282	3.16002382085054e-96	Myofiber	PITX2
CCPG1	1.42032975766998e-99	0.358533249758995	0.421	0.29	2.19384134369706e-95	Myofiber	CCPG1
PSMC1	2.70868048458035e-99	0.338294698970447	0.728	0.661	4.18382787648282e-95	Myofiber	PSMC1
NEO1	6.45770541954303e-99	0.316858345296236	0.253	0.138	9.97457179102617e-95	Myofiber	NEO1
MFSD2A	1.95326557863936e-98	0.317736358350664	0.344	0.22	3.01701401276636e-94	Myofiber	MFSD2A
RALY	5.44897157767466e-98	0.291864985648968	0.321	0.185	8.41648149887628e-94	Myofiber	RALY
UCHL3	4.15026774610522e-97	0.348839545626295	0.718	0.651	6.41050356063412e-93	Myofiber	UCHL3
YWHAG	8.57085234993887e-97	0.29661390546166	0.82	0.78	1.32385385397156e-92	Myofiber	YWHAG
SACS	1.25444035256549e-96	0.459194033443644	0.373	0.253	1.93760856857265e-92	Myofiber	SACS
PGP	3.00901665488818e-96	0.332375379029868	0.437	0.313	4.64772712514029e-92	Myofiber	PGP
EXOSC10	9.72660471027583e-96	0.326919695059411	0.42	0.296	1.5023713635492e-91	Myofiber	EXOSC10
ATG4B	9.73010435726961e-96	0.277583752120047	0.299	0.178	1.50291191902386e-91	Myofiber	ATG4B
COX17	1.53150029459152e-95	0.277483757511164	0.846	0.817	2.36555535502607e-91	Myofiber	COX17
NUB1	1.89062530744988e-95	0.30116451313485	0.395	0.267	2.92025984988708e-91	Myofiber	NUB1
EXOSC1	4.01573238901725e-95	0.303349573484986	0.663	0.561	6.20270024807604e-91	Myofiber	EXOSC1
ARFGAP1	4.48904013825177e-95	0.278644473162353	0.285	0.168	6.93377139754369e-91	Myofiber	ARFGAP1
SREBF2	1.69445476122531e-94	0.31799871993416	0.651	0.533	2.61725482418862e-90	Myofiber	SREBF2
UBL7	5.0329293293826e-94	0.298461147112116	0.787	0.758	7.77386264216437e-90	Myofiber	UBL7
PDLIM1	1.62756267603781e-93	0.377446612195964	0.515	0.383	2.513933309408e-89	Myofiber	PDLIM1
NDUFA6	5.09271473571379e-93	0.283892546856339	0.793	0.75	7.86620718078352e-89	Myofiber	NDUFA6
GFPT1	1.04173887174176e-92	0.391726414999759	0.424	0.302	1.60906986129233e-88	Myofiber	GFPT1
ZMAT5	1.4361021847609e-92	0.316288180440735	0.564	0.453	2.21820343458169e-88	Myofiber	ZMAT5
SYT1	1.97929686064047e-92	0.760557147930557	0.58	0.461	3.05722193094527e-88	Myofiber	SYT1
THYN1	8.70704276067509e-92	0.320411169459213	0.657	0.562	1.34488982481387e-87	Myofiber	THYN1
PSMB2	8.9112873426023e-92	0.306574096218688	0.81	0.783	1.37643744293835e-87	Myofiber	PSMB2
DYRK1A	8.812318109343e-91	0.345602807690167	0.369	0.248	1.36115065516912e-86	Myofiber	DYRK1A
TPI1	5.89815119238741e-90	0.361654924708037	0.901	0.872	9.11028433176159e-86	Myofiber	TPI1
IRF2	1.1261767987152e-89	0.372357632090808	0.442	0.318	1.7394926832955e-85	Myofiber	IRF2
STAT5A	2.04370427916773e-89	0.277510969171427	0.385	0.254	3.15670562960248e-85	Myofiber	STAT5A
CIAO2B	2.69198912856344e-89	0.346517585307175	0.685	0.618	4.1580464079791e-85	Myofiber	CIAO2B
LAMTOR5	5.30477991496365e-89	0.31628408537724	0.712	0.65	8.19376305665285e-85	Myofiber	LAMTOR5
MICU2	3.04997627010414e-88	0.384325261255988	0.523	0.403	4.71099334680286e-84	Myofiber	MICU2
CACYBP	3.24954233856742e-88	0.38153997502244	0.713	0.645	5.01924309615123e-84	Myofiber	CACYBP
ENSGALG00000042589	1.47610524371582e-87	0.281119783189183	0.796	0.75	2.27999215944345e-83	Myofiber	ENSGALG00000042589
TFPI2	2.69877538591797e-87	0.269267043635923	0.361	0.231	4.1685284610889e-83	Myofiber	TFPI2
SH3BP5	4.69660785342059e-87	0.299041277743743	0.344	0.222	7.25438049039345e-83	Myofiber	SH3BP5
MTFP1	1.27763380796581e-86	0.286498605690297	0.414	0.293	1.97343317978398e-82	Myofiber	MTFP1
PSMD1	2.16418495978888e-86	0.294753167264527	0.78	0.743	3.3428000888899e-82	Myofiber	PSMD1
RB1CC1	5.94593317123755e-86	0.369322465916818	0.473	0.349	9.18408837629352e-82	Myofiber	RB1CC1
SNRNP25	5.9681678807229e-85	0.372466736933379	0.688	0.614	9.2184321085646e-81	Myofiber	SNRNP25
STARD8	6.10594100947844e-85	0.341100917781335	0.366	0.24	9.43123648324039e-81	Myofiber	STARD8
SYNM	9.77758939229532e-84	0.312370725216542	0.401	0.281	1.51024645753394e-79	Myofiber	SYNM
TSPAN9	1.00873072691094e-83	0.433676351944548	0.386	0.27	1.55808548078664e-79	Myofiber	TSPAN9
BACH1	2.67919928406703e-83	0.290471771061274	0.332	0.214	4.13829121416994e-79	Myofiber	BACH1
MAPK13	5.25512790550002e-83	0.322242200215413	0.476	0.358	8.11707056283533e-79	Myofiber	MAPK13
TMEM57	8.69465783035466e-83	0.309324226564726	0.57	0.464	1.34297684847658e-78	Myofiber	TMEM57
LARGE1	8.87139059369546e-83	0.364424334907665	0.481	0.355	1.3702749911022e-78	Myofiber	LARGE1
NDUFA2	6.63238734178792e-82	0.298186176625824	0.731	0.666	1.02443854881256e-77	Myofiber	NDUFA2
LDLRAD3	9.29023575326035e-82	0.339261890723117	0.295	0.185	1.43496981444859e-77	Myofiber	LDLRAD3
ZEB2	4.36499346335102e-81	0.408459810598936	0.814	0.766	6.74216890349198e-77	Myofiber	ZEB2
ATIC	2.07676758088673e-80	0.29747138506795	0.7	0.617	3.20777520543765e-76	Myofiber	ATIC
VPS16	3.52962202395293e-80	0.280378539465991	0.487	0.371	5.4518541781977e-76	Myofiber	VPS16
ENSGALG00000027170	1.5541357510611e-79	0.33566017695824	0.391	0.268	2.40051808108898e-75	Myofiber	ENSGALG00000027170
FDFT1	6.75797870364238e-79	0.296417291246162	0.466	0.344	1.0438373905646e-74	Myofiber	FDFT1
PALS2	1.11591808218769e-78	0.433553384587696	0.344	0.238	1.72364706974711e-74	Myofiber	PALS2
UTS2R	2.33962296978925e-78	0.303834659550378	0.439	0.319	3.61378163913648e-74	Myofiber	UTS2R
MGEA5	3.60653149367008e-78	0.282391994483907	0.393	0.274	5.5706485451228e-74	Myofiber	MGEA5
CACNA2D3	3.68610324904743e-78	0.259995021038646	0.308	0.183	5.69355507847865e-74	Myofiber	CACNA2D3
SDHAF2	7.26755061996788e-78	0.295992408655775	0.692	0.634	1.12254586876024e-73	Myofiber	SDHAF2
ATP6V1G1	1.79428588216633e-77	0.292693787323461	0.739	0.702	2.77145397359411e-73	Myofiber	ATP6V1G1
HIGD1C	5.49432613301764e-77	0.295585695527415	0.419	0.308	8.48653614505905e-73	Myofiber	HIGD1C
UBFD1	7.66048096159961e-77	0.265736834642197	0.358	0.247	1.18323788932868e-72	Myofiber	UBFD1
LRRC20	8.40353911826563e-77	0.276247958027925	0.467	0.353	1.29801065220731e-72	Myofiber	LRRC20
AHDC1	1.10973942105752e-76	0.323451465635409	0.467	0.345	1.71410350976544e-72	Myofiber	AHDC1
ZMYND8	2.7478552183043e-76	0.307437227336709	0.319	0.211	4.24433717019282e-72	Myofiber	ZMYND8
ETFA	3.7775640602718e-76	0.273106658077881	0.743	0.678	5.83482544749582e-72	Myofiber	ETFA
ITGA6	1.14885214401944e-75	0.445646010427563	0.514	0.411	1.77451702165242e-71	Myofiber	ITGA6
ENSGALG00000006723	3.79262687478579e-75	0.323371055364971	0.593	0.486	5.85809147079413e-71	Myofiber	ENSGALG00000006723
DNAJC18	4.78154634002352e-75	0.273173929707853	0.424	0.312	7.38557647680033e-71	Myofiber	DNAJC18
CORO7	1.89506718761113e-74	0.278528466535296	0.604	0.504	2.92712077798415e-70	Myofiber	CORO7
ATG101	1.33654472445872e-73	0.280182118302558	0.571	0.476	2.06442698139894e-69	Myofiber	ATG101
STAG3	1.69415528650599e-72	0.345796976937262	0.426	0.316	2.61679225553716e-68	Myofiber	STAG3
NPR2	1.11068722400563e-70	0.250151771372388	0.251	0.153	1.71556748619909e-66	Myofiber	NPR2
KLHL24	1.21265970518755e-70	0.263417939092771	0.469	0.348	1.8730741806327e-66	Myofiber	KLHL24
ST6GALNAC4	1.50676066735491e-70	0.27384213216281	0.261	0.163	2.3273425267964e-66	Myofiber	ST6GALNAC4
NDUFS4	2.05846938952917e-70	0.270518772225049	0.714	0.651	3.17951181906676e-66	Myofiber	NDUFS4
NDUFB3	2.07702779257465e-70	0.265463756867587	0.767	0.736	3.2081771284108e-66	Myofiber	NDUFB3
HECW2	3.25479248497415e-70	0.393348273413875	0.412	0.302	5.02735247229107e-66	Myofiber	HECW2
GNPDA1	3.30563879368051e-70	0.296769220349909	0.378	0.275	5.10588968071892e-66	Myofiber	GNPDA1
CYP51A1	3.51110304706798e-70	0.257757558348998	0.64	0.517	5.42324976650121e-66	Myofiber	CYP51A1
OXSR1	4.64585211006155e-70	0.273849824611569	0.283	0.183	7.17598316920108e-66	Myofiber	OXSR1
SETD3	8.69522819774691e-70	0.395623466696706	0.355	0.253	1.34306494742399e-65	Myofiber	SETD3
ENSGALG00000032808	1.13227514678945e-69	0.287092660437526	0.328	0.223	1.74891219173098e-65	Myofiber	ENSGALG00000032808
NDUFB5	3.02634146765896e-69	0.251683407343509	0.839	0.841	4.67448703094603e-65	Myofiber	NDUFB5
MRPL34	3.20506850830866e-69	0.256832614059711	0.497	0.382	4.95054881793356e-65	Myofiber	MRPL34
ENSGALG00000004725	8.0845949598988e-69	0.291330786276376	0.468	0.366	1.24874653750597e-64	Myofiber	ENSGALG00000004725
VCL	1.56191061503227e-68	0.324225707526656	0.441	0.332	2.41252713597884e-64	Myofiber	VCL
PSMC2	2.53316741491929e-68	0.273650610958298	0.745	0.697	3.91273038908434e-64	Myofiber	PSMC2
NDUFB8	5.13235113510028e-68	0.260448753281771	0.784	0.771	7.9274295632759e-64	Myofiber	NDUFB8
PSMA6	1.20542111042213e-67	0.262378134506121	0.807	0.784	1.86189344715802e-63	Myofiber	PSMA6
PSMA2	1.23686082306235e-67	0.260403737890157	0.789	0.753	1.91045522730211e-63	Myofiber	PSMA2
RAB12	8.71971911687531e-67	0.295540768647867	0.513	0.415	1.34684781479256e-62	Myofiber	RAB12
ENSGALG00000048205	9.81454979894479e-67	0.255515418600914	0.647	0.542	1.51595536194501e-62	Myofiber	ENSGALG00000048205
NECTIN3	1.59088170105497e-66	0.277801559684224	0.293	0.194	2.4572758754495e-62	Myofiber	NECTIN3
CLTCL1	2.5854785093085e-66	0.281259614792151	0.36	0.257	3.99353010547791e-62	Myofiber	CLTCL1
MAEA	3.86199476693697e-66	0.32175397285776	0.501	0.413	5.96523711701084e-62	Myofiber	MAEA
DCTN2	5.75170615880729e-65	0.253061540190046	0.666	0.597	8.88408533289374e-61	Myofiber	DCTN2
TPM3	7.98093638248616e-65	0.306458804993916	0.842	0.808	1.23273543363881e-60	Myofiber	TPM3
DYNC1H1	1.16100245890242e-64	0.285053919783439	0.748	0.701	1.79328439802068e-60	Myofiber	DYNC1H1
TNFRSF21	1.5606465211912e-64	0.260927555490781	0.464	0.36	2.41057461663193e-60	Myofiber	TNFRSF21
NDUFS6	4.3138000798876e-64	0.271404502562778	0.595	0.516	6.66309560339439e-60	Myofiber	NDUFS6
TOP2B	9.07505881057895e-64	0.322193883152909	0.731	0.687	1.40173358388203e-59	Myofiber	TOP2B
HIPK3	4.98532393150047e-62	0.283729077886445	0.539	0.436	7.70033134459562e-58	Myofiber	HIPK3
ZC3H3	1.10663028642e-60	0.464182049042225	0.407	0.319	1.70930114040434e-56	Myofiber	ZC3H3
HADHA	7.84738312411921e-60	0.267239276455112	0.617	0.545	1.21210679735145e-55	Myofiber	HADHA
PGRMC1	3.55617691028867e-59	0.296337641577328	0.473	0.383	5.49287085563188e-55	Myofiber	PGRMC1
RASSF3	1.40945424475588e-58	0.2757161166313	0.318	0.225	2.17704302644993e-54	Myofiber	RASSF3
MOSPD2	1.06121581775813e-57	0.26756148522963	0.36	0.261	1.6391539521092e-53	Myofiber	MOSPD2
USP6NL	1.08116079723611e-57	0.325382738748558	0.315	0.217	1.66996096741089e-53	Myofiber	USP6NL
CRY1	3.81108555337705e-57	0.316059423627959	0.341	0.246	5.88660274574619e-53	Myofiber	CRY1
ZYX	5.63620084494217e-57	0.306254762459816	0.677	0.62	8.70567582509768e-53	Myofiber	ZYX
SNX24	1.77493645714595e-55	0.301039640706103	0.394	0.303	2.74156685170764e-51	Myofiber	SNX24
YPEL5	3.59071088271653e-55	0.253049879855493	0.477	0.376	5.54621202944395e-51	Myofiber	YPEL5
FAT3	5.1443844827233e-55	0.306281237169628	0.518	0.41	7.9460162720144e-51	Myofiber	FAT3
SLC38A6	9.62083198312576e-55	0.280475095650614	0.295	0.203	1.48603370811361e-50	Myofiber	SLC38A6
TCEB1	3.84281895791018e-52	0.250419273838172	0.565	0.492	5.93561816238807e-48	Myofiber	TCEB1
OXR1	5.73742336827794e-52	0.348175798995429	0.38	0.291	8.86202413464211e-48	Myofiber	OXR1
ADRM1	1.94707935319189e-50	0.260645571614789	0.597	0.535	3.00745876894019e-46	Myofiber	ADRM1
PDCD10	2.17083241725911e-50	0.264263905171651	0.514	0.438	3.35306775169842e-46	Myofiber	PDCD10
MRPS26	4.81707570589999e-49	0.262294539390661	0.595	0.524	7.44045513533313e-45	Myofiber	MRPS26
STRAP	2.81175327833124e-48	0.261312276230003	0.604	0.545	4.34303411371043e-44	Myofiber	STRAP
PSMB3	4.85649533137121e-48	0.250883220701256	0.719	0.683	7.50134268883597e-44	Myofiber	PSMB3
TWF2	1.62416490748852e-47	0.253976759798316	0.391	0.309	2.50868511610676e-43	Myofiber	TWF2
KDM3A	4.65209028654997e-45	0.250316318864074	0.397	0.314	7.18561865660509e-41	Myofiber	KDM3A
ENSGALG00000043137	2.16246446625865e-44	0.295732739675731	0.384	0.295	3.3401426145831e-40	Myofiber	ENSGALG00000043137
ITM2A	2.6996448388495e-44	0.362229981226315	0.68	0.637	4.16987141808694e-40	Myofiber	ITM2A
BCL6	4.78744709980619e-42	0.256634873329837	0.294	0.214	7.39469079036063e-38	Myofiber	BCL6
SORCS2	8.40741143837192e-42	0.352213080449135	0.702	0.589	1.29860877077093e-37	Myofiber	SORCS2
AFAP1	2.34648549066763e-41	0.328112402051034	0.692	0.638	3.62438148888522e-37	Myofiber	AFAP1
PDLIM7	4.24729672603481e-40	0.375265075169004	0.522	0.445	6.56037452303337e-36	Myofiber	PDLIM7
FOXO1	3.45274606433204e-39	0.261545532608947	0.405	0.32	5.33311157096727e-35	Myofiber	FOXO1
ABCC5	4.0261518979925e-38	0.322008235940194	0.343	0.269	6.21879422163922e-34	Myofiber	ABCC5
LRRFIP2	5.92626245576213e-37	0.28857142194734	0.554	0.494	9.15370498917019e-33	Myofiber	LRRFIP2
KIF13A	4.14304716193641e-36	0.29134438425124	0.352	0.28	6.39935064632699e-32	Myofiber	KIF13A
TJP1	2.47604001541917e-34	0.301591949955385	0.406	0.34	3.82449140781645e-30	Myofiber	TJP1
PXDN	3.79734073817354e-33	0.251217931843923	0.288	0.218	5.86537250418285e-29	Myofiber	PXDN
SLC4A7	5.27359077353236e-33	0.338689152048802	0.5	0.439	8.14558830879808e-29	Myofiber	SLC4A7
ABI1	1.80089622515886e-32	0.318317584012331	0.268	0.204	2.78166430938037e-28	Myofiber	ABI1
TRA2A	1.85215680673763e-30	0.256479671737321	0.621	0.578	2.86084140368695e-26	Myofiber	TRA2A
MID1	1.157649560118e-28	0.306155457139782	0.472	0.403	1.78810551055826e-24	Myofiber	MID1
ENSGALG00000013809	7.20815810162646e-26	0.26046439195737	0.689	0.648	1.11337210037722e-21	Myofiber	ENSGALG00000013809
ALDOC	2.84995433288322e-18	0.294217551073942	0.849	0.834	4.40203946257141e-14	Myofiber	ALDOC
ENSGALG00000042388	1.25767926688217e-16	0.253218061211416	0.424	0.374	1.9426113956262e-12	Myofiber	ENSGALG00000042388
DDX17	9.23475665690938e-16	0.256703569958394	0.408	0.367	1.42640051322622e-11	Myofiber	DDX17
CLASP21	1.79892278760648e-15	0.298554172109325	0.389	0.349	2.77861613773696e-11	Myofiber	CLASP2
TBX15	1.36934699320392e-12	0.289983467884316	0.614	0.586	2.11509336570277e-08	Myofiber	TBX15
ACTN1	6.10813633464531e-12	0.260192491285161	0.592	0.574	9.43462738249314e-08	Myofiber	ACTN1
SLC25A5	0.00365789462021265	0.28715237843232	0.717	0.739	1	Myofiber	SLC25A5
MYOG1	0	1.6085153937217	0.968	0.561	0	Myotube	MYOG
YWHAH	0	1.50118779341706	0.892	0.659	0	Myotube	YWHAH
ENSGALG00000054746	0	1.44505517849503	0.876	0.578	0	Myotube	ENSGALG00000054746
ENSGALG000000305871	0	1.38698077529543	0.995	0.799	0	Myotube	ENSGALG00000030587
CACNA2D31	0	1.25848145928566	0.626	0.179	0	Myotube	CACNA2D3
TMSB15B1	0	1.24414726026876	1	0.99	0	Myotube	TMSB15B
PLS31	0	1.23918101706414	0.98	0.703	0	Myotube	PLS3
CRYAB1	0	1.20092389560816	0.918	0.581	0	Myotube	CRYAB
RAB24	0	1.18781696439977	0.788	0.415	0	Myotube	RAB24
RNH1	0	1.18417232829471	0.933	0.699	0	Myotube	RNH1
CDKN1B1	0	1.14195229707601	0.959	0.698	0	Myotube	CDKN1B
CDH21	0	1.09019721660687	0.912	0.633	0	Myotube	CDH2
JAM31	0	1.07523836324365	0.974	0.736	0	Myotube	JAM3
MRAS1	0	1.07075733603914	0.988	0.814	0	Myotube	MRAS
RBM241	0	1.06442357447196	0.98	0.76	0	Myotube	RBM24
ENSGALG000000493181	0	1.06343986547688	0.901	0.506	0	Myotube	ENSGALG00000049318
FAM107B1	0	1.05123693759347	0.698	0.241	0	Myotube	FAM107B
CACYBP1	0	1.02632068663895	0.887	0.643	0	Myotube	CACYBP
SEMA6B	0	0.955552863824034	0.704	0.256	0	Myotube	SEMA6B
TMEM8C1	0	0.937740507843671	0.892	0.479	0	Myotube	TMEM8C
TNFAIP8L31	0	0.935289898256094	0.79	0.362	0	Myotube	TNFAIP8L3
RALGPS21	0	0.861334676226005	0.803	0.44	0	Myotube	RALGPS2
ACAD91	0	0.855866312366855	0.924	0.694	0	Myotube	ACAD9
SRL1	0	0.843274261457768	0.827	0.387	0	Myotube	SRL
GPC11	0	0.79167403062998	0.986	0.842	0	Myotube	GPC1
SPART1	0	0.788738066666566	0.815	0.404	0	Myotube	SPART
LOXHD1	1.27116158537461e-307	0.58833427198758	0.324	0.071	1.96343618476962e-303	Myotube	LOXHD1
AHCY1	1.08116621175414e-305	0.780452842727587	0.971	0.754	1.66996933067544e-301	Myotube	AHCY
MT41	5.84704723234414e-299	1.19050650609102	0.895	0.579	9.03134915507875e-295	Myotube	MT4
CASS4	2.62304956740398e-295	0.500139738977962	0.321	0.071	4.05156236181219e-291	Myotube	CASS4
PLIN4	3.7902901049513e-287	0.988418935831951	0.695	0.351	5.85448209610778e-283	Myotube	PLIN4
NBEAL2	8.62121004315869e-284	0.598946647555018	0.318	0.074	1.33163210326629e-279	Myotube	NBEAL2
TUBB61	6.70453986383493e-271	0.824718505244921	0.968	0.831	1.03558322736794e-266	Myotube	TUBB6
LRBA	5.98786402677832e-265	1.00525283468199	0.655	0.321	9.24885477576179e-261	Myotube	LRBA
ENSGALG000000045181	4.42278425784151e-263	0.721108758262888	0.961	0.624	6.831432564662e-259	Myotube	ENSGALG00000004518
FZD91	3.79067056305064e-255	0.738403123203677	0.646	0.292	5.85506975168802e-251	Myotube	FZD9
HSP90AB11	7.36079460935895e-244	0.653925585736629	0.972	0.886	1.13694833536158e-239	Myotube	HSP90AB1
C5H11ORF96	9.87365330615016e-243	1.34131015450146	0.473	0.183	1.52508448966795e-238	Myotube	C5H11ORF96
MAP2K2	5.84159185032096e-241	0.65310752349981	0.552	0.242	9.02292277200576e-237	Myotube	MAP2K2
CASZ11	1.27843812862424e-239	0.793609180408083	0.821	0.458	1.97467553347301e-235	Myotube	CASZ1
OSBPL10	5.8774966699017e-237	0.796436301247544	0.748	0.424	9.07838135633016e-233	Myotube	OSBPL10
ACTC11	3.57979129285523e-231	0.771229756798446	0.995	0.923	5.52934563094419e-227	Myotube	ACTC1
ECI11	7.53468805849383e-231	0.747759315206421	0.819	0.541	1.16380791751496e-226	Myotube	ECI1
KCNH61	7.75266356978295e-223	0.576791406201272	0.522	0.206	1.19747641498867e-218	Myotube	KCNH6
MAP1A1	4.13152464602741e-222	0.669806492695015	0.901	0.627	6.38155296825394e-218	Myotube	MAP1A
RBM381	5.41006984596378e-219	0.751663626027773	0.899	0.597	8.35639388407566e-215	Myotube	RBM38
C11orf52	4.73056244291713e-216	0.576732553442197	0.446	0.166	7.30682674932979e-212	Myotube	C11orf52
TTL	2.08407868255648e-212	0.741673743217556	0.76	0.485	3.21906793307674e-208	Myotube	TTL
TUBAL31	8.73212256884738e-211	0.741656301723248	0.869	0.528	1.34876365198417e-206	Myotube	TUBAL3
ATP5PD1	2.64616595036869e-206	0.560912048455029	0.966	0.884	4.08726792693948e-202	Myotube	ATP5PD
SNX1	1.04578673095948e-201	0.73803507858002	0.787	0.542	1.61532218464002e-197	Myotube	SNX1
DCLK11	5.78414487837728e-201	0.58534653356109	0.845	0.481	8.93419017914154e-197	Myotube	DCLK1
CAP21	2.14814317427293e-198	0.739100983131202	0.808	0.496	3.31802194698196e-194	Myotube	CAP2
WIPF1	1.62561763146376e-195	0.729523555505156	0.685	0.37	2.51092899355893e-191	Myotube	WIPF1
FRMD31	4.74053072988182e-195	0.541724889642928	0.558	0.247	7.32222376537546e-191	Myotube	FRMD3
KIAA12171	4.81126633766311e-195	0.780711269191997	0.816	0.535	7.43148198515445e-191	Myotube	KIAA1217
FILIP11	1.22264722426104e-194	0.611434501717301	0.734	0.393	1.8885009025936e-190	Myotube	FILIP1
FRMD4B	3.5486540617312e-192	0.435160311370115	0.297	0.086	5.48125106375002e-188	Myotube	FRMD4B
GRAMD1B1	6.9412704405627e-192	0.551309931067958	0.489	0.203	1.07214863224931e-187	Myotube	GRAMD1B
HHLA2	3.08968996164545e-190	0.76912758378698	0.785	0.5	4.77233511475756e-186	Myotube	HHLA2
KLHL411	6.43814385504597e-190	0.617007030070707	0.511	0.221	9.94435699850401e-186	Myotube	KLHL41
ALPK31	2.43307029867175e-188	0.644367397984024	0.77	0.459	3.75812038332839e-184	Myotube	ALPK3
RNF165	9.5830448086563e-187	0.565267921491358	0.477	0.2	1.48019710114505e-182	Myotube	RNF165
EIF4EBP1	2.47510964032227e-186	0.564159763268983	0.979	0.907	3.82305435044178e-182	Myotube	EIF4EBP1
DAG1	3.70486671076966e-185	0.650418821064384	0.901	0.661	5.72253712145482e-181	Myotube	DAG1
CD471	5.57176051387718e-183	0.702656568216821	0.965	0.853	8.60614128973469e-179	Myotube	CD47
ADK1	1.21506337963069e-180	0.756059506576885	0.891	0.672	1.87678689617757e-176	Myotube	ADK
GPI	2.55530936549061e-179	0.596185548927671	0.949	0.824	3.94693084593679e-175	Myotube	GPI
CAVIN41	6.09779414720899e-175	0.766983516189648	0.832	0.573	9.418652839779e-171	Myotube	CAVIN4
MYOD1	1.6545707567213e-174	0.589148254604281	0.969	0.825	2.55564999083172e-170	Myotube	MYOD1
ENSGALG000000357611	5.25823548450754e-174	0.51932224232458	0.497	0.221	8.12187052937035e-170	Myotube	ENSGALG00000035761
PLXNA11	3.8948112766805e-172	0.561527312158266	0.787	0.503	6.0159254979607e-168	Myotube	PLXNA1
PPA1	1.6475050301018e-170	0.599790396713557	0.839	0.65	2.54473626949524e-166	Myotube	PPA1
GAPDH1	4.42071169378026e-170	0.405729770767923	1	0.997	6.82823128221299e-166	Myotube	GAPDH
NDUFB6	6.67546932794453e-170	0.579776977135559	0.973	0.877	1.03109299239431e-165	Myotube	NDUFB6
ZNF706	1.11258498914419e-169	0.619174912856238	0.926	0.814	1.71849877423211e-165	Myotube	ZNF706
ARHGAP391	1.77729547179589e-169	0.520451371336276	0.678	0.365	2.74521058573593e-165	Myotube	ARHGAP39
ENSGALG000000068401	2.23118696319441e-169	0.540842428094844	0.773	0.491	3.44629138335009e-165	Myotube	ENSGALG00000006840
ARMC7	2.92026239282195e-169	0.572055816267104	0.443	0.191	4.51063729195278e-165	Myotube	ARMC7
NET1	1.35521437289187e-163	0.666559725493333	0.645	0.368	2.09326412036879e-159	Myotube	NET1
ENSGALG000000122591	3.27912037920021e-161	0.499972630844701	0.946	0.838	5.06492933771264e-157	Myotube	ENSGALG00000012259
PSMC31	1.7743826360739e-158	0.508030451613786	0.921	0.776	2.74071141967974e-154	Myotube	PSMC3
XYLT1	1.53289640800191e-157	0.756964924199543	0.631	0.372	2.36771179179975e-153	Myotube	XYLT1
TMEM177	5.33607700188523e-155	0.506986330973609	0.408	0.176	8.24210453711192e-151	Myotube	TMEM177
CFL21	6.16127864088738e-155	0.609472937901443	0.879	0.721	9.51671098871464e-151	Myotube	CFL2
ENSGALG00000044628	1.00077664237723e-153	0.543578095279981	0.759	0.52	1.54579960181587e-149	Myotube	ENSGALG00000044628
KCTD2	4.40752842066771e-152	0.51389883522195	0.792	0.559	6.80786839856335e-148	Myotube	KCTD2
ALOX5AP	1.88246949397179e-151	0.467897008872633	0.355	0.134	2.90766238038882e-147	Myotube	ALOX5AP
KCNJ2	2.45961264364583e-150	0.329926176785976	0.276	0.088	3.79911768937536e-146	Myotube	KCNJ2
CAMK2A1	3.98553988230347e-148	0.48571787200159	0.545	0.268	6.15606490220595e-144	Myotube	CAMK2A
CRIP2	6.98471862761696e-148	0.333714051328609	0.263	0.084	1.07885963922172e-143	Myotube	CRIP2
MOSPD21	1.37347652160911e-147	0.492628254475045	0.532	0.267	2.12147183527743e-143	Myotube	MOSPD2
NTMT11	2.4195895783821e-147	0.498711017401449	0.896	0.74	3.73729806276899e-143	Myotube	NTMT1
SORCS21	3.36917606400278e-147	0.729862611719379	0.824	0.604	5.2040293484587e-143	Myotube	SORCS2
GCDH1	4.6506158013929e-146	0.57324417661228	0.736	0.48	7.18334116683147e-142	Myotube	GCDH
NME2	3.28126993171916e-145	0.292465728085508	0.998	0.985	5.06824953653341e-141	Myotube	NME2
ITGB1BP21	9.9710150054144e-145	0.493143604997718	0.568	0.292	1.54012297773631e-140	Myotube	ITGB1BP2
COX5B1	1.48828706897453e-144	0.43267101960318	0.978	0.914	2.29880820673805e-140	Myotube	COX5B
CDC42EP3	4.88715573094852e-143	0.486834259510899	0.45	0.21	7.54870074202308e-139	Myotube	CDC42EP3
MTSS11	1.71404304261915e-142	0.357906195224564	0.754	0.458	2.64751088362954e-138	Myotube	MTSS1
ENSGALG000000018051	4.73765167419333e-142	0.594940021093525	0.792	0.532	7.31777677595902e-138	Myotube	ENSGALG00000001805
B4GALT5	5.3008502483905e-141	0.461234966445499	0.47	0.228	8.18769329366397e-137	Myotube	B4GALT5
TRIM8	5.94719128709306e-141	0.567669394990666	0.82	0.606	9.18603166204394e-137	Myotube	TRIM8
GPR158	1.25174886224571e-139	0.547704853854686	0.363	0.148	1.93345129262473e-135	Myotube	GPR158
ENSGALG000000359941	9.45623244202655e-139	0.541086328300595	0.914	0.712	1.46060966299542e-134	Myotube	ENSGALG00000035994
RNASET2	3.96060192399048e-138	0.441882808939846	0.327	0.124	6.11754573179569e-134	Myotube	RNASET2
ENSGALG00000027983	6.74788760901358e-138	0.537384558557463	0.485	0.243	1.04227872008824e-133	Myotube	ENSGALG00000027983
TRIM71	4.03885479112796e-137	0.559091979069983	0.39	0.166	6.23841511037625e-133	Myotube	TRIM71
TMEM131	7.37749108272936e-137	0.559917723697354	0.845	0.646	1.13952727263838e-132	Myotube	TMEM131
TRIM541	1.04439275952832e-136	0.4869492035115	0.774	0.5	1.61316905636744e-132	Myotube	TRIM54
AIF1L1	1.06644471731452e-136	0.596880098201146	0.601	0.337	1.64723051036401e-132	Myotube	AIF1L
GADD45A1	1.34198024699027e-134	0.534070521243599	0.859	0.623	2.07282268950117e-130	Myotube	GADD45A
UBE2G2	1.79294250041748e-134	0.529150109431235	0.771	0.565	2.76937898614484e-130	Myotube	UBE2G2
NDUFA8	2.7891245623916e-134	0.494294903439822	0.914	0.771	4.30808179907006e-130	Myotube	NDUFA8
PRRG4	7.98634440233458e-134	0.338105312617768	0.287	0.101	1.2335707563846e-129	Myotube	PRRG4
USO11	9.50444993485979e-134	0.517692851244453	0.865	0.646	1.46805733693844e-129	Myotube	USO1
RIC8A1	2.72096185751674e-133	0.50210754203948	0.645	0.378	4.20279768512035e-129	Myotube	RIC8A
EFHD1	1.9823326074108e-132	0.731794879193544	0.74	0.553	3.06191094540672e-128	Myotube	EFHD1
MEF2C1	2.97141929444928e-132	0.375068143483828	0.721	0.408	4.58965424220636e-128	Myotube	MEF2C
STK17B	9.32086346320881e-131	0.545301888375077	0.777	0.538	1.43970057052723e-126	Myotube	STK17B
VASH21	1.05608585691683e-130	0.515862413446019	0.532	0.284	1.63123021459374e-126	Myotube	VASH2
JAG2	5.98317417473713e-130	0.463951613758549	0.574	0.311	9.24161083029896e-126	Myotube	JAG2
TOMM22	9.2326976154096e-130	0.486726621418407	0.872	0.71	1.42608247367617e-125	Myotube	TOMM22
MAMDC21	1.73105609606903e-129	0.395090406597799	0.603	0.326	2.67378924598823e-125	Myotube	MAMDC2
SDK21	1.02929351027737e-126	0.418589674889424	0.643	0.37	1.58984675597443e-122	Myotube	SDK2
DGKZ	2.045043822401e-126	0.435014467376132	0.387	0.174	3.15877468808058e-122	Myotube	DGKZ
CHD7	1.08933678931978e-123	0.473936083751179	0.772	0.535	1.68258960478334e-119	Myotube	CHD7
RPS281	1.30428035572973e-123	0.360977172256345	0.999	0.997	2.01459143746014e-119	Myotube	RPS28
EIF5A2	3.17425047482811e-122	0.407372896725231	0.978	0.915	4.90294728341949e-118	Myotube	EIF5A2
ENSGALG00000002527	1.39510381200087e-121	0.663120770274592	0.551	0.329	2.15487734801654e-117	Myotube	ENSGALG00000002527
DYRK21	5.49924435786255e-121	0.391167839727954	0.613	0.346	8.49413283515449e-117	Myotube	DYRK2
CMTM81	5.88693624267991e-121	0.517707476084427	0.405	0.191	9.09296172044339e-117	Myotube	CMTM8
NUDT16L1	7.65549222623644e-121	0.388792343002521	0.964	0.889	1.18246732926448e-116	Myotube	NUDT16L1
DES1	9.11621907598761e-121	0.311816757204099	0.927	0.601	1.40809119847705e-116	Myotube	DES
NRBP1	3.14056101927079e-119	0.499626428115122	0.569	0.332	4.85091055036566e-115	Myotube	NRBP1
ENSGALG00000047622	2.34862081564332e-118	0.399846839414155	0.318	0.132	3.62767971184268e-114	Myotube	ENSGALG00000047622
ENSGALG00000046830	3.76826388878786e-117	0.459682945381184	0.326	0.139	5.82046040262173e-113	Myotube	ENSGALG00000046830
CCDC88C1	4.60617365625001e-117	0.321852283868544	0.824	0.531	7.11469582944376e-113	Myotube	CCDC88C
SNAI1	8.29362127166927e-117	0.447426439288611	0.498	0.264	1.28103274162204e-112	Myotube	SNAI1
ZNF1061	1.38342373354301e-116	0.429292517761757	0.668	0.384	2.13683629883054e-112	Myotube	ZNF106
BEAN1	1.55358732194802e-116	0.438352447143444	0.466	0.245	2.39967097748091e-112	Myotube	BEAN1
ENSGALG00000045362	1.85069001344172e-116	0.362143741628343	0.282	0.107	2.85857579476208e-112	Myotube	ENSGALG00000045362
ARL3	6.8953607660056e-116	0.661839970887332	0.635	0.421	1.06505742391723e-111	Myotube	ARL3
AMPD31	4.43351244742623e-115	0.395089362224044	0.679	0.407	6.84800332629456e-111	Myotube	AMPD3
G3BP1	1.29617613706415e-114	0.49430114119405	0.738	0.537	2.00207366130929e-110	Myotube	G3BP1
TRPV2	8.22604974910743e-114	0.465310430238151	0.607	0.36	1.27059564424713e-109	Myotube	TRPV2
DBNDD11	2.71795822325091e-112	0.567618500944718	0.635	0.374	4.19815827163336e-108	Myotube	DBNDD1
WWC21	4.09456505874741e-112	0.403524924513238	0.546	0.301	6.32446518974124e-108	Myotube	WWC2
MYO18B1	2.48152580653417e-111	0.365987986234814	0.469	0.23	3.83296476077268e-107	Myotube	MYO18B
ARHGEF71	5.40713463956062e-111	0.467242578660847	0.627	0.398	8.35186016426534e-107	Myotube	ARHGEF7
CAPN11	5.42668380157499e-111	0.483199351869654	0.854	0.685	8.38205579991273e-107	Myotube	CAPN11
SEMA6D1	9.88064619482129e-111	0.387039925839087	0.358	0.16	1.5261646112521e-106	Myotube	SEMA6D
UTS2R1	4.62527686599399e-110	0.405716718137897	0.579	0.334	7.14420264721432e-106	Myotube	UTS2R
CG-161	6.15524284000379e-110	0.574184708738571	0.862	0.636	9.50738809066986e-106	Myotube	CG-16
GADD45B1	3.51945301061353e-109	0.493410545799493	0.912	0.768	5.43614712019366e-105	Myotube	GADD45B
HN11	5.96850749668217e-109	0.601004592619559	0.937	0.847	9.21895667937528e-105	Myotube	HN1
AKAP91	6.4286342907633e-109	0.418777941332033	0.945	0.819	9.92966852551299e-105	Myotube	AKAP9
GADD45G1	5.77118536349746e-108	0.597289340716867	0.613	0.383	8.91417291245818e-104	Myotube	GADD45G
FXR11	6.51418103494227e-108	0.427241479764195	0.843	0.662	1.00618040265718e-103	Myotube	FXR1
ATP1B11	2.50924050281863e-107	0.627631994287708	0.539	0.317	3.87577288065366e-103	Myotube	ATP1B1
USP191	5.45302238182577e-107	0.412869501123675	0.606	0.368	8.42273837096808e-103	Myotube	USP19
UNC45B1	1.06721694954077e-106	0.346261620052686	0.614	0.331	1.64842330026067e-102	Myotube	UNC45B
MEF2A1	3.810040536624e-106	0.307312579289176	0.845	0.582	5.88498861286942e-102	Myotube	MEF2A
MYBPHL1	4.74561232678932e-106	0.390394471894529	0.79	0.476	7.33007279995879e-102	Myotube	MYBPHL
CEP43	1.79734860647817e-105	0.379473102237919	0.39	0.191	2.77618465756618e-101	Myotube	CEP43
ENSGALG00000030776	4.94659679282399e-105	0.528671809324594	0.641	0.412	7.64051340619594e-101	Myotube	ENSGALG00000030776
ATP5B	1.02987540060005e-104	0.316013427597241	0.986	0.946	1.59074554376684e-100	Myotube	ATP5B
DNAJB2	1.43711574502653e-103	0.445515463376514	0.716	0.509	2.21976897976799e-99	Myotube	DNAJB2
GINM1	2.8049829499466e-103	0.475938493659664	0.571	0.344	4.33257666448752e-99	Myotube	GINM1
ENSGALG00000026070	1.25835712698603e-102	0.437910067033407	0.277	0.111	1.94365841834262e-98	Myotube	ENSGALG00000026070
PDLIM11	1.35345812233435e-102	0.559685952694194	0.622	0.405	2.09055141575764e-98	Myotube	PDLIM1
METTL5	6.63988868905795e-102	0.413117245200867	0.488	0.277	1.02559720691189e-97	Myotube	METTL5
KIF1B1	1.40677337921809e-101	0.437244540888966	0.899	0.741	2.17290216154027e-97	Myotube	KIF1B
YBX1	2.18354173027378e-99	0.261755320407371	0.998	0.986	3.37269855658088e-95	Myotube	YBX1
ENSGALG00000032903	2.49550121960762e-99	0.336019702946943	0.32	0.143	3.85455118380592e-95	Myotube	ENSGALG00000032903
B4GALT2	1.31205147822868e-98	0.451096208642901	0.725	0.529	2.02659471327202e-94	Myotube	B4GALT2
ENSGALG000000473211	5.81602701872555e-98	0.369367724079658	0.495	0.27	8.98343533312348e-94	Myotube	ENSGALG00000047321
H2AZ2	7.10621115804226e-98	0.452953915762212	0.98	0.915	1.09762537547121e-93	Myotube	H2AZ2
ILF2	8.57673656518478e-98	0.394557595942627	0.885	0.744	1.32476272985844e-93	Myotube	ILF2
SORBS21	1.03393667812137e-97	0.392898703534756	0.458	0.236	1.59701859302627e-93	Myotube	SORBS2
BIN11	5.07431842649949e-97	0.308909053414684	0.916	0.68	7.83779224157111e-93	Myotube	BIN1
ATP5F1D	2.30118093228721e-96	0.356708184770387	0.949	0.89	3.55440406801082e-92	Myotube	ATP5F1D
ENSGALG000000414191	2.50832242470576e-96	0.410900035690167	0.707	0.475	3.87435481720052e-92	Myotube	ENSGALG00000041419
MEF2D1	5.07645536610617e-96	0.378754615064658	0.771	0.543	7.84109295848758e-92	Myotube	MEF2D
RPL38	5.49698719496353e-96	0.280564589331012	0.994	0.986	8.49064642134067e-92	Myotube	RPL38
YWHAG1	3.97238867514808e-95	0.402106955704197	0.905	0.78	6.13575154763372e-91	Myotube	YWHAG
CHRND1	1.08439658059769e-94	0.348542995904095	0.558	0.312	1.67495895839118e-90	Myotube	CHRND
FKBP31	1.2326098729979e-94	0.376413376682432	0.956	0.882	1.90388920983256e-90	Myotube	FKBP3
ENSGALG000000300641	1.349267075285e-94	0.327954511532594	0.443	0.227	2.08407792448521e-90	Myotube	ENSGALG00000030064
WIPF31	4.36150473610595e-92	0.263186175419928	0.397	0.194	6.73678021538926e-88	Myotube	WIPF3
CNOT9	1.66296256508353e-90	0.426288270097764	0.734	0.538	2.56861197802802e-86	Myotube	CNOT9
ENSGALG00000039221	1.20084235087844e-89	0.271693374752535	0.284	0.123	1.85482109516683e-85	Myotube	ENSGALG00000039221
ZNF385B1	9.97954467169124e-89	0.272337285093908	0.601	0.352	1.54144046998943e-84	Myotube	ZNF385B
FSBP	1.24278020971261e-88	0.331314676716063	0.269	0.115	1.91959831192209e-84	Myotube	FSBP
MYPN1	1.29664762654278e-87	0.315884112831503	0.479	0.258	2.00280192395798e-83	Myotube	MYPN
IDH3A1	1.62975670595822e-86	0.419162709612778	0.695	0.5	2.51732220802307e-82	Myotube	IDH3A
PDK1	7.80182194653377e-86	0.296456338664773	0.369	0.189	1.20506941786161e-81	Myotube	PDK1
ATOH8	2.33943369110328e-85	0.526249716090717	0.905	0.783	3.61348927927813e-81	Myotube	ATOH8
FHOD31	5.2809237667529e-85	0.307171846050737	0.841	0.616	8.15691485012653e-81	Myotube	FHOD3
VCP1	6.2977263643492e-85	0.415890660333164	0.909	0.776	9.72746814237378e-81	Myotube	VCP
MTFR1L	7.94489648081913e-84	0.333824143598407	0.49	0.287	1.22716871042732e-79	Myotube	MTFR1L
COX6A1	8.64151900211648e-84	0.288283654153384	0.986	0.948	1.33476902506691e-79	Myotube	COX6A1
TPD52	1.00312530111154e-83	0.392930995602907	0.584	0.385	1.54942734009689e-79	Myotube	TPD52
NOP531	1.5306597219826e-83	0.356201158575787	0.885	0.744	2.36425700657433e-79	Myotube	NOP53
C1H12ORF73	1.58985948110113e-83	0.371990990510502	0.57	0.373	2.4556969545088e-79	Myotube	C1H12ORF73
ENSGALG000000342181	3.22911842076632e-83	0.377060980297326	0.895	0.772	4.98769631271566e-79	Myotube	ENSGALG00000034218
CHMP1B	3.4814044274762e-83	0.345958574460993	0.506	0.31	5.37737727867975e-79	Myotube	CHMP1B
SETD7	1.34836336208164e-82	0.282099115753394	0.326	0.159	2.08268204907131e-78	Myotube	SETD7
ENSGALG000000538461	1.43355711554825e-81	0.349391310690789	0.843	0.633	2.21427232067583e-77	Myotube	ENSGALG00000053846
DLGAP41	1.56251127947441e-81	0.380148907204036	0.877	0.733	2.41345492227617e-77	Myotube	DLGAP4
FECH	9.04760184652038e-81	0.306812085400263	0.323	0.159	1.39749258121354e-76	Myotube	FECH
RFTN21	1.48601324681044e-80	0.406315052977904	0.601	0.4	2.2952960610234e-76	Myotube	RFTN2
LYSMD2	3.44192964363246e-80	0.348344422755023	0.527	0.323	5.3164045275547e-76	Myotube	LYSMD2
HSPB81	1.42710118768684e-79	0.300880745056014	0.412	0.218	2.2043004945011e-75	Myotube	HSPB8
ENSGALG000000492931	3.48405074521571e-79	0.280557606552762	0.385	0.202	5.38146478106018e-75	Myotube	ENSGALG00000049293
SASH1	4.82976309996221e-79	0.459260235562321	0.713	0.535	7.46005208420162e-75	Myotube	SASH1
LAMP1	1.37104166113075e-78	0.368390954638034	0.672	0.484	2.11771094978256e-74	Myotube	LAMP1
ENSGALG00000034083	1.72342623339207e-78	0.297657787002074	0.319	0.158	2.66200416009739e-74	Myotube	ENSGALG00000034083
ATP11A	1.76909383277212e-78	0.276024344340188	0.302	0.141	2.73254233409982e-74	Myotube	ATP11A
ACADL	3.2124522140723e-78	0.381122078021388	0.624	0.438	4.96195368985607e-74	Myotube	ACADL
NDUFS41	4.11647913351191e-78	0.400367626422799	0.804	0.657	6.3583136696225e-74	Myotube	NDUFS4
CCT6A	8.5622037351943e-78	0.356800744147901	0.912	0.802	1.32251798893811e-73	Myotube	CCT6A
CD441	3.91911116470461e-77	0.488968813899796	0.666	0.48	6.05345910500274e-73	Myotube	CD44
SVBP	6.15814075867335e-77	0.290266492966355	0.973	0.924	9.51186421584685e-73	Myotube	SVBP
CCDC28A	8.12539733582908e-77	0.317628836410005	0.294	0.141	1.25504887249216e-72	Myotube	CCDC28A
TLE5	9.91147760397424e-77	0.364620937776318	0.721	0.517	1.53092683070986e-72	Myotube	TLE5
AKAP12	1.01506248973541e-76	0.458022158871908	0.664	0.463	1.56786552164532e-72	Myotube	AKAP12
PTPN4	1.73088519681468e-76	0.458176505255668	0.481	0.298	2.67352527499995e-72	Myotube	PTPN4
PKIG	2.44899987586684e-76	0.26256334525835	0.275	0.127	3.78272520826392e-72	Myotube	PKIG
RBFOX21	2.98747138582281e-76	0.401333636676207	0.946	0.871	4.61444830254191e-72	Myotube	RBFOX2
ARPP211	3.70028408352031e-76	0.297002282387099	0.606	0.386	5.71545879540547e-72	Myotube	ARPP21
ZNF521	6.12795359801544e-76	0.405800825314	0.775	0.607	9.46523712749465e-72	Myotube	ZNF521
MTSS21	1.35951320907196e-75	0.27571628369562	0.564	0.348	2.09990410273255e-71	Myotube	MTSS2
PPP1R14C1	1.685402040741e-75	0.266308543140697	0.419	0.225	2.60327199212855e-71	Myotube	PPP1R14C
RAB20	1.70942444362263e-75	0.43396479584818	0.365	0.199	2.64037699561952e-71	Myotube	RAB20
ADAMTS17	1.82249740874445e-75	0.517770792397599	0.27	0.127	2.81502949754668e-71	Myotube	ADAMTS17
RNF126	1.32687225894047e-74	0.319757650472232	0.449	0.267	2.04948689115946e-70	Myotube	RNF126
ATG4B1	2.17315271655397e-74	0.312056990561509	0.37	0.201	3.35665168598926e-70	Myotube	ATG4B
RAPSN1	3.63354649511194e-74	0.283003010785835	0.645	0.413	5.61237591634991e-70	Myotube	RAPSN
SYNE1	7.21173546959343e-74	0.325233431939083	0.582	0.372	1.1139246606334e-69	Myotube	SYNE1
DBN11	2.22487458813981e-73	0.354491594618677	0.748	0.565	3.43654128884075e-69	Myotube	DBN1
RASSF81	2.59068173929529e-73	0.354650550792497	0.491	0.302	4.0015670145155e-69	Myotube	RASSF8
COL6A1	5.45982850245496e-73	0.310850798066525	0.413	0.231	8.43325110489194e-69	Myotube	COL6A1
PALD1	6.45527568354219e-73	0.420524764650497	0.65	0.475	9.97081882079926e-69	Myotube	PALD1
CHRM41	1.99047105691713e-72	0.312548672608193	0.307	0.151	3.07448159451419e-68	Myotube	CHRM4
SS18	4.61056426757541e-72	0.375237839715356	0.677	0.507	7.12147756769698e-68	Myotube	SS18
MYOZ21	1.08039242361148e-71	0.327293022092375	0.715	0.454	1.6687741375103e-67	Myotube	MYOZ2
CHMP6	1.73473168091274e-71	0.368803391203164	0.663	0.484	2.67946655433782e-67	Myotube	CHMP6
DNAJC71	2.05065490625749e-71	0.290785621619663	0.86	0.7	3.16744156820532e-67	Myotube	DNAJC7
ZEB1	2.41495695951395e-71	0.396209115772548	0.866	0.735	3.73014251966525e-67	Myotube	ZEB1
CNR11	1.86190104130314e-70	0.284951523798507	0.494	0.294	2.87589234839683e-66	Myotube	CNR1
PDHA2	2.25476333659648e-70	0.360139413552913	0.699	0.526	3.48270744970692e-66	Myotube	PDHA2
GATAD1	2.98028796352057e-70	0.42012043330641	0.595	0.421	4.60335278845387e-66	Myotube	GATAD1
ACOX1	3.4294368914083e-70	0.293265027114589	0.295	0.147	5.29710822246927e-66	Myotube	ACOX1
PDGFD1	1.30128650907859e-69	0.362758202702862	0.922	0.802	2.00996714192278e-65	Myotube	PDGFD
MOB4	3.51921721832499e-69	0.343571943591057	0.716	0.547	5.43578291542479e-65	Myotube	MOB4
TMEM63B	3.84419473466313e-69	0.379493595404872	0.516	0.333	5.93774318716067e-65	Myotube	TMEM63B
MAP1LC3A1	6.50071386473304e-69	0.351834248031199	0.578	0.383	1.00410026354666e-64	Myotube	MAP1LC3A
PACS21	6.69026256308708e-69	0.291687393324651	0.544	0.344	1.03337795549443e-64	Myotube	PACS2
ITPK11	8.14662543141715e-69	0.292453953118389	0.673	0.456	1.25832776413669e-64	Myotube	ITPK1
SGCA1	1.20037509287837e-68	0.278650301103797	0.592	0.378	1.85409936845992e-64	Myotube	SGCA
IFT57	2.08601912936301e-68	0.334944076055405	0.547	0.359	3.2220651472141e-64	Myotube	IFT57
IDH3B1	3.66135890026857e-68	0.335296991846682	0.734	0.556	5.65533495735484e-64	Myotube	IDH3B
NRK	4.18882353272414e-68	0.358965365883283	0.353	0.194	6.47005682864571e-64	Myotube	NRK
NDUFB71	7.8923984533848e-68	0.291225238090804	0.956	0.881	1.21905986510982e-63	Myotube	NDUFB7
BAG31	1.63728263318449e-67	0.311246578337468	0.784	0.603	2.52894675521676e-63	Myotube	BAG3
NTNG1	3.67825274233809e-67	0.339718537875493	0.324	0.17	5.68142918581541e-63	Myotube	NTNG1
ENSGALG000000469141	3.79559436080972e-67	0.25383372895854	0.528	0.316	5.86267504970669e-63	Myotube	ENSGALG00000046914
SLC4A41	3.90724484244949e-67	0.332299596783877	0.398	0.226	6.03513038364749e-63	Myotube	SLC4A4
SMG6	4.98442138258458e-66	0.35794939243674	0.674	0.499	7.69893726754015e-62	Myotube	SMG6
CIAO2B1	2.70077215508715e-65	0.348458225260645	0.772	0.625	4.17161267074761e-61	Myotube	CIAO2B
EXOSC11	5.11291470743773e-65	0.354314821174197	0.74	0.578	7.89740805710832e-61	Myotube	EXOSC1
AHSA1	8.21537001236578e-65	0.340145350544834	0.751	0.589	1.26894605211002e-60	Myotube	AHSA1
NDUFA61	1.25499029767332e-64	0.316988003990537	0.871	0.752	1.9384580137862e-60	Myotube	NDUFA6
SRRD	4.37882031369907e-64	0.297100769919831	0.452	0.28	6.76352585653958e-60	Myotube	SRRD
ENSGALG000000323731	7.78278406252787e-64	0.259609323093737	0.52	0.319	1.20212882629805e-59	Myotube	ENSGALG00000032373
ZNF622	4.9859735698598e-63	0.315689025800993	0.462	0.294	7.70133477600545e-59	Myotube	ZNF622
MED6	5.63796741459331e-63	0.327308037829304	0.623	0.463	8.70840446858082e-59	Myotube	MED6
UST1	5.69809037570183e-63	0.447523646163743	0.443	0.277	8.80127039430905e-59	Myotube	UST
MYL4	1.57775065290887e-62	0.331046901105074	0.348	0.193	2.43699365848304e-58	Myotube	MYL4
AKAP61	1.99288407686718e-62	0.281721432211365	0.557	0.347	3.07820874512905e-58	Myotube	AKAP6
SMDT1	3.44721295579477e-62	0.348138613188844	0.828	0.706	5.32456513152059e-58	Myotube	SMDT1
KIAA16711	4.33265092487491e-62	0.302466504159924	0.359	0.201	6.69221261856179e-58	Myotube	KIAA1671
FSHR	5.47348258218194e-62	0.393981387662838	0.287	0.147	8.45434119643822e-58	Myotube	FSHR
CAPN15	5.79150299379793e-62	0.322948436129146	0.405	0.246	8.94555552422028e-58	Myotube	CAPN15
ATP6V1D	1.35964436965145e-61	0.327776870789741	0.72	0.563	2.10010669336363e-57	Myotube	ATP6V1D
POLR2E	2.42361162139873e-61	0.328142455882542	0.802	0.671	3.74351051041248e-57	Myotube	POLR2E
NIP7	3.33486816774471e-61	0.298314457971105	0.862	0.705	5.15103737189848e-57	Myotube	NIP7
DMGDH	8.22628961748262e-60	0.257343454457801	0.264	0.131	1.27063269431637e-55	Myotube	DMGDH
SMTN1	1.3643965026783e-59	0.372650487373139	0.487	0.32	2.1074468380369e-55	Myotube	SMTN
POLDIP2	2.73435282744355e-59	0.317152475636865	0.517	0.344	4.22348137726931e-55	Myotube	POLDIP2
PSMC11	4.81375865420089e-59	0.3181241793169	0.796	0.671	7.43533161727869e-55	Myotube	PSMC1
MUSK1	4.49210152577795e-58	0.267488937319877	0.391	0.228	6.93850001671663e-54	Myotube	MUSK
PPM1K	4.6192634395388e-58	0.263716737832724	0.356	0.201	7.13491430871163e-54	Myotube	PPM1K
MAGI1	5.53274106887345e-58	0.286686213998911	0.286	0.149	8.54587185498194e-54	Myotube	MAGI1
SSB	5.73758959003481e-58	0.290267253358543	0.864	0.728	8.86228088076776e-54	Myotube	SSB
BTF3	5.98553384767465e-58	0.286844232676737	0.92	0.822	9.24525558111827e-54	Myotube	BTF3
TYW3	8.88789432133175e-58	0.300745854471111	0.414	0.26	1.3728241568729e-53	Myotube	TYW3
MARCHF3	2.39531137734008e-57	0.273710990290247	0.418	0.252	3.69979795343948e-53	Myotube	MARCHF3
SPTAN11	4.58673296810892e-57	0.301577887567563	0.838	0.704	7.08466774254104e-53	Myotube	SPTAN1
TCOF1	6.11162762473929e-57	0.329278214520032	0.787	0.641	9.44002002917231e-53	Myotube	TCOF1
PSMC6	7.11886796502838e-57	0.296541889511772	0.782	0.666	1.09958034587828e-52	Myotube	PSMC6
ATIC1	1.3110079497668e-56	0.338492771209259	0.77	0.63	2.0249828792098e-52	Myotube	ATIC
PSMD13	3.65179320445099e-56	0.313380748500709	0.793	0.655	5.640559783595e-52	Myotube	PSMD13
ANKRD101	5.57148421746287e-56	0.301204833759486	0.843	0.74	8.60571452229315e-52	Myotube	ANKRD10
AKR1B1	1.06054956757159e-55	0.332542790174152	0.611	0.45	1.63812486207108e-51	Myotube	AKR1B1
HSPE1	4.00822410048551e-55	0.287892619672676	0.953	0.892	6.19110294560992e-51	Myotube	HSPE1
CTSD1	4.59243504706493e-55	0.29319376150019	0.598	0.425	7.09347517369649e-51	Myotube	CTSD
HSPD1	5.15127809919989e-55	0.31832922872157	0.909	0.78	7.95666415202415e-51	Myotube	HSPD1
THYN11	9.95425949852704e-55	0.297499518456026	0.733	0.578	1.53753492214249e-50	Myotube	THYN1
NOLC1	1.14048292459913e-54	0.335349786199802	0.55	0.387	1.76158992533581e-50	Myotube	NOLC1
EXOSC2	1.20039705147729e-54	0.27995819494889	0.524	0.36	1.85413328571182e-50	Myotube	EXOSC2
ENSGALG00000053371	1.78495152266489e-54	0.302071550346841	0.806	0.649	2.75703612190819e-50	Myotube	ENSGALG00000053371
PRKAR2A1	3.00475994404304e-54	0.306543960414418	0.598	0.427	4.64115220956888e-50	Myotube	PRKAR2A
UQCRFS1	3.43507782871643e-54	0.314045179603499	0.817	0.711	5.3058212142354e-50	Myotube	UQCRFS1
CSNK1E	6.90493211042923e-54	0.276094748195195	0.45	0.292	1.0665358137769e-49	Myotube	CSNK1E
ENSGALG00000028135	9.72406761446465e-54	0.329191342964567	0.421	0.271	1.50197948373021e-49	Myotube	ENSGALG00000028135
TGFB31	1.75963697145345e-53	0.34825704350712	0.786	0.639	2.717935266107e-49	Myotube	TGFB3
ARL6IP11	5.33924227951303e-53	0.283820271088174	0.561	0.389	8.24699362493583e-49	Myotube	ARL6IP1
ENSGALG00000015805	7.18626482467218e-52	0.275789055098717	0.627	0.474	1.10999046481886e-47	Myotube	ENSGALG00000015805
PEBP1	8.10518728278074e-52	0.317128160958843	0.843	0.743	1.25192722769831e-47	Myotube	PEBP1
BVES1	2.96404492919858e-51	0.267858514425377	0.636	0.429	4.57826379764013e-47	Myotube	BVES
LYRM4	3.2021919773163e-51	0.312159898623221	0.665	0.518	4.94610572816276e-47	Myotube	LYRM4
BTBD111	5.94199505351063e-51	0.325312455707195	0.377	0.23	9.17800555965252e-47	Myotube	BTBD11
RPL7L1	7.53979594216838e-51	0.281414774081563	0.771	0.628	1.16459688122733e-46	Myotube	RPL7L1
NDUFB51	8.97337037759032e-51	0.25843784498605	0.914	0.832	1.3860267885226e-46	Myotube	NDUFB5
TOMM70	1.18644387656689e-50	0.25603775792501	0.472	0.314	1.83258121174521e-46	Myotube	TOMM70
MID11	4.885161341875e-50	0.273504536933902	0.574	0.409	7.54562020866012e-46	Myotube	MID1
ENSGALG00000051398	1.57758109903883e-49	0.272843431299219	0.508	0.353	2.43673176557538e-45	Myotube	ENSGALG00000051398
CHCHD3	2.07792078569846e-49	0.299710853690675	0.784	0.631	3.20955644558984e-45	Myotube	CHCHD3
KATNA1	3.21820535421623e-49	0.260541010073007	0.34	0.202	4.97083999012238e-45	Myotube	KATNA1
ST3GAL31	5.31254364448008e-49	0.273185800850868	0.527	0.369	8.20575491326393e-45	Myotube	ST3GAL3
FGF131	6.46573610191643e-49	0.279149590934924	0.466	0.297	9.98697598302011e-45	Myotube	FGF13
LSP1P11	8.21341583711701e-49	0.264578577079407	0.757	0.568	1.26864421020109e-44	Myotube	LSP1P1
TOMM20	1.25468785768317e-48	0.250032291502231	0.938	0.869	1.93799086497743e-44	Myotube	TOMM20
UQCRQ	4.7204979762386e-48	0.260964783984236	0.823	0.701	7.29128117409815e-44	Myotube	UQCRQ
NDUFB4	8.66054856733135e-48	0.256840827829022	0.892	0.823	1.33770833171e-43	Myotube	NDUFB4
MAP7D11	1.06022943785472e-47	0.307629008409782	0.627	0.469	1.6376303897104e-43	Myotube	MAP7D1
CORO71	1.15504469088883e-47	0.272184217553448	0.681	0.521	1.78408202954688e-43	Myotube	CORO7
C7orf731	1.18793156578699e-47	0.355079825530854	0.753	0.65	1.83487909651458e-43	Myotube	C7orf73
DDX24	5.98229999236886e-47	0.270801253951972	0.595	0.436	9.24026056821294e-43	Myotube	DDX24
EIF3F	7.27106248261266e-47	0.260598953333055	0.866	0.777	1.12308831106435e-42	Myotube	EIF3F
ENSGALG00000038143	1.06677200788216e-46	0.281338202904167	0.679	0.544	1.64773604337478e-42	Myotube	ENSGALG00000038143
HSPH1	1.44080792441907e-46	0.31068003030601	0.567	0.41	2.2254719200577e-42	Myotube	HSPH1
UCK11	2.67202077623182e-45	0.282151980934881	0.504	0.352	4.12720329096767e-41	Myotube	UCK1
CHST91	2.75563000993312e-45	0.344646651333973	0.33	0.199	4.25634611334269e-41	Myotube	CHST9
SMC5	4.4502015219681e-45	0.271476621853746	0.477	0.332	6.87378127083193e-41	Myotube	SMC5
MYCL	1.28856187015005e-44	0.314391058552377	0.311	0.183	1.99031266463376e-40	Myotube	MYCL
GRIA3	1.3966442580183e-44	0.315449313679005	0.25	0.137	2.15725672093506e-40	Myotube	GRIA3
TDG	1.52917404725518e-44	0.272817808459949	0.527	0.384	2.36196223339035e-40	Myotube	TDG
KANK3	2.10488867170278e-44	0.254244833398018	0.299	0.175	3.25121104231212e-40	Myotube	KANK3
RHOB1	4.34861949860942e-44	0.26617331337657	0.643	0.485	6.71687767755211e-40	Myotube	RHOB
SIK11	6.88704816846722e-44	0.296976288213004	0.535	0.375	1.06377346010145e-39	Myotube	SIK1
IFRD11	7.60118740578926e-44	0.298538033139241	0.745	0.61	1.17407940669821e-39	Myotube	IFRD1
DCTN6	8.05562429814082e-44	0.268365810126528	0.633	0.485	1.24427172909083e-39	Myotube	DCTN6
CKB1	1.38656024422051e-43	0.404912502478871	0.819	0.679	2.14168095322301e-39	Myotube	CKB
ADAMTS6	2.93971862914188e-43	0.347958698381504	0.279	0.161	4.54068939457255e-39	Myotube	ADAMTS6
NOP2	6.07778388692708e-43	0.262078273107143	0.614	0.462	9.38774499174757e-39	Myotube	NOP2
MAK16	7.75447103224439e-43	0.272568680251846	0.636	0.494	1.19775559564047e-38	Myotube	MAK16
SRPK2	9.55393497269445e-43	0.252995648396032	0.555	0.412	1.47570079588239e-38	Myotube	SRPK2
CHCHD2P91	1.10291561109316e-42	0.287960315670281	0.901	0.799	1.7035634528945e-38	Myotube	CHCHD2P9
MDK1	1.1840416349233e-42	0.484135112685091	0.727	0.633	1.82887070930253e-38	Myotube	MDK
SUGT1	4.78900740156647e-42	0.269259856130462	0.672	0.533	7.39710083245957e-38	Myotube	SUGT1
ENSGALG000000544201	7.92085020775225e-42	0.257924093782882	0.959	0.891	1.22345452308941e-37	Myotube	ENSGALG00000054420
ENSGALG000000515171	2.88438445703501e-41	0.336128057628513	0.57	0.419	4.45522023233627e-37	Myotube	ENSGALG00000051517
MRPL23	3.97499408317884e-41	0.258577193052279	0.754	0.623	6.13977586087804e-37	Myotube	MRPL23
ID2	5.8195352795679e-41	0.280367464311533	0.568	0.419	8.98885419282058e-37	Myotube	ID2
NEK9	6.46255475103038e-41	0.262941145762076	0.533	0.391	9.98206206844153e-37	Myotube	NEK9
PKP4	1.57005872024295e-40	0.274323611165959	0.447	0.313	2.42511269928725e-36	Myotube	PKP4
CCT2	1.25752819134953e-39	0.260198785792191	0.878	0.759	1.94237804435848e-35	Myotube	CCT2
ENSGALG00000031355	2.32569183695241e-39	0.344819437955108	0.319	0.2	3.59226361135669e-35	Myotube	ENSGALG00000031355
DTX2	5.97518700758384e-39	0.250603639436539	0.447	0.307	9.22927385191401e-35	Myotube	DTX2
QPRT	1.12381728641727e-37	0.347228331860299	0.402	0.278	1.73584818060012e-33	Myotube	QPRT
MPC2	2.73512229568919e-37	0.299988179683278	0.722	0.613	4.22466989792152e-33	Myotube	MPC2
NFATC3	4.31011541950611e-37	0.277388944041191	0.439	0.305	6.65740427696914e-33	Myotube	NFATC3
PRR7	1.056957771594e-36	0.251965501860381	0.486	0.349	1.63257697400409e-32	Myotube	PRR7
EYA2	3.07229023165158e-36	0.269331988332143	0.465	0.327	4.74545949180904e-32	Myotube	EYA2
RRAD1	3.47135061541075e-36	0.353113634438987	0.373	0.249	5.36184816056345e-32	Myotube	RRAD
CELF1	1.5417058874557e-35	0.261022788814631	0.649	0.521	2.38131891376408e-31	Myotube	CELF1
PSPH1	8.46687450800392e-34	0.27213963603343	0.362	0.243	1.30779343650629e-29	Myotube	PSPH
TFPI21	1.2632620176354e-33	0.393207897075075	0.38	0.262	1.95123451243964e-29	Myotube	TFPI2
SPOPL	1.01171114634191e-30	0.263345583355897	0.403	0.291	1.56268903663971e-26	Myotube	SPOPL
APBB1	5.88135174470136e-30	0.329562966011152	0.283	0.18	9.08433590486572e-26	Myotube	APBB1
LIMD1	1.2192650680091e-29	0.252819400292041	0.417	0.306	1.88327682404685e-25	Myotube	LIMD1
SMIM3	4.27032638286581e-25	0.256108229930037	0.399	0.302	6.59594613097454e-21	Myotube	SMIM3
CTSA	2.74670626896816e-21	0.273715088717523	0.511	0.412	4.24256250304822e-17	Myotube	CTSA
C14H16orf45	2.81177143801064e-21	0.252800458385434	0.345	0.258	4.34306216315124e-17	Myotube	C14H16orf45
LIMA1	3.37397301538652e-21	0.263181900097527	0.504	0.408	5.21143871956602e-17	Myotube	LIMA1
DPY301	1.83538061960449e-16	0.286352032553552	0.598	0.518	2.83492890504109e-12	Myotube	DPY30
TUBB2B1	8.56805961123462e-08	0.315556875493286	0.817	0.779	0.0013234224875513	Myotube	TUBB2B
IFI6	0.000293604669004035	0.555277547504225	0.335	0.304	1	Myotube	IFI6
KPNA2	0	2.33077976258609	0.888	0.155	0	Proliferative cell	KPNA2
COL1A11	0	2.28606926481802	0.986	0.572	0	Proliferative cell	COL1A1
COL6A3	0	2.00134703555068	0.781	0.267	0	Proliferative cell	COL6A3
TOP2A	0	1.88877378774298	0.97	0.205	0	Proliferative cell	TOP2A
DCN	0	1.86944106266915	0.842	0.309	0	Proliferative cell	DCN
COL6A2	0	1.81350682593259	0.719	0.308	0	Proliferative cell	COL6A2
UBE2C	0	1.79944890451496	0.926	0.202	0	Proliferative cell	UBE2C
COL1A2	0	1.74866864647501	0.859	0.364	0	Proliferative cell	COL1A2
CENPF	0	1.70216285748644	0.836	0.12	0	Proliferative cell	CENPF
TPX2	0	1.67903197539453	0.919	0.207	0	Proliferative cell	TPX2
SMC2	0	1.62658680133587	0.921	0.178	0	Proliferative cell	SMC2
CKS1B	0	1.58838161932758	0.842	0.235	0	Proliferative cell	CKS1B
SERPINE2	0	1.56957875944922	0.764	0.24	0	Proliferative cell	SERPINE2
TUBA3E	0	1.55998655148229	0.931	0.349	0	Proliferative cell	TUBA3E
KIF4B	0	1.53789619512299	0.893	0.162	0	Proliferative cell	KIF4B
CG-1B	0	1.47684495121065	0.933	0.594	0	Proliferative cell	CG-1B
CDC20	0	1.4560774964077	0.766	0.125	0	Proliferative cell	CDC20
SPC251	0	1.45509358545493	0.841	0.218	0	Proliferative cell	SPC25
CKAP2	0	1.43175370603821	0.88	0.165	0	Proliferative cell	CKAP2
CCNB1	0	1.41442327159071	0.849	0.25	0	Proliferative cell	CCNB1
THY11	0	1.36419890933215	0.841	0.261	0	Proliferative cell	THY1
TUBB4B	0	1.35162108673828	0.97	0.593	0	Proliferative cell	TUBB4B
MIF	0	1.35032094962324	0.812	0.284	0	Proliferative cell	MIF
G0S2	0	1.32833548326925	0.544	0.173	0	Proliferative cell	G0S2
ENSGALG00000048771	0	1.27036586802067	0.784	0.123	0	Proliferative cell	ENSGALG00000048771
EMILIN2	0	1.26245318145822	0.511	0.098	0	Proliferative cell	EMILIN2
CDK1	0	1.26038140447271	0.851	0.205	0	Proliferative cell	CDK1
ENSGALG00000025996	0	1.25820241940126	0.772	0.125	0	Proliferative cell	ENSGALG00000025996
ANLN	0	1.25798046380785	0.763	0.1	0	Proliferative cell	ANLN
ACTB	0	1.25783532970408	0.999	0.977	0	Proliferative cell	ACTB
BIRC5	0	1.23309409801206	0.814	0.169	0	Proliferative cell	BIRC5
INCENP	0	1.21696937830146	0.785	0.128	0	Proliferative cell	INCENP
NUSAP1	0	1.21386635824847	0.719	0.092	0	Proliferative cell	NUSAP1
AURKA	0	1.20119015330235	0.674	0.084	0	Proliferative cell	AURKA
BUB1B	0	1.20019487427654	0.688	0.086	0	Proliferative cell	BUB1B
EBF2	0	1.19109253479909	0.272	0.021	0	Proliferative cell	EBF2
TACC3	0	1.1884284590753	0.771	0.146	0	Proliferative cell	TACC3
CENPE	0	1.18810026403564	0.713	0.091	0	Proliferative cell	CENPE
PLK1	0	1.17679589921195	0.71	0.105	0	Proliferative cell	PLK1
CDCA3	0	1.16585839654328	0.78	0.139	0	Proliferative cell	CDCA3
POSTN1	0	1.14736949916111	0.559	0.171	0	Proliferative cell	POSTN
LY6E	0	1.14526507545906	0.819	0.332	0	Proliferative cell	LY6E
DIAPH3	0	1.12681411379444	0.706	0.104	0	Proliferative cell	DIAPH3
HMGB2	0	1.12146889216717	0.917	0.386	0	Proliferative cell	HMGB2
PRRX1	0	1.11624847863635	0.453	0.09	0	Proliferative cell	PRRX1
VCAN1	0	1.11583018047945	0.907	0.312	0	Proliferative cell	VCAN
SMC41	0	1.11504138831222	0.813	0.209	0	Proliferative cell	SMC4
UHRF11	0	1.11351771076841	0.824	0.252	0	Proliferative cell	UHRF1
CACNA1C	0	1.11059965957002	0.573	0.11	0	Proliferative cell	CACNA1C
RACGAP1	0	1.09426387403129	0.653	0.081	0	Proliferative cell	RACGAP1
ERG	0	1.07719166196626	0.499	0.074	0	Proliferative cell	ERG
KNSTRN	0	1.07716532252238	0.734	0.137	0	Proliferative cell	KNSTRN
COL5A21	0	1.0746310791139	0.734	0.279	0	Proliferative cell	COL5A2
ASPM	0	1.07344497417658	0.882	0.458	0	Proliferative cell	ASPM
ADD3	0	1.07315169528725	0.605	0.15	0	Proliferative cell	ADD3
RRM2	0	1.05041570124104	0.652	0.139	0	Proliferative cell	RRM2
ENSGALG00000053871	0	1.04363358354026	0.891	0.331	0	Proliferative cell	ENSGALG00000053871
PPIB	0	1.03639614349578	0.996	0.899	0	Proliferative cell	PPIB
HTRA11	0	1.0246463503646	0.818	0.338	0	Proliferative cell	HTRA1
ENSGALG00000012836	0	1.02057097191959	0.616	0.081	0	Proliferative cell	ENSGALG00000012836
CCDC801	0	1.00938711283291	0.63	0.171	0	Proliferative cell	CCDC80
ENSGALG000000537651	0	0.986130461385206	0.86	0.39	0	Proliferative cell	ENSGALG00000053765
OAF1	0	0.983877451813794	0.875	0.355	0	Proliferative cell	OAF
ENO1	0	0.978765426308954	0.995	0.947	0	Proliferative cell	ENO1
LBR	0	0.976957799844699	0.882	0.481	0	Proliferative cell	LBR
DPYSL3	0	0.974639949152563	0.767	0.248	0	Proliferative cell	DPYSL3
AEBP1	0	0.942301233956419	0.663	0.176	0	Proliferative cell	AEBP1
KIF11	0	0.942217882865237	0.618	0.081	0	Proliferative cell	KIF11
SH3BGRL3	0	0.938010785461362	0.818	0.386	0	Proliferative cell	SH3BGRL3
PDE3A1	0	0.934077115942271	0.74	0.231	0	Proliferative cell	PDE3A
CARHSP1	0	0.932320492884476	0.606	0.172	0	Proliferative cell	CARHSP1
PBK	0	0.915269923225571	0.624	0.096	0	Proliferative cell	PBK
COL5A11	0	0.914780937942929	0.94	0.488	0	Proliferative cell	COL5A1
ANXA21	0	0.91125203124659	0.988	0.773	0	Proliferative cell	ANXA2
CALM2	0	0.906293393823828	0.991	0.815	0	Proliferative cell	CALM2
NNF1	0	0.899355186106234	0.907	0.49	0	Proliferative cell	NNF1
KIF23	0	0.893117747863251	0.571	0.065	0	Proliferative cell	KIF23
HMGB3	0	0.889506710693774	0.946	0.668	0	Proliferative cell	HMGB3
TIMP21	0	0.884436531380654	0.962	0.644	0	Proliferative cell	TIMP2
PCNA1	0	0.88093292824957	0.86	0.397	0	Proliferative cell	PCNA
PTBP11	0	0.874812094177299	0.891	0.452	0	Proliferative cell	PTBP1
MAD2L1	0	0.872513521726128	0.671	0.162	0	Proliferative cell	MAD2L1
HMGB1	0	0.871630776616176	0.998	0.916	0	Proliferative cell	HMGB1
HMGN4	0	0.870540889129537	0.965	0.607	0	Proliferative cell	HMGN4
ANXA11	0	0.865484155673049	0.666	0.232	0	Proliferative cell	ANXA1
ENSGALG000000433291	0	0.864192180513843	1	0.936	0	Proliferative cell	ENSGALG00000043329
DSTN	0	0.858917097234414	0.995	0.841	0	Proliferative cell	DSTN
RANGAP1	0	0.851497754017125	0.755	0.297	0	Proliferative cell	RANGAP1
TUBA1B	0	0.850980541658207	0.998	0.922	0	Proliferative cell	TUBA1B
IL4I1	0	0.84956181379062	0.676	0.19	0	Proliferative cell	IL4I1
ESPL1	0	0.847119525208057	0.55	0.064	0	Proliferative cell	ESPL1
ENSGALG00000034288	0	0.844391947207413	0.779	0.307	0	Proliferative cell	ENSGALG00000034288
DEK1	0	0.842736648697319	0.868	0.402	0	Proliferative cell	DEK
PGK2	0	0.838040115790872	0.983	0.776	0	Proliferative cell	PGK2
BUB1	0	0.836299596813813	0.54	0.07	0	Proliferative cell	BUB1
ENSGALG00000033570	0	0.83022983970955	0.597	0.125	0	Proliferative cell	ENSGALG00000033570
G2E3	0	0.828228731563609	0.584	0.152	0	Proliferative cell	G2E3
NDC80	0	0.825490744567059	0.594	0.093	0	Proliferative cell	NDC80
LMNA	0	0.822643817696924	0.909	0.461	0	Proliferative cell	LMNA
NUF2	0	0.814606319924916	0.611	0.113	0	Proliferative cell	NUF2
ARPC1B	0	0.807432123513229	0.757	0.305	0	Proliferative cell	ARPC1B
NCAPH	0	0.803564759324684	0.559	0.084	0	Proliferative cell	NCAPH
DUT	0	0.785815815714771	0.72	0.255	0	Proliferative cell	DUT
CENPW	0	0.774164274108046	0.562	0.096	0	Proliferative cell	CENPW
GTSE1	0	0.768483483381913	0.498	0.061	0	Proliferative cell	GTSE1
KIF18A	0	0.760408310195119	0.461	0.065	0	Proliferative cell	KIF18A
TKT1	0	0.755144026339727	0.587	0.175	0	Proliferative cell	TKT
DLGAP5	0	0.747360864690442	0.488	0.064	0	Proliferative cell	DLGAP5
H3F3B1	0	0.746551057538992	0.998	0.937	0	Proliferative cell	H3F3B
ARHGAP11B	0	0.740629094904231	0.506	0.079	0	Proliferative cell	ARHGAP11B
CEP55	0	0.735983104583138	0.481	0.05	0	Proliferative cell	CEP55
PCDH19	0	0.732433876837549	0.447	0.095	0	Proliferative cell	PCDH19
TK1	0	0.726507888227081	0.571	0.128	0	Proliferative cell	TK1
KIF15	0	0.723021860531207	0.531	0.081	0	Proliferative cell	KIF15
EDNRA	0	0.719012231263329	0.266	0.03	0	Proliferative cell	EDNRA
KIF26A	0	0.707429953886248	0.404	0.07	0	Proliferative cell	KIF26A
NCAPD2	0	0.70086465881577	0.587	0.154	0	Proliferative cell	NCAPD2
SERPINB10	0	0.69552335530651	0.373	0.071	0	Proliferative cell	SERPINB10
ENSGALG00000038416	0	0.679254159483393	0.448	0.059	0	Proliferative cell	ENSGALG00000038416
CDK2	0	0.644909937703101	0.518	0.126	0	Proliferative cell	CDK2
NCAPG	0	0.63623756437022	0.47	0.078	0	Proliferative cell	NCAPG
FGF10	0	0.634243198576639	0.36	0.058	0	Proliferative cell	FGF10
PPIA	0	0.630749771848062	0.999	0.99	0	Proliferative cell	PPIA
MCPH1	0	0.613281937511178	0.478	0.104	0	Proliferative cell	MCPH1
FHL5	0	0.581408115434947	0.275	0.023	0	Proliferative cell	FHL5
NCAPH2	0	0.574631104959837	0.448	0.081	0	Proliferative cell	NCAPH2
NDC1	0	0.569189622935608	0.494	0.127	0	Proliferative cell	NDC1
TTK	0	0.567392596917282	0.397	0.051	0	Proliferative cell	TTK
SKA3	0	0.565335662509597	0.437	0.072	0	Proliferative cell	SKA3
ENSGALG00000045185	0	0.555481255138371	0.399	0.051	0	Proliferative cell	ENSGALG00000045185
BRCA1	0	0.547625930568522	0.415	0.086	0	Proliferative cell	BRCA1
FBXO5	0	0.544661723664428	0.382	0.079	0	Proliferative cell	FBXO5
NEK2	0	0.541681672088199	0.349	0.043	0	Proliferative cell	NEK2
TMEM26	0	0.538313906988333	0.25	0.029	0	Proliferative cell	TMEM26
TRIM59	0	0.533701397530028	0.414	0.099	0	Proliferative cell	TRIM59
CENPT	0	0.533241635166242	0.474	0.114	0	Proliferative cell	CENPT
ENSGALG00000000791	0	0.531046030581038	0.335	0.044	0	Proliferative cell	ENSGALG00000000791
ECT2	0	0.523366775678164	0.343	0.039	0	Proliferative cell	ECT2
CDKN3	0	0.522289034896003	0.377	0.052	0	Proliferative cell	CDKN3
TERF1	0	0.522197616719329	0.414	0.085	0	Proliferative cell	TERF1
CKAP2L	0	0.510057675545489	0.363	0.065	0	Proliferative cell	CKAP2L
HMMR	0	0.505948329432365	0.339	0.038	0	Proliferative cell	HMMR
ENSGALG00000051258	0	0.498612562080252	0.283	0.032	0	Proliferative cell	ENSGALG00000051258
ENSGALG00000006705	0	0.489894055753378	0.275	0.035	0	Proliferative cell	ENSGALG00000006705
SGO1	0	0.480600639286384	0.323	0.046	0	Proliferative cell	SGO1
CENPN	0	0.479694296407061	0.377	0.076	0	Proliferative cell	CENPN
HJURP	0	0.478937189541378	0.356	0.055	0	Proliferative cell	HJURP
ENSGALG00000045842	0	0.475973394830901	0.328	0.044	0	Proliferative cell	ENSGALG00000045842
TRAIP	0	0.470925124131345	0.377	0.07	0	Proliferative cell	TRAIP
S1PR3	0	0.470372682453616	0.25	0.033	0	Proliferative cell	S1PR3
CIT	0	0.469276494210813	0.32	0.045	0	Proliferative cell	CIT
MYLK3	0	0.465226449462443	0.395	0.088	0	Proliferative cell	MYLK3
PRR11	0	0.44633126555892	0.318	0.042	0	Proliferative cell	PRR11
C1S	0	0.442537842875438	0.291	0.047	0	Proliferative cell	C1S
CENPI	0	0.438120202198193	0.318	0.048	0	Proliferative cell	CENPI
KIF14	0	0.426800107220016	0.304	0.052	0	Proliferative cell	KIF14
ARHGAP19	0	0.425763481892868	0.304	0.037	0	Proliferative cell	ARHGAP19
MELK	0	0.418695334630579	0.29	0.033	0	Proliferative cell	MELK
DEPDC1	0	0.370933030603877	0.255	0.032	0	Proliferative cell	DEPDC1
KIF18B	0	0.370396550773374	0.26	0.038	0	Proliferative cell	KIF18B
KIF2C	0	0.351951230367797	0.263	0.039	0	Proliferative cell	KIF2C
NIBAN2	2.4110788813335e-307	0.44111335176248	0.318	0.059	3.72415244010773e-303	Proliferative cell	NIBAN2
NUCKS1	2.41286773105354e-307	0.776176880258924	0.979	0.815	3.72691549738531e-303	Proliferative cell	NUCKS1
ENSGALG00000033792	5.93956374276023e-307	0.488347188063973	0.414	0.099	9.17425015706745e-303	Proliferative cell	ENSGALG00000033792
AKR1B10	8.00252330541822e-306	0.871652340690996	0.591	0.194	1.2360697497549e-301	Proliferative cell	AKR1B10
RRM1	8.79070840248725e-305	0.62168129207135	0.576	0.188	1.35781281984818e-300	Proliferative cell	RRM1
RAD51	1.39789915193894e-304	0.425094359963416	0.358	0.075	2.15919503008489e-300	Proliferative cell	RAD51
LASP11	1.53952454430584e-304	0.794326377313679	0.885	0.467	2.37794961113481e-300	Proliferative cell	LASP1
DGUOK	1.74523594790086e-302	0.543735086767173	0.508	0.143	2.69569144512766e-298	Proliferative cell	DGUOK
HELLS	1.45168809876802e-301	0.603955776600531	0.562	0.179	2.24227743735708e-297	Proliferative cell	HELLS
FABP7	3.17532921433096e-301	0.57805555409202	0.392	0.093	4.9046135044556e-297	Proliferative cell	FABP7
P4HB	4.2681425099971e-301	0.850824234944262	0.91	0.547	6.59257292094152e-297	Proliferative cell	P4HB
APLP21	5.33929709898108e-301	0.839286030029822	0.888	0.475	8.24707829908617e-297	Proliferative cell	APLP2
CENPK	1.51440384567912e-300	0.527533247042946	0.46	0.122	2.33914818003597e-296	Proliferative cell	CENPK
RAD18	2.43858942792756e-300	0.556251636760785	0.529	0.162	3.76664523037691e-296	Proliferative cell	RAD18
TMEM158	1.00175891192737e-299	0.504681431259769	0.318	0.061	1.54731681536301e-295	Proliferative cell	TMEM158
MMP21	2.0916594268474e-299	1.23446556822838	0.679	0.26	3.23077715070849e-295	Proliferative cell	MMP2
CHTF8	4.04608341799989e-299	0.451172008553505	0.37	0.082	6.24958044744263e-295	Proliferative cell	CHTF8
RASSF1	4.34415635659401e-298	0.790540273799739	0.736	0.324	6.70998390839511e-294	Proliferative cell	RASSF1
PTTG2	1.84437171490187e-296	0.544213142336591	0.429	0.108	2.84881655083743e-292	Proliferative cell	PTTG2
SSR1	3.58707819347492e-296	0.787593712763371	0.921	0.558	5.54060097764137e-292	Proliferative cell	SSR1
PFKP1	9.0326174672077e-296	0.787758782478926	0.806	0.379	1.3951780939849e-291	Proliferative cell	PFKP
ENSGALG00000042797	2.56218774943683e-291	0.603541966118986	0.414	0.106	3.95755519778013e-287	Proliferative cell	ENSGALG00000042797
ENSGALG00000011812	5.10032736512232e-291	0.645618973247659	0.254	0.041	7.87796564816794e-287	Proliferative cell	ENSGALG00000011812
PLXDC21	2.42974105860449e-288	0.632999605222673	0.641	0.218	3.7529780391205e-284	Proliferative cell	PLXDC2
GJA1	1.97346062941905e-287	0.661551255325978	0.377	0.09	3.04820728820066e-283	Proliferative cell	GJA1
CenpA	5.7982349054008e-287	0.495489715215655	0.467	0.129	8.95595363488208e-283	Proliferative cell	CenpA
MIS18BP1	3.67864343966195e-286	0.487013682783654	0.396	0.096	5.68203265690185e-282	Proliferative cell	MIS18BP1
CCNA2	3.31996096913704e-284	0.432920687230551	0.353	0.079	5.12801171292908e-280	Proliferative cell	CCNA2
ACTG11	2.81722630099619e-283	0.655511843752067	1	0.939	4.35148774451871e-279	Proliferative cell	ACTG1
ENSGALG000000300961	1.20014629788843e-280	0.761102050802033	0.64	0.238	1.85374597171848e-276	Proliferative cell	ENSGALG00000030096
CENPH	8.67408558142044e-280	0.396743727508024	0.315	0.064	1.3397992589062e-275	Proliferative cell	CENPH
TRIP13	4.00701841353154e-278	0.406450913770062	0.348	0.077	6.18924064154081e-274	Proliferative cell	TRIP13
HYLS1	4.4214204152102e-277	0.388498353212934	0.275	0.049	6.82932597333368e-273	Proliferative cell	HYLS1
ENSGALG00000051459	5.08153655504118e-277	0.800931462224681	0.832	0.466	7.84894136291661e-273	Proliferative cell	ENSGALG00000051459
CENPU	1.50505209069506e-273	0.415022616792618	0.311	0.063	2.32470345928759e-269	Proliferative cell	CENPU
DSN1	1.53149847836638e-273	0.679439781765173	0.675	0.287	2.36555254968471e-269	Proliferative cell	DSN1
QPCT	1.51147710965953e-272	0.582172915689625	0.282	0.054	2.33462754358011e-268	Proliferative cell	QPCT
H2AFZ	1.60398483595975e-270	0.735484831902416	0.974	0.769	2.47751497762343e-266	Proliferative cell	H2AFZ
CLMP	2.21764303190073e-270	0.666774131725158	0.409	0.111	3.42537142707386e-266	Proliferative cell	CLMP
CDH11	5.73387966415526e-269	0.747586292003276	0.277	0.054	8.85655052925422e-265	Proliferative cell	CDH11
SLX4IP	1.55123032130493e-266	0.409662684220308	0.302	0.061	2.39603035428759e-262	Proliferative cell	SLX4IP
PHLDA21	2.14994264471292e-266	1.08163730976121	0.872	0.516	3.32080140902358e-262	Proliferative cell	PHLDA2
IFT20	3.59614125354377e-266	0.700299736375441	0.849	0.465	5.5545997802237e-262	Proliferative cell	IFT20
CENPS	1.06195343521422e-265	0.473762844828034	0.416	0.112	1.64029327603189e-261	Proliferative cell	CENPS
PKLR	1.82105835670367e-265	0.702447203140804	0.987	0.867	2.81280673776448e-261	Proliferative cell	PKLR
NDE1	1.53327596534753e-264	0.540612897199516	0.513	0.167	2.36829805607579e-260	Proliferative cell	NDE1
GPC4	4.47298130894781e-264	0.735770522603363	0.568	0.206	6.90896692980078e-260	Proliferative cell	GPC4
ENSGALG00000026970	1.38956702159743e-261	0.839822236529135	0.971	0.786	2.14632522155939e-257	Proliferative cell	ENSGALG00000026970
NCAPD3	7.44179136243153e-259	0.327731596055918	0.257	0.045	1.14945909384117e-254	Proliferative cell	NCAPD3
MYH91	1.18783860972063e-257	0.806311365017133	0.944	0.633	1.83473551657449e-253	Proliferative cell	MYH9
ARF61	1.4846206490296e-257	0.749862069152639	0.936	0.715	2.29314505449112e-253	Proliferative cell	ARF6
P4HA3	2.3469073189838e-257	0.854420241367183	0.355	0.089	3.62503304490238e-253	Proliferative cell	P4HA3
GNAI3	3.37525649429977e-257	0.762676636583248	0.849	0.503	5.21342118109543e-253	Proliferative cell	GNAI3
IGFBP4	1.90028310912603e-256	0.82211606676829	0.767	0.357	2.93517729035607e-252	Proliferative cell	IGFBP4
HSPA12A	8.51310289029263e-256	0.393903382204044	0.27	0.051	1.3149338724346e-251	Proliferative cell	HSPA12A
ENSGALG000000037471	1.65169031565554e-255	0.540654148153177	0.55	0.184	2.55120086156154e-251	Proliferative cell	ENSGALG00000003747
GNAI21	4.37269251225859e-253	0.692040698778066	0.783	0.397	6.75406085443461e-249	Proliferative cell	GNAI2
FAP	2.15417183619339e-251	0.503782380063364	0.305	0.066	3.32733381818432e-247	Proliferative cell	FAP
FN1	5.81940001185011e-251	1.87826451853901	0.706	0.373	8.98864525830368e-247	Proliferative cell	FN1
EMP11	2.40036869836145e-250	0.691840452473205	0.774	0.358	3.70760949148909e-246	Proliferative cell	EMP1
LGMN	3.22501991028041e-249	0.59745454401103	0.671	0.281	4.98136575341911e-245	Proliferative cell	LGMN
NAP1L1	1.26937654967429e-245	0.643690491942877	0.981	0.864	1.96067901862691e-241	Proliferative cell	NAP1L1
TAGLN2	6.01293839328024e-244	0.504421357275664	0.407	0.114	9.28758464226066e-240	Proliferative cell	TAGLN2
CD991	7.18040164574375e-244	0.745084940289073	0.976	0.769	1.10908483820158e-239	Proliferative cell	CD99
DHODH	1.92638481526805e-243	0.534406208432732	0.533	0.189	2.97549398566303e-239	Proliferative cell	DHODH
SKA2	3.75901812950774e-242	0.643466902518592	0.736	0.357	5.80617940283766e-238	Proliferative cell	SKA2
FLNB1	5.62980728963307e-242	0.563865637371135	0.546	0.19	8.69580033956723e-238	Proliferative cell	FLNB
BSG	4.8998567486077e-241	0.924057669387331	0.874	0.555	7.56831873389945e-237	Proliferative cell	BSG
PPIL1	2.78924791188084e-240	0.722615340912642	0.916	0.665	4.30827232469115e-236	Proliferative cell	PPIL1
SLC16A11	5.12433511483904e-239	0.525140411102124	0.549	0.195	7.91504801838038e-235	Proliferative cell	SLC16A1
ITGAV1	9.74122627865278e-239	0.727355659511845	0.83	0.457	1.50462981100071e-234	Proliferative cell	ITGAV
TES1	5.03198793843173e-237	0.593698030741318	0.581	0.216	7.77240856970165e-233	Proliferative cell	TES
ENSGALG00000053675	1.43192562076846e-234	0.471300757851131	0.403	0.117	2.21175231383896e-230	Proliferative cell	ENSGALG00000053675
ZNF4231	1.57877459467889e-234	0.732381475401683	0.668	0.287	2.43857523894101e-230	Proliferative cell	ZNF423
ENSGALG00000039733	2.43719617051846e-234	0.496100075028483	0.426	0.13	3.76449320498281e-230	Proliferative cell	ENSGALG00000039733
RAD51B1	2.52854118835509e-232	0.60215715409805	0.762	0.347	3.90558471953327e-228	Proliferative cell	RAD51B
CENPP	1.72723293670125e-231	0.405580387942407	0.443	0.132	2.66788399402875e-227	Proliferative cell	CENPP
TNFAIP8L1	2.24098134405533e-229	0.359223267804274	0.264	0.054	3.46141978402786e-225	Proliferative cell	TNFAIP8L1
SEC61B	1.45041197904757e-228	0.659253892228629	0.968	0.801	2.24030634283688e-224	Proliferative cell	SEC61B
EBF31	2.52140997722829e-226	0.794485984815198	0.717	0.324	3.89456985082681e-222	Proliferative cell	EBF3
ARHGDIB	3.44499111050117e-226	0.497950426349876	0.625	0.242	5.32113326928011e-222	Proliferative cell	ARHGDIB
ENSGALG00000014963	2.68228237361702e-225	0.356428792096975	0.274	0.058	4.14305335428884e-221	Proliferative cell	ENSGALG00000014963
ATAD2	3.72242081302466e-225	0.393451861717892	0.357	0.095	5.74965118779789e-221	Proliferative cell	ATAD2
S100A11	3.8350664381808e-225	1.51001945961969	0.644	0.325	5.92364362041406e-221	Proliferative cell	S100A11
EZH2	6.19684288241992e-224	0.668806933628597	0.747	0.373	9.57164351618581e-220	Proliferative cell	EZH2
DHRS7	7.29117688973521e-223	0.524494264320361	0.537	0.202	1.1261951823885e-218	Proliferative cell	DHRS7
MTFR2	1.44944505979428e-221	0.448668206608903	0.35	0.095	2.23881283935824e-217	Proliferative cell	MTFR2
HIC1	2.19056321108243e-221	0.599726233041218	0.258	0.055	3.38354393583792e-217	Proliferative cell	HIC1
HAUS1	1.29757017603331e-220	0.35448010550765	0.315	0.076	2.00422689390105e-216	Proliferative cell	HAUS1
TGFBR3	5.21529963411606e-220	0.675095567525969	0.314	0.078	8.05555181485567e-216	Proliferative cell	TGFBR3
SERPINH1	7.6547147781406e-220	0.872006625535168	0.814	0.437	1.1823472446316e-215	Proliferative cell	SERPINH1
RHOJ	2.52235411890502e-219	0.42908488509956	0.408	0.12	3.89602817206069e-215	Proliferative cell	RHOJ
ENSGALG00000014960	3.76977905145536e-219	0.326011266794913	0.257	0.053	5.82280072287795e-215	Proliferative cell	ENSGALG00000014960
SPDL1	1.75330530822944e-217	0.443233693380881	0.398	0.12	2.70815537909119e-213	Proliferative cell	SPDL1
DLC11	8.41205212461212e-217	0.71333801312716	0.427	0.137	1.29932557116759e-212	Proliferative cell	DLC1
TNFSF101	4.75387852252154e-216	0.405985068239926	0.61	0.228	7.34284076588677e-212	Proliferative cell	TNFSF10
EBF1	5.66337992521961e-216	1.20744934687962	0.451	0.155	8.74765663249421e-212	Proliferative cell	EBF1
KIAA1524	3.20788751773389e-215	0.453787088655217	0.516	0.181	4.95490305989176e-211	Proliferative cell	KIAA1524
ALDOC1	4.41330257558234e-215	0.575907527179133	0.972	0.827	6.81678715824448e-211	Proliferative cell	ALDOC
ACTA2	8.50198995590791e-215	1.12240044606289	0.319	0.088	1.31321736858954e-210	Proliferative cell	ACTA2
WEE1	3.4821533768672e-214	0.386654327931622	0.332	0.087	5.37853410590908e-210	Proliferative cell	WEE1
PIGS	5.70194904848998e-214	0.46695758390451	0.449	0.151	8.80723050029762e-210	Proliferative cell	PIGS
TUBA1A1	1.10443824556481e-213	0.598523173776846	0.989	0.882	1.7059153140994e-209	Proliferative cell	TUBA1A
VIM1	1.63665335103384e-212	0.642240701915921	0.999	0.989	2.52797476600687e-208	Proliferative cell	VIM
FEN1	1.30615585227144e-211	0.483979199171107	0.512	0.189	2.01748832941847e-207	Proliferative cell	FEN1
RFC2	5.40899053690081e-211	0.489497654636322	0.525	0.2	8.35472678329699e-207	Proliferative cell	RFC2
ENSGALG00000043381	5.90722502544909e-210	0.385448382785576	0.278	0.064	9.12429977430866e-206	Proliferative cell	ENSGALG00000043381
ADSS2	1.063894427477e-209	0.562665944297701	0.652	0.292	1.64329133268098e-205	Proliferative cell	ADSS
ENSGALG00000045199	1.96747306558095e-209	0.646624361459977	0.916	0.581	3.03895889709634e-205	Proliferative cell	ENSGALG00000045199
RFC3	4.02563329852115e-209	0.334286754154638	0.266	0.059	6.21799319289576e-205	Proliferative cell	RFC3
TICRR	1.32907320189891e-208	0.360016422852392	0.294	0.071	2.05288646765305e-204	Proliferative cell	TICRR
CRIP1	1.46161345471003e-207	1.22013672791622	0.542	0.22	2.25760814214511e-203	Proliferative cell	CRIP1
RBBP4	2.98532374598978e-207	0.626169239225137	0.865	0.546	4.61113105805581e-203	Proliferative cell	RBBP4
TNC1	6.99329773584237e-207	0.628551807406888	0.505	0.181	1.08018476827821e-202	Proliferative cell	TNC
CDC25B	9.69715610796422e-207	0.671331157315666	0.74	0.387	1.49782273243615e-202	Proliferative cell	CDC25B
USP18	6.49830730542183e-205	0.710742061205146	0.606	0.265	1.00372854639546e-200	Proliferative cell	USP18
BLM	4.66418506030724e-204	0.314292344328852	0.272	0.062	7.20430024415056e-200	Proliferative cell	BLM
CKAP4	8.45607289476512e-203	0.669348146246443	0.679	0.338	1.30612501932542e-198	Proliferative cell	CKAP4
CDC45	1.3047746742002e-200	0.309073520237656	0.263	0.058	2.01535496176963e-196	Proliferative cell	CDC45
DNAJC9	4.1221810036458e-200	0.477023082222111	0.563	0.225	6.36712077823131e-196	Proliferative cell	DNAJC9
UBE2T	1.09497349792511e-199	0.346347975827758	0.3	0.076	1.69129606489513e-195	Proliferative cell	UBE2T
MCM6	1.24039386687168e-199	0.495628287672607	0.613	0.257	1.91591236676999e-195	Proliferative cell	MCM6
SLC2A14	2.00079170913235e-198	0.516382266163726	0.542	0.214	3.09042287392582e-194	Proliferative cell	SLC2A14
UBE2S	5.61755500442435e-197	0.424224934220921	0.407	0.134	8.67687545983385e-193	Proliferative cell	UBE2S
ANP32B1	6.91762529290868e-196	0.640665559644744	0.929	0.679	1.06849640274267e-191	Proliferative cell	ANP32B
UBB	2.3994815419751e-195	0.574743605964153	0.988	0.873	3.70623918973475e-191	Proliferative cell	UBB
ID41	3.06246495705768e-195	0.972581493488296	0.546	0.226	4.73028337267129e-191	Proliferative cell	ID4
PISD	9.30900075664833e-195	0.377475343550287	0.362	0.109	1.4378682568719e-190	Proliferative cell	PISD
SAP30	1.06066808870806e-193	0.625949963346715	0.73	0.387	1.63830792981847e-189	Proliferative cell	SAP30
ENSGALG00000007131	2.92449968125235e-193	0.577863547766733	0.934	0.687	4.51718220766239e-189	Proliferative cell	ENSGALG00000007131
RBP5	3.32877740427927e-193	0.531096550944434	0.59	0.247	5.14162957864976e-189	Proliferative cell	RBP5
CDK61	4.37113794568225e-191	0.735964737324279	0.871	0.564	6.7516596709008e-187	Proliferative cell	CDK6
GPX1	5.34337566190637e-190	0.610516751824652	0.926	0.626	8.25337804738058e-186	Proliferative cell	GPX1
CLTA	2.03350285171428e-189	0.555521727622243	0.697	0.345	3.14094850475787e-185	Proliferative cell	CLTA
RANBP11	2.45453547349945e-189	0.5961269776877	0.839	0.503	3.79127549236725e-185	Proliferative cell	RANBP1
LSAMP	5.03249987731429e-189	0.766400041880278	0.319	0.091	7.77319931049966e-185	Proliferative cell	LSAMP
ACTR3	7.15365193348224e-188	0.579682935897865	0.938	0.717	1.10495307764567e-183	Proliferative cell	ACTR3
OASL	2.33521377857638e-186	1.25939376769454	0.699	0.391	3.60697120238907e-182	Proliferative cell	OASL
NUAK1	3.44795072737848e-186	0.703960906253901	0.443	0.164	5.32570469350879e-182	Proliferative cell	NUAK1
TMEM258	5.01118469696271e-186	0.592426631839407	0.951	0.755	7.7402758829286e-182	Proliferative cell	TMEM258
PPIC	6.6324463017526e-185	0.509118346888889	0.56	0.241	1.02444765576871e-180	Proliferative cell	PPIC
SERP1	8.41763659915673e-184	0.521709684846899	0.988	0.895	1.30018814910575e-179	Proliferative cell	SERP1
DENND2B	7.75813146613501e-182	0.421317902577111	0.361	0.113	1.19832098625921e-177	Proliferative cell	DENND2B
NOTCH21	1.08896437656505e-181	0.492193060181597	0.813	0.419	1.68201437604237e-177	Proliferative cell	NOTCH2
TBL1XR11	1.89388362341319e-181	0.632916761835608	0.832	0.512	2.92529264472401e-177	Proliferative cell	TBL1XR1
PDZD11	4.63053323607231e-181	0.381276313225702	0.357	0.112	7.15232163643729e-177	Proliferative cell	PDZD11
COL3A1	1.06871432409977e-180	1.07357271765895	0.591	0.283	1.6507361450045e-176	Proliferative cell	COL3A1
RFC11	5.67910879724626e-179	0.462189698472921	0.536	0.221	8.77195144822657e-175	Proliferative cell	RFC1
ENSGALG00000030902	2.78193091145029e-178	0.435035400170876	0.374	0.12	4.29697048582612e-174	Proliferative cell	ENSGALG00000030902
PHPT1	8.0495413819674e-178	0.609816688814327	0.812	0.527	1.24333216185868e-173	Proliferative cell	PHPT1
OSR2	1.0153120788631e-177	0.512284936575656	0.468	0.18	1.56825103701195e-173	Proliferative cell	OSR2
DYL1	1.10505209993238e-177	0.581539349170818	0.967	0.822	1.70686347355555e-173	Proliferative cell	DYL1
MSX1	1.18556083321354e-177	0.387952506967282	0.302	0.084	1.83121726298164e-173	Proliferative cell	MSX1
POGLUT3	1.63132892377844e-177	0.412489697019093	0.348	0.108	2.51975065566818e-173	Proliferative cell	POGLUT3
IQGAP11	1.98343197323227e-177	0.474722572200414	0.525	0.217	3.06360902585456e-173	Proliferative cell	IQGAP1
TXNDC5	2.87472920676073e-177	0.529043937252669	0.633	0.302	4.44030673276262e-173	Proliferative cell	TXNDC5
FKBP9	4.55499074091509e-177	0.667878678432397	0.641	0.324	7.03563869841746e-173	Proliferative cell	FKBP9
RUVBL2	4.46567982413721e-176	0.547217831815155	0.687	0.359	6.89768905636233e-172	Proliferative cell	RUVBL2
CSE1L	1.45294650424146e-175	0.540160294077815	0.717	0.389	2.24422117045136e-171	Proliferative cell	CSE1L
LDHA	1.51177593837451e-175	1.13881724807836	0.737	0.434	2.33508911441327e-171	Proliferative cell	LDHA
KPNB1	1.76562236739462e-175	0.599070906204925	0.896	0.658	2.72718030867772e-171	Proliferative cell	KPNB1
DCTD	1.88462642085797e-175	0.295632411289791	0.266	0.067	2.91099396965722e-171	Proliferative cell	DCTD
FANCL	4.92674714685481e-175	0.275471073679552	0.258	0.064	7.60985364303193e-171	Proliferative cell	FANCL
SSRP1	5.38278097610011e-174	0.506679052763276	0.727	0.386	8.31424349568423e-170	Proliferative cell	SSRP1
PNRC2	1.37207135486814e-172	0.571159477029019	0.794	0.482	2.11930141472932e-168	Proliferative cell	PNRC2
RHOBTB2	6.06846244019427e-172	0.312103746414929	0.255	0.064	9.37334708512407e-168	Proliferative cell	RHOBTB2
SUMO3	1.24835000231125e-171	0.573101463838454	0.914	0.7	1.92820141356996e-167	Proliferative cell	SUMO3
ENSGALG00000000407	8.98716162083695e-171	0.519528293090402	0.644	0.323	1.38815698395447e-166	Proliferative cell	ENSGALG00000000407
S100A10	3.74737296934959e-170	0.528687326951904	0.999	0.967	5.78819228845738e-166	Proliferative cell	S100A10
MFAP5	4.2522139916558e-170	0.427527316538714	0.43	0.152	6.56796973151155e-166	Proliferative cell	MFAP5
ENSGALG00000014897	4.56291355898764e-169	0.353995496787138	0.332	0.101	7.0478762832123e-165	Proliferative cell	ENSGALG00000014897
XRCC5	1.377528259936e-168	0.428481092495818	0.441	0.167	2.12773015029714e-164	Proliferative cell	XRCC5
LTBP11	2.68227456911371e-168	0.362570801547707	0.456	0.164	4.14304129945303e-164	Proliferative cell	LTBP1
MSMO1	5.87336150153818e-168	0.64173840955187	0.694	0.378	9.07199417527588e-164	Proliferative cell	MSMO1
MCM5	6.44206626615084e-168	0.461442245035085	0.502	0.198	9.95041555469659e-164	Proliferative cell	MCM5
UBA52	2.43644801208201e-167	0.340042492668768	0.999	0.979	3.76333759946187e-163	Proliferative cell	UBA52
PDE7B1	7.54129136304106e-167	0.529179642617245	0.438	0.164	1.16482786393532e-162	Proliferative cell	PDE7B
BASP1	2.86363542928246e-166	0.598300991479044	0.924	0.675	4.42317128406969e-162	Proliferative cell	BASP1
GABPB2	3.87602655695387e-165	0.294273981659063	0.261	0.068	5.98691061987095e-161	Proliferative cell	GABPB2
RWDD1	4.02512744522537e-165	0.530626813343099	0.746	0.421	6.21721185189511e-161	Proliferative cell	RWDD1
ZC3HAV1	4.66311035756447e-165	0.41707713398521	0.401	0.142	7.20264025829409e-161	Proliferative cell	ZC3HAV1
EPHB1	9.81781848670741e-165	0.412736967321671	0.269	0.073	1.51646024345683e-160	Proliferative cell	EPHB1
CHAF1A	3.37167009851805e-164	0.3547929590994	0.355	0.116	5.20788163417098e-160	Proliferative cell	CHAF1A
LTA4H	2.84817868114984e-163	0.413148979652982	0.444	0.173	4.39929679090405e-159	Proliferative cell	LTA4H
DNAJC11	1.06917457232128e-162	0.574416518166621	0.771	0.461	1.65144704440744e-158	Proliferative cell	DNAJC1
ENSGALG00000038189	8.22344891189071e-161	0.548159005747711	0.754	0.443	1.27019391893064e-156	Proliferative cell	ENSGALG00000038189
PAICS	3.44056980431231e-160	0.529733877880638	0.698	0.39	5.3143041197408e-156	Proliferative cell	PAICS
SNRPGP15	2.98199255966546e-159	0.530100515892277	0.972	0.85	4.60598570765928e-155	Proliferative cell	SNRPGP15
PGD	3.10383994724129e-159	0.486006619258641	0.657	0.338	4.79419118250889e-155	Proliferative cell	PGD
ARHGDIA	5.56518925087746e-159	0.527452215240012	0.923	0.705	8.59599131690533e-155	Proliferative cell	ARHGDIA
WNT5A	8.8267829640785e-159	0.389561760775215	0.26	0.069	1.36338489663156e-154	Proliferative cell	WNT5A
SLIT3	9.56235920127133e-159	0.756578359947756	0.297	0.092	1.47700200222837e-154	Proliferative cell	SLIT3
CDC42EP4	1.9925241267534e-158	0.395456651086428	0.372	0.131	3.0776527661833e-154	Proliferative cell	CDC42EP4
VRK1	1.10256271687302e-157	0.345842301497999	0.389	0.138	1.70301837248207e-153	Proliferative cell	VRK1
ENSGALG00000011687	1.5942016277496e-157	0.580409846917555	0.678	0.355	2.46240383422203e-153	Proliferative cell	ENSGALG00000011687
NCL1	3.15417505522773e-156	0.622354608778972	0.981	0.905	4.87193879030475e-152	Proliferative cell	NCL
CEP1701	4.10189756504988e-156	0.543731778686416	0.698	0.379	6.33579097897605e-152	Proliferative cell	CEP170
MGAT3	8.0619988735379e-156	0.357461415923722	0.269	0.075	1.24525634600666e-151	Proliferative cell	MGAT3
MSN1	2.06097940676685e-155	0.547566076985362	0.829	0.549	3.18338879169208e-151	Proliferative cell	MSN
HPGDS	2.25125024661743e-154	0.447803751311996	0.405	0.146	3.47728113092528e-150	Proliferative cell	HPGDS
SPON1	3.26829642044984e-154	0.533705109925521	0.287	0.085	5.04821065102683e-150	Proliferative cell	SPON1
CMPK2	3.48681267746036e-154	0.458673101455163	0.389	0.141	5.38573086160528e-150	Proliferative cell	CMPK2
NASP	1.28559564587631e-153	0.517588763009504	0.876	0.601	1.98573103462055e-149	Proliferative cell	NASP
TNFAIP6	1.76837439490043e-153	0.562073214430175	0.407	0.153	2.7314310903632e-149	Proliferative cell	TNFAIP6
ROBO11	1.8917035838171e-153	0.312919368683598	0.678	0.31	2.9219253555639e-149	Proliferative cell	ROBO1
USP11	2.16190081732324e-153	0.476694043470453	0.675	0.351	3.33927200243747e-149	Proliferative cell	USP1
SUV39H1	2.96756965250355e-153	0.299630188050144	0.275	0.079	4.58370808525699e-149	Proliferative cell	SUV39H1
MXRA81	2.25128990153337e-152	0.312078244932512	0.508	0.199	3.47734238190845e-148	Proliferative cell	MXRA8
IFI61	2.38361522066614e-152	0.759733249870586	0.583	0.282	3.68173206984093e-148	Proliferative cell	IFI6
TIAM2	4.53852956642371e-152	0.320905935503175	0.314	0.098	7.01021276829806e-148	Proliferative cell	TIAM2
RARRES2	6.10008708759824e-152	0.53940603479095	0.413	0.156	9.42219451550424e-148	Proliferative cell	RARRES2
ENSGALG00000041323	1.63621583711259e-151	0.312837572747672	0.286	0.085	2.52729898200411e-147	Proliferative cell	ENSGALG00000041323
RPN1	2.16515104243877e-151	0.517240176322413	0.922	0.675	3.34429230015092e-147	Proliferative cell	RPN1
TNKS1BP1	6.42710335754024e-151	0.313761211073336	0.262	0.073	9.92730384605666e-147	Proliferative cell	TNKS1BP1
ENSGALG00000049136	2.06871050447372e-150	0.486512603207723	0.963	0.792	3.19533024521011e-146	Proliferative cell	ENSGALG00000049136
MOB3A	2.36044529309421e-150	0.45460776726411	0.538	0.252	3.64594379971332e-146	Proliferative cell	MOB3A
USP361	2.68130575347002e-150	0.474184500145628	0.708	0.365	4.14154486680979e-146	Proliferative cell	USP36
OSBPL51	5.7635039847442e-150	0.406383386722864	0.498	0.211	8.90230825483588e-146	Proliferative cell	OSBPL5
ENSGALG00000000720	1.43460366735186e-149	0.374677885311951	0.371	0.132	2.21588882459168e-145	Proliferative cell	ENSGALG00000000720
HSPA8	1.5361812937497e-149	0.621729220736741	0.972	0.895	2.37278562632579e-145	Proliferative cell	HSPA8
NHP2	6.62747679961435e-149	0.568768082639585	0.906	0.688	1.02368006646843e-144	Proliferative cell	NHP2
PTPRG1	9.10994512281897e-149	0.55919501063692	0.755	0.433	1.40712212367062e-144	Proliferative cell	PTPRG
RAD21	1.61337383759811e-148	0.484607816094791	0.729	0.409	2.49201722955404e-144	Proliferative cell	RAD21
IFNGR21	1.6396425586058e-148	0.405394471404202	0.532	0.236	2.53259189602252e-144	Proliferative cell	IFNGR2
EPHA31	3.25488790524951e-148	0.529256664051839	0.528	0.234	5.0274998584484e-144	Proliferative cell	EPHA3
[truncated: 2,327 more rows]
