# Supplementary material for: Bulk and single‐cell alternative splicing analyses reveal roles of TRA2B in myogenic differentiation
Source: Cell Prolif. 2023 Sep 13;57(2):e13545. doi: 10.1111/cpr.13545 (PMC10849790; doi:10.1111/cpr.13545)
Supplement: Supplementary file 6 — DATASET EV 6. Splice junction usage of comparison between muscle cell and other cell types. [file CPR-57-e13545-s011.xlsx]

## Sheet: muscle_vs_fibroblast
coord.intron	gene_short_name	n.cells.total.g1	n.cells.expr.sj.g1	pct.cells.expr.sj.g1	n.cells.expr.gene.g1	pct.cells.expr.gene.g1	sj.count.total.g1	gene.count.total.g1	psi.g1	n.cells.total.g2	n.cells.expr.sj.g2	pct.cells.expr.sj.g2	n.cells.expr.gene.g2	pct.cells.expr.gene.g2	sj.count.total.g2	gene.count.total.g2	psi.g2	log2fc	delta	pval	mean.expr.gene.norm.g1.g2	n.cells.total.norm.g1	n.cells.expr.gene.norm.g1	pct.cells.expr.gene.norm.g1	mean.expr.gene.norm.g1	n.cells.total.norm.g2	n.cells.expr.gene.norm.g2	pct.cells.expr.gene.norm.g2	mean.expr.gene.norm.g2	log2fc.gene.norm	pval.gene.norm	pval.adj.gene.norm	sig	label
chrW:1895608:1896439	HINTW	5837	1429	24.48	4721	80.88	1942	86059	2.26	5837	1341	22.97	4377	74.99	1953	69579	2.81	0.224919	0.55	0	3.32846	5837	4721	80.88	3.43475	5837	4377	74.99	3.21382	-0.220934	0.000696244	0.000802003	n.s.	NA
chrZ:988697:989565	ACAA2	5837	607	10.4	3610	61.85	732	8700	8.41	5837	210	3.6	2786	47.73	221	4521	4.89	-0.675927	-3.52	0	1.06414	5837	3610	61.85	1.23271	5837	2786	47.73	0.845727	-0.38698	5.17572e-78	1.40295e-77	n.s.	ACAA2
chrZ:989695:990723	ACAA2	5837	1406	24.09	3610	61.85	2042	8700	23.47	5837	706	12.1	2786	47.73	784	4521	17.34	-0.41602	-6.13	0	1.06414	5837	3610	61.85	1.23271	5837	2786	47.73	0.845727	-0.38698	5.17572e-78	1.40295e-77	down	NA
chrZ:990841:991425	ACAA2	5837	1515	25.96	3610	61.85	2149	8700	24.7	5837	849	14.55	2786	47.73	971	4521	21.48	-0.193126	-3.22	0	1.06414	5837	3610	61.85	1.23271	5837	2786	47.73	0.845727	-0.38698	5.17572e-78	1.40295e-77	n.s.	NA
chrZ:1078215:1078530	RPL17	5837	3541	60.66	5806	99.47	10651	120118	8.87	5837	3133	53.67	5768	98.82	13212	121380	10.88	0.267413	2.01	0	4.77049	5837	5806	99.47	4.76069	5837	5768	98.82	4.78035	0.0196567	8.74412e-05	0.000103724	n.s.	NA
chrZ:1078584:1078660	RPL17	5837	3760	64.42	5806	99.47	12736	120118	10.6	5837	3255	55.76	5768	98.82	15574	121380	12.83	0.253676	2.23	0	4.77049	5837	5806	99.47	4.76069	5837	5768	98.82	4.78035	0.0196567	8.74412e-05	0.000103724	n.s.	NA
chrZ:1078702:1079788	RPL17	5837	4008	68.67	5806	99.47	15512	120118	12.91	5837	3425	58.68	5768	98.82	18512	121380	15.25	0.224317	2.34	0	4.77049	5837	5806	99.47	4.76069	5837	5768	98.82	4.78035	0.0196567	8.74412e-05	0.000103724	n.s.	NA
chrZ:1079924:1080209	RPL17	5837	5453	93.42	5806	99.47	40581	120118	33.78	5837	4818	82.54	5768	98.82	46307	121380	38.15	0.170754	4.37	0	4.77049	5837	5806	99.47	4.76069	5837	5768	98.82	4.78035	0.0196567	8.74412e-05	0.000103724	n.s.	NA
chrZ:1080309:1080874	RPL17	5837	5753	98.56	5806	99.47	73408	120118	61.11	5837	5588	95.73	5768	98.82	78506	121380	64.68	0.0806286	3.57	0	4.77049	5837	5806	99.47	4.76069	5837	5768	98.82	4.78035	0.0196567	8.74412e-05	0.000103724	n.s.	NA
chrZ:1755102:1755490	IER3IP1	5837	1837	31.47	3352	57.43	2351	5590	42.06	5837	2123	36.37	3381	57.92	2937	6440	45.61	0.114291	3.55	0	1.05161	5837	3352	57.43	0.986866	5837	3381	57.92	1.1158	0.128937	3.92258e-13	5.47957e-13	n.s.	NA
chrZ:2158477:2159114	ATP5A1Z	5837	4567	78.24	5207	89.21	12111	20686	58.55	5837	3925	67.24	4622	79.18	8396	13515	62.12	0.0839957	3.57	0	2.13496	5837	5207	89.21	2.34449	5837	4622	79.18	1.89892	-0.445568	1.08465e-104	3.77553e-104	n.s.	NA
chrZ:9207401:9208108	TPM2	5837	770	13.19	4141	70.94	1166	14632	7.97	5837	86	1.47	4818	82.54	91	28553	0.32	-2.76457	-7.65	0	2.17762	5837	4141	70.94	1.71635	5837	4818	82.54	2.57407	0.857716	3.01237e-272	2.13209e-271	down	TPM2
chrZ:9212568:9213565	TPM2	5837	875	14.99	4141	70.94	1247	14632	8.52	5837	436	7.47	4818	82.54	479	28553	1.68	-1.82873	-6.84	0	2.17762	5837	4141	70.94	1.71635	5837	4818	82.54	2.57407	0.857716	3.01237e-272	2.13209e-271	down	TPM2
chrZ:9213684:9213991	TPM2	5837	1198	20.52	4141	70.94	1724	14632	11.78	5837	1245	21.33	4818	82.54	1652	28553	5.79	-0.912404	-5.99	0	2.17762	5837	4141	70.94	1.71635	5837	4818	82.54	2.57407	0.857716	3.01237e-272	2.13209e-271	down	TPM2
chrZ:9214063:9214279	TPM2	5837	652	11.17	4141	70.94	841	14632	5.75	5837	1796	30.77	4818	82.54	3024	28553	10.59	0.779921	4.84	0	2.17762	5837	4141	70.94	1.71635	5837	4818	82.54	2.57407	0.857716	3.01237e-272	2.13209e-271	n.s.	TPM2
chrZ:9214063:9214722	TPM2	5837	771	13.21	4141	70.94	1116	14632	7.63	5837	129	2.21	4818	82.54	134	28553	0.47	-2.55354	-7.16	0	2.17762	5837	4141	70.94	1.71635	5837	4818	82.54	2.57407	0.857716	3.01237e-272	2.13209e-271	down	TPM2
chrZ:9214356:9214924	TPM2	5837	1079	18.49	4141	70.94	1735	14632	11.86	5837	2572	44.06	4818	82.54	6362	28553	22.28	0.8562	10.42	0	2.17762	5837	4141	70.94	1.71635	5837	4818	82.54	2.57407	0.857716	3.01237e-272	2.13209e-271	up	TPM2
chrZ:9214799:9214924	TPM2	5837	633	10.84	4141	70.94	806	14632	5.51	5837	123	2.11	4818	82.54	127	28553	0.44	-2.17659	-5.07	0	2.17762	5837	4141	70.94	1.71635	5837	4818	82.54	2.57407	0.857716	3.01237e-272	2.13209e-271	down	TPM2
chrZ:9214988:9215199	TPM2	5837	2049	35.1	4141	70.94	3798	14632	25.96	5837	3376	57.84	4818	82.54	11016	28553	38.58	0.553951	12.62	0	2.17762	5837	4141	70.94	1.71635	5837	4818	82.54	2.57407	0.857716	3.01237e-272	2.13209e-271	up	NA
chrZ:9215270:9217915	TPM2	5837	2028	34.74	4141	70.94	4797	14632	32.78	5837	3982	68.22	4818	82.54	15488	28553	54.24	0.709544	21.46	0	2.17762	5837	4141	70.94	1.71635	5837	4818	82.54	2.57407	0.857716	3.01237e-272	2.13209e-271	up	TPM2
chrZ:12918511:12919673	RPL37	5837	5691	97.5	5801	99.38	46300	97086	47.69	5837	5654	96.86	5759	98.66	53632	106952	50.15	0.0711087	2.46	0	4.66728	5837	5801	99.38	4.58163	5837	5759	98.66	4.75355	0.171926	1.43488e-60	3.502e-60	n.s.	NA
chrZ:12919759:12920022	RPL37	5837	5650	96.8	5801	99.38	38133	97086	39.28	5837	5495	94.14	5759	98.66	43644	106952	40.81	0.0537844	1.53	0	4.66728	5837	5801	99.38	4.58163	5837	5759	98.66	4.75355	0.171926	1.43488e-60	3.502e-60	n.s.	NA
chrZ:16146995:16149112	NDUFS4	5837	3047	52.2	3801	65.12	5532	8651	63.95	5837	1978	33.89	2529	43.33	2712	3958	68.52	0.0980986	4.57	0	1.05638	5837	3801	65.12	1.26195	5837	2529	43.33	0.747415	-0.514538	6.54061e-160	3.01911e-159	n.s.	NA
chrZ:23107931:23116623	TBCA	5837	2466	42.25	4614	79.05	3739	12453	30.02	5837	1411	24.17	3566	61.09	1830	6771	27.03	-0.146227	-2.99	0	1.4895	5837	4614	79.05	1.72046	5837	3566	61.09	1.19066	-0.529806	5.53133e-153	2.49891e-152	n.s.	NA
chrZ:23116711:23117989	TBCA	5837	3137	53.74	4614	79.05	5247	12453	42.13	5837	1947	33.36	3566	61.09	2671	6771	39.45	-0.092552	-2.68	0	1.4895	5837	4614	79.05	1.72046	5837	3566	61.09	1.19066	-0.529806	5.53133e-153	2.49891e-152	n.s.	NA
chrZ:24203591:24204690	NSA2	5837	870	14.9	3951	67.69	1012	8625	11.73	5837	703	12.04	3845	65.87	822	8151	10.08	-0.200275	-1.65	0	1.332	5837	3951	67.69	1.31275	5837	3845	65.87	1.35178	0.0390287	0.0171077	0.0186923	n.s.	NA
chrZ:24742847:24743047	BTF3	5837	667	11.43	5006	85.76	763	18649	4.09	5837	512	8.77	4382	75.07	580	11322	5.12	0.265866	1.03	0	1.92987	5837	5006	85.76	2.14476	5837	4382	75.07	1.68438	-0.460372	1.03009e-117	3.90574e-117	n.s.	NA
chrZ:33736624:33737282	RPS6	5837	5665	97.05	5799	99.35	49193	99554	49.41	5837	5562	95.29	5735	98.25	43594	81290	53.63	0.115983	4.22	0	4.42765	5837	5799	99.35	4.53438	5837	5735	98.25	4.31972	-0.214663	1.77064e-31	3.16826e-31	n.s.	NA
chrZ:53569293:53569521	ATP5I	5837	3637	62.31	5238	89.74	6904	20385	33.87	5837	3352	57.43	4750	81.38	6426	17631	36.45	0.102979	2.58	0	2.25539	5837	5238	89.74	2.35034	5837	4750	81.38	2.1507	-0.19964	1.16873e-09	1.56733e-09	n.s.	NA
chrZ:61440693:61441677	COX7C	5837	2951	50.56	5567	95.37	5423	30395	17.84	5837	2952	50.57	5240	89.77	4946	23735	20.84	0.213174	3	0	2.76465	5837	5567	95.37	2.91404	5837	5240	89.77	2.60594	-0.308094	5.63329e-46	1.18429e-45	n.s.	NA
chrZ:61441824:61442938	COX7C	5837	4506	77.2	5567	95.37	10995	30395	36.17	5837	4093	70.12	5240	89.77	9435	23735	39.75	0.132661	3.58	0	2.76465	5837	5567	95.37	2.91404	5837	5240	89.77	2.60594	-0.308094	5.63329e-46	1.18429e-45	n.s.	NA
chrZ:63563474:63563738	RPS23	5837	4863	83.31	5816	99.64	32944	102074	32.27	5837	4181	71.63	5757	98.63	35045	105105	33.34	0.0456682	1.07	0	4.67636	5837	5816	99.64	4.63524	5837	5757	98.63	4.7179	0.0826676	2.81366e-24	4.60747e-24	n.s.	NA
chrZ:63563899:63564536	RPS23	5837	5638	96.59	5816	99.64	41661	102074	40.81	5837	5369	91.98	5757	98.63	45160	105105	42.97	0.0726715	2.16	0	4.67636	5837	5816	99.64	4.63524	5837	5757	98.63	4.7179	0.0826676	2.81366e-24	4.60747e-24	n.s.	NA
chrZ:63564658:63565064	RPS23	5837	5759	98.66	5816	99.64	58140	102074	56.96	5837	5690	97.48	5757	98.63	64201	105105	61.08	0.099071	4.12	0	4.67636	5837	5816	99.64	4.63524	5837	5757	98.63	4.7179	0.0826676	2.81366e-24	4.60747e-24	n.s.	NA
chrZ:66724331:66725266	TXN	5837	5751	98.53	5810	99.54	97938	158234	61.89	5837	5522	94.6	5689	97.46	59958	91338	65.64	0.0835578	3.75	0	4.60955	5837	5810	99.54	4.91322	5837	5689	97.46	4.29943	-0.613785	8.1396e-135	3.38884e-134	n.s.	NA
chrZ:66725333:66726040	TXN	5837	5708	97.79	5810	99.54	87201	158234	55.11	5837	5313	91.02	5689	97.46	53089	91338	58.12	0.0753884	3.01	0	4.60955	5837	5810	99.54	4.91322	5837	5689	97.46	4.29943	-0.613785	8.1396e-135	3.38884e-134	n.s.	NA
chrZ:66726101:66726659	TXN	5837	5430	93.03	5810	99.54	58551	158234	37	5837	4633	79.37	5689	97.46	35796	91338	39.19	0.0808372	2.19	0	4.60955	5837	5810	99.54	4.91322	5837	5689	97.46	4.29943	-0.613785	8.1396e-135	3.38884e-134	n.s.	NA
chrZ:66726765:66729296	TXN	5837	4128	70.72	5810	99.54	20299	158234	12.83	5837	3302	56.57	5689	97.46	12922	91338	14.15	0.131517	1.32	0	4.60955	5837	5810	99.54	4.91322	5837	5689	97.46	4.29943	-0.613785	8.1396e-135	3.38884e-134	n.s.	NA
chr1:4819039:4819466	ATP5C1	5837	1018	17.44	4604	78.88	1239	13243	9.36	5837	558	9.56	3941	67.52	633	8354	7.58	-0.271974	-1.78	0	1.57561	5837	4604	78.88	1.74306	5837	3941	67.52	1.37999	-0.363078	5.14028e-77	1.38159e-76	n.s.	NA
chr1:4819532:4820096	ATP5C1	5837	1868	32	4604	78.88	2822	13243	21.31	5837	1155	19.79	3941	67.52	1474	8354	17.64	-0.259289	-3.67	0	1.57561	5837	4604	78.88	1.74306	5837	3941	67.52	1.37999	-0.363078	5.14028e-77	1.38159e-76	n.s.	NA
chr1:4820253:4820964	ATP5C1	5837	3791	64.95	4604	78.88	7872	13243	59.44	5837	2882	49.37	3941	67.52	4756	8354	56.93	-0.061193	-2.51	0	1.57561	5837	4604	78.88	1.74306	5837	3941	67.52	1.37999	-0.363078	5.14028e-77	1.38159e-76	n.s.	NA
chr1:4821062:4821910	ATP5C1	5837	3033	51.96	4604	78.88	5557	13243	41.96	5837	2964	50.78	3941	67.52	4736	8354	56.69	0.425327	14.73	0	1.57561	5837	4604	78.88	1.74306	5837	3941	67.52	1.37999	-0.363078	5.14028e-77	1.38159e-76	up	NA
chr1:4821062:4822471	ATP5C1	5837	1029	17.63	4604	78.88	1322	13243	9.98	5837	188	3.22	3941	67.52	199	8354	2.38	-1.69978	-7.6	0	1.57561	5837	4604	78.88	1.74306	5837	3941	67.52	1.37999	-0.363078	5.14028e-77	1.38159e-76	down	ATP5C1
chr1:4821949:4822471	ATP5C1	5837	2591	44.39	4604	78.88	4428	13243	33.44	5837	2565	43.94	3941	67.52	3808	8354	45.58	0.435625	12.14	0	1.57561	5837	4604	78.88	1.74306	5837	3941	67.52	1.37999	-0.363078	5.14028e-77	1.38159e-76	up	NA
chr1:13115457:13116539	DNAJC2	5837	792	13.57	3840	65.79	942	9940	9.48	5837	699	11.98	3183	54.53	791	6300	12.56	0.371718	3.08	0	1.2176	5837	3840	65.79	1.34144	5837	3183	54.53	1.06819	-0.273249	6.62226e-42	1.36077e-41	n.s.	NA
chr1:13138830:13139385	PSMC2	5837	2207	37.81	4334	74.25	3366	10692	31.48	5837	1386	23.75	3518	60.27	1779	6330	28.1	-0.158532	-3.38	0	1.35811	5837	4334	74.25	1.53201	5837	3518	60.27	1.14387	-0.388132	1.69621e-89	5.00225e-89	n.s.	NA
chr1:13139483:13139569	PSMC2	5837	3444	59	4334	74.25	6349	10692	59.38	5837	2494	42.73	3518	60.27	3601	6330	56.89	-0.0607566	-2.49	0	1.35811	5837	4334	74.25	1.53201	5837	3518	60.27	1.14387	-0.388132	1.69621e-89	5.00225e-89	n.s.	NA
chr1:22449679:22450100	NDUFA5	5837	1436	24.6	4556	78.05	2057	14285	14.4	5837	510	8.74	3260	55.85	559	5524	10.12	-0.469774	-4.28	0	1.46604	5837	4556	78.05	1.78619	5837	3260	55.85	1.01862	-0.767577	4.41336e-269	3.02291e-268	n.s.	NA
chr1:22450146:22452350	NDUFA5	5837	2141	36.68	4556	78.05	3657	14285	25.6	5837	970	16.62	3260	55.85	1140	5524	20.64	-0.297726	-4.96	0	1.46604	5837	4556	78.05	1.78619	5837	3260	55.85	1.01862	-0.767577	4.41336e-269	3.02291e-268	n.s.	NA
chr1:22452468:22453190	NDUFA5	5837	3544	60.72	4556	78.05	7976	14285	55.83	5837	2127	36.44	3260	55.85	2948	5524	53.37	-0.0638419	-2.46	0	1.46604	5837	4556	78.05	1.78619	5837	3260	55.85	1.01862	-0.767577	4.41336e-269	3.02291e-268	n.s.	NA
chr1:33724440:33725292	RPL18A	5837	5740	98.34	5805	99.45	64927	97966	66.28	5837	5588	95.73	5722	98.03	52950	79121	66.92	0.0136588	0.64	0	4.44352	5837	5805	99.45	4.55719	5837	5722	98.03	4.3282	-0.228992	9.97121e-46	2.08936e-45	n.s.	NA
chr1:33725423:33726009	RPL18A	5837	5091	87.22	5805	99.45	28146	97966	28.73	5837	4263	73.03	5722	98.03	23832	79121	30.12	0.0659226	1.39	0	4.44352	5837	5805	99.45	4.55719	5837	5722	98.03	4.3282	-0.228992	9.97121e-46	2.08936e-45	n.s.	NA
chr1:34487591:34489349	LLPH	5837	2765	47.37	4157	71.22	4356	9702	44.9	5837	2509	42.98	3865	66.22	4171	9854	42.33	-0.0831279	-2.57	0	1.45405	5837	4157	71.22	1.42942	5837	3865	66.22	1.48054	0.0511253	0.0519612	0.0555358	n.s.	NA
chr1:34489534:34489611	LLPH	5837	1422	24.36	4157	71.22	1758	9702	18.12	5837	1259	21.57	3865	66.22	1565	9854	15.88	-0.179768	-2.24	0	1.45405	5837	4157	71.22	1.42942	5837	3865	66.22	1.48054	0.0511253	0.0519612	0.0555358	n.s.	NA
chr1:35623755:35624788	CCT2	5837	837	14.34	4665	79.92	984	19279	5.1	5837	335	5.74	4094	70.14	363	12181	2.98	-0.616041	-2.12	0	1.88592	5837	4665	79.92	2.06098	5837	4094	70.14	1.68643	-0.374552	2.27627e-60	5.53429e-60	n.s.	CCT2
chr1:35624902:35625778	CCT2	5837	1837	31.47	4665	79.92	2643	19279	13.71	5837	954	16.34	4094	70.14	1157	12181	9.5	-0.486408	-4.21	0	1.88592	5837	4665	79.92	2.06098	5837	4094	70.14	1.68643	-0.374552	2.27627e-60	5.53429e-60	n.s.	NA
chr1:35631569:35631943	CCT2	5837	1077	18.45	4665	79.92	1304	19279	6.76	5837	615	10.54	4094	70.14	720	12181	5.91	-0.167371	-0.85	0	1.88592	5837	4665	79.92	2.06098	5837	4094	70.14	1.68643	-0.374552	2.27627e-60	5.53429e-60	n.s.	NA
chr1:38320289:38321056	CSRP2	5837	2138	36.63	2875	49.25	5349	11295	47.36	5837	2212	37.9	2877	49.29	12146	24480	49.62	0.0658933	2.26	0	1.29573	5837	2875	49.25	1.15205	5837	2877	49.29	1.43931	0.287264	2.09036e-07	2.70094e-07	n.s.	NA
chr1:38321151:38321819	CSRP2	5837	1290	22.1	2875	49.25	2231	11295	19.75	5837	1566	26.83	2877	49.29	5685	24480	23.22	0.223088	3.47	0	1.29573	5837	2875	49.25	1.15205	5837	2877	49.29	1.43931	0.287264	2.09036e-07	2.70094e-07	n.s.	NA
chr1:39834567:39835544	RPS16	5837	5720	98	5798	99.33	57747	87862	65.72	5837	5573	95.48	5739	98.32	49123	73434	66.89	0.0250798	1.17	0	4.34699	5837	5798	99.33	4.42134	5837	5739	98.32	4.27188	-0.149465	5.05978e-21	8.0577e-21	n.s.	NA
chr1:39835593:39835717	RPS16	5837	5710	97.82	5798	99.33	57865	87862	65.86	5837	5611	96.13	5739	98.32	50291	73434	68.48	0.0554544	2.62	0	4.34699	5837	5798	99.33	4.42134	5837	5739	98.32	4.27188	-0.149465	5.05978e-21	8.0577e-21	n.s.	NA
chr1:44876816:44876989	UBE2N	5837	716	12.27	4082	69.93	803	10219	7.86	5837	470	8.05	3677	62.99	504	7629	6.61	-0.21941	-1.25	0	1.3565	5837	4082	69.93	1.42218	5837	3677	62.99	1.28359	-0.138585	2.0777e-12	2.87716e-12	n.s.	NA
chr1:45566601:45567146	METAP2	5837	587	10.06	3482	59.65	648	6421	10.09	5837	580	9.94	3172	54.34	640	5442	11.76	0.202369	1.67	0	1.04019	5837	3482	59.65	1.05766	5837	3172	54.34	1.02101	-0.0366478	0.0168883	0.0184843	n.s.	NA
chr1:45696664:45696844	SNRPF	5837	3750	64.25	4765	81.63	7726	15533	49.74	5837	3779	64.74	4735	81.12	8177	15473	52.85	0.0858228	3.11	0	1.97812	5837	4765	81.63	1.91869	5837	4735	81.12	2.03794	0.119248	3.40205e-13	4.76287e-13	n.s.	NA
chr1:46702603:46702715	SLC25A3	5837	3899	66.8	5311	90.99	8811	20947	42.06	5837	3254	55.75	4981	85.33	6760	17068	39.61	-0.0845133	-2.45	0	2.3053	5837	5311	90.99	2.38936	5837	4981	85.33	2.21567	-0.173692	1.71102e-13	2.41667e-13	n.s.	NA
chr1:48339159:48339898	EMP1	5837	543	9.3	2333	39.97	813	9221	8.82	5837	1568	26.86	4382	75.07	3058	41231	7.42	-0.221903	-1.4	0	1.92578	5837	2333	39.97	0.888955	5837	4382	75.07	2.4778	1.58884	0	0	n.s.	NA
chr1:49494478:49495560	SREBF2	5837	2539	43.5	3366	57.67	4074	6752	60.34	5837	2399	41.1	3171	54.33	3841	5964	64.4	0.0924625	4.06	0	1.05584	5837	3366	57.67	1.06792	5837	3171	54.33	1.04301	-0.024908	0.227246	0.236529	n.s.	NA
chr1:49495673:49495985	SREBF2	5837	1367	23.42	3366	57.67	1747	6752	25.87	5837	1334	22.85	3171	54.33	1746	5964	29.28	0.172369	3.41	0	1.05584	5837	3366	57.67	1.06792	5837	3171	54.33	1.04301	-0.024908	0.227246	0.236529	n.s.	NA
chr1:49861042:49862266	RBX1	5837	3489	59.77	4574	78.36	6394	12586	50.8	5837	2914	49.92	3845	65.87	4568	8356	54.67	0.103948	3.87	0	1.54996	5837	4574	78.36	1.71084	5837	3845	65.87	1.35858	-0.352258	4.72336e-69	1.20351e-68	n.s.	NA
chr1:49862353:49863665	RBX1	5837	3593	61.56	4574	78.36	6593	12586	52.38	5837	2845	48.74	3845	65.87	4685	8356	56.07	0.0964333	3.69	0	1.54996	5837	4574	78.36	1.71084	5837	3845	65.87	1.35858	-0.352258	4.72336e-69	1.20351e-68	n.s.	NA
chr1:49863737:49869442	RBX1	5837	2762	47.32	4574	78.36	4393	12586	34.9	5837	2063	35.34	3845	65.87	3083	8356	36.9	0.078214	2	0	1.54996	5837	4574	78.36	1.71084	5837	3845	65.87	1.35858	-0.352258	4.72336e-69	1.20351e-68	n.s.	NA
chr1:50695797:50696276	RPL3	5837	5550	95.08	5767	98.8	39563	78000	50.72	5837	5031	86.19	5635	96.54	33978	65339	52	0.0352701	1.28	0	4.09333	5837	5767	98.8	4.18739	5837	5635	96.54	3.99705	-0.19034	7.97527e-17	1.19255e-16	n.s.	NA
chr1:50696373:50696675	RPL3	5837	5673	97.19	5767	98.8	49492	78000	63.45	5837	5461	93.56	5635	96.54	42623	65339	65.23	0.0393045	1.78	0	4.09333	5837	5767	98.8	4.18739	5837	5635	96.54	3.99705	-0.19034	7.97527e-17	1.19255e-16	n.s.	NA
chr1:50696796:50697273	RPL3	5837	5071	86.88	5767	98.8	23574	78000	30.22	5837	5063	86.74	5635	96.54	22233	65339	34.03	0.16612	3.81	0	4.09333	5837	5767	98.8	4.18739	5837	5635	96.54	3.99705	-0.19034	7.97527e-17	1.19255e-16	n.s.	NA
chr1:51067519:51068820	POLR2F	5837	2770	47.46	3795	65.02	4289	7511	57.1	5837	2467	42.26	3320	56.88	3594	5692	63.14	0.142686	6.04	0	1.13137	5837	3795	65.02	1.19415	5837	3320	56.88	1.05961	-0.134542	3.02596e-13	4.24568e-13	up	NA
chr1:51070615:51070694	POLR2F	5837	1797	30.79	3795	65.02	2443	7511	32.53	5837	1297	22.22	3320	56.88	1612	5692	28.32	-0.193567	-4.21	0	1.13137	5837	3795	65.02	1.19415	5837	3320	56.88	1.05961	-0.134542	3.02596e-13	4.24568e-13	n.s.	NA
chr1:51070765:51070860	POLR2F	5837	1495	25.61	3795	65.02	1950	7511	25.96	5837	1053	18.04	3320	56.88	1269	5692	22.29	-0.21111	-3.67	0	1.13137	5837	3795	65.02	1.19415	5837	3320	56.88	1.05961	-0.134542	3.02596e-13	4.24568e-13	n.s.	NA
chr1:51097347:51098097	EIF3L	5837	4200	71.95	4900	83.95	8509	13434	63.34	5837	3256	55.78	4041	69.23	5785	8839	65.45	0.0465533	2.11	0	1.68155	5837	4900	83.95	1.8859	5837	4041	69.23	1.43376	-0.452137	5.50211e-109	1.98014e-108	n.s.	NA
chr1:51166716:51167039	CG-1B	5837	3106	53.21	3723	63.78	16519	30103	54.87	5837	4578	78.43	4787	82.01	43212	74744	57.81	0.0739877	2.94	0	2.78379	5837	3723	63.78	1.94019	5837	4787	82.01	3.43989	1.4997	0	0	n.s.	NA
chr1:51714453:51715407	EIF3D	5837	2812	48.18	4985	85.4	4671	16032	29.14	5837	2379	40.76	4879	83.59	3793	14723	25.76	-0.171601	-3.38	0	2.0604	5837	4985	85.4	2.04254	5837	4879	83.59	2.07865	0.0361108	0.00084159	0.000967676	n.s.	NA
chr1:51715689:51716278	EIF3D	5837	2816	48.24	4985	85.4	4906	16032	30.6	5837	2939	50.35	4879	83.59	5167	14723	35.09	0.191675	4.49	0	2.0604	5837	4985	85.4	2.04254	5837	4879	83.59	2.07865	0.0361108	0.00084159	0.000967676	n.s.	NA
chr1:53095356:53095985	TIMP3	5837	955	16.36	1766	30.26	2486	9051	27.47	5837	3816	65.38	4560	78.12	39114	152079	25.72	-0.0915225	-1.75	0	2.72058	5837	1766	30.26	0.672571	5837	4560	78.12	3.51374	2.84117	0	0	n.s.	NA
chr1:53096108:53096767	TIMP3	5837	353	6.05	1766	30.26	594	9051	6.56	5837	2179	37.33	4560	78.12	7882	152079	5.18	-0.290779	-1.38	0	2.72058	5837	1766	30.26	0.672571	5837	4560	78.12	3.51374	2.84117	0	0	n.s.	NA
chr1:54709380:54710783	HSP90B1	5837	3636	62.29	4925	84.38	8844	24143	36.63	5837	2941	50.39	4159	71.25	6900	16759	41.17	0.164334	4.54	0	2.10001	5837	4925	84.38	2.30345	5837	4159	71.25	1.85911	-0.444345	7.69846e-59	1.83667e-58	n.s.	NA
chr1:54710883:54711410	HSP90B1	5837	2665	45.66	4925	84.38	4700	24143	19.47	5837	2105	36.06	4159	71.25	3838	16759	22.9	0.2235	3.43	0	2.10001	5837	4925	84.38	2.30345	5837	4159	71.25	1.85911	-0.444345	7.69846e-59	1.83667e-58	n.s.	NA
chr1:54713577:54713656	HSP90B1	5837	695	11.91	4925	84.38	849	24143	3.52	5837	397	6.8	4159	71.25	444	16759	2.65	-0.308426	-0.87	0	2.10001	5837	4925	84.38	2.30345	5837	4159	71.25	1.85911	-0.444345	7.69846e-59	1.83667e-58	n.s.	NA
chr1:54713735:54713816	HSP90B1	5837	844	14.46	4925	84.38	1061	24143	4.39	5837	489	8.38	4159	71.25	551	16759	3.29	-0.329308	-1.1	0	2.10001	5837	4925	84.38	2.30345	5837	4159	71.25	1.85911	-0.444345	7.69846e-59	1.83667e-58	n.s.	NA
chr1:54715160:54715845	HSP90B1	5837	589	10.09	4925	84.38	753	24143	3.12	5837	323	5.53	4159	71.25	365	16759	2.18	-0.373618	-0.94	0	2.10001	5837	4925	84.38	2.30345	5837	4159	71.25	1.85911	-0.444345	7.69846e-59	1.83667e-58	n.s.	NA
chr1:54715958:54716737	HSP90B1	5837	1663	28.49	4925	84.38	2979	24143	12.34	5837	1079	18.49	4159	71.25	1526	16759	9.11	-0.399976	-3.23	0	2.10001	5837	4925	84.38	2.30345	5837	4159	71.25	1.85911	-0.444345	7.69846e-59	1.83667e-58	n.s.	NA
chr1:56918315:56918395	NDUFB2	5837	4593	78.69	5435	93.11	13714	21983	62.38	5837	3815	65.36	5067	86.81	10802	17870	60.45	-0.0446146	-1.93	0	2.42528	5837	5435	93.11	2.52932	5837	5067	86.81	2.31368	-0.215638	2.02308e-17	3.07567e-17	n.s.	NA
chr1:56918541:56918612	NDUFB2	5837	4280	73.33	5435	93.11	9490	21983	43.17	5837	4055	69.47	5067	86.81	8684	17870	48.6	0.167273	5.43	0	2.42528	5837	5435	93.11	2.52932	5837	5067	86.81	2.31368	-0.215638	2.02308e-17	3.07567e-17	up	NA
chr1:56918734:56918898	NDUFB2	5837	2205	37.78	5435	93.11	3230	21983	14.69	5837	2084	35.7	5067	86.81	2899	17870	16.22	0.13424	1.53	0	2.42528	5837	5435	93.11	2.52932	5837	5067	86.81	2.31368	-0.215638	2.02308e-17	3.07567e-17	n.s.	NA
chr1:57342983:57344163	SSBP1	5837	3488	59.76	4429	75.88	6907	11985	57.63	5837	3389	58.06	4194	71.85	6160	9909	62.17	0.107601	4.54	0	1.58457	5837	4429	75.88	1.62377	5837	4194	71.85	1.54318	-0.0805882	9.77424e-05	0.000115729	n.s.	NA
chr1:67038998:67039456	LDHB	5837	1730	29.64	5035	86.26	2551	21686	11.76	5837	1324	22.68	4776	81.82	1834	18051	10.16	-0.193291	-1.6	0	2.22709	5837	5035	86.26	2.28391	5837	4776	81.82	2.1672	-0.11671	6.07711e-06	7.44446e-06	n.s.	NA
chr1:67039581:67040346	LDHB	5837	3543	60.7	5035	86.26	8098	21686	37.34	5837	2959	50.69	4776	81.82	6131	18051	33.96	-0.133145	-3.38	0	2.22709	5837	5035	86.26	2.28391	5837	4776	81.82	2.1672	-0.11671	6.07711e-06	7.44446e-06	n.s.	NA
chr1:68257895:68261762	PPFIBP1	5837	874	14.97	3964	67.91	1060	11131	9.52	5837	423	7.25	3397	58.2	464	6530	7.11	-0.375361	-2.41	0	1.30603	5837	3964	67.91	1.45629	5837	3397	58.2	1.13068	-0.325609	4.6071e-53	1.019e-52	n.s.	NA
chr1:72102774:72103159	CDKN1B	5837	2864	49.07	4228	72.43	6979	18845	37.03	5837	1184	20.28	2661	45.59	1590	4980	31.93	-0.207735	-5.1	0	1.52985	5837	4228	72.43	1.91085	5837	2661	45.59	0.924496	-0.986351	0	0	down	NA
chr1:72103291:72104232	CDKN1B	5837	2153	36.89	4228	72.43	4031	18845	21.39	5837	1043	17.87	2661	45.59	1434	4980	28.8	0.412458	7.41	0	1.52985	5837	4228	72.43	1.91085	5837	2661	45.59	0.924496	-0.986351	0	0	up	NA
chr1:77586992:77587131	MRPL51	5837	3169	54.29	4244	72.71	5217	9796	53.26	5837	2404	41.19	3448	59.07	3736	6710	55.68	0.0629507	2.42	0	1.32635	5837	4244	72.71	1.46514	5837	3448	59.07	1.15553	-0.30961	1.72957e-54	3.94889e-54	n.s.	NA
chr1:77619479:77619850	GAPDH	5837	834	14.29	5836	99.98	963	281633	0.34	5837	1215	20.82	5806	99.47	1680	312174	0.54	0.200697	0.2	0	6.01533	5837	5836	99.98	6.00873	5837	5806	99.47	6.02197	0.013234	4.46374e-12	6.15455e-12	n.s.	NA
chr1:77619892:77620501	GAPDH	5837	811	13.89	5836	99.98	935	281633	0.33	5837	1120	19.19	5806	99.47	1490	312174	0.48	0.154171	0.15	0	6.01533	5837	5836	99.98	6.00873	5837	5806	99.47	6.02197	0.013234	4.46374e-12	6.15455e-12	n.s.	NA
chr1:77621449:77621547	GAPDH	5837	565	9.68	5836	99.98	651	281633	0.23	5837	755	12.93	5806	99.47	928	312174	0.3	0.0798533	0.07	0	6.01533	5837	5836	99.98	6.00873	5837	5806	99.47	6.02197	0.013234	4.46374e-12	6.15455e-12	n.s.	NA
chr1:77621630:77621795	GAPDH	5837	1091	18.69	5836	99.98	1471	281633	0.52	5837	1356	23.23	5806	99.47	2186	312174	0.7	0.161463	0.18	0	6.01533	5837	5836	99.98	6.00873	5837	5806	99.47	6.02197	0.013234	4.46374e-12	6.15455e-12	n.s.	NA
chr1:77621948:77622076	GAPDH	5837	3821	65.46	5836	99.98	12731	281633	4.52	5837	3277	56.14	5806	99.47	16156	312174	5.18	0.162939	0.66	0	6.01533	5837	5836	99.98	6.00873	5837	5806	99.47	6.02197	0.013234	4.46374e-12	6.15455e-12	n.s.	NA
chr1:77622156:77622375	GAPDH	5837	4710	80.69	5836	99.98	38018	281633	13.5	5837	3926	67.26	5806	99.47	47201	312174	15.12	0.152799	1.62	0	6.01533	5837	5836	99.98	6.00873	5837	5806	99.47	6.02197	0.013234	4.46374e-12	6.15455e-12	n.s.	NA
chr1:77622460:77622602	GAPDH	5837	5479	93.87	5836	99.98	92258	281633	32.76	5837	4795	82.15	5806	99.47	113427	312174	36.33	0.145021	3.57	0	6.01533	5837	5836	99.98	6.00873	5837	5806	99.47	6.02197	0.013234	4.46374e-12	6.15455e-12	n.s.	NA
chr1:77622701:77623056	GAPDH	5837	5813	99.59	5836	99.98	160138	281633	56.86	5837	5645	96.71	5806	99.47	188245	312174	60.3	0.0833208	3.44	0	6.01533	5837	5836	99.98	6.00873	5837	5806	99.47	6.02197	0.013234	4.46374e-12	6.15455e-12	n.s.	NA
chr1:79092395:79097933	YBX3	5837	856	14.67	5252	89.98	969	23393	4.14	5837	517	8.86	4828	82.71	560	16794	3.33	-0.247401	-0.81	0	2.30419	5837	5252	89.98	2.46055	5837	4828	82.71	2.13411	-0.326439	4.54838e-56	1.04975e-55	n.s.	NA
chr1:79902154:79902617	WDR3	5837	1546	26.49	3213	55.05	2011	6644	30.27	5837	1326	22.72	3017	51.69	1712	6236	27.45	-0.136351	-2.82	0	1.03451	5837	3213	55.05	1.01143	5837	3017	51.69	1.05909	0.0476524	0.185693	0.193913	n.s.	NA
chr1:79902714:79903057	WDR3	5837	916	15.69	3213	55.05	1066	6644	16.04	5837	664	11.38	3017	51.69	770	6236	12.35	-0.352086	-3.69	0	1.03451	5837	3213	55.05	1.01143	5837	3017	51.69	1.05909	0.0476524	0.185693	0.193913	n.s.	NA
chr1:80603294:80605365	NDUFB4	5837	1834	31.42	4459	76.39	2378	12332	19.28	5837	1249	21.4	3371	57.75	1518	6875	22.08	0.186586	2.8	0	1.43194	5837	4459	76.39	1.65757	5837	3371	57.75	1.13348	-0.524087	7.56509e-144	3.2782e-143	n.s.	NA
chr1:80939742:80940302	COX17	5837	4175	71.53	4972	85.18	9588	17667	54.27	5837	2668	45.71	3559	60.97	4044	6624	61.05	0.166935	6.78	0	1.73226	5837	4972	85.18	2.1196	5837	3559	60.97	1.19113	-0.928465	0	0	up	NA
chr1:86469653:86470149	RPL24	5837	5667	97.09	5825	99.79	58661	136111	43.1	5837	5633	96.51	5787	99.14	55229	119423	46.25	0.0995357	3.15	0	4.9924	5837	5825	99.79	5.03709	5837	5787	99.14	4.94743	-0.0896579	0.000142274	0.00016629	n.s.	NA
chr1:86470214:86470608	RPL24	5837	5805	99.45	5825	99.79	88628	136111	65.11	5837	5749	98.49	5787	99.14	80770	119423	67.63	0.0539708	2.52	0	4.9924	5837	5825	99.79	5.03709	5837	5787	99.14	4.94743	-0.0896579	0.000142274	0.00016629	n.s.	NA
chr1:88712541:88714758	CD47	5837	1050	17.99	5012	85.87	1385	22932	6.04	5837	245	4.2	3627	62.14	254	7317	3.47	-0.655301	-2.57	0	1.90994	5837	5012	85.87	2.37992	5837	3627	62.14	1.2605	-1.11942	0	0	n.s.	CD47
chr1:92918402:92919425	MPC2	5837	2085	35.72	3747	64.19	3053	8577	35.6	5837	1285	22.01	2852	48.86	1634	4990	32.75	-0.116956	-2.85	0	1.08561	5837	3747	64.19	1.2359	5837	2852	48.86	0.888152	-0.347746	8.4129e-73	2.20536e-72	n.s.	NA
chr1:103856824:103859444	ATP5PF	5837	3911	67	5202	89.12	8327	19307	43.13	5837	3369	57.72	4627	79.27	6025	12932	46.59	0.108899	3.46	0	2.07699	5837	5202	89.12	2.2705	5837	4627	79.27	1.85944	-0.411057	3.14944e-102	1.05036e-101	n.s.	NA
chr1:105352448:105353624	CCT8	5837	1903	32.6	4249	72.79	3307	11321	29.21	5837	2805	48.06	3795	65.02	4797	9009	53.25	0.844597	24.04	0	1.47098	5837	4249	72.79	1.53918	5837	3795	65.02	1.39462	-0.144566	2.59505e-11	3.56259e-11	up	CCT8
chr1:105353190:105353624	CCT8	5837	2079	35.62	4249	72.79	3430	11321	30.3	5837	363	6.22	3795	65.02	399	9009	4.43	-2.52714	-25.87	0	1.47098	5837	4249	72.79	1.53918	5837	3795	65.02	1.39462	-0.144566	2.59505e-11	3.56259e-11	down	CCT8
chr1:105353745:105354135	CCT8	5837	1925	32.98	4249	72.79	2715	11321	23.98	5837	1639	28.08	3795	65.02	2288	9009	25.4	0.0797645	1.42	0	1.47098	5837	4249	72.79	1.53918	5837	3795	65.02	1.39462	-0.144566	2.59505e-11	3.56259e-11	n.s.	NA
chr1:110902318:110902457	NDUFV3	5837	2810	48.14	4089	70.05	4970	9395	52.9	5837	1646	28.2	2920	50.03	2217	4655	47.63	-0.148439	-5.27	0	1.18319	5837	4089	70.05	1.39212	5837	2920	50.03	0.890606	-0.501518	8.39646e-150	3.74024e-149	down	NA
chr1:110902540:110908922	NDUFV3	5837	2095	35.89	4089	70.05	2810	9395	29.91	5837	1251	21.43	2920	50.03	1495	4655	32.12	0.099629	2.21	0	1.18319	5837	4089	70.05	1.39212	5837	2920	50.03	0.890606	-0.501518	8.39646e-150	3.74024e-149	n.s.	NA
chr1:111044809:111046743	U2AF1	5837	2530	43.34	3857	66.08	3902	8574	45.51	5837	2184	37.42	3650	62.53	3018	7075	42.66	-0.0912288	-2.85	0	1.25888	5837	3857	66.08	1.27873	5837	3650	62.53	1.2379	-0.0408392	0.0559763	0.0597268	n.s.	NA
chr1:111046837:111047165	U2AF1	5837	1659	28.42	3857	66.08	2189	8574	25.53	5837	1294	22.17	3650	62.53	1632	7075	23.07	-0.140389	-2.46	0	1.25888	5837	3857	66.08	1.27873	5837	3650	62.53	1.2379	-0.0408392	0.0559763	0.0597268	n.s.	NA
chr1:113372652:113373088	RPL8	5837	3799	65.08	5828	99.85	10058	142759	7.05	5837	3066	52.53	5806	99.47	8185	104994	7.8	0.128515	0.75	0	4.94291	5837	5828	99.85	5.10784	5837	5806	99.47	4.77737	-0.330473	7.57158e-162	3.54639e-161	n.s.	NA
chr1:113374132:113374356	RPL8	5837	5806	99.47	5828	99.85	89759	142759	62.87	5837	5745	98.42	5806	99.47	69495	104994	66.19	0.0731081	3.32	0	4.94291	5837	5828	99.85	5.10784	5837	5806	99.47	4.77737	-0.330473	7.57158e-162	3.54639e-161	n.s.	NA
chr1:119747440:119747759	SAT1	5837	1039	17.8	3563	61.04	1362	8235	16.54	5837	1096	18.78	3760	64.42	1516	11022	13.75	-0.249934	-2.79	0	1.36218	5837	3563	61.04	1.20895	5837	3760	64.42	1.50739	0.29844	2.27472e-33	4.15186e-33	n.s.	NA
chr1:119747801:119747910	SAT1	5837	794	13.6	3563	61.04	983	8235	11.94	5837	832	14.25	3760	64.42	1066	11022	9.67	-0.278277	-2.27	0	1.36218	5837	3563	61.04	1.20895	5837	3760	64.42	1.50739	0.29844	2.27472e-33	4.15186e-33	n.s.	NA
chr1:119781520:119783044	PRDX4	5837	2437	41.75	3489	59.77	3753	6956	53.95	5837	3106	53.21	3990	68.36	5657	9882	57.25	0.0841386	3.3	0	1.30096	5837	3489	59.77	1.09221	5837	3990	68.36	1.4835	0.39129	8.70833e-90	2.5801e-89	n.s.	NA
chr1:119784260:119784817	PRDX4	5837	1079	18.49	3489	59.77	1349	6956	19.39	5837	1430	24.5	3990	68.36	2091	9882	21.16	0.120096	1.77	0	1.30096	5837	3489	59.77	1.09221	5837	3990	68.36	1.4835	0.39129	8.70833e-90	2.5801e-89	n.s.	NA
chr1:121229482:121230270	EIF1AX	5837	627	10.74	4557	78.07	700	12663	5.53	5837	447	7.66	4152	71.13	480	10414	4.61	-0.219082	-0.92	0	1.64915	5837	4557	78.07	1.70102	5837	4152	71.13	1.59221	-0.108813	3.60464e-05	4.33237e-05	n.s.	NA
chr1:124544513:124545176	TMSB4X	5837	4304	73.74	5832	99.91	19172	288379	6.65	5837	3699	63.37	5826	99.81	16370	226332	7.23	0.105433	0.58	0	5.80101	5837	5832	99.91	5.89944	5837	5826	99.81	5.70248	-0.196962	1.81307e-25	3.02337e-25	n.s.	NA
chr1:124545291:124545568	TMSB4X	5837	4698	80.49	5832	99.91	28331	288379	9.82	5837	4037	69.16	5826	99.81	24449	226332	10.8	0.125086	0.98	0	5.80101	5837	5832	99.91	5.89944	5837	5826	99.81	5.70248	-0.196962	1.81307e-25	3.02337e-25	n.s.	NA
chr1:126549460:126550566	TBL1X	5837	1052	18.02	3648	62.5	1236	8013	15.42	5837	838	14.36	3533	60.53	960	7231	13.28	-0.201458	-2.14	0	1.22217	5837	3648	62.5	1.21606	5837	3533	60.53	1.22848	0.0124151	0.94384	0.948306	n.s.	NA
chr1:129864281:129864834	CD99	5837	1469	25.17	4678	80.14	2394	24702	9.69	5837	2076	35.57	5313	91.02	3583	30610	11.71	0.249702	2.02	0	2.5998	5837	4678	80.14	2.26573	5837	5313	91.02	2.89395	0.628212	1.30765e-128	5.20609e-128	n.s.	NA
chr1:129864889:129865553	CD99	5837	2319	39.73	4678	80.14	4591	24702	18.59	5837	3075	52.68	5313	91.02	6317	30610	20.64	0.143583	2.05	0	2.5998	5837	4678	80.14	2.26573	5837	5313	91.02	2.89395	0.628212	1.30765e-128	5.20609e-128	n.s.	NA
chr1:129864892:129865553	CD99	5837	1395	23.9	4678	80.14	2097	24702	8.49	5837	1919	32.88	5313	91.02	2934	30610	9.59	0.158223	1.1	0	2.5998	5837	4678	80.14	2.26573	5837	5313	91.02	2.89395	0.628212	1.30765e-128	5.20609e-128	n.s.	NA
chr1:129866228:129867587	CD99	5837	3687	63.17	4678	80.14	10817	24702	43.79	5837	4327	74.13	5313	91.02	12578	30610	41.09	-0.0896992	-2.7	0	2.5998	5837	4678	80.14	2.26573	5837	5313	91.02	2.89395	0.628212	1.30765e-128	5.20609e-128	n.s.	NA
chr1:129867666:129869073	CD99	5837	2886	49.44	4678	80.14	6389	24702	25.86	5837	3204	54.89	5313	91.02	6934	30610	22.65	-0.183619	-3.21	0	2.5998	5837	4678	80.14	2.26573	5837	5313	91.02	2.89395	0.628212	1.30765e-128	5.20609e-128	n.s.	NA
chr1:129869116:129870177	CD99	5837	2270	38.89	4678	80.14	4332	24702	17.54	5837	2526	43.28	5313	91.02	4696	30610	15.34	-0.182233	-2.2	0	2.5998	5837	4678	80.14	2.26573	5837	5313	91.02	2.89395	0.628212	1.30765e-128	5.20609e-128	n.s.	NA
chr1:129870217:129870459	CD99	5837	1700	29.12	4678	80.14	2700	24702	10.93	5837	1820	31.18	5313	91.02	2908	30610	9.5	-0.184205	-1.43	0	2.5998	5837	4678	80.14	2.26573	5837	5313	91.02	2.89395	0.628212	1.30765e-128	5.20609e-128	n.s.	NA
chr1:129870493:129870993	CD99	5837	1196	20.49	4678	80.14	1650	24702	6.68	5837	1324	22.68	5313	91.02	1839	30610	6.01	-0.131692	-0.67	0	2.5998	5837	4678	80.14	2.26573	5837	5313	91.02	2.89395	0.628212	1.30765e-128	5.20609e-128	n.s.	NA
chr1:129871042:129887169	CD99	5837	905	15.5	4678	80.14	1178	24702	4.77	5837	985	16.88	5313	91.02	1262	30610	4.12	-0.172428	-0.65	0	2.5998	5837	4678	80.14	2.26573	5837	5313	91.02	2.89395	0.628212	1.30765e-128	5.20609e-128	n.s.	NA
chr1:130455888:130456341	SLC25A6	5837	883	15.13	5587	95.72	1019	33567	3.04	5837	573	9.82	5357	91.78	630	24622	2.56	-0.182478	-0.48	0	2.87863	5837	5587	95.72	3.0216	5837	5357	91.78	2.72952	-0.292082	1.40295e-59	3.38515e-59	n.s.	NA
chr1:133873244:133873722	EIF5B	5837	495	8.48	4007	68.65	542	9581	5.66	5837	638	10.93	4074	69.8	697	10124	6.88	0.242673	1.22	0	1.46839	5837	4007	68.65	1.38303	5837	4074	69.8	1.55235	0.169318	1.44796e-15	2.11064e-15	n.s.	NA
chr1:134467667:134469396	PDCL3	5837	1161	19.89	3741	64.09	1482	7821	18.95	5837	761	13.04	3234	55.41	881	5711	15.43	-0.280056	-3.52	0	1.122	5837	3741	64.09	1.20169	5837	3234	55.41	1.02981	-0.171876	2.88791e-17	4.34893e-17	n.s.	NA
chr1:134671493:134672259	RPL31	5837	5211	89.28	5808	99.5	52311	104218	50.19	5837	4480	76.75	5768	98.82	53186	102130	52.08	0.0523064	1.89	0	4.68812	5837	5808	99.5	4.69191	5837	5768	98.82	4.68431	-0.00759926	3.15461e-06	3.90191e-06	n.s.	NA
chr1:134672377:134673102	RPL31	5837	5683	97.36	5808	99.5	38800	104218	37.23	5837	5388	92.31	5768	98.82	41466	102130	40.6	0.121878	3.37	0	4.68812	5837	5808	99.5	4.69191	5837	5768	98.82	4.68431	-0.00759926	3.15461e-06	3.90191e-06	n.s.	NA
chr1:134673229:134675638	RPL31	5837	5712	97.86	5808	99.5	49512	104218	47.51	5837	5685	97.4	5768	98.82	52370	102130	51.28	0.107977	3.77	0	4.68812	5837	5808	99.5	4.69191	5837	5768	98.82	4.68431	-0.00759926	3.15461e-06	3.90191e-06	n.s.	NA
chr1:134675752:134676270	RPL31	5837	4222	72.33	5808	99.5	12229	104218	11.73	5837	4559	78.11	5768	98.82	13465	102130	13.18	0.155625	1.45	0	4.68812	5837	5808	99.5	4.69191	5837	5768	98.82	4.68431	-0.00759926	3.15461e-06	3.90191e-06	n.s.	NA
chr1:140179784:140180303	COL4A1	5837	698	11.96	2732	46.8	1456	13288	10.96	5837	761	13.04	3353	57.44	1352	14639	9.24	-0.224002	-1.72	0	1.37773	5837	2732	46.8	1.19318	5837	3353	57.44	1.52809	0.334913	2.95721e-34	5.52417e-34	n.s.	NA
chr1:140180340:140181319	COL4A1	5837	906	15.52	2732	46.8	2119	13288	15.95	5837	994	17.03	3353	57.44	1958	14639	13.38	-0.237222	-2.57	0	1.37773	5837	2732	46.8	1.19318	5837	3353	57.44	1.52809	0.334913	2.95721e-34	5.52417e-34	n.s.	NA
chr1:140181383:140181493	COL4A1	5837	1155	19.79	2732	46.8	2811	13288	21.15	5837	1214	20.8	3353	57.44	2511	14639	17.15	-0.287337	-4	0	1.37773	5837	2732	46.8	1.19318	5837	3353	57.44	1.52809	0.334913	2.95721e-34	5.52417e-34	n.s.	NA
chr1:140181578:140182538	COL4A1	5837	1153	19.75	2732	46.8	2310	13288	17.38	5837	1172	20.08	3353	57.44	2002	14639	13.68	-0.324285	-3.7	0	1.37773	5837	2732	46.8	1.19318	5837	3353	57.44	1.52809	0.334913	2.95721e-34	5.52417e-34	n.s.	NA
chr1:140182566:140182828	COL4A1	5837	1094	18.74	2732	46.8	1933	13288	14.55	5837	1057	18.11	3353	57.44	1616	14639	11.04	-0.369079	-3.51	0	1.37773	5837	2732	46.8	1.19318	5837	3353	57.44	1.52809	0.334913	2.95721e-34	5.52417e-34	n.s.	NA
chr1:140182883:140182983	COL4A1	5837	801	13.72	2732	46.8	1094	13288	8.23	5837	686	11.75	3353	57.44	880	14639	6.01	-0.396916	-2.22	0	1.37773	5837	2732	46.8	1.19318	5837	3353	57.44	1.52809	0.334913	2.95721e-34	5.52417e-34	n.s.	NA
chr1:146551088:146553392	IPO5	5837	900	15.42	3412	58.45	1029	6276	16.4	5837	1229	21.06	3551	60.84	1479	7065	20.93	0.333819	4.53	0	1.1118	5837	3412	58.45	1.02921	5837	3551	60.84	1.19115	0.161936	1.17006e-16	1.73736e-16	n.s.	NA
chr1:169085552:169086981	TPT1	5837	5822	99.74	5837	100	113148	189459	59.72	5837	5766	98.78	5820	99.71	74669	119082	62.7	0.0691216	2.98	0	5.2373	5837	5837	100	5.47775	5837	5820	99.71	4.99614	-0.481607	4.81825e-271	3.33611e-270	n.s.	NA
chr1:169087099:169087566	TPT1	5837	5751	98.53	5837	100	88668	189459	46.8	5837	5380	92.17	5820	99.71	53872	119082	45.24	-0.0478692	-1.56	0	5.2373	5837	5837	100	5.47775	5837	5820	99.71	4.99614	-0.481607	4.81825e-271	3.33611e-270	n.s.	NA
chr1:169088604:169088823	TPT1	5837	2091	35.82	5837	100	3294	189459	1.74	5837	1648	28.23	5820	99.71	2574	119082	2.16	0.205749	0.42	0	5.2373	5837	5837	100	5.47775	5837	5820	99.71	4.99614	-0.481607	4.81825e-271	3.33611e-270	n.s.	NA
chr1:169088898:169089147	TPT1	5837	1047	17.94	5837	100	1284	189459	0.68	5837	790	13.53	5820	99.71	944	119082	0.79	0.0914984	0.11	0	5.2373	5837	5837	100	5.47775	5837	5820	99.71	4.99614	-0.481607	4.81825e-271	3.33611e-270	n.s.	NA
chr1:173391734:173391901	POSTN	5837	116	1.99	1150	19.7	129	3797	3.4	5837	995	17.05	4476	76.68	1577	56924	2.77	-0.222939	-0.63	0	2.32005	5837	1150	19.7	0.40944	5837	4476	76.68	2.81094	2.4015	0	0	n.s.	NA
chr1:173399294:173399602	POSTN	5837	163	2.79	1150	19.7	213	3797	5.61	5837	1241	21.26	4476	76.68	2036	56924	3.58	-0.529303	-2.03	0	2.32005	5837	1150	19.7	0.40944	5837	4476	76.68	2.81094	2.4015	0	0	n.s.	NA
chr1:173399294:173403765	POSTN	5837	192	3.29	1150	19.7	251	3797	6.61	5837	1990	34.09	4476	76.68	5542	56924	9.74	0.497026	3.13	0	2.32005	5837	1150	19.7	0.40944	5837	4476	76.68	2.81094	2.4015	0	0	n.s.	NA
chr1:173399684:173401710	POSTN	5837	163	2.79	1150	19.7	214	3797	5.64	5837	1207	20.68	4476	76.68	2393	56924	4.2	-0.352672	-1.44	0	2.32005	5837	1150	19.7	0.40944	5837	4476	76.68	2.81094	2.4015	0	0	n.s.	NA
chr1:173403808:173404872	POSTN	5837	327	5.6	1150	19.7	502	3797	13.22	5837	2400	41.12	4476	76.68	9355	56924	16.43	0.293651	3.21	0	2.32005	5837	1150	19.7	0.40944	5837	4476	76.68	2.81094	2.4015	0	0	n.s.	NA
chr1:176495566:176497608	HMGB1	5837	3265	55.94	5257	90.06	7258	31731	22.87	5837	2722	46.63	5052	86.55	4694	22573	20.79	-0.131532	-2.08	0	2.58157	5837	5257	90.06	2.68948	5837	5052	86.55	2.46929	-0.220193	1.45963e-18	2.26225e-18	n.s.	NA
chr1:177127103:177128199	POMP	5837	2114	36.22	4699	80.5	2965	15077	19.67	5837	1465	25.1	4180	71.61	1818	10093	18.01	-0.12078	-1.66	0	1.717	5837	4699	80.5	1.86177	5837	4180	71.61	1.55425	-0.307517	8.03877e-54	1.81585e-53	n.s.	NA
chr1:177128294:177129842	POMP	5837	1687	28.9	4699	80.5	2281	15077	15.13	5837	1055	18.07	4180	71.61	1248	10093	12.37	-0.270747	-2.76	0	1.717	5837	4699	80.5	1.86177	5837	4180	71.61	1.55425	-0.307517	8.03877e-54	1.81585e-53	n.s.	NA
chr1:177129945:177131425	POMP	5837	772	13.23	4699	80.5	895	15077	5.94	5837	401	6.87	4180	71.61	422	10093	4.18	-0.421984	-1.76	0	1.717	5837	4699	80.5	1.86177	5837	4180	71.61	1.55425	-0.307517	8.03877e-54	1.81585e-53	n.s.	NA
chr1:177653683:177654535	RPL21	5837	5616	96.21	5827	99.83	38658	134104	28.83	5837	5569	95.41	5803	99.42	36010	113274	31.79	0.136492	2.96	0	4.97878	5837	5827	99.83	5.05252	5837	5803	99.42	4.90472	-0.1478	2.17383e-26	3.64403e-26	n.s.	NA
chr1:177654687:177655343	RPL21	5837	5749	98.49	5827	99.83	58007	134104	43.26	5837	5641	96.64	5803	99.42	50222	113274	44.34	0.0347809	1.08	0	4.97878	5837	5827	99.83	5.05252	5837	5803	99.42	4.90472	-0.1478	2.17383e-26	3.64403e-26	n.s.	NA
chr1:177655457:177656366	RPL21	5837	5654	96.86	5827	99.83	37090	134104	27.66	5837	5410	92.68	5803	99.42	33055	113274	29.18	0.0745542	1.52	0	4.97878	5837	5827	99.83	5.05252	5837	5803	99.42	4.90472	-0.1478	2.17383e-26	3.64403e-26	n.s.	NA
chr1:177656429:177656997	RPL21	5837	5733	98.22	5827	99.83	56222	134104	41.92	5837	5380	92.17	5803	99.42	49135	113274	43.38	0.0482596	1.46	0	4.97878	5837	5827	99.83	5.05252	5837	5803	99.42	4.90472	-0.1478	2.17383e-26	3.64403e-26	n.s.	NA
chr1:177657077:177658028	RPL21	5837	5514	94.47	5827	99.83	39063	134104	29.13	5837	4855	83.18	5803	99.42	34716	113274	30.65	0.0710048	1.52	0	4.97878	5837	5827	99.83	5.05252	5837	5803	99.42	4.90472	-0.1478	2.17383e-26	3.64403e-26	n.s.	NA
chr1:180960911:180962385	RDX	5837	2640	45.23	4468	76.55	3899	12590	30.97	5837	2078	35.6	3931	67.35	2846	8382	33.95	0.128574	2.98	0	1.5363	5837	4468	76.55	1.66904	5837	3931	67.35	1.38544	-0.283594	3.06429e-45	6.39985e-45	n.s.	NA
chr1:183347315:183356929	PDGFD	5837	2505	42.92	4264	73.05	4648	14353	32.38	5837	632	10.83	1832	31.39	761	2960	25.71	-0.321604	-6.67	0	1.40291	5837	4264	73.05	1.76525	5837	1832	31.39	0.559559	-1.20569	0	0	down	NA
chr1:183357145:183369261	PDGFD	5837	1998	34.23	4264	73.05	3066	14353	21.36	5837	579	9.92	1832	31.39	726	2960	24.53	0.191273	3.17	0	1.40291	5837	4264	73.05	1.76525	5837	1832	31.39	0.559559	-1.20569	0	0	n.s.	NA
chr1:186795043:186795650	CWC15	5837	1832	31.39	3756	64.35	2440	7312	33.37	5837	1511	25.89	3413	58.47	1877	6028	31.14	-0.0967799	-2.23	0	1.14037	5837	3756	64.35	1.17378	5837	3413	58.47	1.10361	-0.0701777	0.000123097	0.000144674	n.s.	NA
chr1:194303759:194306289	NDUFC2	5837	3447	59.05	5024	86.07	6271	16871	37.17	5837	2820	48.31	4540	77.78	4655	11907	39.09	0.0708032	1.92	0	1.94168	5837	5024	86.07	2.08332	5837	4540	77.78	1.78494	-0.298386	4.95876e-52	1.08176e-51	n.s.	NA
chr1:194306434:194306891	NDUFC2	5837	3924	67.23	5024	86.07	8078	16871	47.88	5837	3554	60.89	4540	77.78	6485	11907	54.46	0.182203	6.58	0	1.94168	5837	5024	86.07	2.08332	5837	4540	77.78	1.78494	-0.298386	4.95876e-52	1.08176e-51	up	NA
chr1:196204301:196205277	RAB6A	5837	659	11.29	3634	62.26	732	6841	10.7	5837	485	8.31	3317	56.83	524	5683	9.22	-0.195113	-1.48	0	1.1006	5837	3634	62.26	1.13324	5837	3317	56.83	1.06484	-0.0684033	0.000127358	0.000149131	n.s.	NA
chr1:196205372:196216860	RAB6A	5837	1416	24.26	3634	62.26	1752	6841	25.61	5837	1143	19.58	3317	56.83	1316	5683	23.16	-0.139348	-2.45	0	1.1006	5837	3634	62.26	1.13324	5837	3317	56.83	1.06484	-0.0684033	0.000127358	0.000149131	n.s.	NA
chr1:196216928:196218637	RAB6A	5837	2040	34.95	3634	62.26	2757	6841	40.3	5837	1704	29.19	3317	56.83	2106	5683	37.06	-0.117866	-3.24	0	1.1006	5837	3634	62.26	1.13324	5837	3317	56.83	1.06484	-0.0684033	0.000127358	0.000149131	n.s.	NA
chr1:196640170:196640427	RPS3	5837	1266	21.69	5820	99.71	1627	118991	1.37	5837	1205	20.64	5771	98.87	1600	93670	1.71	0.193406	0.34	0	4.71695	5837	5820	99.71	4.83489	5837	5771	98.87	4.59802	-0.236869	3.20567e-69	8.20086e-69	n.s.	NA
chr1:196640522:196641713	RPS3	5837	3033	51.96	5820	99.71	5939	118991	4.99	5837	2483	42.54	5771	98.87	5236	93670	5.59	0.137722	0.6	0	4.71695	5837	5820	99.71	4.83489	5837	5771	98.87	4.59802	-0.236869	3.20567e-69	8.20086e-69	n.s.	NA
chr1:196641809:196642969	RPS3	5837	4448	76.2	5820	99.71	18764	118991	15.77	5837	3691	63.23	5771	98.87	15662	93670	16.72	0.0794959	0.95	0	4.71695	5837	5820	99.71	4.83489	5837	5771	98.87	4.59802	-0.236869	3.20567e-69	8.20086e-69	n.s.	NA
chr1:196643158:196644310	RPS3	5837	5763	98.73	5820	99.71	74692	118991	62.77	5837	5639	96.61	5771	98.87	59913	93670	63.96	0.0266738	1.19	0	4.71695	5837	5820	99.71	4.83489	5837	5771	98.87	4.59802	-0.236869	3.20567e-69	8.20086e-69	n.s.	NA
chr1:196644508:196645315	RPS3	5837	5028	86.14	5820	99.71	21631	118991	18.18	5837	5109	87.53	5771	98.87	20577	93670	21.97	0.260148	3.79	0	4.71695	5837	5820	99.71	4.83489	5837	5771	98.87	4.59802	-0.236869	3.20567e-69	8.20086e-69	n.s.	NA
chr1:197371019:197371269	RPS11	5837	4625	79.24	5832	99.91	34016	162474	20.94	5837	3789	64.91	5803	99.42	31539	132814	23.75	0.173865	2.81	0	5.19283	5837	5832	99.91	5.31757	5837	5803	99.42	5.06746	-0.250106	1.61185e-52	3.55277e-52	n.s.	NA
chr1:197371402:197372256	RPS11	5837	5415	92.77	5832	99.91	42128	162474	25.93	5837	4618	79.12	5803	99.42	38379	132814	28.9	0.150931	2.97	0	5.19283	5837	5832	99.91	5.31757	5837	5803	99.42	5.06746	-0.250106	1.61185e-52	3.55277e-52	n.s.	NA
chr1:197372333:197372759	RPS11	5837	5781	99.04	5832	99.91	78412	162474	48.26	5837	5562	95.29	5803	99.42	68471	132814	51.55	0.0932741	3.29	0	5.19283	5837	5832	99.91	5.31757	5837	5803	99.42	5.06746	-0.250106	1.61185e-52	3.55277e-52	n.s.	NA
chr1:197372890:197373766	RPS11	5837	5810	99.54	5832	99.91	96049	162474	59.12	5837	5762	98.72	5803	99.42	84275	132814	63.45	0.100335	4.33	0	5.19283	5837	5832	99.91	5.31757	5837	5803	99.42	5.06746	-0.250106	1.61185e-52	3.55277e-52	n.s.	NA
chr2:10448752:10449029	GTPBP4	5837	677	11.6	3526	60.41	755	7228	10.45	5837	513	8.79	3319	56.86	554	6645	8.34	-0.293853	-2.11	0	1.12924	5837	3526	60.41	1.113	5837	3319	56.86	1.14649	0.0334876	0.241157	0.250599	n.s.	NA
chr2:10450660:10451050	GTPBP4	5837	1058	18.13	3526	60.41	1240	7228	17.16	5837	858	14.7	3319	56.86	1019	6645	15.33	-0.153239	-1.83	0	1.12924	5837	3526	60.41	1.113	5837	3319	56.86	1.14649	0.0334876	0.241157	0.250599	n.s.	NA
chr2:10452368:10452897	GTPBP4	5837	2114	36.22	3526	60.41	3023	7228	41.82	5837	2188	37.49	3319	56.86	3257	6645	49.01	0.223932	7.19	0	1.12924	5837	3526	60.41	1.113	5837	3319	56.86	1.14649	0.0334876	0.241157	0.250599	up	NA
chr2:14086505:14087911	ITGB1	5837	1122	19.22	4242	72.67	1296	9816	13.2	5837	1465	25.1	4891	83.79	1840	16106	11.42	-0.193226	-1.78	0	1.8242	5837	4242	72.67	1.47724	5837	4891	83.79	2.12512	0.647882	1.71025e-228	1.02776e-227	n.s.	NA
chr2:14091519:14098065	ITGB1	5837	630	10.79	4242	72.67	723	9816	7.37	5837	1233	21.12	4891	83.79	1513	16106	9.39	0.311896	2.02	0	1.8242	5837	4242	72.67	1.47724	5837	4891	83.79	2.12512	0.647882	1.71025e-228	1.02776e-227	n.s.	NA
chr2:19796344:19796767	VIM	5837	4020	68.87	5807	99.49	15910	189931	8.38	5837	3620	62.02	5815	99.62	13652	174445	7.83	-0.0871745	-0.55	0	5.33026	5837	5807	99.49	5.21578	5837	5815	99.62	5.44458	0.228804	5.17519e-20	8.13974e-20	n.s.	NA
chr2:19798725:19802079	VIM	5837	666	11.41	5807	99.49	770	189931	0.41	5837	543	9.3	5815	99.62	612	174445	0.35	-0.0627358	-0.06	0	5.33026	5837	5807	99.49	5.21578	5837	5815	99.62	5.44458	0.228804	5.17519e-20	8.13974e-20	n.s.	NA
chr2:22694583:22696584	FAM133B	5837	1043	17.87	3921	67.17	1200	8997	13.34	5837	1040	17.82	3892	66.68	1216	7950	15.3	0.184827	1.96	0	1.34713	5837	3921	67.17	1.33319	5837	3892	66.68	1.36117	0.0279821	0.130131	0.136338	n.s.	NA
chr2:22696664:22697339	FAM133B	5837	1185	20.3	3921	67.17	1428	8997	15.87	5837	1189	20.37	3892	66.68	1440	7950	18.11	0.179868	2.24	0	1.34713	5837	3921	67.17	1.33319	5837	3892	66.68	1.36117	0.0279821	0.130131	0.136338	n.s.	NA
chr2:24322571:24324212	SHFM1	5837	4384	75.11	5364	91.9	10914	28347	38.5	5837	3997	68.48	5097	87.32	8298	18131	45.77	0.243731	7.27	0	2.5272	5837	5364	91.9	2.71576	5837	5097	87.32	2.32877	-0.386994	1.08632e-97	3.44272e-97	up	NA
chr2:26015666:26017655	NDUFA4	5837	5134	87.96	5547	95.03	18607	34897	53.32	5837	4274	73.22	4958	84.94	10515	18301	57.46	0.105966	4.14	0	2.67627	5837	5547	95.03	3.04546	5837	4958	84.94	2.26322	-0.782241	0	0	n.s.	NA
chr2:26017717:26018054	NDUFA4	5837	4933	84.51	5547	95.03	15844	34897	45.4	5837	3880	66.47	4958	84.94	8691	18301	47.49	0.0635624	2.09	0	2.67627	5837	5547	95.03	3.04546	5837	4958	84.94	2.26322	-0.782241	0	0	n.s.	NA
chr2:26018144:26018609	NDUFA4	5837	4158	71.24	5547	95.03	11468	34897	32.86	5837	2869	49.15	4958	84.94	5651	18301	30.88	-0.0869303	-1.98	0	2.67627	5837	5547	95.03	3.04546	5837	4958	84.94	2.26322	-0.782241	0	0	n.s.	NA
chr2:28506926:28512835	BZW2	5837	692	11.86	4473	76.63	794	12290	6.46	5837	333	5.7	3914	67.05	365	8847	4.13	-0.540217	-2.33	0	1.53739	5837	4473	76.63	1.6593	5837	3914	67.05	1.39807	-0.26123	1.60263e-37	3.10295e-37	n.s.	NA
chr2:28512972:28516053	BZW2	5837	1729	29.62	4473	76.63	2367	12290	19.26	5837	1105	18.93	3914	67.05	1337	8847	15.11	-0.330678	-4.15	0	1.53739	5837	4473	76.63	1.6593	5837	3914	67.05	1.39807	-0.26123	1.60263e-37	3.10295e-37	n.s.	NA
chr2:30874559:30875738	TOMM7	5837	4775	81.81	5599	95.92	12258	30313	40.44	5837	4539	77.76	5366	91.93	11082	24748	44.78	0.143693	4.34	0	2.84782	5837	5599	95.92	2.93767	5837	5366	91.93	2.75406	-0.183618	2.21222e-15	3.21732e-15	n.s.	NA
chr2:30875788:30877860	TOMM7	5837	4635	79.41	5599	95.92	11297	30313	37.27	5837	4295	73.58	5366	91.93	10088	24748	40.76	0.125908	3.49	0	2.84782	5837	5599	95.92	2.93767	5837	5366	91.93	2.75406	-0.183618	2.21222e-15	3.21732e-15	n.s.	NA
chr2:31763377:31763543	CYCS	5837	2498	42.8	4864	83.33	4683	21687	21.59	5837	1415	24.24	4001	68.55	2099	11961	17.55	-0.284265	-4.04	0	1.95445	5837	4864	83.33	2.22166	5837	4001	68.55	1.62961	-0.592047	1.71287e-148	7.57707e-148	n.s.	NA
chr2:32189843:32190640	HNRNPA2B1	5837	958	16.41	4992	85.52	1225	19171	6.39	5837	597	10.23	4764	81.62	661	13505	4.89	-0.327307	-1.5	0	2.07807	5837	4992	85.52	2.18539	5837	4764	81.62	1.96561	-0.219785	1.27814e-33	2.3531e-33	n.s.	NA
chr2:32203908:32205514	CBX3	5837	978	16.76	4216	72.23	1121	9396	11.93	5837	745	12.76	4198	71.92	854	8998	9.49	-0.301708	-2.44	0	1.46368	5837	4216	72.23	1.42516	5837	4198	71.92	1.50237	0.0772151	3.28178e-06	4.05135e-06	n.s.	NA
chr2:32937957:32949587	TAX1BP1	5837	1146	19.63	3542	60.68	1333	6576	20.27	5837	896	15.35	3247	55.63	1035	5764	17.96	-0.165861	-2.31	0	1.06993	5837	3542	60.68	1.08246	5837	3247	55.63	1.05627	-0.0261939	0.0272689	0.0293913	n.s.	NA
chr2:37133741:37134891	RPL15	5837	1955	33.49	5828	99.85	3016	164127	1.84	5837	1707	29.24	5810	99.54	2914	126467	2.3	0.216575	0.46	0	5.16995	5837	5828	99.85	5.30339	5837	5810	99.54	5.0361	-0.267289	1.87356e-102	6.3146e-102	n.s.	NA
chr2:37135074:37135942	RPL15	5837	4322	74.04	5828	99.85	18344	164127	11.18	5837	3538	60.61	5810	99.54	15737	126467	12.44	0.142019	1.26	0	5.16995	5837	5828	99.85	5.30339	5837	5810	99.54	5.0361	-0.267289	1.87356e-102	6.3146e-102	n.s.	NA
chr2:37136080:37138060	RPL15	5837	5689	97.46	5828	99.85	66868	164127	40.74	5837	5170	88.57	5810	99.54	54160	126467	42.83	0.0704881	2.09	0	5.16995	5837	5828	99.85	5.30339	5837	5810	99.54	5.0361	-0.267289	1.87356e-102	6.3146e-102	n.s.	NA
chr2:41122828:41123523	RPL14	5837	5775	98.94	5806	99.47	63195	97641	64.72	5837	5583	95.65	5680	97.31	52128	77414	67.34	0.0563978	2.62	0	4.36724	5837	5806	99.47	4.56239	5837	5680	97.31	4.16775	-0.394644	1.47987e-70	3.80111e-70	n.s.	NA
chr2:41123619:41124183	RPL14	5837	5368	91.97	5806	99.47	28134	97641	28.81	5837	4661	79.85	5680	97.31	24565	77414	31.73	0.134817	2.92	0	4.36724	5837	5806	99.47	4.56239	5837	5680	97.31	4.16775	-0.394644	1.47987e-70	3.80111e-70	n.s.	NA
chr2:41124286:41124687	RPL14	5837	5183	88.8	5806	99.47	35847	97641	36.71	5837	4348	74.49	5680	97.31	31789	77414	41.06	0.157502	4.35	0	4.36724	5837	5806	99.47	4.56239	5837	5680	97.31	4.16775	-0.394644	1.47987e-70	3.80111e-70	n.s.	NA
chr2:42576425:42577840	CDV3	5837	1434	24.57	5163	88.45	2146	24486	8.76	5837	1650	28.27	5007	85.78	2549	22588	11.28	0.331358	2.52	0	2.47585	5837	5163	88.45	2.46604	5837	5007	85.78	2.48596	0.0199179	0.0021971	0.00249031	n.s.	NA
chr2:42767717:42769494	SNRPD1	5837	4609	78.96	5153	88.28	16094	26119	61.62	5837	4684	80.25	5150	88.23	14927	22726	65.68	0.0906306	4.06	0	2.5203	5837	5153	88.28	2.4996	5837	5150	88.23	2.541	0.0413965	0.0180793	0.0197201	n.s.	NA
chr2:42769687:42771314	SNRPD1	5837	3648	62.5	5153	88.28	8290	26119	31.74	5837	3265	55.94	5150	88.23	6867	22726	30.22	-0.0685838	-1.52	0	2.5203	5837	5153	88.28	2.4996	5837	5150	88.23	2.541	0.0413965	0.0180793	0.0197201	n.s.	NA
chr2:44295414:44295833	RPSAP58	5837	5743	98.39	5823	99.76	57287	119467	47.95	5837	5604	96.01	5729	98.15	47914	89388	53.6	0.157592	5.65	0	4.65179	5837	5823	99.76	4.83218	5837	5729	98.15	4.46844	-0.363741	5.05617e-111	1.8835e-110	up	NA
chr2:44297469:44298862	RPSAP58	5837	917	15.71	5823	99.76	1034	119467	0.87	5837	747	12.8	5729	98.15	893	89388	1	0.0969617	0.13	0	4.65179	5837	5823	99.76	4.83218	5837	5729	98.15	4.46844	-0.363741	5.05617e-111	1.8835e-110	n.s.	NA
chr2:46851835:46854392	2023-09-07	5837	472	8.09	4562	78.16	512	12716	4.03	5837	720	12.34	5004	85.73	858	18564	4.62	0.160012	0.59	0	2.01096	5837	4562	78.16	1.71085	5837	5004	85.73	2.28456	0.573707	2.15028e-192	1.1136e-191	n.s.	NA
chr2:46859109:46860007	2023-09-07	5837	1334	22.85	4562	78.16	1676	12716	13.18	5837	1631	27.94	5004	85.73	2208	18564	11.89	-0.137605	-1.29	0	2.01096	5837	4562	78.16	1.71085	5837	5004	85.73	2.28456	0.573707	2.15028e-192	1.1136e-191	n.s.	NA
chr2:46860060:46861618	2023-09-07	5837	1370	23.47	4562	78.16	1701	12716	13.38	5837	1586	27.17	5004	85.73	2103	18564	11.33	-0.221891	-2.05	0	2.01096	5837	4562	78.16	1.71085	5837	5004	85.73	2.28456	0.573707	2.15028e-192	1.1136e-191	n.s.	NA
chr2:46861716:46862953	2023-09-07	5837	1031	17.66	4562	78.16	1185	12716	9.32	5837	1144	19.6	5004	85.73	1389	18564	7.48	-0.283307	-1.84	0	2.01096	5837	4562	78.16	1.71085	5837	5004	85.73	2.28456	0.573707	2.15028e-192	1.1136e-191	n.s.	NA
chr2:46863047:46864881	2023-09-07	5837	596	10.21	4562	78.16	647	12716	5.09	5837	674	11.55	5004	85.73	755	18564	4.07	-0.264456	-1.02	0	2.01096	5837	4562	78.16	1.71085	5837	5004	85.73	2.28456	0.573707	2.15028e-192	1.1136e-191	n.s.	NA
chr2:46867871:46868468	2023-09-07	5837	1471	25.2	4562	78.16	1862	12716	14.64	5837	1597	27.36	5004	85.73	2138	18564	11.52	-0.321006	-3.12	0	2.01096	5837	4562	78.16	1.71085	5837	5004	85.73	2.28456	0.573707	2.15028e-192	1.1136e-191	n.s.	NA
chr2:46868570:46874547	2023-09-07	5837	757	12.97	4562	78.16	867	12716	6.82	5837	799	13.69	5004	85.73	912	18564	4.91	-0.40401	-1.91	0	2.01096	5837	4562	78.16	1.71085	5837	5004	85.73	2.28456	0.573707	2.15028e-192	1.1136e-191	n.s.	NA
chr2:52114943:52117528	SEC61G	5837	649	11.12	4619	79.13	718	12360	5.81	5837	977	16.74	4930	84.46	1164	17389	6.69	0.175329	0.88	0	1.97456	5837	4619	79.13	1.71774	5837	4930	84.46	2.21517	0.497435	5.29301e-164	2.53507e-163	n.s.	NA
chr2:52117632:52118545	SEC61G	5837	2784	47.7	4619	79.13	4530	12360	36.65	5837	3477	59.57	4930	84.46	6699	17389	38.52	0.0699331	1.87	0	1.97456	5837	4619	79.13	1.71774	5837	4930	84.46	2.21517	0.497435	5.29301e-164	2.53507e-163	n.s.	NA
chr2:61922385:61922831	RBM24	5837	1371	23.49	4555	78.04	2832	50937	5.56	5837	92	1.58	1732	29.67	115	3121	3.68	-0.487187	-1.88	0	2.1841	5837	4555	78.04	2.80354	5837	1732	29.67	0.55503	-2.24851	0	0	n.s.	NA
chr2:61922956:61924129	RBM24	5837	730	12.51	4555	78.04	1257	50937	2.47	5837	42	0.72	1732	29.67	48	3121	1.54	-0.450107	-0.93	0	2.1841	5837	4555	78.04	2.80354	5837	1732	29.67	0.55503	-2.24851	0	0	n.s.	NA
chr2:78406606:78406969	CCT5	5837	1682	28.82	4867	83.38	2351	22407	10.49	5837	974	16.69	4318	73.98	1237	14794	8.36	-0.295798	-2.13	0	2.09338	5837	4867	83.38	2.26692	5837	4318	73.98	1.89777	-0.369148	4.36225e-53	9.68207e-53	n.s.	NA
chr2:78410790:78411884	CCT5	5837	1608	27.55	4867	83.38	2274	22407	10.15	5837	871	14.92	4318	73.98	1084	14794	7.33	-0.420655	-2.82	0	2.09338	5837	4867	83.38	2.26692	5837	4318	73.98	1.89777	-0.369148	4.36225e-53	9.68207e-53	n.s.	NA
chr2:89693381:89696671	SEC61B	5837	3715	63.65	4914	84.19	8046	19175	41.96	5837	4139	70.91	5272	90.32	12818	28919	44.32	0.0771539	2.36	0	2.48446	5837	4914	84.19	2.12452	5837	5272	90.32	2.81995	0.69543	1.27211e-287	9.53337e-287	n.s.	NA
chr2:89696774:89697002	SEC61B	5837	2094	35.87	4914	84.19	3206	19175	16.72	5837	2552	43.72	5272	90.32	5360	28919	18.53	0.140313	1.81	0	2.48446	5837	4914	84.19	2.12452	5837	5272	90.32	2.81995	0.69543	1.27211e-287	9.53337e-287	n.s.	NA
chr2:89697101:89697224	SEC61B	5837	1844	31.59	4914	84.19	2759	19175	14.39	5837	2325	39.83	5272	90.32	4660	28919	16.11	0.152847	1.72	0	2.48446	5837	4914	84.19	2.12452	5837	5272	90.32	2.81995	0.69543	1.27211e-287	9.53337e-287	n.s.	NA
chr2:98648886:98649749	NDUFV2	5837	2575	44.12	3830	65.62	4242	8537	49.69	5837	1716	29.4	2645	45.31	2173	4019	54.07	0.119565	4.38	0	1.06251	5837	3830	65.62	1.26347	5837	2645	45.31	0.771528	-0.491938	2.53336e-143	1.09037e-142	n.s.	NA
chr2:100883211:100884221	MYL12A	5837	1573	26.95	5609	96.09	2370	50790	4.67	5837	868	14.87	5479	93.87	1030	31202	3.3	-0.399012	-1.37	0	3.19539	5837	5609	96.09	3.39206	5837	5479	93.87	2.99404	-0.39802	8.3493e-79	2.27287e-78	n.s.	NA
chr2:100884384:100884556	MYL12A	5837	733	12.56	5609	96.09	883	50790	1.74	5837	378	6.48	5479	93.87	408	31202	1.31	-0.246283	-0.43	0	3.19539	5837	5609	96.09	3.39206	5837	5479	93.87	2.99404	-0.39802	8.3493e-79	2.27287e-78	n.s.	NA
chr2:101039211:101040264	EMILIN2	5837	194	3.32	701	12.01	253	1248	20.27	5837	1684	28.85	4323	74.06	2597	14666	17.71	-0.18501	-2.56	0	1.64117	5837	701	12.01	0.208325	5837	4323	74.06	1.87351	1.66519	0	0	n.s.	NA
chr2:111204625:111204858	RPS20	5837	5808	99.5	5826	99.81	108733	180331	60.3	5837	5747	98.46	5785	99.11	122649	193460	63.4	0.0711736	3.1	0	5.48157	5837	5826	99.81	5.44474	5837	5785	99.11	5.51866	0.0739285	1.97519e-54	4.49355e-54	n.s.	NA
chr2:111204933:111205441	RPS20	5837	5774	98.92	5826	99.81	78780	180331	43.69	5837	5591	95.79	5785	99.11	90835	193460	46.95	0.101579	3.26	0	5.48157	5837	5826	99.81	5.44474	5837	5785	99.11	5.51866	0.0739285	1.97519e-54	4.49355e-54	n.s.	NA
chr2:111205542:111206958	RPS20	5837	5403	92.56	5826	99.81	78575	180331	43.57	5837	4737	81.15	5785	99.11	89127	193460	46.07	0.0787349	2.5	0	5.48157	5837	5826	99.81	5.44474	5837	5785	99.11	5.51866	0.0739285	1.97519e-54	4.49355e-54	n.s.	NA
chr2:112847429:112857029	RAB2A	5837	688	11.79	3370	57.74	764	5708	13.38	5837	629	10.78	3478	59.59	720	6370	11.3	-0.225405	-2.08	0	1.07141	5837	3370	57.74	1.00328	5837	3478	59.59	1.13742	0.13414	4.30707e-14	6.12412e-14	n.s.	NA
chr2:112857099:112859321	RAB2A	5837	1000	17.13	3370	57.74	1144	5708	20.04	5837	985	16.88	3478	59.59	1157	6370	18.16	-0.135037	-1.88	0	1.07141	5837	3370	57.74	1.00328	5837	3478	59.59	1.13742	0.13414	4.30707e-14	6.12412e-14	n.s.	NA
chr2:117723286:117725460	RPL7	5837	4376	74.97	5817	99.66	14308	105209	13.6	5837	4486	76.85	5764	98.75	13015	84248	15.45	0.172119	1.85	0	4.54418	5837	5817	99.66	4.64871	5837	5764	98.75	4.4387	-0.210011	1.02434e-47	2.17502e-47	n.s.	NA
chr2:117725672:117726716	RPL7	5837	5768	98.82	5817	99.66	66660	105209	63.36	5837	5614	96.18	5764	98.75	54852	84248	65.11	0.0387042	1.75	0	4.54418	5837	5817	99.66	4.64871	5837	5764	98.75	4.4387	-0.210011	1.02434e-47	2.17502e-47	n.s.	NA
chr2:117726827:117727154	RPL7	5837	5178	88.71	5817	99.66	32266	105209	30.67	5837	4373	74.92	5764	98.75	27039	84248	32.09	0.0632784	1.42	0	4.54418	5837	5817	99.66	4.64871	5837	5764	98.75	4.4387	-0.210011	1.02434e-47	2.17502e-47	n.s.	NA
chr2:117727293:117727945	RPL7	5837	3242	55.54	5817	99.66	7316	105209	6.95	5837	2691	46.1	5764	98.75	6643	84248	7.89	0.161229	0.94	0	4.54418	5837	5817	99.66	4.64871	5837	5764	98.75	4.4387	-0.210011	1.02434e-47	2.17502e-47	n.s.	NA
chr2:117729021:117729798	RPL7	5837	689	11.8	5817	99.66	760	105209	0.72	5837	758	12.99	5764	98.75	895	84248	1.06	0.260236	0.34	0	4.54418	5837	5817	99.66	4.64871	5837	5764	98.75	4.4387	-0.210011	1.02434e-47	2.17502e-47	n.s.	NA
chr2:126717979:126719588	UQCRB	5837	2290	39.23	4499	77.08	3697	12460	29.67	5837	1400	23.98	3764	64.49	1908	7502	25.43	-0.214652	-4.24	0	1.48926	5837	4499	77.08	1.66865	5837	3764	64.49	1.27484	-0.393811	1.33307e-92	4.02448e-92	n.s.	NA
chr2:126719661:126720423	UQCRB	5837	1853	31.75	4499	77.08	2676	12460	21.48	5837	1063	18.21	3764	64.49	1340	7502	17.86	-0.253312	-3.62	0	1.48926	5837	4499	77.08	1.66865	5837	3764	64.49	1.27484	-0.393811	1.33307e-92	4.02448e-92	n.s.	NA
chr2:127366567:127367610	RPL30	5837	5494	94.12	5800	99.37	33363	109529	30.46	5837	5356	91.76	5730	98.17	29126	88508	32.91	0.108192	2.45	0	4.5935	5837	5800	99.37	4.71397	5837	5730	98.17	4.47156	-0.242416	5.94396e-54	1.34744e-53	n.s.	NA
chr2:127367742:127368491	RPL30	5837	5748	98.48	5800	99.37	64649	109529	59.02	5837	5615	96.2	5730	98.17	54840	88508	61.96	0.0689922	2.94	0	4.5935	5837	5800	99.37	4.71397	5837	5730	98.17	4.47156	-0.242416	5.94396e-54	1.34744e-53	n.s.	NA
chr2:127368638:127369561	RPL30	5837	5264	90.18	5800	99.37	42704	109529	38.99	5837	4423	75.78	5730	98.17	37697	88508	42.59	0.124358	3.6	0	4.5935	5837	5800	99.37	4.71397	5837	5730	98.17	4.47156	-0.242416	5.94396e-54	1.34744e-53	n.s.	NA
chr2:127369614:127369691	RPL30	5837	4870	83.43	5800	99.37	34072	109529	31.11	5837	4010	68.7	5730	98.17	31115	88508	35.16	0.171372	4.05	0	4.5935	5837	5800	99.37	4.71397	5837	5730	98.17	4.47156	-0.242416	5.94396e-54	1.34744e-53	n.s.	NA
chr2:128186745:128189468	COX6C	5837	3924	67.23	5497	94.18	9191	27651	33.24	5837	3944	67.57	5213	89.31	8740	23937	36.51	0.131593	3.27	0	2.69129	5837	5497	94.18	2.76688	5837	5213	89.31	2.61159	-0.155293	7.88785e-08	1.02962e-07	n.s.	NA
chr2:128189608:128191451	COX6C	5837	4609	78.96	5497	94.18	11677	27651	42.23	5837	4299	73.65	5213	89.31	11056	23937	46.19	0.126448	3.96	0	2.69129	5837	5497	94.18	2.76688	5837	5213	89.31	2.61159	-0.155293	7.88785e-08	1.02962e-07	n.s.	NA
chr2:128497370:128498661	PABPC1	5837	3222	55.2	5678	97.28	5646	46620	12.11	5837	3385	57.99	5672	97.17	6601	48692	13.56	0.151343	1.45	0	3.5757	5837	5678	97.28	3.4598	5837	5672	97.17	3.69172	0.23192	1.66454e-59	4.00119e-59	n.s.	NA
chr2:128498758:128499040	PABPC1	5837	3630	62.19	5678	97.28	7909	46620	16.96	5837	3954	67.74	5672	97.17	9101	48692	18.69	0.132676	1.73	0	3.5757	5837	5678	97.28	3.4598	5837	5672	97.17	3.69172	0.23192	1.66454e-59	4.00119e-59	n.s.	NA
chr2:128499172:128499352	PABPC1	5837	3858	66.1	5678	97.28	8533	46620	18.3	5837	3749	64.23	5672	97.17	8492	48692	17.44	-0.0657622	-0.86	0	3.5757	5837	5678	97.28	3.4598	5837	5672	97.17	3.69172	0.23192	1.66454e-59	4.00119e-59	n.s.	NA
chr2:128499438:128499874	PABPC1	5837	2911	49.87	5678	97.28	5262	46620	11.29	5837	2754	47.18	5672	97.17	5040	48692	10.35	-0.114793	-0.94	0	3.5757	5837	5678	97.28	3.4598	5837	5672	97.17	3.69172	0.23192	1.66454e-59	4.00119e-59	n.s.	NA
chr2:128500030:128500734	PABPC1	5837	915	15.68	5678	97.28	1083	46620	2.32	5837	795	13.62	5672	97.17	959	48692	1.97	-0.16072	-0.35	0	3.5757	5837	5678	97.28	3.4598	5837	5672	97.17	3.69172	0.23192	1.66454e-59	4.00119e-59	n.s.	NA
chr2:132199456:132200095	EIF3E	5837	3555	60.9	4678	80.14	7000	12711	55.07	5837	3448	59.07	4354	74.59	6433	10638	60.47	0.132653	5.4	0	1.69853	5837	4678	80.14	1.75037	5837	4354	74.59	1.64284	-0.107531	1.53331e-05	1.85688e-05	up	NA
chr2:138489336:138490800	NDUFB9	5837	2254	38.62	3974	68.08	3305	8370	39.49	5837	1305	22.36	2880	49.34	1676	4666	35.92	-0.133163	-3.57	0	1.11201	5837	3974	68.08	1.29266	5837	2880	49.34	0.862732	-0.429923	2.28841e-117	8.62556e-117	n.s.	NA
chr2:145698796:145698905	RPLP1	5837	5819	99.69	5837	100	114115	344064	33.17	5837	5682	97.34	5826	99.81	93376	261515	35.71	0.103443	2.54	0	6.23531	5837	5837	100	6.43818	5837	5826	99.81	6.03205	-0.406129	5.15988e-110	1.91096e-109	n.s.	NA
chr2:145698981:145699084	RPLP1	5837	5831	99.9	5837	100	143050	344064	41.58	5837	5795	99.28	5826	99.81	115003	261515	43.98	0.0791077	2.4	0	6.23531	5837	5837	100	6.43818	5837	5826	99.81	6.03205	-0.406129	5.15988e-110	1.91096e-109	n.s.	NA
chr2:145699203:145699680	RPLP1	5837	5795	99.28	5837	100	77046	344064	22.39	5837	5740	98.34	5826	99.81	63075	261515	24.12	0.102945	1.73	0	6.23531	5837	5837	100	6.43818	5837	5826	99.81	6.03205	-0.406129	5.15988e-110	1.91096e-109	n.s.	NA
chr2:148866133:148866558	EEF1D	5837	4673	80.06	5771	98.87	15359	57635	26.65	5837	4571	78.31	5568	95.39	14354	50272	28.55	0.0958786	1.9	0	3.71033	5837	5771	98.87	3.8298	5837	5568	95.39	3.58651	-0.243287	1.27785e-14	1.82508e-14	n.s.	NA
chr2:148866754:148867102	EEF1D	5837	5593	95.82	5771	98.87	33772	57635	58.6	5837	5084	87.1	5568	95.39	30433	50272	60.54	0.0462121	1.94	0	3.71033	5837	5771	98.87	3.8298	5837	5568	95.39	3.58651	-0.243287	1.27785e-14	1.82508e-14	n.s.	NA
chr2:148867355:148868099	EEF1D	5837	2444	41.87	5771	98.87	4002	57635	6.94	5837	2144	36.73	5568	95.39	3782	50272	7.52	0.101714	0.58	0	3.71033	5837	5771	98.87	3.8298	5837	5568	95.39	3.58651	-0.243287	1.27785e-14	1.82508e-14	n.s.	NA
chr3:75022:75239	RPS27A	5837	4658	79.8	5833	99.93	21975	176759	12.43	5837	3911	67	5801	99.38	21015	150456	13.97	0.156615	1.54	0	5.36888	5837	5833	99.93	5.43791	5837	5801	99.38	5.29948	-0.138428	7.47314e-15	1.07216e-14	n.s.	NA
chr3:75295:75379	RPS27A	5837	5379	92.15	5833	99.93	45894	176759	25.96	5837	4654	79.73	5801	99.38	43416	150456	28.86	0.147394	2.9	0	5.36888	5837	5833	99.93	5.43791	5837	5801	99.38	5.29948	-0.138428	7.47314e-15	1.07216e-14	n.s.	NA
chr3:75466:76092	RPS27A	5837	5799	99.35	5833	99.93	88745	176759	50.21	5837	5619	96.27	5801	99.38	79656	150456	52.94	0.07493	2.73	0	5.36888	5837	5833	99.93	5.43791	5837	5801	99.38	5.29948	-0.138428	7.47314e-15	1.07216e-14	n.s.	NA
chr3:76225:76527	RPS27A	5837	5811	99.55	5833	99.93	106741	176759	60.39	5837	5772	98.89	5801	99.38	97362	150456	64.71	0.0981093	4.32	0	5.36888	5837	5833	99.93	5.43791	5837	5801	99.38	5.29948	-0.138428	7.47314e-15	1.07216e-14	n.s.	NA
chr3:2698433:2698780	SPTBN1	5837	706	12.1	4766	81.65	779	17247	4.52	5837	503	8.62	4117	70.53	548	10320	5.31	0.192972	0.79	0	1.80826	5837	4766	81.65	2.01458	5837	4117	70.53	1.56942	-0.44516	9.63301e-85	2.73939e-84	n.s.	NA
chr3:2698824:2701854	SPTBN1	5837	642	11	4766	81.65	705	17247	4.09	5837	466	7.98	4117	70.53	509	10320	4.93	0.220366	0.84	0	1.80826	5837	4766	81.65	2.01458	5837	4117	70.53	1.56942	-0.44516	9.63301e-85	2.73939e-84	n.s.	NA
chr3:2714030:2716161	SPTBN1	5837	785	13.45	4766	81.65	904	17247	5.24	5837	369	6.32	4117	70.53	388	10320	3.76	-0.390584	-1.48	0	1.80826	5837	4766	81.65	2.01458	5837	4117	70.53	1.56942	-0.44516	9.63301e-85	2.73939e-84	n.s.	NA
chr3:2742201:2743219	SPTBN1	5837	776	13.29	4766	81.65	923	17247	5.35	5837	347	5.94	4117	70.53	375	10320	3.63	-0.455744	-1.72	0	1.80826	5837	4766	81.65	2.01458	5837	4117	70.53	1.56942	-0.44516	9.63301e-85	2.73939e-84	n.s.	NA
chr3:10577046:10577296	RAB1B	5837	3384	57.97	5261	90.13	6045	19456	31.07	5837	3039	52.06	5154	88.3	4848	18054	26.85	-0.203547	-4.22	0	2.32983	5837	5261	90.13	2.31019	5837	5154	88.3	2.34987	0.0396722	0.000123543	0.000144929	n.s.	NA
chr3:10577429:10578467	RAB1B	5837	1954	33.48	5261	90.13	2742	19456	14.09	5837	1391	23.83	5154	88.3	1819	18054	10.08	-0.445635	-4.01	0	2.32983	5837	5261	90.13	2.31019	5837	5154	88.3	2.34987	0.0396722	0.000123543	0.000144929	n.s.	NA
chr3:10578564:10579919	RAB1B	5837	923	15.81	5261	90.13	1074	19456	5.52	5837	644	11.03	5154	88.3	732	18054	4.05	-0.368589	-1.47	0	2.32983	5837	5261	90.13	2.31019	5837	5154	88.3	2.34987	0.0396722	0.000123543	0.000144929	n.s.	NA
chr3:15648846:15650098	DSTN	5837	4358	74.66	5145	88.14	13906	27562	50.45	5837	4900	83.95	5579	95.58	21025	40142	52.38	0.0531282	1.93	0	2.95163	5837	5145	88.14	2.52481	5837	5579	95.58	3.34526	0.820447	0	0	n.s.	NA
chr3:15684406:15685518	CST3	5837	2538	43.48	4365	74.78	7404	21492	34.45	5837	2293	39.28	4258	72.95	4241	14011	30.27	-0.181006	-4.18	0	1.82612	5837	4365	74.78	1.88604	5837	4258	72.95	1.7647	-0.121339	0.953564	0.956567	n.s.	NA
chr3:16522200:16522680	EIF4A3	5837	781	13.38	3425	58.68	884	6314	14	5837	579	9.92	3241	55.53	640	5550	11.53	-0.259576	-2.47	0	1.03472	5837	3425	58.68	1.03384	5837	3241	55.53	1.03565	0.00181809	0.910571	0.917775	n.s.	NA
chr3:16522789:16522869	EIF4A3	5837	1883	32.26	3425	58.68	2584	6314	40.92	5837	1631	27.94	3241	55.53	2105	5550	37.93	-0.106756	-2.99	0	1.03472	5837	3425	58.68	1.03384	5837	3241	55.53	1.03565	0.00181809	0.910571	0.917775	n.s.	NA
chr3:16522998:16523201	EIF4A3	5837	2484	42.56	3425	58.68	3699	6314	58.58	5837	2399	41.1	3241	55.53	3474	5550	62.59	0.0939718	4.01	0	1.03472	5837	3425	58.68	1.03384	5837	3241	55.53	1.03565	0.00181809	0.910571	0.917775	n.s.	NA
chr3:16642177:16642937	SRSF7	5837	1710	29.3	4317	73.96	2431	13671	17.78	5837	1329	22.77	4127	70.7	1764	11035	15.99	-0.144511	-1.79	0	1.63608	5837	4317	73.96	1.66744	5837	4127	70.7	1.60328	-0.0641531	0.00436611	0.0048879	n.s.	NA
chr3:16642992:16645175	SRSF7	5837	2068	35.43	4317	73.96	3200	13671	23.41	5837	1303	22.32	4127	70.7	1734	11035	15.71	-0.546761	-7.7	0	1.63608	5837	4317	73.96	1.66744	5837	4127	70.7	1.60328	-0.0641531	0.00436611	0.0048879	down	NA
chr3:16642992:16645803	SRSF7	5837	648	11.1	4317	73.96	769	13671	5.63	5837	996	17.06	4127	70.7	1203	11035	10.9	0.843881	5.27	0	1.63608	5837	4317	73.96	1.66744	5837	4127	70.7	1.60328	-0.0641531	0.00436611	0.0048879	up	SRSF7
chr3:16645221:16645803	SRSF7	5837	2546	43.62	4317	73.96	4343	13671	31.77	5837	1745	29.9	4127	70.7	2448	11035	22.18	-0.499495	-9.59	0	1.63608	5837	4317	73.96	1.66744	5837	4127	70.7	1.60328	-0.0641531	0.00436611	0.0048879	down	NA
chr3:16645840:16646700	SRSF7	5837	3296	56.47	4317	73.96	6746	13671	49.35	5837	2854	48.89	4127	70.7	4929	11035	44.67	-0.140745	-4.68	0	1.63608	5837	4317	73.96	1.66744	5837	4127	70.7	1.60328	-0.0641531	0.00436611	0.0048879	n.s.	NA
chr3:17120956:17121625	PARP1	5837	1702	29.16	3542	60.68	2300	7535	30.52	5837	1158	19.84	2872	49.2	1438	5196	27.68	-0.136223	-2.84	0	1.03274	5837	3542	60.68	1.12595	5837	2872	49.2	0.917782	-0.208171	3.08232e-29	5.36459e-29	n.s.	NA
chr3:17241912:17244904	H3F3C	5837	3570	61.16	5711	97.84	7498	40335	18.59	5837	2844	48.72	5468	93.68	6020	30611	19.67	0.077421	1.08	0	3.17604	5837	5711	97.84	3.33107	5837	5468	93.68	3.01413	-0.316931	1.86379e-56	4.33298e-56	n.s.	NA
chr3:17357348:17359226	SRP9	5837	789	13.52	3874	66.37	894	8748	10.22	5837	458	7.85	3167	54.26	487	5661	8.6	-0.224966	-1.62	0	1.17791	5837	3874	66.37	1.29454	5837	3167	54.26	1.03525	-0.259295	2.9373e-40	5.8654e-40	n.s.	NA
chr3:18934149:18934760	EPRS	5837	695	11.91	4370	74.87	777	11693	6.65	5837	411	7.04	3816	65.38	444	8143	5.45	-0.246161	-1.2	0	1.46899	5837	4370	74.87	1.59073	5837	3816	65.38	1.32957	-0.261167	2.95816e-38	5.81589e-38	n.s.	NA
chr3:18934856:18935803	EPRS	5837	943	16.16	4370	74.87	1079	11693	9.23	5837	555	9.51	3816	65.38	609	8143	7.48	-0.27067	-1.75	0	1.46899	5837	4370	74.87	1.59073	5837	3816	65.38	1.32957	-0.261167	2.95816e-38	5.81589e-38	n.s.	NA
chr3:18935931:18936451	EPRS	5837	1193	20.44	4370	74.87	1476	11693	12.62	5837	772	13.23	3816	65.38	879	8143	10.79	-0.208163	-1.83	0	1.46899	5837	4370	74.87	1.59073	5837	3816	65.38	1.32957	-0.261167	2.95816e-38	5.81589e-38	n.s.	NA
chr3:18959354:18962545	EPRS	5837	688	11.79	4370	74.87	776	11693	6.64	5837	630	10.79	3816	65.38	702	8143	8.62	0.332464	1.98	0	1.46899	5837	4370	74.87	1.59073	5837	3816	65.38	1.32957	-0.261167	2.95816e-38	5.81589e-38	n.s.	NA
chr3:18962611:18962867	EPRS	5837	1262	21.62	4370	74.87	1542	11693	13.19	5837	1110	19.02	3816	65.38	1355	8143	16.64	0.313976	3.45	0	1.46899	5837	4370	74.87	1.59073	5837	3816	65.38	1.32957	-0.261167	2.95816e-38	5.81589e-38	n.s.	NA
chr3:19452671:19454702	TGFB2	5837	1544	26.45	3556	60.92	2013	7325	27.48	5837	1650	28.27	3292	56.4	3387	11122	30.45	0.143111	2.97	0	1.25709	5837	3556	60.92	1.18539	5837	3292	56.4	1.33454	0.149153	0.0216024	0.0234824	n.s.	NA
chr3:19454857:19455414	TGFB2	5837	877	15.02	3556	60.92	1039	7325	14.18	5837	748	12.81	3292	56.4	991	11122	8.91	-0.615215	-5.27	0	1.25709	5837	3556	60.92	1.18539	5837	3292	56.4	1.33454	0.149153	0.0216024	0.0234824	down	TGFB2
chr3:27254713:27259009	CALM2	5837	886	15.18	5008	85.8	1069	24355	4.39	5837	1086	18.61	5300	90.8	1293	26077	4.96	0.145027	0.57	0	2.55274	5837	5008	85.8	2.35483	5837	5300	90.8	2.73975	0.384919	4.25979e-73	1.12127e-72	n.s.	NA
chr3:27760747:27762885	MRPL33	5837	2850	48.83	4380	75.04	4943	12670	39.01	5837	1876	32.14	3498	59.93	2563	7005	36.59	-0.0900117	-2.42	0	1.46925	5837	4380	75.04	1.66851	5837	3498	59.93	1.21976	-0.448747	9.32823e-103	3.16068e-102	n.s.	NA
chr3:27762993:27765529	MRPL33	5837	2353	40.31	4380	75.04	3909	12670	30.85	5837	1282	21.96	3498	59.93	1716	7005	24.5	-0.320796	-6.35	0	1.46925	5837	4380	75.04	1.66851	5837	3498	59.93	1.21976	-0.448747	9.32823e-103	3.16068e-102	down	NA
chr3:27765549:27766111	MRPL33	5837	2300	39.4	4380	75.04	3832	12670	30.24	5837	1216	20.83	3498	59.93	1630	7005	23.27	-0.36422	-6.97	0	1.46925	5837	4380	75.04	1.66851	5837	3498	59.93	1.21976	-0.448747	9.32823e-103	3.16068e-102	down	NA
chr3:30393636:30394305	HSP90AB1	5837	644	11.03	5376	92.1	709	36134	1.96	5837	422	7.23	4789	82.05	461	17851	2.58	0.274362	0.62	0	2.58055	5837	5376	92.1	2.94306	5837	4789	82.05	2.17361	-0.769445	2.69866e-282	1.97591e-281	n.s.	NA
chr3:30395769:30396016	HSP90AB1	5837	683	11.7	5376	92.1	766	36134	2.12	5837	264	4.52	4789	82.05	282	17851	1.58	-0.274175	-0.54	0	2.58055	5837	5376	92.1	2.94306	5837	4789	82.05	2.17361	-0.769445	2.69866e-282	1.97591e-281	n.s.	NA
chr3:30397302:30397745	HSP90AB1	5837	2932	50.23	5376	92.1	6009	36134	16.63	5837	1865	31.95	4789	82.05	2688	17851	15.06	-0.134561	-1.57	0	2.58055	5837	5376	92.1	2.94306	5837	4789	82.05	2.17361	-0.769445	2.69866e-282	1.97591e-281	n.s.	NA
chr3:30397880:30398038	HSP90AB1	5837	3840	65.79	5376	92.1	9896	36134	27.39	5837	2431	41.65	4789	82.05	3937	17851	22.05	-0.300616	-5.34	0	2.58055	5837	5376	92.1	2.94306	5837	4789	82.05	2.17361	-0.769445	2.69866e-282	1.97591e-281	down	NA
chr3:30398199:30398418	HSP90AB1	5837	2568	44	5376	92.1	4623	36134	12.79	5837	1275	21.84	4789	82.05	1722	17851	9.65	-0.372769	-3.14	0	2.58055	5837	5376	92.1	2.94306	5837	4789	82.05	2.17361	-0.769445	2.69866e-282	1.97591e-281	n.s.	NA
chr3:34785461:34785906	HNRNPU	5837	831	14.24	4068	69.69	936	10186	9.19	5837	574	9.83	3884	66.54	614	8119	7.56	-0.251471	-1.63	0	1.40552	5837	4068	69.69	1.43254	5837	3884	66.54	1.37721	-0.0553259	0.00964983	0.0106718	n.s.	NA
chr3:34786036:34786385	HNRNPU	5837	1204	20.63	4068	69.69	1460	10186	14.33	5837	796	13.64	3884	66.54	901	8119	11.1	-0.341351	-3.23	0	1.40552	5837	4068	69.69	1.43254	5837	3884	66.54	1.37721	-0.0553259	0.00964983	0.0106718	n.s.	NA
chr3:34788010:34789223	HNRNPU	5837	812	13.91	4068	69.69	902	10186	8.86	5837	746	12.78	3884	66.54	820	8119	10.1	0.1709	1.24	0	1.40552	5837	4068	69.69	1.43254	5837	3884	66.54	1.37721	-0.0553259	0.00964983	0.0106718	n.s.	NA
chr3:34789296:34789682	HNRNPU	5837	1027	17.59	4068	69.69	1202	10186	11.8	5837	980	16.79	3884	66.54	1139	8119	14.03	0.231701	2.23	0	1.40552	5837	4068	69.69	1.43254	5837	3884	66.54	1.37721	-0.0553259	0.00964983	0.0106718	n.s.	NA
chr3:40088596:40088744	ACTA1	5837	1938	33.2	3129	53.61	9614	31013	31	5837	583	9.99	1807	30.96	800	3303	24.22	-0.343504	-6.78	0	1.24968	5837	3129	53.61	1.64357	5837	1807	30.96	0.567637	-1.07593	1.40233e-219	7.97574e-219	down	NA
chr3:40807382:40807801	PSMB1	5837	865	14.82	4779	81.87	1015	15564	6.52	5837	479	8.21	4343	74.4	534	10697	4.99	-0.328177	-1.53	0	1.78983	5837	4779	81.87	1.91653	5837	4343	74.4	1.6504	-0.266124	7.60762e-41	1.53843e-40	n.s.	NA
chr3:40807932:40809123	PSMB1	5837	2646	45.33	4779	81.87	4610	15564	29.62	5837	1891	32.4	4343	74.4	2821	10697	26.37	-0.161879	-3.25	0	1.78983	5837	4779	81.87	1.91653	5837	4343	74.4	1.6504	-0.266124	7.60762e-41	1.53843e-40	n.s.	NA
chr3:45688845:45689044	MRPL18	5837	3076	52.7	3881	66.49	5335	8467	63.01	5837	2531	43.36	3246	55.61	3780	5721	66.07	0.0673703	3.06	0	1.15565	5837	3881	66.49	1.26505	5837	3246	55.61	1.02485	-0.240198	8.43506e-37	1.61355e-36	n.s.	NA
chr3:45698702:45698920	TCP1	5837	1468	25.15	4751	81.39	1980	18413	10.75	5837	842	14.43	4174	71.51	1050	11947	8.79	-0.26328	-1.96	0	1.87486	5837	4751	81.39	2.04723	5837	4174	71.51	1.67866	-0.368572	5.97559e-63	1.48111e-62	n.s.	NA
chr3:45699085:45699324	TCP1	5837	3747	64.19	4751	81.39	8609	18413	46.76	5837	2798	47.94	4174	71.51	5251	11947	43.95	-0.0874817	-2.81	0	1.87486	5837	4751	81.39	2.04723	5837	4174	71.51	1.67866	-0.368572	5.97559e-63	1.48111e-62	n.s.	NA
chr3:56858881:56859430	RPS12	5837	5160	88.4	5807	99.49	25442	115996	21.93	5837	5360	91.83	5775	98.94	28928	125195	23.11	0.0723953	1.18	0	4.88269	5837	5807	99.49	4.8232	5837	5775	98.94	4.94251	0.119307	6.70383e-41	1.36433e-40	n.s.	NA
chr3:56859533:56860037	RPS12	5837	5755	98.6	5807	99.49	67882	115996	58.52	5837	5718	97.96	5775	98.94	77115	125195	61.6	0.0727881	3.08	0	4.88269	5837	5807	99.49	4.8232	5837	5775	98.94	4.94251	0.119307	6.70383e-41	1.36433e-40	n.s.	NA
chr3:56860141:56861633	RPS12	5837	5699	97.64	5807	99.49	52575	115996	45.32	5837	5494	94.12	5775	98.94	60906	125195	48.65	0.100158	3.33	0	4.88269	5837	5807	99.49	4.8232	5837	5775	98.94	4.94251	0.119307	6.70383e-41	1.36433e-40	n.s.	NA
chr3:56861751:56862199	RPS12	5837	5066	86.79	5807	99.49	40712	115996	35.1	5837	4304	73.74	5775	98.94	46968	125195	37.52	0.0936089	2.42	0	4.88269	5837	5807	99.49	4.8232	5837	5775	98.94	4.94251	0.119307	6.70383e-41	1.36433e-40	n.s.	NA
chr3:56862252:56862389	RPS12	5837	4816	82.51	5807	99.49	34342	115996	29.61	5837	4080	69.9	5775	98.94	40074	125195	32.01	0.1089	2.4	0	4.88269	5837	5807	99.49	4.8232	5837	5775	98.94	4.94251	0.119307	6.70383e-41	1.36433e-40	n.s.	NA
chr3:63305787:63309702	NUS1	5837	2320	39.75	3765	64.5	3470	8116	42.76	5837	1743	29.86	3311	56.72	2405	6047	39.77	-0.102105	-2.99	0	1.15346	5837	3765	64.5	1.21693	5837	3311	56.72	1.08128	-0.135649	6.31894e-13	8.78857e-13	n.s.	NA
chr3:64849601:64851111	HDAC2	5837	758	12.99	3735	63.99	859	7843	10.95	5837	467	8	3368	57.7	504	6122	8.23	-0.372608	-2.72	0	1.15287	5837	3735	63.99	1.20019	5837	3368	57.7	1.10038	-0.0998104	1.06248e-07	1.38123e-07	n.s.	NA
chr3:71501067:71502736	PNISR	5837	1082	18.54	3722	63.77	1273	7165	17.77	5837	917	15.71	3630	62.19	1033	6778	15.24	-0.208877	-2.53	0	1.23176	5837	3722	63.77	1.20063	5837	3630	62.19	1.26367	0.0630358	0.00554689	0.0061989	n.s.	NA
chr3:76893533:76898120	SYNCRIP	5837	793	13.59	3671	62.89	960	8364	11.48	5837	715	12.25	3899	66.8	835	9538	8.75	-0.356144	-2.73	0	1.36549	5837	3671	62.89	1.22632	5837	3899	66.8	1.49653	0.270216	1.27261e-34	2.3913e-34	n.s.	NA
chr3:80791153:80792485	COX7A2	5837	3543	60.7	5001	85.68	6729	19220	35.01	5837	3054	52.32	4673	80.06	5552	15019	36.97	0.0764624	1.96	0	2.08997	5837	5001	85.68	2.18153	5837	4673	80.06	1.99198	-0.189541	4.1882e-18	6.44416e-18	n.s.	NA
chr3:80792571:80793247	COX7A2	5837	4279	73.31	5001	85.68	10210	19220	53.12	5837	3917	67.11	4673	80.06	8512	15019	56.67	0.0916592	3.55	0	2.08997	5837	5001	85.68	2.18153	5837	4673	80.06	1.99198	-0.189541	4.1882e-18	6.44416e-18	n.s.	NA
chr3:80805066:80807466	COL12A1	5837	510	8.74	1969	33.73	618	4170	14.82	5837	643	11.02	4472	76.61	812	35257	2.3	-2.26121	-12.52	0	1.96554	5837	1969	33.73	0.632639	5837	4472	76.61	2.55241	1.91977	0	0	down	COL12A1
chr3:81507008:81507307	EEF1A1	5837	5507	94.35	5834	99.95	74913	256493	29.21	5837	4957	84.92	5832	99.91	62242	221848	28.06	-0.0559915	-1.15	0	5.91214	5837	5834	99.95	5.94353	5837	5832	99.91	5.88073	-0.0627943	1.78096e-05	2.14862e-05	n.s.	NA
chr3:87011253:87011904	DST	5837	615	10.54	3653	62.58	696	10297	6.76	5837	311	5.33	3014	51.64	334	6163	5.42	-0.273483	-1.34	0	1.23009	5837	3653	62.58	1.37651	5837	3014	51.64	1.05264	-0.323873	1.2833e-48	2.76169e-48	n.s.	NA
chr3:93709169:93709761	RPS7	5837	3180	54.48	5802	99.4	6455	104511	6.18	5837	2697	46.21	5747	98.46	6184	81244	7.61	0.262029	1.43	0	4.48772	5837	5802	99.4	4.62341	5837	5747	98.46	4.35074	-0.272662	1.72541e-80	4.75795e-80	n.s.	NA
chr3:93709844:93710266	RPS7	5837	3844	65.86	5802	99.4	9905	104511	9.48	5837	3226	55.27	5747	98.46	9180	81244	11.3	0.23102	1.82	0	4.48772	5837	5802	99.4	4.62341	5837	5747	98.46	4.35074	-0.272662	1.72541e-80	4.75795e-80	n.s.	NA
chr3:93710339:93711821	RPS7	5837	4185	71.7	5802	99.4	13002	104511	12.44	5837	3424	58.66	5747	98.46	11221	81244	13.81	0.140039	1.37	0	4.48772	5837	5802	99.4	4.62341	5837	5747	98.46	4.35074	-0.272662	1.72541e-80	4.75795e-80	n.s.	NA
chr3:93711966:93713582	RPS7	5837	5617	96.23	5802	99.4	49317	104511	47.19	5837	5134	87.96	5747	98.46	39721	81244	48.89	0.0500169	1.7	0	4.48772	5837	5802	99.4	4.62341	5837	5747	98.46	4.35074	-0.272662	1.72541e-80	4.75795e-80	n.s.	NA
chr3:93713648:93715347	RPS7	5837	5740	98.34	5802	99.4	66823	104511	63.94	5837	5544	94.98	5747	98.46	53505	81244	65.86	0.042036	1.92	0	4.48772	5837	5802	99.4	4.62341	5837	5747	98.46	4.35074	-0.272662	1.72541e-80	4.75795e-80	n.s.	NA
chr3:93715499:93716094	RPS7	5837	5506	94.33	5802	99.4	35045	104511	33.53	5837	5403	92.56	5747	98.46	30584	81244	37.64	0.162245	4.11	0	4.48772	5837	5802	99.4	4.62341	5837	5747	98.46	4.35074	-0.272662	1.72541e-80	4.75795e-80	n.s.	NA
chr3:96928237:96929009	PDIA6	5837	448	7.68	3340	57.22	482	6689	7.21	5837	724	12.4	3683	63.1	820	8242	9.95	0.415477	2.74	0	1.18164	5837	3340	57.22	1.05006	5837	3683	63.1	1.30097	0.250914	7.21767e-39	1.42784e-38	n.s.	NA
chr3:108856115:108856874	CDC5L	5837	719	12.32	4190	71.78	783	9656	8.11	5837	430	7.37	3829	65.6	462	8018	5.76	-0.430428	-2.35	0	1.4014	5837	4190	71.78	1.4334	5837	3829	65.6	1.36638	-0.0670175	0.000175908	0.000205226	n.s.	NA
chr3:108857037:108857770	CDC5L	5837	1658	28.41	4190	71.78	2126	9656	22.02	5837	1216	20.83	3829	65.6	1465	8018	18.27	-0.256531	-3.75	0	1.4014	5837	4190	71.78	1.4334	5837	3829	65.6	1.36638	-0.0670175	0.000175908	0.000205226	n.s.	NA
chr4:178478:178833	MSN	5837	464	7.95	3293	56.42	511	7109	7.19	5837	626	10.72	4213	72.18	714	13596	5.25	-0.390007	-1.94	0	1.43265	5837	3293	56.42	1.05514	5837	4213	72.18	1.72773	0.672599	8.0527e-186	4.07109e-185	n.s.	NA
chr4:178981:179436	MSN	5837	1178	20.18	3293	56.42	1486	7109	20.9	5837	1466	25.12	4213	72.18	2103	13596	15.47	-0.41109	-5.43	0	1.43265	5837	3293	56.42	1.05514	5837	4213	72.18	1.72773	0.672599	8.0527e-186	4.07109e-185	down	NA
chr4:179534:180870	MSN	5837	1282	21.96	3293	56.42	1747	7109	24.57	5837	1755	30.07	4213	72.18	2872	13596	21.12	-0.209101	-3.45	0	1.43265	5837	3293	56.42	1.05514	5837	4213	72.18	1.72773	0.672599	8.0527e-186	4.07109e-185	n.s.	NA
chr4:1675744:1675821	PIN4	5837	2868	49.13	4524	77.51	4400	10958	40.15	5837	2961	50.73	4261	73	4866	10734	45.33	0.171054	5.18	0	1.62665	5837	4524	77.51	1.62248	5837	4261	73	1.63108	0.00859701	0.0222038	0.0240951	up	NA
chr4:1675942:1676029	PIN4	5837	2618	44.85	4524	77.51	3841	10958	35.05	5837	2653	45.45	4261	73	4289	10734	39.96	0.184216	4.91	0	1.62665	5837	4524	77.51	1.62248	5837	4261	73	1.63108	0.00859701	0.0222038	0.0240951	n.s.	NA
chr4:1889871:1890058	RPS4Y1	5837	1968	33.72	5815	99.62	2835	92819	3.05	5837	1692	28.99	5722	98.03	2577	72600	3.55	0.167945	0.5	0	4.38007	5837	5815	99.62	4.51655	5837	5722	98.03	4.24138	-0.275171	6.62604e-79	1.8115e-78	n.s.	NA
chr4:1890157:1890964	RPS4Y1	5837	3900	66.82	5815	99.62	10919	92819	11.76	5837	3164	54.21	5722	98.03	9129	72600	12.57	0.0887924	0.81	0	4.38007	5837	5815	99.62	4.51655	5837	5722	98.03	4.24138	-0.275171	6.62604e-79	1.8115e-78	n.s.	NA
chr4:1891838:1892538	RPS4Y1	5837	5719	97.98	5815	99.62	51144	92819	55.1	5837	5604	96.01	5722	98.03	42926	72600	59.13	0.100084	4.03	0	4.38007	5837	5815	99.62	4.51655	5837	5722	98.03	4.24138	-0.275171	6.62604e-79	1.8115e-78	n.s.	NA
chr4:1985228:1985664	TMSB15B	5837	3833	65.67	5810	99.54	17070	215766	7.91	5837	2409	41.27	5757	98.63	4923	69029	7.13	-0.13217	-0.78	0	4.68605	5837	5810	99.54	5.24862	5837	5757	98.63	4.11831	-1.13031	0	0	n.s.	NA
chr4:2121476:2122199	DKC1	5837	1220	20.9	4071	69.74	1543	11397	13.54	5837	1032	17.68	4185	71.7	1220	10955	11.14	-0.260259	-2.4	0	1.56963	5837	4071	69.74	1.50756	5837	4185	71.7	1.63	0.122444	1.29418e-08	1.71391e-08	n.s.	NA
chr4:2122319:2122861	DKC1	5837	2312	39.61	4071	69.74	3538	11397	31.04	5837	2185	37.43	4185	71.7	3111	10955	28.4	-0.124058	-2.64	0	1.56963	5837	4071	69.74	1.50756	5837	4185	71.7	1.63	0.122444	1.29418e-08	1.71391e-08	n.s.	NA
chr4:3497584:3500013	MBNL3	5837	1045	17.9	3595	61.59	1241	7548	16.44	5837	1459	25	4160	71.27	1785	9226	19.35	0.222629	2.91	0	1.36526	5837	3595	61.59	1.18327	5837	4160	71.27	1.52253	0.339263	4.6224e-62	1.13249e-61	n.s.	NA
chr4:3500088:3501478	MBNL3	5837	1047	17.94	3595	61.59	1229	7548	16.28	5837	1400	23.98	4160	71.27	1676	9226	18.17	0.149747	1.89	0	1.36526	5837	3595	61.59	1.18327	5837	4160	71.27	1.52253	0.339263	4.6224e-62	1.13249e-61	n.s.	NA
chr4:12861281:12863405	ATRX	5837	664	11.38	4408	75.52	726	12211	5.95	5837	623	10.67	4577	78.41	666	13480	4.94	-0.22655	-1.01	0	1.78166	5837	4408	75.52	1.64769	5837	4577	78.41	1.91068	0.262994	6.40714e-33	1.16278e-32	n.s.	NA
chr4:12902330:12903774	COX7B	5837	3358	57.53	5311	90.99	6301	18841	33.44	5837	2534	43.41	4819	82.56	4181	13904	30.07	-0.148563	-3.37	0	2.15858	5837	5311	90.99	2.30225	5837	4819	82.56	2.00024	-0.302016	1.80398e-48	3.86915e-48	n.s.	NA
chr4:12903903:12904506	COX7B	5837	4771	81.74	5311	90.99	12377	18841	65.69	5837	4321	74.03	4819	82.56	9657	13904	69.45	0.0791293	3.76	0	2.15858	5837	5311	90.99	2.30225	5837	4819	82.56	2.00024	-0.302016	1.80398e-48	3.86915e-48	n.s.	NA
chr4:16388502:16389496	MCTS1	5837	3106	53.21	4242	72.67	5482	11498	47.68	5837	2531	43.36	3817	65.39	4052	9416	43.03	-0.144842	-4.65	0	1.48739	5837	4242	72.67	1.53154	5837	3817	65.39	1.43832	-0.0932275	0.000103992	0.000122673	n.s.	NA
chr4:16389631:16390740	MCTS1	5837	1336	22.89	4242	72.67	1732	11498	15.06	5837	965	16.53	3817	65.39	1182	9416	12.55	-0.245179	-2.51	0	1.48739	5837	4242	72.67	1.53154	5837	3817	65.39	1.43832	-0.0932275	0.000103992	0.000122673	n.s.	NA
chr4:16502077:16502306	RPL39L	5837	4924	84.36	5799	99.35	44815	120309	37.25	5837	4074	69.8	5729	98.15	41783	107761	38.77	0.0562208	1.52	0	4.78332	5837	5799	99.35	4.83583	5837	5729	98.15	4.73017	-0.105658	0.43087	0.444837	n.s.	NA
chr4:16502411:16504070	RPL39L	5837	5560	95.25	5799	99.35	39080	120309	32.48	5837	5111	87.56	5729	98.15	39271	107761	36.44	0.161281	3.96	0	4.78332	5837	5799	99.35	4.83583	5837	5729	98.15	4.73017	-0.105658	0.43087	0.444837	n.s.	NA
chr4:16561444:16561990	SLC25A5	5837	2287	39.18	4446	76.17	4216	14994	28.12	5837	1699	29.11	4085	69.98	2464	10081	24.44	-0.194912	-3.68	0	1.64227	5837	4446	76.17	1.75079	5837	4085	69.98	1.52415	-0.226638	4.10654e-22	6.58908e-22	n.s.	NA
chr4:16562132:16562237	SLC25A5	5837	931	15.95	4446	76.17	1242	14994	8.28	5837	598	10.24	4085	69.98	665	10081	6.6	-0.288125	-1.68	0	1.64227	5837	4446	76.17	1.75079	5837	4085	69.98	1.52415	-0.226638	4.10654e-22	6.58908e-22	n.s.	NA
chr4:17647254:17647720	HMGB3	5837	1741	29.83	4143	70.98	2540	12546	20.25	5837	1487	25.48	4082	69.93	1935	10571	18.3	-0.138862	-1.95	0	1.56982	5837	4143	70.98	1.57043	5837	4082	69.93	1.5692	-0.00123104	0.85046	0.858547	n.s.	NA
chr4:33236377:33236742	RPS3A	5837	1378	23.61	5830	99.88	1709	140291	1.22	5837	1471	25.2	5813	99.59	1946	118326	1.64	0.249978	0.42	0	5.05195	5837	5830	99.88	5.09714	5837	5813	99.59	5.00662	-0.090527	8.13018e-13	1.12831e-12	n.s.	NA
chr4:33236847:33237706	RPS3A	5837	1370	23.47	5830	99.88	1717	140291	1.22	5837	1329	22.77	5813	99.59	1779	118326	1.5	0.171368	0.28	0	5.05195	5837	5830	99.88	5.09714	5837	5813	99.59	5.00662	-0.090527	8.13018e-13	1.12831e-12	n.s.	NA
chr4:33237895:33238053	RPS3A	5837	4450	76.24	5830	99.88	19083	140291	13.6	5837	3781	64.78	5813	99.59	17522	118326	14.81	0.114869	1.21	0	5.05195	5837	5830	99.88	5.09714	5837	5813	99.59	5.00662	-0.090527	8.13018e-13	1.12831e-12	n.s.	NA
chr4:33238263:33238819	RPS3A	5837	5804	99.43	5830	99.88	93273	140291	66.49	5837	5759	98.66	5813	99.59	80069	118326	67.67	0.0250062	1.18	0	5.05195	5837	5830	99.88	5.09714	5837	5813	99.59	5.00662	-0.090527	8.13018e-13	1.12831e-12	n.s.	NA
chr4:33238930:33239488	RPS3A	5837	5780	99.02	5830	99.88	72827	140291	51.91	5837	5757	98.63	5813	99.59	66418	118326	56.13	0.110708	4.22	0	5.05195	5837	5830	99.88	5.09714	5837	5813	99.59	5.00662	-0.090527	8.13018e-13	1.12831e-12	n.s.	NA
chr4:37708513:37710013	RPL34	5837	5665	97.05	5823	99.76	43963	129316	34	5837	5593	95.82	5780	99.02	42067	112855	37.28	0.129236	3.28	0	4.92748	5837	5823	99.76	5.02077	5837	5780	99.02	4.83348	-0.187291	1.36206e-17	2.07567e-17	n.s.	NA
chr4:37710118:37710908	RPL34	5837	5787	99.14	5823	99.76	65660	129316	50.77	5837	5679	97.29	5780	99.02	60778	112855	53.85	0.0833753	3.08	0	4.92748	5837	5823	99.76	5.02077	5837	5780	99.02	4.83348	-0.187291	1.36206e-17	2.07567e-17	n.s.	NA
chr4:38402351:38403998	AIMP1	5837	852	14.6	3791	64.95	1000	8313	12.03	5837	675	11.56	3527	60.42	758	7010	10.81	-0.141828	-1.22	0	1.22581	5837	3791	64.95	1.24618	5837	3527	60.42	1.2039	-0.0422804	0.0141392	0.0155288	n.s.	NA
chr4:38405789:38407983	AIMP1	5837	898	15.38	3791	64.95	1184	8313	14.24	5837	933	15.98	3527	60.42	1159	7010	16.53	0.201963	2.29	0	1.22581	5837	3791	64.95	1.24618	5837	3527	60.42	1.2039	-0.0422804	0.0141392	0.0155288	n.s.	NA
chr4:38408954:38427516	AIMP1	5837	1598	27.38	3791	64.95	2091	8313	25.15	5837	1246	21.35	3527	60.42	1547	7010	22.07	-0.180793	-3.08	0	1.22581	5837	3791	64.95	1.24618	5837	3527	60.42	1.2039	-0.0422804	0.0141392	0.0155288	n.s.	NA
chr4:44394193:44396743	SPCS3	5837	900	15.42	4298	73.63	1040	10749	9.68	5837	666	11.41	4016	68.8	776	9153	8.48	-0.171953	-1.2	0	1.47764	5837	4298	73.63	1.51054	5837	4016	68.8	1.44243	-0.0681076	0.00633258	0.00705219	n.s.	NA
chr4:44788389:44788885	USO1	5837	594	10.18	3896	66.75	669	10091	6.63	5837	178	3.05	2647	45.35	187	3955	4.73	-0.413148	-1.9	0	1.17457	5837	3896	66.75	1.43701	5837	2647	45.35	0.788305	-0.648706	6.2202e-193	3.2746e-192	n.s.	NA
chr4:46402743:46402863	HNRNPDL	5837	939	16.09	3909	66.97	1101	9130	12.06	5837	533	9.13	3519	60.29	579	7101	8.15	-0.513311	-3.91	0	1.26571	5837	3909	66.97	1.31612	5837	3519	60.29	1.2097	-0.10642	1.01634e-07	1.32395e-07	n.s.	NA
chr4:46403026:46403449	HNRNPDL	5837	1252	21.45	3909	66.97	1629	9130	17.84	5837	873	14.96	3519	60.29	1025	7101	14.43	-0.288061	-3.41	0	1.26571	5837	3909	66.97	1.31612	5837	3519	60.29	1.2097	-0.10642	1.01634e-07	1.32395e-07	n.s.	NA
chr4:49726638:49727971	CG-16	5837	2353	40.31	3686	63.15	9312	29289	31.79	5837	553	9.47	1661	28.46	721	2644	27.27	-0.213984	-4.52	0	1.47134	5837	3686	63.15	1.91184	5837	1661	28.46	0.493811	-1.41803	0	0	n.s.	NA
chr4:49728052:49728190	CG-16	5837	2349	40.24	3686	63.15	8189	29289	27.96	5837	523	8.96	1661	28.46	680	2644	25.72	-0.116142	-2.24	0	1.47134	5837	3686	63.15	1.91184	5837	1661	28.46	0.493811	-1.41803	0	0	n.s.	NA
chr4:49728363:49728821	CG-16	5837	3192	54.69	3686	63.15	15441	29289	52.72	5837	1189	20.37	1661	28.46	1629	2644	61.61	0.220934	8.89	0	1.47134	5837	3686	63.15	1.91184	5837	1661	28.46	0.493811	-1.41803	0	0	up	NA
chr4:54539728:54539970	RPL7L1	5837	1216	20.83	3802	65.14	1486	8505	17.47	5837	793	13.59	3423	58.64	890	6751	13.18	-0.381326	-4.29	0	1.21538	5837	3802	65.14	1.25735	5837	3423	58.64	1.16876	-0.0885919	3.73304e-06	4.59951e-06	n.s.	NA
chr4:59946537:59947448	ADH4	5837	2676	45.85	3623	62.07	4276	7290	58.66	5837	2446	41.91	3234	55.41	3643	5896	61.79	0.0737708	3.13	0	1.08988	5837	3623	62.07	1.13937	5837	3234	55.41	1.03444	-0.104928	2.00161e-08	2.6398e-08	n.s.	NA
chr4:60155047:60155182	H2AFZ	5837	2394	41.01	4745	81.29	4549	21310	21.35	5837	1516	25.97	4030	69.04	2263	11584	19.54	-0.121839	-1.81	0	1.88024	5837	4745	81.29	2.11748	5837	4030	69.04	1.60091	-0.516568	6.18802e-106	2.16581e-105	n.s.	NA
chr4:60155313:60155745	H2AFZ	5837	720	12.34	4745	81.29	876	21310	4.11	5837	372	6.37	4030	69.04	404	11584	3.49	-0.186608	-0.62	0	1.88024	5837	4745	81.29	2.11748	5837	4030	69.04	1.60091	-0.516568	6.18802e-106	2.16581e-105	n.s.	NA
chr4:60914337:60915682	UBE2D3	5837	767	13.14	3759	64.4	873	7130	12.24	5837	569	9.75	3465	59.36	633	6435	9.84	-0.288538	-2.4	0	1.15176	5837	3759	64.4	1.15728	5837	3465	59.36	1.14578	-0.0115035	0.797768	0.809201	n.s.	NA
chr4:69289360:69289772	RPL9	5837	1724	29.54	5801	99.38	2411	107678	2.24	5837	1550	26.55	5742	98.37	2424	86643	2.8	0.230006	0.56	0	4.55122	5837	5801	99.38	4.66515	5837	5742	98.37	4.43613	-0.22902	1.50544e-50	3.25073e-50	n.s.	NA
chr4:69289820:69289901	RPL9	5837	1961	33.6	5801	99.38	2907	107678	2.7	5837	1745	29.9	5742	98.37	2914	86643	3.36	0.236803	0.66	0	4.55122	5837	5801	99.38	4.66515	5837	5742	98.37	4.43613	-0.22902	1.50544e-50	3.25073e-50	n.s.	NA
chr4:69290018:69290889	RPL9	5837	2754	47.18	5801	99.38	5065	107678	4.7	5837	2366	40.53	5742	98.37	4738	86643	5.47	0.182804	0.77	0	4.55122	5837	5801	99.38	4.66515	5837	5742	98.37	4.43613	-0.22902	1.50544e-50	3.25073e-50	n.s.	NA
chr4:69290986:69291294	RPL9	5837	4439	76.05	5801	99.38	18519	107678	17.2	5837	3666	62.81	5742	98.37	16510	86643	19.06	0.140383	1.86	0	4.55122	5837	5801	99.38	4.66515	5837	5742	98.37	4.43613	-0.22902	1.50544e-50	3.25073e-50	n.s.	NA
chr4:69291428:69293405	RPL9	5837	5666	97.07	5801	99.38	54613	107678	50.72	5837	5291	90.65	5742	98.37	46172	86643	53.29	0.0699642	2.57	0	4.55122	5837	5801	99.38	4.66515	5837	5742	98.37	4.43613	-0.22902	1.50544e-50	3.25073e-50	n.s.	NA
chr4:69293487:69293776	RPL9	5837	5744	98.41	5801	99.38	68779	107678	63.87	5837	5612	96.15	5742	98.37	57582	86643	66.46	0.0564809	2.59	0	4.55122	5837	5801	99.38	4.66515	5837	5742	98.37	4.43613	-0.22902	1.50544e-50	3.25073e-50	n.s.	NA
chr4:69293896:69295055	RPL9	5837	5499	94.21	5801	99.38	40818	107678	37.91	5837	5485	93.97	5742	98.37	36903	86643	42.59	0.163856	4.68	0	4.55122	5837	5801	99.38	4.66515	5837	5742	98.37	4.43613	-0.22902	1.50544e-50	3.25073e-50	n.s.	NA
chr4:85314653:85325892	ATOH8	5837	3558	60.96	4590	78.64	9119	24284	37.55	5837	616	10.55	1361	23.32	805	2436	33.05	-0.179076	-4.5	0	1.76499	5837	4590	78.64	2.15873	5837	1361	23.32	0.437068	-1.72167	0	0	n.s.	NA
chr4:85326085:85333954	ATOH8	5837	3666	62.81	4590	78.64	13216	24284	54.42	5837	904	15.49	1361	23.32	1405	2436	57.68	0.0824622	3.26	0	1.76499	5837	4590	78.64	2.15873	5837	1361	23.32	0.437068	-1.72167	0	0	n.s.	NA
chr4:91044120:91044306	NOP56	5837	696	11.92	4822	82.61	794	19168	4.14	5837	374	6.41	4454	76.31	411	17271	2.38	-0.604745	-1.76	0	2.08476	5837	4822	82.61	2.10848	5837	4454	76.31	2.05908	-0.0493974	0.573415	0.588189	n.s.	NOP56
chr4:91044408:91044682	NOP56	5837	1558	26.69	4822	82.61	2017	19168	10.52	5837	1077	18.45	4454	76.31	1349	17271	7.81	-0.386927	-2.71	0	2.08476	5837	4822	82.61	2.10848	5837	4454	76.31	2.05908	-0.0493974	0.573415	0.588189	n.s.	NA
chr4:91045144:91045319	NOP56	5837	1800	30.84	4822	82.61	2845	19168	14.84	5837	1769	30.31	4454	76.31	2854	17271	16.52	0.14543	1.68	0	2.08476	5837	4822	82.61	2.10848	5837	4454	76.31	2.05908	-0.0493974	0.573415	0.588189	n.s.	NA
chr5:202549:202618	PPP1CA	5837	4020	68.87	4945	84.72	9246	16161	57.21	5837	2922	50.06	4147	71.05	5022	9257	54.25	-0.0752926	-2.96	0	1.77721	5837	4945	84.72	2.01329	5837	4147	71.05	1.4957	-0.51759	4.03461e-152	1.80989e-151	n.s.	NA
chr5:346061:346149	SDHAF2	5837	2973	50.93	3933	67.38	4585	8035	57.06	5837	2315	39.66	3091	52.96	3286	5342	61.51	0.106542	4.45	0	1.14044	5837	3933	67.38	1.27163	5837	3091	52.96	0.973511	-0.298122	2.81845e-56	6.52856e-56	n.s.	NA
chr5:485983:486828	TMEM258	5837	2933	50.25	4629	79.3	4935	13701	36.02	5837	3124	53.52	4453	76.29	5443	13666	39.83	0.141325	3.81	0	1.81337	5837	4629	79.3	1.78324	5837	4453	76.29	1.84469	0.0614484	7.55251e-07	9.6219e-07	n.s.	NA
chr5:486992:487065	TMEM258	5837	3076	52.7	4629	79.3	5180	13701	37.81	5837	3021	51.76	4453	76.29	5727	13666	41.91	0.144885	4.1	0	1.81337	5837	4629	79.3	1.78324	5837	4453	76.29	1.84469	0.0614484	7.55251e-07	9.6219e-07	n.s.	NA
chr5:534597:534671	NDUFS8	5837	3684	63.11	4418	75.69	6909	11029	62.64	5837	2902	49.72	3602	61.71	4993	7446	67.06	0.0968733	4.42	0	1.42197	5837	4418	75.69	1.57495	5837	3602	61.71	1.23433	-0.340618	6.84673e-64	1.70366e-63	n.s.	NA
chr5:572595:573045	CHURC1	5837	4742	81.24	5295	90.71	13385	21346	62.7	5837	3778	64.73	4501	77.11	7615	11805	64.51	0.0404218	1.81	0	2.11422	5837	5295	90.71	2.40436	5837	4501	77.11	1.77288	-0.631478	2.20624e-214	1.22207e-213	n.s.	NA
chr5:5778134:5778631	EIF3M	5837	3521	60.32	5004	85.73	6861	16621	41.28	5837	2830	48.48	4606	78.91	4914	12569	39.1	-0.0763731	-2.18	0	1.94925	5837	5004	85.73	2.05793	5837	4606	78.91	1.83117	-0.22676	2.18529e-27	3.73198e-27	n.s.	NA
chr5:9624125:9626115	IPO7	5837	914	15.66	4196	71.89	1055	10111	10.43	5837	595	10.19	3732	63.94	676	7711	8.77	-0.226395	-1.66	0	1.38071	5837	4196	71.89	1.45694	5837	3732	63.94	1.29501	-0.161927	3.60406e-15	5.22958e-15	n.s.	NA
chr5:9635291:9635654	IPO7	5837	1625	27.84	4196	71.89	2213	10111	21.89	5837	1629	27.91	3732	63.94	2250	7711	29.18	0.398875	7.29	0	1.38071	5837	4196	71.89	1.45694	5837	3732	63.94	1.29501	-0.161927	3.60406e-15	5.22958e-15	up	NA
chr5:9635732:9637012	IPO7	5837	2692	46.12	4196	71.89	4342	10111	42.94	5837	2459	42.13	3732	63.94	3777	7711	48.98	0.185816	6.04	0	1.38071	5837	4196	71.89	1.45694	5837	3732	63.94	1.29501	-0.161927	3.60406e-15	5.22958e-15	up	NA
chr5:9637741:9640439	IPO7	5837	1186	20.32	4196	71.89	1464	10111	14.48	5837	864	14.8	3732	63.94	1009	7711	13.09	-0.135734	-1.39	0	1.38071	5837	4196	71.89	1.45694	5837	3732	63.94	1.29501	-0.161927	3.60406e-15	5.22958e-15	n.s.	NA
chr5:9818191:9819141	TMEM9B	5837	1628	27.89	4132	70.79	2445	11480	21.3	5837	652	11.17	2834	48.55	733	4407	16.63	-0.339011	-4.67	0	1.24282	5837	4132	70.79	1.51255	5837	2834	48.55	0.849552	-0.662993	2.36959e-223	1.37221e-222	n.s.	NA
chr5:9819277:9822180	TMEM9B	5837	3266	55.95	4132	70.79	6701	11480	58.37	5837	1867	31.99	2834	48.55	2466	4407	55.96	-0.059785	-2.41	0	1.24282	5837	4132	70.79	1.51255	5837	2834	48.55	0.849552	-0.662993	2.36959e-223	1.37221e-222	n.s.	NA
chr5:9990917:9991194	RPL27A	5837	4811	82.42	5831	99.9	33011	122505	26.95	5837	4001	68.55	5782	99.06	29120	102212	28.49	0.0773775	1.54	0	4.81944	5837	5831	99.9	4.91645	5837	5782	99.06	4.72161	-0.194837	3.19106e-30	5.6464e-30	n.s.	NA
chr5:9991259:9991539	RPL27A	5837	5030	86.17	5831	99.9	41073	122505	33.53	5837	4224	72.37	5782	99.06	35808	102212	35.03	0.0613483	1.5	0	4.81944	5837	5831	99.9	4.91645	5837	5782	99.06	4.72161	-0.194837	3.19106e-30	5.6464e-30	n.s.	NA
chr5:9991616:9992421	RPL27A	5837	5523	94.62	5831	99.9	39044	122505	31.87	5837	4876	83.54	5782	99.06	34717	102212	33.97	0.0893463	2.1	0	4.81944	5837	5831	99.9	4.91645	5837	5782	99.06	4.72161	-0.194837	3.19106e-30	5.6464e-30	n.s.	NA
chr5:9992597:9993721	RPL27A	5837	5780	99.02	5831	99.9	70822	122505	57.81	5837	5721	98.01	5782	99.06	63814	102212	62.43	0.109104	4.62	0	4.81944	5837	5831	99.9	4.91645	5837	5782	99.06	4.72161	-0.194837	3.19106e-30	5.6464e-30	n.s.	NA
chr5:11952620:11953150	RPS13	5837	4954	84.87	5814	99.61	19582	99505	19.68	5837	4952	84.84	5749	98.49	18512	81636	22.68	0.195433	3	0	4.49189	5837	5814	99.61	4.59117	5837	5749	98.49	4.39149	-0.199683	2.09182e-35	3.96575e-35	n.s.	NA
chr5:11953252:11953764	RPS13	5837	5754	98.58	5814	99.61	61115	99505	61.42	5837	5679	97.29	5749	98.49	53342	81636	65.34	0.0878707	3.92	0	4.49189	5837	5814	99.61	4.59117	5837	5749	98.49	4.39149	-0.199683	2.09182e-35	3.96575e-35	n.s.	NA
chr5:11953935:11954391	RPS13	5837	5422	92.89	5814	99.61	33564	99505	33.73	5837	4798	82.2	5749	98.49	29342	81636	35.94	0.0890015	2.21	0	4.49189	5837	5814	99.61	4.59117	5837	5749	98.49	4.39149	-0.199683	2.09182e-35	3.96575e-35	n.s.	NA
chr5:11953935:11955832	RPS13	5837	666	11.41	5814	99.61	815	99505	0.82	5837	111	1.9	5749	98.49	123	81636	0.15	-0.662305	-0.67	0	4.49189	5837	5814	99.61	4.59117	5837	5749	98.49	4.39149	-0.199683	2.09182e-35	3.96575e-35	n.s.	RPS13
chr5:11954471:11955832	RPS13	5837	4575	78.38	5814	99.61	24241	99505	24.36	5837	3787	64.88	5749	98.49	21129	81636	25.88	0.0839784	1.52	0	4.49189	5837	5814	99.61	4.59117	5837	5749	98.49	4.39149	-0.199683	2.09182e-35	3.96575e-35	n.s.	NA
chr5:11955882:11956214	RPS13	5837	4321	74.03	5814	99.61	18905	99505	19	5837	3546	60.75	5749	98.49	16422	81636	20.12	0.0786098	1.12	0	4.49189	5837	5814	99.61	4.59117	5837	5749	98.49	4.39149	-0.199683	2.09182e-35	3.96575e-35	n.s.	NA
chr5:12757537:12758394	LDHA	5837	398	6.82	2772	47.49	513	9518	5.39	5837	900	15.42	3695	63.3	1219	27808	4.38	-0.24821	-1.01	0	1.64643	5837	2772	47.49	1.09249	5837	3695	63.3	2.06199	0.969497	8.92736e-184	4.47774e-183	n.s.	NA
chr5:12758513:12758913	LDHA	5837	496	8.5	2772	47.49	624	9518	6.56	5837	1055	18.07	3695	63.3	1483	27808	5.33	-0.256181	-1.23	0	1.64643	5837	2772	47.49	1.09249	5837	3695	63.3	2.06199	0.969497	8.92736e-184	4.47774e-183	n.s.	NA
chr5:13345885:13346360	PHLDA2	5837	2072	35.5	3246	55.61	6963	17575	39.62	5837	4066	69.66	4994	85.56	21057	47559	44.28	0.156684	4.66	0	2.36069	5837	3246	55.61	1.37655	5837	4994	85.56	3.00035	1.6238	0	0	n.s.	NA
chr5:13824065:13824374	CD81	5837	2576	44.13	4427	75.84	4253	11994	35.46	5837	2174	37.25	4078	69.86	3417	10382	32.91	-0.104604	-2.55	0	1.61288	5837	4427	75.84	1.65402	5837	4078	69.86	1.56821	-0.0858041	0.00217212	0.00246639	n.s.	NA
chr5:13824471:13825319	CD81	5837	1974	33.82	4427	75.84	2978	11994	24.83	5837	1573	26.95	4078	69.86	2261	10382	21.78	-0.18128	-3.05	0	1.61288	5837	4427	75.84	1.65402	5837	4078	69.86	1.56821	-0.0858041	0.00217212	0.00246639	n.s.	NA
chr5:14195503:14203359	MRPL23	5837	2284	39.13	3808	65.24	3332	7764	42.92	5837	1786	30.6	3348	57.36	2377	5913	40.2	-0.0922337	-2.72	0	1.14669	5837	3808	65.24	1.21203	5837	3348	57.36	1.07238	-0.139652	1.95904e-13	2.76085e-13	n.s.	NA
chr5:14203434:14205200	MRPL23	5837	1242	21.28	3808	65.24	1523	7764	19.62	5837	886	15.18	3348	57.36	1038	5913	17.55	-0.152625	-2.07	0	1.14669	5837	3808	65.24	1.21203	5837	3348	57.36	1.07238	-0.139652	1.95904e-13	2.76085e-13	n.s.	NA
chr5:14207578:14210029	TNNT3	5837	2411	41.31	3712	63.59	12231	50167	24.38	5837	694	11.89	2581	44.22	959	5414	17.71	-0.439883	-6.67	0	1.73908	5837	3712	63.59	2.3211	5837	2581	44.22	0.902027	-1.41907	2.24253e-249	1.38689e-248	down	NA
chr5:14210071:14213028	TNNT3	5837	2085	35.72	3712	63.59	8058	50167	16.06	5837	478	8.19	2581	44.22	610	5414	11.27	-0.475482	-4.79	0	1.73908	5837	3712	63.59	2.3211	5837	2581	44.22	0.902027	-1.41907	2.24253e-249	1.38689e-248	n.s.	NA
chr5:14213120:14213930	TNNT3	5837	1478	25.32	3712	63.59	3575	50167	7.13	5837	267	4.57	2581	44.22	299	5414	5.52	-0.318383	-1.61	0	1.73908	5837	3712	63.59	2.3211	5837	2581	44.22	0.902027	-1.41907	2.24253e-249	1.38689e-248	n.s.	NA
chr5:14214041:14214230	TNNT3	5837	1525	26.13	3712	63.59	3713	50167	7.4	5837	284	4.87	2581	44.22	317	5414	5.86	-0.292181	-1.54	0	1.73908	5837	3712	63.59	2.3211	5837	2581	44.22	0.902027	-1.41907	2.24253e-249	1.38689e-248	n.s.	NA
chr5:14214345:14214597	TNNT3	5837	1666	28.54	3712	63.59	4416	50167	8.8	5837	306	5.24	2581	44.22	354	5414	6.54	-0.378217	-2.26	0	1.73908	5837	3712	63.59	2.3211	5837	2581	44.22	0.902027	-1.41907	2.24253e-249	1.38689e-248	n.s.	NA
chr5:14214676:14214978	TNNT3	5837	1477	25.3	3712	63.59	3416	50167	6.81	5837	239	4.09	2581	44.22	276	5414	5.1	-0.356513	-1.71	0	1.73908	5837	3712	63.59	2.3211	5837	2581	44.22	0.902027	-1.41907	2.24253e-249	1.38689e-248	n.s.	NA
chr5:14265496:14267955	LSP1P1	5837	1346	23.06	3436	58.87	2002	13274	15.08	5837	1824	31.25	4485	76.84	2979	17686	16.84	0.149848	1.76	0	1.78109	5837	3436	58.87	1.46324	5837	4485	76.84	2.02459	0.561347	1.22469e-93	3.75061e-93	n.s.	NA
chr5:14268046:14269944	LSP1P1	5837	1226	21	3436	58.87	1779	13274	13.4	5837	1553	26.61	4485	76.84	2150	17686	12.16	-0.129909	-1.24	0	1.78109	5837	3436	58.87	1.46324	5837	4485	76.84	2.02459	0.561347	1.22469e-93	3.75061e-93	n.s.	NA
chr5:14291659:14291994	TNNI2	5837	3804	65.17	4387	75.16	48021	82533	58.18	5837	1909	32.71	2903	49.73	3476	6863	50.65	-0.196341	-7.53	0	2.22321	5837	4387	75.16	2.99802	5837	2903	49.73	1.05231	-1.94571	0	0	down	NA
chr5:14292172:14292290	TNNI2	5837	2748	47.08	4387	75.16	14028	82533	17	5837	752	12.88	2903	49.73	998	6863	14.54	-0.21201	-2.46	0	2.22321	5837	4387	75.16	2.99802	5837	2903	49.73	1.05231	-1.94571	0	0	n.s.	NA
chr5:14292381:14292784	TNNI2	5837	1822	31.21	4387	75.16	4505	82533	5.46	5837	275	4.71	2903	49.73	308	6863	4.49	-0.234728	-0.97	0	2.22321	5837	4387	75.16	2.99802	5837	2903	49.73	1.05231	-1.94571	0	0	n.s.	NA
chr5:15989021:15989451	RPLP2	5837	5720	98	5829	99.86	46421	188509	24.63	5837	5694	97.55	5821	99.73	49928	179365	27.84	0.170238	3.21	0	5.58992	5837	5829	99.86	5.59404	5837	5821	99.73	5.58579	-0.00824513	1.29553e-06	1.63094e-06	n.s.	NA
chr5:15989551:15991205	RPLP2	5837	5812	99.57	5829	99.86	81375	188509	43.17	5837	5780	99.02	5821	99.73	84975	179365	47.38	0.131344	4.21	0	5.58992	5837	5829	99.86	5.59404	5837	5821	99.73	5.58579	-0.00824513	1.29553e-06	1.63094e-06	n.s.	NA
chr5:15991255:15992955	RPLP2	5837	5805	99.45	5829	99.86	74521	188509	39.53	5837	5768	98.82	5821	99.73	76863	179365	42.85	0.113587	3.32	0	5.58992	5837	5829	99.86	5.59404	5837	5821	99.73	5.58579	-0.00824513	1.29553e-06	1.63094e-06	n.s.	NA
chr5:15993080:15993521	RPLP2	5837	5749	98.49	5829	99.86	105451	188509	55.94	5837	5468	93.68	5821	99.73	103651	179365	57.79	0.0461283	1.85	0	5.58992	5837	5829	99.86	5.59404	5837	5821	99.73	5.58579	-0.00824513	1.29553e-06	1.63094e-06	n.s.	NA
chr5:16334631:16334963	RNH1	5837	1000	17.13	4404	75.45	1232	15063	8.18	5837	587	10.06	4041	69.23	650	9843	6.6	-0.272495	-1.58	0	1.64887	5837	4404	75.45	1.76582	5837	4041	69.23	1.52141	-0.244412	1.83542e-26	3.08486e-26	n.s.	NA
chr5:16996284:16997008	FTH1	5837	5516	94.5	5814	99.61	44799	98604	45.43	5837	4970	85.15	5730	98.17	41491	88017	47.14	0.0521789	1.71	0	4.47891	5837	5814	99.61	4.56659	5837	5730	98.17	4.38994	-0.176656	3.10476e-07	3.98737e-07	n.s.	NA
chr5:16997135:16998621	FTH1	5837	4252	72.85	5814	99.61	14702	98604	14.91	5837	3594	61.57	5730	98.17	14389	88017	16.35	0.125002	1.44	0	4.47891	5837	5814	99.61	4.56659	5837	5730	98.17	4.38994	-0.176656	3.10476e-07	3.98737e-07	n.s.	NA
chr5:16998769:17000251	FTH1	5837	2245	38.46	5814	99.61	3155	98604	3.2	5837	1940	33.24	5730	98.17	3029	88017	3.44	0.0801703	0.24	0	4.47891	5837	5814	99.61	4.56659	5837	5730	98.17	4.38994	-0.176656	3.10476e-07	3.98737e-07	n.s.	NA
chr5:17786726:17791536	CCND1	5837	1107	18.97	3212	55.03	1482	7700	19.25	5837	723	12.39	3091	52.96	900	7894	11.4	-0.707582	-7.85	0	1.12388	5837	3212	55.03	1.077	5837	3091	52.96	1.17259	0.0955832	0.0246306	0.0266379	down	CCND1
chr5:23117435:23117952	PSMC3	5837	830	14.22	4736	81.14	985	14423	6.83	5837	322	5.52	3525	60.39	337	6320	5.33	-0.306807	-1.5	0	1.55375	5837	4736	81.14	1.86427	5837	3525	60.39	1.13656	-0.727707	1.51247e-282	1.12028e-281	n.s.	NA
chr5:23118050:23118197	PSMC3	5837	1993	34.14	4736	81.14	3038	14423	21.06	5837	975	16.7	3525	60.39	1145	6320	18.12	-0.20635	-2.94	0	1.55375	5837	4736	81.14	1.86427	5837	3525	60.39	1.13656	-0.727707	1.51247e-282	1.12028e-281	n.s.	NA
chr5:23118602:23118704	PSMC3	5837	3587	61.45	4736	81.14	6898	14423	47.83	5837	2352	40.29	3525	60.39	3280	6320	51.9	0.1155	4.07	0	1.55375	5837	4736	81.14	1.86427	5837	3525	60.39	1.13656	-0.727707	1.51247e-282	1.12028e-281	n.s.	NA
chr5:23885219:23885291	MDK	5837	1343	23.01	3486	59.72	2109	11547	18.26	5837	887	15.2	3482	59.65	1363	11523	11.83	-0.586087	-6.43	0	1.41188	5837	3486	59.72	1.38316	5837	3482	59.65	1.44063	0.0574715	0.210132	0.219074	down	MDK
chr5:24827707:24829383	RTF1	5837	2692	46.12	3415	58.51	3979	6079	65.45	5837	2555	43.77	3238	55.47	3661	5366	68.23	0.0591281	2.78	0	1.01919	5837	3415	58.51	1.02016	5837	3238	55.47	1.01817	-0.00198895	0.913687	0.919461	n.s.	NA
chr5:29846918:29847167	THBS1	5837	134	2.3	2252	38.58	150	12036	1.25	5837	699	11.98	3888	66.61	1021	68249	1.5	0.152003	0.25	0	2.03674	5837	2252	38.58	0.950689	5837	3888	66.61	2.66581	1.71512	0	0	n.s.	NA
chr5:32483556:32484570	ACTC1	5837	3062	52.46	5474	93.78	25217	352649	7.15	5837	836	14.32	4911	84.14	1235	25375	4.87	-0.47344	-2.28	0	3.7194	5837	5474	93.78	4.87712	5837	4911	84.14	2.42896	-2.44816	0	0	n.s.	NA
chr5:32484753:32485106	ACTC1	5837	4794	82.13	5474	93.78	181741	352649	51.54	5837	3341	57.24	4911	84.14	10353	25375	40.8	-0.329913	-10.74	0	3.7194	5837	5474	93.78	4.87712	5837	4911	84.14	2.42896	-2.44816	0	0	down	NA
chr5:36373567:36374576	PSMA6	5837	766	13.12	4774	81.79	862	15784	5.46	5837	330	5.65	4067	69.68	345	9095	3.79	-0.431509	-1.67	0	1.70792	5837	4774	81.79	1.91829	5837	4067	69.68	1.46097	-0.45732	3.98456e-120	1.54766e-119	n.s.	NA
chr5:36374659:36374909	PSMA6	5837	1252	21.45	4774	81.79	1526	15784	9.67	5837	641	10.98	4067	69.68	707	9095	7.77	-0.282911	-1.9	0	1.70792	5837	4774	81.79	1.91829	5837	4067	69.68	1.46097	-0.45732	3.98456e-120	1.54766e-119	n.s.	NA
chr5:36378517:36380003	PSMA6	5837	3846	65.89	4774	81.79	8380	15784	53.09	5837	3134	53.69	4067	69.68	5214	9095	57.33	0.108876	4.24	0	1.70792	5837	4774	81.79	1.91829	5837	4067	69.68	1.46097	-0.45732	3.98456e-120	1.54766e-119	n.s.	NA
chr5:37814715:37816182	PNN	5837	893	15.3	3850	65.96	997	8585	11.61	5837	647	11.08	3565	61.08	714	7175	9.95	-0.203637	-1.66	0	1.27605	5837	3850	65.96	1.28865	5837	3565	61.08	1.26244	-0.0262047	0.0919421	0.0969654	n.s.	NA
chr5:39564717:39564852	SLIRP	5837	3851	65.98	4687	80.3	8397	13233	63.45	5837	2821	48.33	3913	67.04	4898	8194	59.78	-0.0845837	-3.67	0	1.59427	5837	4687	80.3	1.78274	5837	3913	67.04	1.36852	-0.414213	4.45484e-96	1.38426e-95	n.s.	NA
chr5:39564717:39565671	SLIRP	5837	631	10.81	4687	80.3	682	13233	5.15	5837	328	5.62	3913	67.04	344	8194	4.2	-0.242075	-0.95	0	1.59427	5837	4687	80.3	1.78274	5837	3913	67.04	1.36852	-0.414213	4.45484e-96	1.38426e-95	n.s.	NA
chr5:39565780:39567066	SLIRP	5837	2971	50.9	4687	80.3	5046	13233	38.13	5837	2393	41	3913	67.04	3519	8194	42.95	0.167588	4.82	0	1.59427	5837	4687	80.3	1.78274	5837	3913	67.04	1.36852	-0.414213	4.45484e-96	1.38426e-95	n.s.	NA
chr5:44006741:44008173	PSMC1	5837	1445	24.76	3696	63.32	1946	8095	24.04	5837	761	13.04	2743	46.99	885	4278	20.69	-0.207205	-3.35	0	1.0389	5837	3696	63.32	1.20526	5837	2743	46.99	0.814742	-0.390516	6.21533e-96	1.92193e-95	n.s.	NA
chr5:44008329:44009118	PSMC1	5837	3270	56.02	3696	63.32	6114	8095	75.53	5837	2369	40.59	2743	46.99	3373	4278	78.85	0.061267	3.32	0	1.0389	5837	3696	63.32	1.20526	5837	2743	46.99	0.814742	-0.390516	6.21533e-96	1.92193e-95	n.s.	NA
chr5:44066343:44068289	CALM1	5837	2124	36.39	5532	94.77	3199	36772	8.7	5837	2034	34.85	5600	95.94	3194	42677	7.48	-0.19392	-1.22	0	3.25524	5837	5532	94.77	3.05578	5837	5600	95.94	3.45227	0.396485	4.42553e-148	1.94418e-147	n.s.	NA
chr5:44068397:44069769	CALM1	5837	3458	59.24	5532	94.77	7821	36772	21.27	5837	3277	56.14	5600	95.94	7653	42677	17.93	-0.234427	-3.34	0	3.25524	5837	5532	94.77	3.05578	5837	5600	95.94	3.45227	0.396485	4.42553e-148	1.94418e-147	n.s.	NA
chr5:44069906:44070125	CALM1	5837	4662	79.87	5532	94.77	15229	36772	41.41	5837	4796	82.17	5600	95.94	16782	42677	39.32	-0.0729088	-2.09	0	3.25524	5837	5532	94.77	3.05578	5837	5600	95.94	3.45227	0.396485	4.42553e-148	1.94418e-147	n.s.	NA
chr5:44775505:44776515	NDUFB1	5837	609	10.43	5291	90.65	680	20992	3.24	5837	329	5.64	4750	81.38	353	13693	2.58	-0.244105	-0.66	0	2.2008	5837	5291	90.65	2.41891	5837	4750	81.38	1.95784	-0.461073	4.66904e-127	1.84732e-126	n.s.	NA
chr5:49630022:49630227	DYNC1H1	5837	794	13.6	3896	66.75	905	8839	10.24	5837	522	8.94	3610	61.85	575	7245	7.94	-0.330295	-2.3	0	1.28077	5837	3896	66.75	1.31406	5837	3610	61.85	1.24485	-0.0692149	0.00197382	0.00224522	n.s.	NA
chr5:49667367:49667758	DYNC1H1	5837	1492	25.56	3896	66.75	1913	8839	21.64	5837	1394	23.88	3610	61.85	1802	7245	24.87	0.192406	3.23	0	1.28077	5837	3896	66.75	1.31406	5837	3610	61.85	1.24485	-0.0692149	0.00197382	0.00224522	n.s.	NA
chr5:49679174:49679347	HSP90AA1	5837	2699	46.24	5485	93.97	5131	102889	4.99	5837	1864	31.93	4768	81.69	3098	53707	5.77	0.1766	0.78	0	3.59465	5837	5485	93.97	4.06968	5837	4768	81.69	3.04818	-1.0215	4.53122e-196	2.40532e-195	n.s.	NA
chr5:49681075:49681197	HSP90AA1	5837	2348	40.23	5485	93.97	3863	102889	3.75	5837	1205	20.64	4768	81.69	1613	53707	3	-0.247928	-0.75	0	3.59465	5837	5485	93.97	4.06968	5837	4768	81.69	3.04818	-1.0215	4.53122e-196	2.40532e-195	n.s.	NA
chr5:49681389:49681520	HSP90AA1	5837	625	10.71	5485	93.97	693	102889	0.67	5837	246	4.21	4768	81.69	261	53707	0.49	-0.164536	-0.18	0	3.59465	5837	5485	93.97	4.06968	5837	4768	81.69	3.04818	-1.0215	4.53122e-196	2.40532e-195	n.s.	NA
chr5:49682595:49683069	HSP90AA1	5837	3684	63.11	5485	93.97	13997	102889	13.6	5837	2679	45.9	4768	81.69	7846	53707	14.61	0.0965022	1.01	0	3.59465	5837	5485	93.97	4.06968	5837	4768	81.69	3.04818	-1.0215	4.53122e-196	2.40532e-195	n.s.	NA
chr5:49683204:49683624	HSP90AA1	5837	4665	79.92	5485	93.97	30508	102889	29.65	5837	3511	60.15	4768	81.69	14413	53707	26.84	-0.138728	-2.81	0	3.59465	5837	5485	93.97	4.06968	5837	4768	81.69	3.04818	-1.0215	4.53122e-196	2.40532e-195	n.s.	NA
chr5:49683992:49684082	HSP90AA1	5837	1293	22.15	5485	93.97	1746	102889	1.7	5837	515	8.82	4768	81.69	612	53707	1.14	-0.335349	-0.56	0	3.59465	5837	5485	93.97	4.06968	5837	4768	81.69	3.04818	-1.0215	4.53122e-196	2.40532e-195	n.s.	NA
chr5:50412733:50412977	EIF5	5837	1641	28.11	5154	88.3	2194	26585	8.25	5837	1115	19.1	5012	85.87	1424	25386	5.61	-0.484803	-2.64	0	2.54028	5837	5154	88.3	2.51238	5837	5012	85.87	2.56896	0.0565805	0.00123381	0.00140849	n.s.	NA
chr5:50413060:50413294	EIF5	5837	2461	42.16	5154	88.3	3884	26585	14.61	5837	1896	32.48	5012	85.87	2790	25386	10.99	-0.380639	-3.62	0	2.54028	5837	5154	88.3	2.51238	5837	5012	85.87	2.56896	0.0565805	0.00123381	0.00140849	n.s.	NA
chr5:50413889:50414605	EIF5	5837	984	16.86	5154	88.3	1185	26585	4.46	5837	818	14.01	5012	85.87	971	25386	3.82	-0.179868	-0.64	0	2.54028	5837	5154	88.3	2.51238	5837	5012	85.87	2.56896	0.0565805	0.00123381	0.00140849	n.s.	NA
chr5:50416183:50416416	EIF5	5837	629	10.78	5154	88.3	685	26585	2.58	5837	490	8.39	5012	85.87	535	25386	2.11	-0.203045	-0.47	0	2.54028	5837	5154	88.3	2.51238	5837	5012	85.87	2.56896	0.0565805	0.00123381	0.00140849	n.s.	NA
chr5:50416552:50417022	EIF5	5837	2386	40.88	5154	88.3	3773	26585	14.19	5837	2078	35.6	5012	85.87	3140	25386	12.37	-0.184122	-1.82	0	2.54028	5837	5154	88.3	2.51238	5837	5012	85.87	2.56896	0.0565805	0.00123381	0.00140849	n.s.	NA
chr5:50514358:50514932	CKB	5837	3131	53.64	4102	70.28	13283	31811	41.76	5837	1410	24.16	2670	45.74	2839	7697	36.88	-0.174826	-4.88	0	1.73745	5837	4102	70.28	2.21568	5837	2670	45.74	1.00273	-1.21295	0	0	n.s.	NA
chr5:50515123:50515860	CKB	5837	1239	21.23	4102	70.28	2031	31811	6.38	5837	320	5.48	2670	45.74	394	7697	5.12	-0.270089	-1.26	0	1.73745	5837	4102	70.28	2.21568	5837	2670	45.74	1.00273	-1.21295	0	0	n.s.	NA
chr5:55466120:55466635	PSMA3	5837	3743	64.13	4547	77.9	8344	14811	56.34	5837	3117	53.4	3914	67.05	5161	8522	60.56	0.102451	4.22	0	1.60655	5837	4547	77.9	1.79874	5837	3914	67.05	1.38329	-0.415446	6.49115e-99	2.12044e-98	n.s.	NA
chr5:55466907:55468663	PSMA3	5837	3517	60.25	4547	77.9	7501	14811	50.64	5837	2556	43.79	3914	67.05	4077	8522	47.84	-0.0804258	-2.8	0	1.60655	5837	4547	77.9	1.79874	5837	3914	67.05	1.38329	-0.415446	6.49115e-99	2.12044e-98	n.s.	NA
chr5:55468711:55470938	PSMA3	5837	3013	51.62	4547	77.9	5906	14811	39.88	5837	1964	33.65	3914	67.05	2979	8522	34.96	-0.185002	-4.92	0	1.60655	5837	4547	77.9	1.79874	5837	3914	67.05	1.38329	-0.415446	6.49115e-99	2.12044e-98	n.s.	NA
chr5:55471005:55471693	PSMA3	5837	2094	35.87	4547	77.9	3324	14811	22.44	5837	1272	21.79	3914	67.05	1662	8522	19.5	-0.193349	-2.94	0	1.60655	5837	4547	77.9	1.79874	5837	3914	67.05	1.38329	-0.415446	6.49115e-99	2.12044e-98	n.s.	NA
chr5:55471767:55472327	PSMA3	5837	1253	21.47	4547	77.9	1597	14811	10.78	5837	649	11.12	3914	67.05	743	8522	8.72	-0.277311	-2.06	0	1.60655	5837	4547	77.9	1.79874	5837	3914	67.05	1.38329	-0.415446	6.49115e-99	2.12044e-98	n.s.	NA
chr5:57737706:57737786	RPS29	5837	4949	84.79	5823	99.76	15380	89033	17.27	5837	5106	87.48	5724	98.06	18142	90912	19.96	0.198162	2.69	0	4.54317	5837	5823	99.76	4.5458	5837	5724	98.06	4.54049	-0.00530711	4.97586e-20	7.84559e-20	n.s.	NA
chr5:57737887:57738011	RPS29	5837	5815	99.62	5823	99.76	78316	89033	87.96	5837	5691	97.5	5724	98.06	78764	90912	86.64	-0.0215673	-1.32	0	4.54317	5837	5823	99.76	4.5458	5837	5724	98.06	4.54049	-0.00530711	4.97586e-20	7.84559e-20	n.s.	NA
chr5:58243728:58246746	C5H14orf166	5837	2158	36.97	4541	77.8	3130	11953	26.19	5837	1406	24.09	3794	65	1825	7519	24.27	-0.10565	-1.92	0	1.49276	5837	4541	77.8	1.66468	5837	3794	65	1.287	-0.377683	2.80176e-85	8.00322e-85	n.s.	NA
chr5:58246796:58247519	C5H14orf166	5837	2830	48.48	4541	77.8	4639	11953	38.81	5837	1908	32.69	3794	65	2676	7519	35.59	-0.121681	-3.22	0	1.49276	5837	4541	77.8	1.66468	5837	3794	65	1.287	-0.377683	2.80176e-85	8.00322e-85	n.s.	NA
chr5:58379959:58380246	PSMC6	5837	999	17.11	4056	69.49	1175	9314	12.62	5837	505	8.65	3112	53.32	548	5260	10.42	-0.254164	-2.2	0	1.19709	5837	4056	69.49	1.36833	5837	3112	53.32	0.973903	-0.394423	3.99835e-93	1.21283e-92	n.s.	NA
chr5:58427823:58438891	FERMT2	5837	834	14.29	3947	67.62	993	11076	8.97	5837	954	16.34	3887	66.59	1267	9528	13.3	0.52035	4.33	0	1.44845	5837	3947	67.62	1.46125	5837	3887	66.59	1.43546	-0.0257861	0.421081	0.436144	n.s.	NA
chr5:58439126:58449018	FERMT2	5837	3177	54.43	3947	67.62	6884	11076	62.15	5837	2959	50.69	3887	66.59	5126	9528	53.8	-0.204607	-8.35	0	1.44845	5837	3947	67.62	1.46125	5837	3887	66.59	1.43546	-0.0257861	0.421081	0.436144	down	NA
chr5:58944922:58945961	FKBP3	5837	3335	57.14	5385	92.26	7535	28622	26.33	5837	1730	29.64	4313	73.89	2453	10320	23.77	-0.141892	-2.56	0	2.2221	5837	5385	92.26	2.7013	5837	4313	73.89	1.6238	-1.0775	0	0	n.s.	NA
chr5:58946030:58947040	FKBP3	5837	4391	75.23	5385	92.26	12906	28622	45.09	5837	2716	46.53	4313	73.89	4488	10320	43.49	-0.0509727	-1.6	0	2.2221	5837	5385	92.26	2.7013	5837	4313	73.89	1.6238	-1.0775	0	0	n.s.	NA
chr6:3826483:3827269	GHITM	5837	1599	27.39	4348	74.49	2025	10874	18.62	5837	1157	19.82	3549	60.8	1333	6532	20.41	0.12596	1.79	0	1.37547	5837	4348	74.49	1.54422	5837	3549	60.8	1.16872	-0.375504	1.6583e-82	4.59276e-82	n.s.	NA
chr6:11287134:11287432	HNRNPH3	5837	3124	53.52	5038	86.31	5667	22932	24.71	5837	2400	41.12	4791	82.08	3784	16806	22.52	-0.128442	-2.19	0	2.24251	5837	5038	86.31	2.32861	5837	4791	82.08	2.15197	-0.176638	5.97323e-15	8.62799e-15	n.s.	NA
chr6:12222501:12223530	PPA1	5837	632	10.83	4025	68.96	696	10164	6.85	5837	269	4.61	2866	49.1	285	5044	5.65	-0.239338	-1.2	0	1.20065	5837	4025	68.96	1.4108	5837	2866	49.1	0.905515	-0.505287	1.77225e-141	7.57669e-141	n.s.	NA
chr6:14000435:14001236	RPS24	5837	5591	95.79	5824	99.78	40482	122469	33.05	5837	5556	95.19	5763	98.73	38835	102358	37.94	0.193598	4.89	0	4.78814	5837	5824	99.78	4.92223	5837	5763	98.73	4.65263	-0.269603	3.27632e-34	6.10239e-34	n.s.	NA
chr6:14001276:14002956	RPS24	5837	4096	70.17	5824	99.78	17024	122469	13.9	5837	2027	34.73	5763	98.73	2837	102358	2.77	-1.98268	-11.13	0	4.78814	5837	5824	99.78	4.92223	5837	5763	98.73	4.65263	-0.269603	3.27632e-34	6.10239e-34	down	RPS24
chr6:14001276:14003803	RPS24	5837	5031	86.19	5824	99.78	39489	122469	32.24	5837	5653	96.85	5763	98.73	51279	102358	50.1	0.620403	17.86	0	4.78814	5837	5824	99.78	4.92223	5837	5763	98.73	4.65263	-0.269603	3.27632e-34	6.10239e-34	up	RPS24
chr6:14002975:14003803	RPS24	5837	3762	64.45	5824	99.78	19030	122469	15.54	5837	1122	19.22	5763	98.73	1499	102358	1.46	-2.74923	-14.08	0	4.78814	5837	5824	99.78	4.92223	5837	5763	98.73	4.65263	-0.269603	3.27632e-34	6.10239e-34	down	RPS24
chr6:14003915:14004419	RPS24	5837	5805	99.45	5824	99.78	83091	122469	67.85	5837	5716	97.93	5763	98.73	77197	102358	75.42	0.150494	7.57	0	4.78814	5837	5824	99.78	4.92223	5837	5763	98.73	4.65263	-0.269603	3.27632e-34	6.10239e-34	up	NA
chr6:14004630:14004956	RPS24	5837	5175	88.66	5824	99.78	35153	122469	28.7	5837	4446	76.17	5763	98.73	36000	102358	35.17	0.284331	6.47	0	4.78814	5837	5824	99.78	4.92223	5837	5763	98.73	4.65263	-0.269603	3.27632e-34	6.10239e-34	up	NA
chr6:14005023:14006155	RPS24	5837	4963	85.03	5824	99.78	26787	122469	21.87	5837	4227	72.42	5763	98.73	27667	102358	27.03	0.293515	5.16	0	4.78814	5837	5824	99.78	4.92223	5837	5763	98.73	4.65263	-0.269603	3.27632e-34	6.10239e-34	up	NA
chr6:15693648:15694473	VDAC2	5837	2216	37.96	5399	92.5	3403	28587	11.9	5837	1687	28.9	5199	89.07	2404	21954	10.95	-0.11036	-0.95	0	2.63418	5837	5399	92.5	2.74014	5837	5199	89.07	2.52415	-0.215987	8.25853e-32	1.48188e-31	n.s.	NA
chr6:18248559:18249274	NDUFB8	5837	3661	62.72	4313	73.89	7372	11446	64.41	5837	2537	43.46	3128	53.59	3859	5712	67.56	0.0678559	3.15	0	1.31552	5837	4313	73.89	1.55457	5837	3128	53.59	0.985922	-0.568644	1.07212e-182	5.33547e-182	n.s.	NA
chr6:20481923:20483374	ANKRD1	5837	1861	31.88	3480	59.62	6171	35709	17.28	5837	367	6.29	1945	33.32	527	3996	13.19	-0.365391	-4.09	0	1.48921	5837	3480	59.62	1.9623	5837	1945	33.32	0.642765	-1.31953	2.56822e-297	2.0197e-296	n.s.	NA
chr6:23663134:23663239	NPM3	5837	1110	19.02	4256	72.91	1502	19213	7.82	5837	817	14	3963	67.89	1135	18485	6.14	-0.304855	-1.68	0	1.88454	5837	4256	72.91	1.86815	5837	3963	67.89	1.90215	0.0339934	0.0236443	0.0256147	n.s.	NA
chr6:24042118:24042189	MRPL43	5837	2863	49.05	4851	83.11	4368	14017	31.16	5837	2479	42.47	4316	73.94	4040	11339	35.63	0.187758	4.47	0	1.79334	5837	4851	83.11	1.88667	5837	4316	73.94	1.68844	-0.198227	6.36275e-17	9.53664e-17	n.s.	NA
chr6:24563025:24563111	USMG5	5837	2589	44.35	4137	70.88	3816	8881	42.97	5837	2101	35.99	3362	57.6	2796	5895	47.43	0.139381	4.46	0	1.23879	5837	4137	70.88	1.37178	5837	3362	57.6	1.07515	-0.296631	1.0932e-53	2.452e-53	n.s.	NA
chr6:30935418:30935697	EIF3A	5837	1057	18.11	4363	74.75	1228	10806	11.36	5837	729	12.49	3834	65.68	802	8199	9.78	-0.197322	-1.58	0	1.46639	5837	4363	74.75	1.5589	5837	3834	65.68	1.36113	-0.19777	2.57529e-20	4.08075e-20	n.s.	NA
chr6:30977184:30977623	PRDX3	5837	2246	38.48	3724	63.8	3223	7547	42.71	5837	2015	34.52	3212	55.03	2792	5720	48.81	0.188472	6.1	0	1.09762	5837	3724	63.8	1.17216	5837	3212	55.03	1.01119	-0.160968	2.08732e-17	3.15826e-17	up	NA
chr6:35284845:35287529	GLRX3	5837	680	11.65	3711	63.58	748	7252	10.31	5837	366	6.27	2894	49.58	392	4607	8.51	-0.250082	-1.8	0	1.03334	5837	3711	63.58	1.15937	5837	2894	49.58	0.871725	-0.287649	7.8442e-56	1.80388e-55	n.s.	NA
chr7:1417046:1418627	ZC3H15	5837	711	12.18	4346	74.46	797	10146	7.86	5837	718	12.3	4043	69.27	788	8536	9.23	0.207428	1.37	0	1.475	5837	4346	74.46	1.50926	5837	4043	69.27	1.43818	-0.0710803	0.00227605	0.00257065	n.s.	NA
chr7:2795834:2796666	MYL1	5837	2629	45.04	3479	59.6	15203	37623	40.41	5837	703	12.04	1735	29.72	995	2993	33.24	-0.274297	-7.17	0	1.5689	5837	3479	59.6	2.08148	5837	1735	29.72	0.541102	-1.54037	0	0	down	NA
chr7:2796720:2797218	MYL1	5837	2401	41.13	3479	59.6	11066	37623	29.41	5837	518	8.87	1735	29.72	688	2993	22.99	-0.342113	-6.42	0	1.5689	5837	3479	59.6	2.08148	5837	1735	29.72	0.541102	-1.54037	0	0	down	NA
chr7:2797297:2797768	MYL1	5837	1922	32.93	3479	59.6	5571	37623	14.81	5837	300	5.14	1735	29.72	360	2993	12.03	-0.279	-2.78	0	1.5689	5837	3479	59.6	2.08148	5837	1735	29.72	0.541102	-1.54037	0	0	n.s.	NA
chr7:4663177:4683299	UBE2F	5837	2357	40.38	3879	66.46	3526	8300	42.48	5837	1482	25.39	2915	49.94	1842	4697	39.22	-0.112439	-3.26	0	1.1067	5837	3879	66.46	1.2724	5837	2915	49.94	0.886194	-0.386209	1.13927e-88	3.32897e-88	n.s.	NA
chr7:6789445:6789552	COL6A2	5837	102	1.75	2061	35.31	118	5759	2.05	5837	693	11.87	4991	85.51	800	46988	1.7	-0.17585	-0.35	0	2.46168	5837	2061	35.31	0.745905	5837	4991	85.51	3.17019	2.42429	0	0	n.s.	NA
chr7:10224054:10224967	HSPD1	5837	2041	34.97	4803	82.29	3332	25207	13.22	5837	1185	20.3	4133	70.81	1572	15914	9.88	-0.386243	-3.34	0	2.11468	5837	4803	82.29	2.32935	5837	4133	70.81	1.86521	-0.464135	4.96386e-71	1.28015e-70	n.s.	NA
chr7:10225068:10225410	HSPD1	5837	2018	34.57	4803	82.29	3061	25207	12.14	5837	1077	18.45	4133	70.81	1377	15914	8.65	-0.445364	-3.49	0	2.11468	5837	4803	82.29	2.32935	5837	4133	70.81	1.86521	-0.464135	4.96386e-71	1.28015e-70	n.s.	NA
chr7:10225580:10226023	HSPD1	5837	672	11.51	4803	82.29	776	25207	3.08	5837	256	4.39	4133	70.81	282	15914	1.77	-0.558683	-1.31	0	2.11468	5837	4803	82.29	2.32935	5837	4133	70.81	1.86521	-0.464135	4.96386e-71	1.28015e-70	n.s.	NA
chr7:10231699:10233762	HSPE1	5837	2704	46.33	5376	92.1	5549	45448	12.21	5837	1733	29.69	5189	88.9	2875	27238	10.56	-0.192489	-1.65	0	2.93708	5837	5376	92.1	3.16753	5837	5189	88.9	2.69833	-0.469199	8.56865e-131	3.45458e-130	n.s.	NA
chr7:10235209:10235783	HSPE1	5837	5015	85.92	5376	92.1	24393	45448	53.67	5837	4574	78.36	5189	88.9	14989	27238	55.03	0.0354501	1.36	0	2.93708	5837	5376	92.1	3.16753	5837	5189	88.9	2.69833	-0.469199	8.56865e-131	3.45458e-130	n.s.	NA
chr7:11790206:11790823	NOP58	5837	703	12.04	4184	71.68	833	12257	6.8	5837	568	9.73	4171	71.46	620	11391	5.44	-0.276413	-1.36	0	1.6198	5837	4184	71.68	1.5712	5837	4171	71.46	1.66856	0.0973654	2.24178e-06	2.78366e-06	n.s.	NA
chr7:11790988:11791726	NOP58	5837	1344	23.03	4184	71.68	1639	12257	13.37	5837	1070	18.33	4171	71.46	1275	11391	11.19	-0.237362	-2.18	0	1.6198	5837	4184	71.68	1.5712	5837	4171	71.46	1.66856	0.0973654	2.24178e-06	2.78366e-06	n.s.	NA
chr7:11791862:11793085	NOP58	5837	1994	34.16	4184	71.68	2907	12257	23.72	5837	1844	31.59	4171	71.46	2507	11391	22.01	-0.103418	-1.71	0	1.6198	5837	4184	71.68	1.5712	5837	4171	71.46	1.66856	0.0973654	2.24178e-06	2.78366e-06	n.s.	NA
chr7:12572774:12573173	EEF1B2	5837	5599	95.92	5784	99.09	44723	85269	52.45	5837	5493	94.11	5718	97.96	42958	78204	54.93	0.0654324	2.48	0	4.28444	5837	5784	99.09	4.30697	5837	5718	97.96	4.26165	-0.0453177	0.430282	0.444837	n.s.	NA
chr7:12573300:12574044	EEF1B2	5837	5441	93.22	5784	99.09	35713	85269	41.88	5837	5042	86.38	5718	97.96	34086	78204	43.59	0.0564153	1.71	0	4.28444	5837	5784	99.09	4.30697	5837	5718	97.96	4.26165	-0.0453177	0.430282	0.444837	n.s.	NA
chr7:12574112:12574474	EEF1B2	5837	4746	81.31	5784	99.09	21857	85269	25.63	5837	4103	70.29	5718	97.96	21620	78204	27.65	0.105483	2.02	0	4.28444	5837	5784	99.09	4.30697	5837	5718	97.96	4.26165	-0.0453177	0.430282	0.444837	n.s.	NA
chr7:12574599:12575647	EEF1B2	5837	3492	59.83	5784	99.09	7269	85269	8.52	5837	3233	55.39	5718	97.96	7568	78204	9.68	0.165878	1.16	0	4.28444	5837	5784	99.09	4.30697	5837	5718	97.96	4.26165	-0.0453177	0.430282	0.444837	n.s.	NA
chr7:12575771:12576047	EEF1B2	5837	2082	35.67	5784	99.09	2822	85269	3.31	5837	2070	35.46	5718	97.96	2923	78204	3.74	0.137199	0.43	0	4.28444	5837	5784	99.09	4.30697	5837	5718	97.96	4.26165	-0.0453177	0.430282	0.444837	n.s.	NA
chr7:15828316:15828401	HNRNPA3	5837	1330	22.79	4980	85.32	1723	19430	8.87	5837	1406	24.09	4946	84.74	1802	15573	11.57	0.348863	2.7	0	2.16643	5837	4980	85.32	2.19417	5837	4946	84.74	2.1385	-0.0556724	0.000492452	0.000569314	n.s.	NA
chr7:15828474:15828566	HNRNPA3	5837	924	15.83	4980	85.32	1087	19430	5.59	5837	991	16.98	4946	84.74	1187	15573	7.62	0.387409	2.03	0	2.16643	5837	4980	85.32	2.19417	5837	4946	84.74	2.1385	-0.0556724	0.000492452	0.000569314	n.s.	NA
chr7:15832043:15832120	HNRNPA3	5837	1055	18.07	4980	85.32	1367	19430	7.04	5837	690	11.82	4946	84.74	807	15573	5.18	-0.379589	-1.86	0	2.16643	5837	4980	85.32	2.19417	5837	4946	84.74	2.1385	-0.0556724	0.000492452	0.000569314	n.s.	NA
chr7:15832268:15832358	HNRNPA3	5837	1785	30.58	4980	85.32	2605	19430	13.41	5837	1286	22.03	4946	84.74	1631	15573	10.47	-0.329205	-2.94	0	2.16643	5837	4980	85.32	2.19417	5837	4946	84.74	2.1385	-0.0556724	0.000492452	0.000569314	n.s.	NA
chr7:15832482:15836789	HNRNPA3	5837	1204	20.63	4980	85.32	1494	19430	7.69	5837	812	13.91	4946	84.74	933	15573	5.99	-0.314064	-1.7	0	2.16643	5837	4980	85.32	2.19417	5837	4946	84.74	2.1385	-0.0556724	0.000492452	0.000569314	n.s.	NA
chr7:15836902:15840355	HNRNPA3	5837	912	15.62	4980	85.32	1049	19430	5.4	5837	649	11.12	4946	84.74	728	15573	4.67	-0.174723	-0.73	0	2.16643	5837	4980	85.32	2.19417	5837	4946	84.74	2.1385	-0.0556724	0.000492452	0.000569314	n.s.	NA
chr7:16650367:16651439	ATP5G3	5837	5506	94.33	5677	97.26	43066	67631	63.68	5837	5363	91.88	5616	96.21	30353	47163	64.36	0.0150883	0.68	0	3.70505	5837	5677	97.26	3.84415	5837	5616	96.21	3.56443	-0.279726	1.19644e-82	3.32809e-82	n.s.	NA
chr7:18576040:18577029	SSB	5837	707	12.11	4472	76.61	801	16045	4.99	5837	609	10.43	3890	66.64	674	10996	6.13	0.251346	1.14	0	1.69777	5837	4472	76.61	1.82782	5837	3890	66.64	1.54827	-0.279557	5.37723e-32	9.70339e-32	n.s.	NA
chr7:18580816:18580978	SSB	5837	2795	47.88	4472	76.61	5171	16045	32.23	5837	2030	34.78	3890	66.64	3068	10996	27.9	-0.201417	-4.33	0	1.69777	5837	4472	76.61	1.82782	5837	3890	66.64	1.54827	-0.279557	5.37723e-32	9.70339e-32	n.s.	NA
chr7:18581154:18581323	SSB	5837	1310	22.44	4472	76.61	1739	16045	10.84	5837	718	12.3	3890	66.64	864	10996	7.86	-0.41829	-2.98	0	1.69777	5837	4472	76.61	1.82782	5837	3890	66.64	1.54827	-0.279557	5.37723e-32	9.70339e-32	n.s.	NA
chr7:18628405:18628491	PPIG	5837	2202	37.72	4153	71.15	3242	11068	29.29	5837	2003	34.32	4218	72.26	2780	10322	26.93	-0.117026	-2.36	0	1.54771	5837	4153	71.15	1.49741	5837	4218	72.26	1.59724	0.0998277	1.43216e-06	1.79583e-06	n.s.	NA
chr7:18628522:18629644	PPIG	5837	1945	33.32	4153	71.15	2726	11068	24.63	5837	1691	28.97	4218	72.26	2258	10322	21.88	-0.163746	-2.75	0	1.54771	5837	4153	71.15	1.49741	5837	4218	72.26	1.59724	0.0998277	1.43216e-06	1.79583e-06	n.s.	NA
chr7:18629733:18631051	PPIG	5837	1221	20.92	4153	71.15	1580	11068	14.28	5837	981	16.81	4218	72.26	1173	10322	11.36	-0.305966	-2.92	0	1.54771	5837	4153	71.15	1.49741	5837	4218	72.26	1.59724	0.0998277	1.43216e-06	1.79583e-06	n.s.	NA
chr7:18631097:18631591	PPIG	5837	910	15.59	4153	71.15	1105	11068	9.98	5837	741	12.69	4218	72.26	847	10322	8.21	-0.253605	-1.77	0	1.54771	5837	4153	71.15	1.49741	5837	4218	72.26	1.59724	0.0998277	1.43216e-06	1.79583e-06	n.s.	NA
chr7:22171349:22171421	DES	5837	710	12.16	3770	64.59	881	42611	2.07	5837	48	0.82	1561	26.74	50	3075	1.63	-0.223176	-0.44	0	1.79444	5837	3770	64.59	2.32723	5837	1561	26.74	0.507681	-1.81955	0	0	n.s.	NA
chr7:22573384:22575399	ARPC2	5837	889	15.23	4258	72.95	1007	10809	9.32	5837	767	13.14	4399	75.36	871	11369	7.66	-0.253004	-1.66	0	1.60208	5837	4258	72.95	1.50822	5837	4399	75.36	1.69294	0.184718	2.30111e-24	3.77785e-24	n.s.	NA
chr7:23330847:23331692	RPL37A	5837	5688	97.45	5819	99.69	47805	122964	38.88	5837	5642	96.66	5777	98.97	53562	126158	42.46	0.124023	3.58	0	4.95345	5837	5819	99.69	4.92831	5837	5777	98.97	4.97878	0.0504758	3.46055e-30	6.10628e-30	n.s.	NA
chr7:23331776:23332702	RPL37A	5837	5735	98.25	5819	99.69	49154	122964	39.97	5837	5637	96.57	5777	98.97	54350	126158	43.08	0.105556	3.11	0	4.95345	5837	5819	99.69	4.92831	5837	5777	98.97	4.97878	0.0504758	3.46055e-30	6.10628e-30	n.s.	NA
chr7:25246189:25255208	MRAS	5837	2071	35.48	4876	83.54	4229	63872	6.62	5837	234	4.01	2739	46.92	264	5470	4.83	-0.386295	-1.79	0	2.34753	5837	4876	83.54	3.1445	5837	2739	46.92	0.928746	-2.21576	0	0	n.s.	NA
chr7:25255363:25258398	MRAS	5837	2681	45.93	4876	83.54	6922	63872	10.84	5837	407	6.97	2739	46.92	458	5470	8.37	-0.337548	-2.47	0	2.34753	5837	4876	83.54	3.1445	5837	2739	46.92	0.928746	-2.21576	0	0	n.s.	NA
chr7:25258499:25259776	MRAS	5837	2825	48.4	4876	83.54	8156	63872	12.77	5837	461	7.9	2739	46.92	542	5470	9.91	-0.335877	-2.86	0	2.34753	5837	4876	83.54	3.1445	5837	2739	46.92	0.928746	-2.21576	0	0	n.s.	NA
chr7:25259857:25262475	MRAS	5837	3324	56.95	4876	83.54	13170	63872	20.62	5837	697	11.94	2739	46.92	863	5470	15.78	-0.365624	-4.84	0	2.34753	5837	4876	83.54	3.1445	5837	2739	46.92	0.928746	-2.21576	0	0	n.s.	NA
chr7:35553001:35553228	PRPF40A	5837	618	10.59	3723	63.78	650	7494	8.67	5837	449	7.69	2794	47.87	483	4641	10.41	0.238711	1.74	0	1.04311	5837	3723	63.78	1.1753	5837	2794	47.87	0.866976	-0.30832	1.48146e-62	3.64359e-62	n.s.	NA
chr8:5154982:5155260	PRRC2C	5837	759	13	4675	80.09	830	14234	5.83	5837	544	9.32	4466	76.51	581	12160	4.78	-0.240816	-1.05	0	1.82507	5837	4675	80.09	1.83591	5837	4466	76.51	1.81372	-0.0221861	0.575632	0.589514	n.s.	NA
chr8:7480728:7482459	CACYBP	5837	1834	31.42	3986	68.29	2953	12180	24.24	5837	642	11	2360	40.43	714	3502	20.39	-0.238775	-3.85	0	1.19722	5837	3986	68.29	1.48967	5837	2360	40.43	0.703289	-0.78638	9.13543e-290	6.9277e-289	n.s.	NA
chr8:7482555:7483643	CACYBP	5837	1322	22.65	3986	68.29	1869	12180	15.34	5837	435	7.45	2360	40.43	463	3502	13.22	-0.200487	-2.12	0	1.19722	5837	3986	68.29	1.48967	5837	2360	40.43	0.703289	-0.78638	9.13543e-290	6.9277e-289	n.s.	NA
chr8:7484400:7485094	CACYBP	5837	1436	24.6	3986	68.29	1997	12180	16.4	5837	485	8.31	2360	40.43	513	3502	14.65	-0.152925	-1.75	0	1.19722	5837	3986	68.29	1.48967	5837	2360	40.43	0.703289	-0.78638	9.13543e-290	6.9277e-289	n.s.	NA
chr8:7485288:7485658	CACYBP	5837	637	10.91	3986	68.29	739	12180	6.07	5837	142	2.43	2360	40.43	148	3502	4.23	-0.434899	-1.84	0	1.19722	5837	3986	68.29	1.48967	5837	2360	40.43	0.703289	-0.78638	9.13543e-290	6.9277e-289	n.s.	NA
chr8:14176010:14177015	GCLM	5837	708	12.13	3714	63.63	770	7808	9.86	5837	716	12.27	3365	57.65	778	6321	12.31	0.293486	2.45	0	1.16181	5837	3714	63.63	1.18986	5837	3365	57.65	1.13085	-0.0590101	0.00237037	0.00266772	n.s.	NA
chr8:14177126:14178482	GCLM	5837	568	9.73	3714	63.63	619	7808	7.93	5837	605	10.36	3365	57.65	668	6321	10.57	0.373657	2.64	0	1.16181	5837	3714	63.63	1.18986	5837	3365	57.65	1.13085	-0.0590101	0.00237037	0.00266772	n.s.	NA
chr8:14448173:14448784	RPL5	5837	5432	93.06	5756	98.61	27786	54704	50.79	5837	5320	91.14	5631	96.47	25682	45838	56.03	0.139047	5.24	0	3.66173	5837	5756	98.61	3.74474	5837	5631	96.47	3.57689	-0.167852	3.55506e-16	5.22996e-16	up	NA
chr8:14448874:14450536	RPL5	5837	5576	95.53	5756	98.61	31949	54704	58.4	5837	5271	90.3	5631	96.47	27772	45838	60.59	0.0522332	2.19	0	3.66173	5837	5756	98.61	3.74474	5837	5631	96.47	3.57689	-0.167852	3.55506e-16	5.22996e-16	n.s.	NA
chr8:16966224:16967052	GNG5	5837	3519	60.29	5249	89.93	8255	26127	31.6	5837	2847	48.78	5092	87.24	5668	19588	28.94	-0.122798	-2.66	0	2.47422	5837	5249	89.93	2.56666	5837	5092	87.24	2.37893	-0.187727	8.62363e-27	1.4571e-26	n.s.	NA
chr8:16967209:16968711	GNG5	5837	4808	82.37	5249	89.93	15918	26127	60.93	5837	4662	79.87	5092	87.24	13048	19588	66.61	0.126598	5.68	0	2.47422	5837	5249	89.93	2.56666	5837	5092	87.24	2.37893	-0.187727	8.62363e-27	1.4571e-26	up	NA
chr8:19274299:19278306	NEXN	5837	1238	21.21	3815	65.36	1809	21023	8.6	5837	91	1.56	922	15.8	94	1399	6.72	-0.314434	-1.88	0	1.54163	5837	3815	65.36	1.84749	5837	922	15.8	0.276097	-1.57139	0	0	n.s.	NA
chr8:19281144:19281221	NEXN	5837	1049	17.97	3815	65.36	1383	21023	6.58	5837	74	1.27	922	15.8	77	1399	5.5	-0.221758	-1.08	0	1.54163	5837	3815	65.36	1.84749	5837	922	15.8	0.276097	-1.57139	0	0	n.s.	NA
chr8:19969804:19970356	EBNA1BP2	5837	1701	29.14	3932	67.36	2142	8850	24.2	5837	1258	21.55	3402	58.28	1552	7168	21.65	-0.153913	-2.55	0	1.25633	5837	3932	67.36	1.31117	5837	3402	58.28	1.19295	-0.118228	8.67938e-09	1.15183e-08	n.s.	NA
chr8:19970524:19971570	EBNA1BP2	5837	589	10.09	3932	67.36	647	8850	7.31	5837	338	5.79	3402	58.28	371	7168	5.18	-0.427242	-2.13	0	1.25633	5837	3932	67.36	1.31117	5837	3402	58.28	1.19295	-0.118228	8.67938e-09	1.15183e-08	n.s.	NA
chr8:21119891:21120670	RPS8	5837	3949	67.65	5828	99.85	11236	161911	6.94	5837	3363	57.62	5815	99.62	12090	151230	7.99	0.179182	1.05	0	5.27857	5837	5828	99.85	5.29298	5837	5815	99.62	5.26413	-0.02885	0.0265347	0.0286484	n.s.	NA
chr8:21120778:21121025	RPS8	5837	4090	70.07	5828	99.85	9963	161911	6.15	5837	3656	62.63	5815	99.62	10779	151230	7.13	0.185312	0.98	0	5.27857	5837	5828	99.85	5.29298	5837	5815	99.62	5.26413	-0.02885	0.0265347	0.0286484	n.s.	NA
chr8:21121126:21122143	RPS8	5837	5295	90.71	5828	99.85	29158	161911	18.01	5837	4732	81.07	5815	99.62	30459	151230	20.14	0.153217	2.13	0	5.27857	5837	5828	99.85	5.29298	5837	5815	99.62	5.26413	-0.02885	0.0265347	0.0286484	n.s.	NA
chr8:21122320:21123262	RPS8	5837	5794	99.26	5828	99.85	90490	161911	55.89	5837	5702	97.69	5815	99.62	88096	151230	58.25	0.0586401	2.36	0	5.27857	5837	5828	99.85	5.29298	5837	5815	99.62	5.26413	-0.02885	0.0265347	0.0286484	n.s.	NA
chr8:21123393:21124065	RPS8	5837	5787	99.14	5828	99.85	79132	161911	48.87	5837	5756	98.61	5815	99.62	80949	151230	53.53	0.128878	4.66	0	5.27857	5837	5828	99.85	5.29298	5837	5815	99.62	5.26413	-0.02885	0.0265347	0.0286484	n.s.	NA
chr8:21529449:21529936	NASP	5837	1072	18.37	3203	54.87	1310	6898	18.99	5837	903	15.47	3157	54.09	1075	6230	17.26	-0.130592	-1.73	0	1.04829	5837	3203	54.87	1.028	5837	3157	54.09	1.06887	0.040871	0.0396071	0.0424743	n.s.	NA
chr8:21536292:21536687	NASP	5837	845	14.48	3203	54.87	1002	6898	14.53	5837	701	12.01	3157	54.09	791	6230	12.7	-0.180882	-1.83	0	1.04829	5837	3203	54.87	1.028	5837	3157	54.09	1.06887	0.040871	0.0396071	0.0424743	n.s.	NA
chr8:21537987:21538505	NASP	5837	1463	25.06	3203	54.87	1983	6898	28.75	5837	1575	26.98	3157	54.09	2046	6230	32.84	0.18584	4.09	0	1.04829	5837	3203	54.87	1.028	5837	3157	54.09	1.06887	0.040871	0.0396071	0.0424743	n.s.	NA
chr8:21951448:21951551	UQCRHL	5837	3708	63.53	5510	94.4	10080	36931	27.29	5837	2783	47.68	5237	89.72	6013	23281	25.83	-0.0764451	-1.46	0	2.85059	5837	5510	94.4	3.08111	5837	5237	89.72	2.60805	-0.473059	5.37704e-160	2.50013e-159	n.s.	NA
chr8:21951576:21951720	UQCRHL	5837	3814	65.34	5510	94.4	10781	36931	29.19	5837	2902	49.72	5237	89.72	6456	23281	27.73	-0.0715128	-1.46	0	2.85059	5837	5510	94.4	3.08111	5837	5237	89.72	2.60805	-0.473059	5.37704e-160	2.50013e-159	n.s.	NA
chr8:21951883:21952551	UQCRHL	5837	5164	88.47	5510	94.4	20663	36931	55.95	5837	4574	78.36	5237	89.72	13276	23281	57.03	0.0271031	1.08	0	2.85059	5837	5510	94.4	3.08111	5837	5237	89.72	2.60805	-0.473059	5.37704e-160	2.50013e-159	n.s.	NA
chr8:29020262:29021438	SERBP1	5837	4750	81.38	5730	98.17	14933	53930	27.69	5837	4485	76.84	5653	96.85	12166	41912	29.03	0.0658565	1.34	0	3.59609	5837	5730	98.17	3.6831	5837	5653	96.85	3.50789	-0.175202	5.75181e-32	1.035e-31	n.s.	NA
chr8:29021478:29022394	SERBP1	5837	4886	83.71	5730	98.17	16709	53930	30.98	5837	4631	79.34	5653	96.85	13521	41912	32.26	0.0566182	1.28	0	3.59609	5837	5730	98.17	3.6831	5837	5653	96.85	3.50789	-0.175202	5.75181e-32	1.035e-31	n.s.	NA
chr8:29022569:29024935	SERBP1	5837	2171	37.19	5730	98.17	3119	53930	5.78	5837	1936	33.17	5653	96.85	2777	41912	6.63	0.170398	0.85	0	3.59609	5837	5730	98.17	3.6831	5837	5653	96.85	3.50789	-0.175202	5.75181e-32	1.035e-31	n.s.	NA
chr8:29022569:29028046	SERBP1	5837	3891	66.66	5730	98.17	8578	53930	15.91	5837	3079	52.75	5653	96.85	5643	41912	13.46	-0.225809	-2.45	0	3.59609	5837	5730	98.17	3.6831	5837	5653	96.85	3.50789	-0.175202	5.75181e-32	1.035e-31	n.s.	NA
chr8:29024984:29028046	SERBP1	5837	1653	28.32	5730	98.17	2183	53930	4.05	5837	1472	25.22	5653	96.85	1955	41912	4.66	0.164519	0.61	0	3.59609	5837	5730	98.17	3.6831	5837	5653	96.85	3.50789	-0.175202	5.75181e-32	1.035e-31	n.s.	NA
chr8:29028225:29030529	SERBP1	5837	1438	24.64	5730	98.17	1792	53930	3.32	5837	997	17.08	5653	96.85	1173	41912	2.8	-0.185032	-0.52	0	3.59609	5837	5730	98.17	3.6831	5837	5653	96.85	3.50789	-0.175202	5.75181e-32	1.035e-31	n.s.	NA
chr8:29030605:29031206	SERBP1	5837	1061	18.18	5730	98.17	1265	53930	2.35	5837	782	13.4	5653	96.85	857	41912	2.04	-0.14009	-0.31	0	3.59609	5837	5730	98.17	3.6831	5837	5653	96.85	3.50789	-0.175202	5.75181e-32	1.035e-31	n.s.	NA
chr8:29031279:29031418	SERBP1	5837	1011	17.32	5730	98.17	1184	53930	2.2	5837	661	11.32	5653	96.85	744	41912	1.78	-0.202987	-0.42	0	3.59609	5837	5730	98.17	3.6831	5837	5653	96.85	3.50789	-0.175202	5.75181e-32	1.035e-31	n.s.	NA
chr8:29031557:29032663	SERBP1	5837	1502	25.73	5730	98.17	1928	53930	3.58	5837	924	15.83	5653	96.85	1069	41912	2.55	-0.367529	-1.03	0	3.59609	5837	5730	98.17	3.6831	5837	5653	96.85	3.50789	-0.175202	5.75181e-32	1.035e-31	n.s.	NA
chr8:29032824:29035593	SERBP1	5837	624	10.69	5730	98.17	691	53930	1.28	5837	383	6.56	5653	96.85	412	41912	0.98	-0.203533	-0.3	0	3.59609	5837	5730	98.17	3.6831	5837	5653	96.85	3.50789	-0.175202	5.75181e-32	1.035e-31	n.s.	NA
chr8:29041643:29041734	GADD45A	5837	712	12.2	3867	66.25	871	12322	7.07	5837	182	3.12	2448	41.94	193	4062	4.75	-0.489007	-2.32	0	1.24134	5837	3867	66.25	1.52752	5837	2448	41.94	0.789259	-0.738262	1.43828e-222	8.25391e-222	n.s.	NA
chr8:29366998:29367874	SRSF11	5837	709	12.15	3272	56.06	793	6346	12.5	5837	513	8.79	3130	53.62	549	5474	10.03	-0.291527	-2.47	0	1.01741	5837	3272	56.06	1.01356	5837	3130	53.62	1.02143	0.00786207	0.957536	0.959042	n.s.	NA
chr8:29367968:29369238	SRSF11	5837	875	14.99	3272	56.06	999	6346	15.74	5837	683	11.7	3130	53.62	749	5474	13.68	-0.189448	-2.06	0	1.01741	5837	3272	56.06	1.01356	5837	3130	53.62	1.02143	0.00786207	0.957536	0.959042	n.s.	NA
chr8:29369289:29370496	SRSF11	5837	899	15.4	3272	56.06	1018	6346	16.04	5837	680	11.65	3130	53.62	742	5474	13.55	-0.227906	-2.49	0	1.01741	5837	3272	56.06	1.01356	5837	3130	53.62	1.02143	0.00786207	0.957536	0.959042	n.s.	NA
chr8:29370625:29371319	SRSF11	5837	919	15.74	3272	56.06	1073	6346	16.91	5837	753	12.9	3130	53.62	841	5474	15.36	-0.130593	-1.55	0	1.01741	5837	3272	56.06	1.01356	5837	3130	53.62	1.02143	0.00786207	0.957536	0.959042	n.s.	NA
chr8:29371402:29372418	SRSF11	5837	905	15.5	3272	56.06	1069	6346	16.85	5837	730	12.51	3130	53.62	820	5474	14.98	-0.159657	-1.87	0	1.01741	5837	3272	56.06	1.01356	5837	3130	53.62	1.02143	0.00786207	0.957536	0.959042	n.s.	NA
chr9:2870137:2870574	GPC1	5837	3504	60.03	4899	83.93	8109	21886	37.05	5837	1391	23.83	2950	50.54	1863	6065	30.72	-0.262504	-6.33	0	1.82571	5837	4899	83.93	2.3093	5837	2950	50.54	1.02262	-1.28668	0	0	down	NA
chr9:2870751:2871843	GPC1	5837	1403	24.04	4899	83.93	1873	21886	8.56	5837	357	6.12	2950	50.54	397	6065	6.55	-0.340534	-2.01	0	1.82571	5837	4899	83.93	2.3093	5837	2950	50.54	1.02262	-1.28668	0	0	n.s.	NA
chr9:4582142:4582896	TRA2B	5837	605	10.36	3471	59.47	697	6476	10.76	5837	488	8.36	3317	56.83	537	6299	8.53	-0.30334	-2.23	0	1.09051	5837	3471	59.47	1.06486	5837	3317	56.83	1.11735	0.0524825	0.0127524	0.0140298	n.s.	NA
chr9:5131742:5132155	HDLBP	5837	598	10.24	4184	71.68	649	9381	6.92	5837	487	8.34	4182	71.65	519	11108	4.67	-0.482152	-2.25	0	1.52664	5837	4184	71.68	1.42808	5837	4182	71.65	1.62524	0.197159	3.94758e-31	7.00449e-31	n.s.	NA
chr9:6039393:6039830	COPB2	5837	1319	22.6	3201	54.84	1597	5266	30.33	5837	1591	27.26	3349	57.38	2128	6220	34.21	0.16844	3.88	0	1.00498	5837	3201	54.84	0.918463	5837	3349	57.38	1.08768	0.169214	1.50371e-20	2.38868e-20	n.s.	NA
chr9:6039924:6040802	COPB2	5837	550	9.42	3201	54.84	597	5266	11.34	5837	742	12.71	3349	57.38	836	6220	13.44	0.226728	2.1	0	1.00498	5837	3201	54.84	0.918463	5837	3349	57.38	1.08768	0.169214	1.50371e-20	2.38868e-20	n.s.	NA
chr9:8484019:8496997	SERPINE2	5837	141	2.42	1639	28.08	155	4099	3.78	5837	1044	17.89	4791	82.08	1341	29861	4.49	0.199796	0.71	0	2.09121	5837	1639	28.08	0.547904	5837	4791	82.08	2.61917	2.07127	0	0	n.s.	NA
chr9:15279412:15280147	RPL35A	5837	5812	99.57	5837	100	79065	165906	47.66	5837	5763	98.73	5804	99.43	78547	152755	51.42	0.107381	3.76	0	5.36151	5837	5837	100	5.38735	5837	5804	99.43	5.33553	-0.0518255	0.0312079	0.0335235	n.s.	NA
chr9:15280293:15280716	RPL35A	5837	4666	79.94	5837	100	17089	165906	10.3	5837	4975	85.23	5804	99.43	17797	152755	11.65	0.162815	1.35	0	5.36151	5837	5837	100	5.38735	5837	5804	99.43	5.33553	-0.0518255	0.0312079	0.0335235	n.s.	NA
chr9:15333287:15340196	PSMD1	5837	857	14.68	4436	76	1001	11746	8.52	5837	482	8.26	3665	62.79	521	7464	6.98	-0.254573	-1.54	0	1.4543	5837	4436	76	1.62453	5837	3665	62.79	1.24826	-0.376273	1.90965e-79	5.24331e-79	n.s.	NA
chr9:15352094:15352903	PSMD1	5837	2790	47.8	4436	76	4294	11746	36.56	5837	2176	37.28	3665	62.79	3018	7464	40.43	0.141479	3.87	0	1.4543	5837	4436	76	1.62453	5837	3665	62.79	1.24826	-0.376273	1.90965e-79	5.24331e-79	n.s.	NA
chr9:15434657:15434904	NCL	5837	2803	48.02	5446	93.3	5181	53393	9.7	5837	2552	43.72	5523	94.62	4277	50581	8.46	-0.177699	-1.24	0	3.42505	5837	5446	93.3	3.32675	5837	5523	94.62	3.52198	0.195227	1.75407e-19	2.73859e-19	n.s.	NA
chr9:15434989:15435203	NCL	5837	2559	43.84	5446	93.3	4298	53393	8.05	5837	2287	39.18	5523	94.62	3479	50581	6.88	-0.199722	-1.17	0	3.42505	5837	5446	93.3	3.32675	5837	5523	94.62	3.52198	0.195227	1.75407e-19	2.73859e-19	n.s.	NA
chr9:15435384:15435777	NCL	5837	4048	69.35	5446	93.3	12679	53393	23.75	5837	4130	70.76	5523	94.62	12610	50581	24.93	0.0671937	1.18	0	3.42505	5837	5446	93.3	3.32675	5837	5523	94.62	3.52198	0.195227	1.75407e-19	2.73859e-19	n.s.	NA
chr9:15435931:15436210	NCL	5837	3754	64.31	5446	93.3	8677	53393	16.25	5837	3466	59.38	5523	94.62	7041	50581	13.92	-0.209349	-2.33	0	3.42505	5837	5446	93.3	3.32675	5837	5523	94.62	3.52198	0.195227	1.75407e-19	2.73859e-19	n.s.	NA
chr9:15436494:15437247	NCL	5837	2280	39.06	5446	93.3	3872	53393	7.25	5837	2104	36.05	5523	94.62	3283	50581	6.49	-0.139428	-0.76	0	3.42505	5837	5446	93.3	3.32675	5837	5523	94.62	3.52198	0.195227	1.75407e-19	2.73859e-19	n.s.	NA
chr9:15437356:15437857	NCL	5837	1357	23.25	5446	93.3	1753	53393	3.28	5837	1202	20.59	5523	94.62	1478	50581	2.92	-0.126757	-0.36	0	3.42505	5837	5446	93.3	3.32675	5837	5523	94.62	3.52198	0.195227	1.75407e-19	2.73859e-19	n.s.	NA
chr9:16048672:16048795	PSMD2	5837	971	16.64	4456	76.34	1157	11939	9.69	5837	486	8.33	3614	61.92	529	7047	7.51	-0.329031	-2.18	0	1.45225	5837	4456	76.34	1.64343	5837	3614	61.92	1.21653	-0.426904	8.66055e-99	2.80039e-98	n.s.	NA
chr9:16048959:16049041	PSMD2	5837	1320	22.61	4456	76.34	1615	11939	13.53	5837	718	12.3	3614	61.92	806	7047	11.44	-0.224048	-2.09	0	1.45225	5837	4456	76.34	1.64343	5837	3614	61.92	1.21653	-0.426904	8.66055e-99	2.80039e-98	n.s.	NA
chr9:17260912:17261003	FXR1	5837	1436	24.6	3980	68.19	1853	9016	20.55	5837	492	8.43	2319	39.73	550	3339	16.47	-0.302808	-4.08	0	1.11549	5837	3980	68.19	1.35958	5837	2319	39.73	0.696576	-0.663007	1.51142e-252	9.8242e-252	n.s.	NA
chr9:17261121:17262120	FXR1	5837	733	12.56	3980	68.19	874	9016	9.69	5837	204	3.49	2319	39.73	213	3339	6.38	-0.534569	-3.31	0	1.11549	5837	3980	68.19	1.35958	5837	2319	39.73	0.696576	-0.663007	1.51142e-252	9.8242e-252	n.s.	NA
chr9:17585116:17585922	NDUFB5	5837	4557	78.07	5033	86.23	12893	19076	67.59	5837	3647	62.48	4262	73.02	6824	9812	69.55	0.0406478	1.96	0	1.89744	5837	5033	86.23	2.17958	5837	4262	73.02	1.56425	-0.615332	5.7788e-226	3.40842e-225	n.s.	NA
chr9:17586030:17586638	NDUFB5	5837	3764	64.49	5033	86.23	8421	19076	44.14	5837	2520	43.17	4262	73.02	4105	9812	41.84	-0.0754479	-2.3	0	1.89744	5837	5033	86.23	2.17958	5837	4262	73.02	1.56425	-0.615332	5.7788e-226	3.40842e-225	n.s.	NA
chr9:17586701:17586993	NDUFB5	5837	2748	47.08	5033	86.23	4814	19076	25.24	5837	1600	27.41	4262	73.02	2234	9812	22.77	-0.142626	-2.47	0	1.89744	5837	5033	86.23	2.17958	5837	4262	73.02	1.56425	-0.615332	5.7788e-226	3.40842e-225	n.s.	NA
chr9:19872700:19873687	EIF5A2	5837	4334	74.25	5518	94.53	11594	40384	28.71	5837	3717	63.68	5376	92.1	9453	29184	32.39	0.168467	3.68	0	3.01555	5837	5518	94.53	3.13881	5837	5376	92.1	2.88902	-0.249791	7.41267e-48	1.57922e-47	n.s.	NA
chr9:19873793:19874183	EIF5A2	5837	4923	84.34	5518	94.53	16615	40384	41.14	5837	4456	76.34	5376	92.1	13472	29184	46.16	0.162373	5.02	0	3.01555	5837	5518	94.53	3.13881	5837	5376	92.1	2.88902	-0.249791	7.41267e-48	1.57922e-47	up	NA
chr9:19874316:19874755	EIF5A2	5837	3741	64.09	5518	94.53	8226	40384	20.37	5837	3624	62.09	5376	92.1	7426	29184	25.45	0.307681	5.08	0	3.01555	5837	5518	94.53	3.13881	5837	5376	92.1	2.88902	-0.249791	7.41267e-48	1.57922e-47	up	NA
chr9:19879005:19879246	RPL22L1	5837	2902	49.72	4915	84.2	6847	19349	35.39	5837	2664	45.64	4614	79.05	9200	22409	41.05	0.208564	5.66	0	2.19741	5837	4915	84.2	2.15554	5837	4614	79.05	2.24202	0.0864792	6.09133e-07	7.77591e-07	up	NA
chr9:19879340:19879795	RPL22L1	5837	2382	40.81	4915	84.2	4381	19349	22.64	5837	2310	39.58	4614	79.05	5670	22409	25.3	0.153833	2.66	0	2.19741	5837	4915	84.2	2.15554	5837	4614	79.05	2.24202	0.0864792	6.09133e-07	7.77591e-07	n.s.	NA
chr9:19879918:19880699	RPL22L1	5837	4231	72.49	4915	84.2	12112	19349	62.6	5837	3987	68.31	4614	79.05	14790	22409	66	0.0751343	3.4	0	2.19741	5837	4915	84.2	2.15554	5837	4614	79.05	2.24202	0.0864792	6.09133e-07	7.77591e-07	n.s.	NA
chr9:23804688:23804764	SERP1	5837	3716	63.66	5302	90.83	7118	22554	31.56	5837	4377	74.99	5498	94.19	11281	32907	34.28	0.11575	2.72	0	2.80032	5837	5302	90.83	2.47333	5837	5498	94.19	3.11566	0.642325	9.99441e-297	7.76395e-296	n.s.	NA
chr9:23804841:23804904	SERP1	5837	3302	56.57	5302	90.83	6085	22554	26.98	5837	4201	71.97	5498	94.19	9903	32907	30.09	0.152055	3.11	0	2.80032	5837	5302	90.83	2.47333	5837	5498	94.19	3.11566	0.642325	9.99441e-297	7.76395e-296	n.s.	NA
chr10:1762879:1762953	PPIB	5837	534	9.15	5435	93.11	590	42821	1.38	5837	1023	17.53	5637	96.57	1267	72513	1.75	0.20847	0.37	0	3.59367	5837	5435	93.11	3.09983	5837	5637	96.57	4.06981	0.96998	0	0	n.s.	NA
chr10:1763048:1763214	PPIB	5837	1601	27.43	5435	93.11	2374	42821	5.54	5837	2332	39.95	5637	96.57	4665	72513	6.43	0.184072	0.89	0	3.59367	5837	5435	93.11	3.09983	5837	5637	96.57	4.06981	0.96998	0	0	n.s.	NA
chr10:1763400:1763473	PPIB	5837	4255	72.9	5435	93.11	15000	42821	35.03	5837	4477	76.7	5637	96.57	27897	72513	38.47	0.131558	3.44	0	3.59367	5837	5435	93.11	3.09983	5837	5637	96.57	4.06981	0.96998	0	0	n.s.	NA
chr10:1791407:1791584	RPS17	5837	5753	98.56	5834	99.95	62687	173887	36.05	5837	5754	98.58	5818	99.67	66263	164158	40.37	0.159111	4.32	0	5.44259	5837	5834	99.95	5.44261	5837	5818	99.67	5.44257	-4.06658e-05	2.12155e-06	2.64467e-06	n.s.	NA
chr10:1791651:1792708	RPS17	5837	5814	99.61	5834	99.95	95915	173887	55.16	5837	5793	99.25	5818	99.67	97975	164158	59.68	0.111678	4.52	0	5.44259	5837	5834	99.95	5.44261	5837	5818	99.67	5.44257	-4.06658e-05	2.12155e-06	2.64467e-06	n.s.	NA
chr10:1792815:1792938	RPS17	5837	5794	99.26	5834	99.95	81531	173887	46.89	5837	5715	97.91	5818	99.67	82597	164158	50.32	0.0997967	3.43	0	5.44259	5837	5834	99.95	5.44261	5837	5818	99.67	5.44257	-4.06658e-05	2.12155e-06	2.64467e-06	n.s.	NA
chr10:2851594:2852031	COX5A	5837	4902	83.98	5493	94.11	15097	28805	52.41	5837	4371	74.88	4992	85.52	10837	18632	58.16	0.147512	5.75	0	2.55435	5837	5493	94.11	2.80014	5837	4992	85.52	2.28389	-0.516242	4.11778e-168	1.98714e-167	up	NA
chr10:3839117:3839955	ETFA	5837	3271	56.04	4151	71.12	5348	8620	62.04	5837	1977	33.87	2630	45.06	2693	4119	65.38	0.0744811	3.34	0	1.14322	5837	4151	71.12	1.36726	5837	2630	45.06	0.789609	-0.577651	4.62902e-206	2.47789e-205	n.s.	NA
chr10:4098897:4099102	PSMA4	5837	3216	55.1	4932	84.5	5875	17407	33.75	5837	2168	37.14	4224	72.37	3125	10392	30.07	-0.161491	-3.68	0	1.84488	5837	4932	84.5	2.06414	5837	4224	72.37	1.58888	-0.475262	4.69276e-125	1.83392e-124	n.s.	NA
chr10:4099234:4100010	PSMA4	5837	2210	37.86	4932	84.5	3424	17407	19.67	5837	1354	23.2	4224	72.37	1772	10392	17.05	-0.19554	-2.62	0	1.84488	5837	4932	84.5	2.06414	5837	4224	72.37	1.58888	-0.475262	4.69276e-125	1.83392e-124	n.s.	NA
chr10:4624649:4625793	TPM1	5837	3538	60.61	5058	86.65	37700	62204	60.61	5837	1496	25.63	5395	92.43	2564	53924	4.75	-3.42153	-55.86	0	3.26851	5837	5058	86.65	3.09569	5837	5395	92.43	3.43054	0.334856	5.7613e-25	9.53234e-25	down	TPM1
chr10:4625864:4626137	TPM1	5837	3305	56.62	5058	86.65	26682	62204	42.89	5837	1540	26.38	5395	92.43	2318	53924	4.3	-3.04983	-38.59	0	3.26851	5837	5058	86.65	3.09569	5837	5395	92.43	3.43054	0.334856	5.7613e-25	9.53234e-25	down	TPM1
chr10:4626201:4626616	TPM1	5837	2784	47.7	5058	86.65	14689	62204	23.61	5837	1010	17.3	5395	92.43	1318	53924	2.44	-2.83876	-21.17	0	3.26851	5837	5058	86.65	3.09569	5837	5395	92.43	3.43054	0.334856	5.7613e-25	9.53234e-25	down	TPM1
chr10:4626693:4627499	TPM1	5837	2282	39.1	5058	86.65	7165	62204	11.52	5837	990	16.96	5395	92.43	1276	53924	2.37	-1.89341	-9.15	0	3.26851	5837	5058	86.65	3.09569	5837	5395	92.43	3.43054	0.334856	5.7613e-25	9.53234e-25	down	TPM1
chr10:4627253:4627499	TPM1	5837	66	1.13	5058	86.65	66	62204	0.11	5837	647	11.08	5395	92.43	814	53924	1.51	1.17713	1.4	0	3.26851	5837	5058	86.65	3.09569	5837	5395	92.43	3.43054	0.334856	5.7613e-25	9.53234e-25	n.s.	TPM1
chr10:4627571:4627690	TPM1	5837	2058	35.26	5058	86.65	4743	62204	7.62	5837	1714	29.36	5395	92.43	2729	53924	5.06	-0.50837	-2.56	0	3.26851	5837	5058	86.65	3.09569	5837	5395	92.43	3.43054	0.334856	5.7613e-25	9.53234e-25	n.s.	NA
chr10:4627809:4629095	TPM1	5837	1899	32.53	5058	86.65	3870	62204	6.22	5837	1591	27.26	5395	92.43	2442	53924	4.53	-0.384719	-1.69	0	3.26851	5837	5058	86.65	3.09569	5837	5395	92.43	3.43054	0.334856	5.7613e-25	9.53234e-25	n.s.	NA
chr10:4629230:4635104	TPM1	5837	1724	29.54	5058	86.65	3562	62204	5.73	5837	1549	26.54	5395	92.43	2394	53924	4.44	-0.307	-1.29	0	3.26851	5837	5058	86.65	3.09569	5837	5395	92.43	3.43054	0.334856	5.7613e-25	9.53234e-25	n.s.	NA
chr10:4635231:4636225	TPM1	5837	1669	28.59	5058	86.65	3437	62204	5.53	5837	1445	24.76	5395	92.43	2159	53924	4	-0.385155	-1.53	0	3.26851	5837	5058	86.65	3.09569	5837	5395	92.43	3.43054	0.334856	5.7613e-25	9.53234e-25	n.s.	NA
chr10:5537740:5541322	ANXA2	5837	636	10.9	4605	78.89	749	30489	2.46	5837	765	13.11	5486	93.99	873	47088	1.85	-0.27981	-0.61	0	2.97249	5837	4605	78.89	2.3559	5837	5486	93.99	3.49006	1.13417	0	0	n.s.	NA
chr10:7861468:7862407	TCF12	5837	2209	37.84	4981	85.33	3390	17973	18.86	5837	1361	23.32	4205	72.04	1681	9701	17.33	-0.115659	-1.53	0	1.87421	5837	4981	85.33	2.12824	5837	4205	72.04	1.57331	-0.554928	1.85225e-138	7.76239e-138	n.s.	NA
chr10:7862523:7869346	TCF12	5837	2105	36.06	4981	85.33	3007	17973	16.73	5837	1127	19.31	4205	72.04	1355	9701	13.97	-0.244118	-2.76	0	1.87421	5837	4981	85.33	2.12824	5837	4205	72.04	1.57331	-0.554928	1.85225e-138	7.76239e-138	n.s.	NA
chr10:8469366:8470504	RSL24D1	5837	792	13.57	3640	62.36	895	7623	11.74	5837	526	9.01	3312	56.74	579	6334	9.14	-0.329308	-2.6	0	1.13855	5837	3640	62.36	1.15734	5837	3312	56.74	1.1179	-0.0394421	0.0200284	0.0218087	n.s.	NA
chr10:8470578:8471212	RSL24D1	5837	1388	23.78	3640	62.36	1740	7623	22.83	5837	966	16.55	3312	56.74	1149	6334	18.14	-0.316188	-4.69	0	1.13855	5837	3640	62.36	1.15734	5837	3312	56.74	1.1179	-0.0394421	0.0200284	0.0218087	n.s.	NA
chr10:8471277:8471756	RSL24D1	5837	1977	33.87	3640	62.36	2747	7623	36.04	5837	1649	28.25	3312	56.74	2100	6334	33.15	-0.117199	-2.89	0	1.13855	5837	3640	62.36	1.15734	5837	3312	56.74	1.1179	-0.0394421	0.0200284	0.0218087	n.s.	NA
chr10:11167084:11167189	ITGB1BP3	5837	5657	96.92	5779	99.01	52856	91194	57.96	5837	5553	95.13	5663	97.02	45237	73910	61.21	0.07741	3.25	0	4.25261	5837	5779	99.01	4.34352	5837	5663	97.02	4.15983	-0.183697	1.03001e-15	1.50485e-15	n.s.	NA
chr10:11167282:11167488	ITGB1BP3	5837	5662	97	5779	99.01	55218	91194	60.55	5837	5430	93.03	5663	97.02	45775	73910	61.93	0.0319891	1.38	0	4.25261	5837	5779	99.01	4.34352	5837	5663	97.02	4.15983	-0.183697	1.03001e-15	1.50485e-15	n.s.	NA
chr10:11167596:11168062	ITGB1BP3	5837	5060	86.69	5779	99.01	28365	91194	31.1	5837	4287	73.45	5663	97.02	24245	73910	32.8	0.0744499	1.7	0	4.25261	5837	5779	99.01	4.34352	5837	5663	97.02	4.15983	-0.183697	1.03001e-15	1.50485e-15	n.s.	NA
chr10:11168135:11168321	ITGB1BP3	5837	4088	70.04	5779	99.01	14676	91194	16.09	5837	3392	58.11	5663	97.02	12771	73910	17.28	0.0971137	1.19	0	4.25261	5837	5779	99.01	4.34352	5837	5663	97.02	4.15983	-0.183697	1.03001e-15	1.50485e-15	n.s.	NA
chr10:11168509:11168615	ITGB1BP3	5837	1248	21.38	5779	99.01	1538	91194	1.69	5837	1113	19.07	5663	97.02	1445	73910	1.96	0.137991	0.27	0	4.25261	5837	5779	99.01	4.34352	5837	5663	97.02	4.15983	-0.183697	1.03001e-15	1.50485e-15	n.s.	NA
chr10:11168662:11168863	ITGB1BP3	5837	891	15.26	5779	99.01	1032	91194	1.13	5837	869	14.89	5663	97.02	1044	73910	1.41	0.17818	0.28	0	4.25261	5837	5779	99.01	4.34352	5837	5663	97.02	4.15983	-0.183697	1.03001e-15	1.50485e-15	n.s.	NA
chr10:18943803:18943890	RPL4	5837	5759	98.66	5808	99.5	61280	87629	69.93	5837	5524	94.64	5667	97.09	50571	70647	71.58	0.0331761	1.65	0	4.28707	5837	5808	99.5	4.44307	5837	5667	97.09	4.12718	-0.315896	8.17316e-43	1.69036e-42	n.s.	NA
chr10:18944012:18944244	RPL4	5837	4911	84.14	5808	99.5	24751	87629	28.25	5837	4129	70.74	5667	97.09	21044	70647	29.79	0.0740252	1.54	0	4.28707	5837	5808	99.5	4.44307	5837	5667	97.09	4.12718	-0.315896	8.17316e-43	1.69036e-42	n.s.	NA
chr10:20562395:20562583	HYPK	5837	3757	64.37	4644	79.56	7099	12558	56.53	5837	3321	56.9	4165	71.36	5698	9586	59.44	0.0711892	2.91	0	1.63653	5837	4644	79.56	1.7327	5837	4165	71.36	1.5293	-0.2034	8.3208e-23	1.34869e-22	n.s.	NA
chr11:1185125:1185339	AARS	5837	2980	51.05	3875	66.39	4792	7910	60.58	5837	2679	45.9	3496	59.89	4302	6766	63.58	0.0686256	3	0	1.21117	5837	3875	66.39	1.25047	5837	3496	59.89	1.16761	-0.0828676	4.92188e-05	5.87123e-05	n.s.	NA
chr11:2118991:2120044	MT4	5837	2725	46.68	3642	62.4	8023	22811	35.17	5837	1319	22.6	2268	38.86	2070	5170	40.04	0.182237	4.87	0	1.43401	5837	3642	62.4	1.84314	5837	2268	38.86	0.777027	-1.06612	1.50512e-259	1.00922e-258	n.s.	NA
chr11:2120111:2120192	MT4	5837	3226	55.27	3642	62.4	17425	22811	76.39	5837	1691	28.97	2268	38.86	3611	5170	69.85	-0.127379	-6.54	0	1.43401	5837	3642	62.4	1.84314	5837	2268	38.86	0.777027	-1.06612	1.50512e-259	1.00922e-258	down	NA
chr11:7718099:7719462	DNAJA2	5837	1802	30.87	4316	73.94	2506	10920	22.95	5837	945	16.19	3450	59.11	1128	6694	16.85	-0.424102	-6.1	0	1.37662	5837	4316	73.94	1.53563	5837	3450	59.11	1.17769	-0.357946	1.06267e-71	2.77427e-71	down	NA
chr11:7719544:7719854	DNAJA2	5837	1425	24.41	4316	73.94	1904	10920	17.44	5837	776	13.29	3450	59.11	922	6694	13.77	-0.320169	-3.67	0	1.37662	5837	4316	73.94	1.53563	5837	3450	59.11	1.17769	-0.357946	1.06267e-71	2.77427e-71	n.s.	NA
chr11:18608398:18608479	CDH15	5837	1549	26.54	4567	78.24	2337	17335	13.48	5837	109	1.87	956	16.38	112	1278	8.76	-0.569109	-4.72	0	1.72033	5837	4567	78.24	2.02332	5837	956	16.38	0.272878	-1.75044	0	0	n.s.	CDH15
chr11:18608630:18608709	CDH15	5837	3265	55.94	4567	78.24	7039	17335	40.61	5837	336	5.76	956	16.38	397	1278	31.06	-0.376156	-9.55	0	1.72033	5837	4567	78.24	2.02332	5837	956	16.38	0.272878	-1.75044	0	0	down	NA
chr11:18734124:18734380	RPL13	5837	2253	38.6	5824	99.78	3820	129488	2.95	5837	2142	36.7	5793	99.25	4339	118683	3.66	0.238477	0.71	0	4.97498	5837	5824	99.78	5.00275	5837	5793	99.25	4.94706	-0.0556929	0.787824	0.800389	n.s.	NA
chr11:18734497:18734795	RPL13	5837	2689	46.07	5824	99.78	4666	129488	3.6	5837	2378	40.74	5793	99.25	4916	118683	4.14	0.160134	0.54	0	4.97498	5837	5824	99.78	5.00275	5837	5793	99.25	4.94706	-0.0556929	0.787824	0.800389	n.s.	NA
chr11:18734938:18735845	RPL13	5837	4863	83.31	5824	99.78	29413	129488	22.71	5837	4057	69.5	5793	99.25	28996	118683	24.43	0.101036	1.72	0	4.97498	5837	5824	99.78	5.00275	5837	5793	99.25	4.94706	-0.0556929	0.787824	0.800389	n.s.	NA
chr11:18736020:18737565	RPL13	5837	5786	99.13	5824	99.78	82314	129488	63.57	5837	5699	97.64	5793	99.25	76683	118683	64.61	0.0230517	1.04	0	4.97498	5837	5824	99.78	5.00275	5837	5793	99.25	4.94706	-0.0556929	0.787824	0.800389	n.s.	NA
chr11:18737623:18738162	RPL13	5837	5802	99.4	5824	99.78	82990	129488	64.09	5837	5751	98.53	5793	99.25	80376	118683	67.72	0.0782941	3.63	0	4.97498	5837	5824	99.78	5.00275	5837	5793	99.25	4.94706	-0.0556929	0.787824	0.800389	n.s.	NA
chr11:19075361:19076057	PSMD7	5837	2152	36.87	4835	82.83	3273	16983	19.27	5837	1385	23.73	4292	73.53	1837	10830	16.96	-0.174559	-2.31	0	1.84379	5837	4835	82.83	2.01495	5837	4292	73.53	1.65099	-0.363959	2.64197e-74	6.98314e-74	n.s.	NA
chr11:19874119:19874935	KARS	5837	882	15.11	4663	79.89	1010	12373	8.16	5837	568	9.73	4178	71.58	636	9631	6.6	-0.269348	-1.56	0	1.64095	5837	4663	79.89	1.73029	5837	4178	71.58	1.54124	-0.189045	3.18298e-18	4.90935e-18	n.s.	NA
chr11:19875022:19875339	KARS	5837	1999	34.25	4663	79.89	2801	12373	22.64	5837	1367	23.42	4178	71.58	1764	9631	18.32	-0.291135	-4.32	0	1.64095	5837	4663	79.89	1.73029	5837	4178	71.58	1.54124	-0.189045	3.18298e-18	4.90935e-18	n.s.	NA
chr11:19878283:19878602	KARS	5837	2724	46.67	4663	79.89	4462	12373	36.06	5837	2582	44.24	4178	71.58	4083	9631	42.39	0.2275	6.33	0	1.64095	5837	4663	79.89	1.73029	5837	4178	71.58	1.54124	-0.189045	3.18298e-18	4.90935e-18	up	NA
chr12:967194:967357	RPL29	5837	5743	98.39	5816	99.64	57083	93271	61.2	5837	5349	91.64	5756	98.61	56618	90321	62.69	0.0341523	1.49	0	4.54232	5837	5816	99.64	4.58083	5837	5756	98.61	4.50341	-0.0774191	0.441154	0.454717	n.s.	NA
chr12:968136:969239	RPL29	5837	5662	97	5816	99.64	37095	93271	39.77	5837	5570	95.43	5756	98.61	37130	90321	41.11	0.0466549	1.34	0	4.54232	5837	5816	99.64	4.58083	5837	5756	98.61	4.50341	-0.0774191	0.441154	0.454717	n.s.	NA
chr12:976020:976585	TNNC1	5837	3451	59.12	3931	67.35	27808	52287	53.18	5837	1817	31.13	2523	43.22	2930	5170	56.67	0.0900606	3.49	0	1.83881	5837	3931	67.35	2.46261	5837	2523	43.22	0.866896	-1.59571	0	0	n.s.	NA
chr12:976723:976825	TNNC1	5837	3248	55.65	3931	67.35	28219	52287	53.97	5837	1485	25.44	2523	43.22	2359	5170	45.63	-0.237386	-8.34	0	1.83881	5837	3931	67.35	2.46261	5837	2523	43.22	0.866896	-1.59571	0	0	down	NA
chr12:976941:977761	TNNC1	5837	2560	43.86	3931	67.35	12326	52287	23.57	5837	724	12.4	2523	43.22	958	5170	18.53	-0.331206	-5.04	0	1.83881	5837	3931	67.35	2.46261	5837	2523	43.22	0.866896	-1.59571	0	0	down	NA
chr12:977909:978084	TNNC1	5837	1144	19.6	3931	67.35	1909	52287	3.65	5837	152	2.6	2523	43.22	165	5170	3.19	-0.15028	-0.46	0	1.83881	5837	3931	67.35	2.46261	5837	2523	43.22	0.866896	-1.59571	0	0	n.s.	NA
chr12:1171743:1172402	GNL3	5837	1278	21.89	3408	58.39	1597	7342	21.75	5837	1066	18.26	3185	54.57	1276	6595	19.35	-0.160838	-2.4	0	1.1017	5837	3408	58.39	1.09312	5837	3185	54.57	1.11089	0.0177642	0.675398	0.689469	n.s.	NA
chr12:1173216:1173542	GNL3	5837	905	15.5	3408	58.39	1060	7342	14.44	5837	712	12.2	3185	54.57	827	6595	12.54	-0.189445	-1.9	0	1.1017	5837	3408	58.39	1.09312	5837	3185	54.57	1.11089	0.0177642	0.675398	0.689469	n.s.	NA
chr12:1181730:1182102	SPCS1	5837	2673	45.79	3841	65.8	3935	7751	50.77	5837	2673	45.79	3729	63.89	4003	7488	53.46	0.0730807	2.69	0	1.24447	5837	3841	65.8	1.22121	5837	3729	63.89	1.26842	0.0472023	0.00223127	0.00252454	n.s.	NA
chr12:1182247:1183070	SPCS1	5837	1173	20.1	3841	65.8	1395	7751	18	5837	1229	21.06	3729	63.89	1459	7488	19.48	0.108216	1.48	0	1.24447	5837	3841	65.8	1.22121	5837	3729	63.89	1.26842	0.0472023	0.00223127	0.00252454	n.s.	NA
chr12:2632821:2633553	MANF	5837	2491	42.68	4992	85.52	4246	18631	22.79	5837	1601	27.43	4301	73.69	2369	11513	20.58	-0.14066	-2.21	0	1.94886	5837	4992	85.52	2.16945	5837	4301	73.69	1.69283	-0.476624	7.94894e-110	2.92686e-109	n.s.	NA
chr12:3555885:3555967	RBM10	5837	598	10.24	3309	56.69	667	5532	12.06	5837	455	7.8	3188	54.62	495	5294	9.35	-0.335524	-2.71	0	1.01761	5837	3309	56.69	0.996408	5837	3188	54.62	1.03961	0.0432	0.0466813	0.0499764	n.s.	NA
chr12:3556124:3558025	RBM10	5837	776	13.29	3309	56.69	883	5532	15.96	5837	647	11.08	3188	54.62	709	5294	13.39	-0.23707	-2.57	0	1.01761	5837	3309	56.69	0.996408	5837	3188	54.62	1.03961	0.0432	0.0466813	0.0499764	n.s.	NA
chr12:5629869:5630757	ACAD9	5837	1759	30.14	4241	72.66	2634	13665	19.28	5837	577	9.89	2560	43.86	636	3975	16	-0.254523	-3.28	0	1.32436	5837	4241	72.66	1.65801	5837	2560	43.86	0.771611	-0.886404	0	0	n.s.	NA
chr12:5630878:5631231	ACAD9	5837	1555	26.64	4241	72.66	2230	13665	16.32	5837	423	7.25	2560	43.86	457	3975	11.5	-0.470511	-4.82	0	1.32436	5837	4241	72.66	1.65801	5837	2560	43.86	0.771611	-0.886404	0	0	n.s.	NA
chr12:5631303:5631968	ACAD9	5837	1070	18.33	4241	72.66	1402	13665	10.26	5837	240	4.11	2560	43.86	256	3975	6.44	-0.597832	-3.82	0	1.32436	5837	4241	72.66	1.65801	5837	2560	43.86	0.771611	-0.886404	0	0	n.s.	ACAD9
chr12:5632045:5633676	ACAD9	5837	643	11.02	4241	72.66	742	13665	5.43	5837	129	2.21	2560	43.86	136	3975	3.42	-0.540772	-2.01	0	1.32436	5837	4241	72.66	1.65801	5837	2560	43.86	0.771611	-0.886404	0	0	n.s.	NA
chr12:9463184:9463651	UQCRC1	5837	1842	31.56	4341	74.37	2557	10057	25.43	5837	1116	19.12	3456	59.21	1392	6112	22.77	-0.153035	-2.66	0	1.33266	5837	4341	74.37	1.50722	5837	3456	59.21	1.1134	-0.39382	1.59055e-88	4.62639e-88	n.s.	NA
chr12:9519525:9519995	COPG1	5837	1257	21.54	3060	52.42	1517	4948	30.66	5837	1682	28.82	3427	58.71	2383	6906	34.51	0.165564	3.85	0	1.03204	5837	3060	52.42	0.885046	5837	3427	58.71	1.1633	0.278252	4.69834e-47	9.91008e-47	n.s.	NA
chr12:9535285:9535463	RAB7A	5837	1027	17.59	4126	70.69	1200	8541	14.05	5837	913	15.64	4202	71.99	1029	9182	11.21	-0.3017	-2.84	0	1.42903	5837	4126	70.69	1.34508	5837	4202	71.99	1.51147	0.166387	1.83223e-22	2.94729e-22	n.s.	NA
chr12:9535593:9536188	RAB7A	5837	961	16.46	4126	70.69	1133	8541	13.27	5837	772	13.23	4202	71.99	878	9182	9.56	-0.434376	-3.71	0	1.42903	5837	4126	70.69	1.34508	5837	4202	71.99	1.51147	0.166387	1.83223e-22	2.94729e-22	n.s.	NA
chr12:11882802:11883052	ARPC4	5837	4581	78.48	5107	87.49	11720	17753	66.02	5837	4413	75.6	4917	84.24	11584	16816	68.89	0.0604944	2.87	0	2.17262	5837	5107	87.49	2.16292	5837	4917	84.24	2.18269	0.0197649	0.000179174	0.000208654	n.s.	NA
chr12:12040640:12040721	IMPDH2	5837	1109	19	4466	76.51	1391	12340	11.27	5837	696	11.92	3882	66.51	800	8304	9.63	-0.206994	-1.64	0	1.52354	5837	4466	76.51	1.66826	5837	3882	66.51	1.35706	-0.311196	4.27891e-53	9.5303e-53	n.s.	NA
chr12:12040866:12041225	IMPDH2	5837	3053	52.3	4466	76.51	5506	12340	44.62	5837	2259	38.7	3882	66.51	3433	8304	41.34	-0.107645	-3.28	0	1.52354	5837	4466	76.51	1.66826	5837	3882	66.51	1.35706	-0.311196	4.27891e-53	9.5303e-53	n.s.	NA
chr12:13927532:13927831	THOC7	5837	997	17.08	4078	69.86	1152	9019	12.77	5837	794	13.6	3899	66.8	881	8075	10.91	-0.209355	-1.86	0	1.35912	5837	4078	69.86	1.36148	5837	3899	66.8	1.35666	-0.00482692	0.630882	0.645059	n.s.	NA
chr12:14011079:14011227	PSMD6	5837	2274	38.96	3751	64.26	3292	7637	43.11	5837	1663	28.49	3096	53.04	2149	5393	39.85	-0.11077	-3.26	0	1.10395	5837	3751	64.26	1.1893	5837	3096	53.04	1.00054	-0.188765	3.52246e-24	5.75335e-24	n.s.	NA
chr12:14011306:14012867	PSMD6	5837	1433	24.55	3751	64.26	1824	7637	23.88	5837	883	15.13	3096	53.04	1028	5393	19.06	-0.310665	-4.82	0	1.10395	5837	3751	64.26	1.1893	5837	3096	53.04	1.00054	-0.188765	3.52246e-24	5.75335e-24	n.s.	NA
chr12:19876138:19876521	RPL32	5837	5807	99.49	5831	99.9	103813	187363	55.41	5837	5797	99.31	5816	99.64	102909	172205	59.76	0.107171	4.35	0	5.52052	5837	5831	99.9	5.5222	5837	5816	99.64	5.51883	-0.00337167	1.77329e-05	2.14343e-05	n.s.	NA
chr12:19876704:19876974	RPL32	5837	5707	97.77	5831	99.9	55531	187363	29.64	5837	5324	91.21	5816	99.64	55322	172205	32.13	0.112722	2.49	0	5.52052	5837	5831	99.9	5.5222	5837	5816	99.64	5.51883	-0.00337167	1.77329e-05	2.14343e-05	n.s.	NA
chr12:19877076:19877705	RPL32	5837	4984	85.39	5831	99.9	56347	187363	30.07	5837	4253	72.86	5816	99.64	54718	172205	31.77	0.0768534	1.7	0	5.52052	5837	5831	99.9	5.5222	5837	5816	99.64	5.51883	-0.00337167	1.77329e-05	2.14343e-05	n.s.	NA
chr13:2141088:2156084	PFDN1	5837	2485	42.57	3613	61.9	3631	6787	53.5	5837	2834	48.55	3800	65.1	4657	8065	57.74	0.108087	4.24	0	1.2302	5837	3613	61.9	1.1328	5837	3800	65.1	1.3228	0.189996	2.26904e-26	3.79364e-26	n.s.	NA
chr13:4020902:4021878	NPM1	5837	5259	90.1	5723	98.05	26092	68868	37.89	5837	4859	83.24	5669	97.12	21597	59139	36.52	-0.0517394	-1.37	0	3.91256	5837	5723	98.05	3.93396	5837	5669	97.12	3.89095	-0.0430032	0.0953599	0.100404	n.s.	NA
chr13:4021954:4023730	NPM1	5837	4209	72.11	5723	98.05	14353	68868	20.84	5837	3636	62.29	5669	97.12	11572	59139	19.57	-0.0864311	-1.27	0	3.91256	5837	5723	98.05	3.93396	5837	5669	97.12	3.89095	-0.0430032	0.0953599	0.100404	n.s.	NA
chr13:4023833:4024637	NPM1	5837	2560	43.86	5723	98.05	4368	68868	6.34	5837	2106	36.08	5669	97.12	3438	59139	5.81	-0.108125	-0.53	0	3.91256	5837	5723	98.05	3.93396	5837	5669	97.12	3.89095	-0.0430032	0.0953599	0.100404	n.s.	NA
chr13:4026319:4026796	NPM1	5837	1430	24.5	5723	98.05	1879	68868	2.73	5837	1201	20.58	5669	97.12	1435	59139	2.43	-0.120967	-0.3	0	3.91256	5837	5723	98.05	3.93396	5837	5669	97.12	3.89095	-0.0430032	0.0953599	0.100404	n.s.	NA
chr13:4026901:4027414	NPM1	5837	2028	34.74	5723	98.05	3134	68868	4.55	5837	1702	29.16	5669	97.12	2351	59139	3.98	-0.156342	-0.57	0	3.91256	5837	5723	98.05	3.93396	5837	5669	97.12	3.89095	-0.0430032	0.0953599	0.100404	n.s.	NA
chr13:4027509:4028135	NPM1	5837	2366	40.53	5723	98.05	4097	68868	5.95	5837	1954	33.48	5669	97.12	2987	59139	5.05	-0.200078	-0.9	0	3.91256	5837	5723	98.05	3.93396	5837	5669	97.12	3.89095	-0.0430032	0.0953599	0.100404	n.s.	NA
chr13:4028256:4031071	NPM1	5837	1945	33.32	5723	98.05	2885	68868	4.19	5837	1574	26.97	5669	97.12	2115	59139	3.58	-0.180387	-0.61	0	3.91256	5837	5723	98.05	3.93396	5837	5669	97.12	3.89095	-0.0430032	0.0953599	0.100404	n.s.	NA
chr13:4031152:4031677	NPM1	5837	1067	18.28	5723	98.05	1348	68868	1.96	5837	783	13.41	5669	97.12	925	59139	1.56	-0.209453	-0.4	0	3.91256	5837	5723	98.05	3.93396	5837	5669	97.12	3.89095	-0.0430032	0.0953599	0.100404	n.s.	NA
chr13:9181197:9182379	CSNK1A1	5837	786	13.47	3361	57.58	885	6057	14.61	5837	524	8.98	3218	55.13	576	6365	9.05	-0.635275	-5.56	0	1.05155	5837	3361	57.58	1.00936	5837	3218	55.13	1.09561	0.0862525	0.00601273	0.00670772	down	CSNK1A1
chr13:9182479:9188261	CSNK1A1	5837	1007	17.25	3361	57.58	1182	6057	19.51	5837	809	13.86	3218	55.13	965	6365	15.16	-0.3439	-4.35	0	1.05155	5837	3361	57.58	1.00936	5837	3218	55.13	1.09561	0.0862525	0.00601273	0.00670772	n.s.	NA
chr13:9856300:9857079	RPL26L1	5837	922	15.8	5826	99.81	1055	122963	0.86	5837	880	15.08	5794	99.26	1035	106934	0.97	0.082893	0.11	0	4.86817	5837	5826	99.81	4.91493	5837	5794	99.26	4.82116	-0.0937619	1.00199e-06	1.27145e-06	n.s.	NA
chr13:9858054:9860215	RPL26L1	5837	5794	99.26	5826	99.81	76644	122963	62.33	5837	5723	98.05	5794	99.26	69964	106934	65.43	0.0689458	3.1	0	4.86817	5837	5826	99.81	4.91493	5837	5794	99.26	4.82116	-0.0937619	1.00199e-06	1.27145e-06	n.s.	NA
chr13:10914563:10915001	PRELID1	5837	4418	75.69	4944	84.7	13763	22916	60.06	5837	4426	75.83	5050	86.52	13622	22131	61.55	0.0347823	1.49	0	2.36701	5837	4944	84.7	2.27652	5837	5050	86.52	2.4556	0.179082	6.43863e-22	1.03051e-21	n.s.	NA
chr13:10915413:10915488	PRELID1	5837	1932	33.1	4944	84.7	2939	22916	12.83	5837	1932	33.1	5050	86.52	3148	22131	14.22	0.138167	1.39	0	2.36701	5837	4944	84.7	2.27652	5837	5050	86.52	2.4556	0.179082	6.43863e-22	1.03051e-21	n.s.	NA
chr13:11123706:11123940	NOP16	5837	952	16.31	3464	59.35	1155	7654	15.09	5837	550	9.42	2828	48.45	654	5879	11.12	-0.408775	-3.97	0	1.06873	5837	3464	59.35	1.12251	5837	2828	48.45	1.00285	-0.119667	1.90805e-11	2.62511e-11	n.s.	NA
chr13:13613163:13614633	ATOX1	5837	3273	56.07	4251	72.83	5559	9326	59.61	5837	3374	57.8	4051	69.4	6336	10030	63.17	0.0823431	3.56	0	1.49335	5837	4251	72.83	1.45474	5837	4051	69.4	1.53386	0.0791164	3.61186e-08	4.72435e-08	n.s.	NA
chr13:13844468:13845492	RPS14	5837	4682	80.21	5817	99.66	36400	147824	24.62	5837	3887	66.59	5785	99.11	34130	128843	26.49	0.101636	1.87	0	5.09734	5837	5817	99.66	5.15173	5837	5785	99.11	5.04266	-0.109077	3.03897e-06	3.76619e-06	n.s.	NA
chr13:13845644:13845846	RPS14	5837	5702	97.69	5817	99.66	59165	147824	40.02	5837	5337	91.43	5785	99.11	55234	128843	42.87	0.0969072	2.85	0	5.09734	5837	5817	99.66	5.15173	5837	5785	99.11	5.04266	-0.109077	3.03897e-06	3.76619e-06	n.s.	NA
chr13:13846009:13846492	RPS14	5837	5788	99.16	5817	99.66	91343	147824	61.79	5837	5729	98.15	5785	99.11	85174	128843	66.11	0.0959929	4.32	0	5.09734	5837	5817	99.66	5.15173	5837	5785	99.11	5.04266	-0.109077	3.03897e-06	3.76619e-06	n.s.	NA
chr13:13846570:13847342	RPS14	5837	5638	96.59	5817	99.66	49720	147824	33.63	5837	5616	96.21	5785	99.11	48498	128843	37.64	0.158073	4.01	0	5.09734	5837	5817	99.66	5.15173	5837	5785	99.11	5.04266	-0.109077	3.03897e-06	3.76619e-06	n.s.	NA
chr13:14245231:14245386	CANX	5837	880	15.08	4006	68.63	999	8925	11.19	5837	606	10.38	2964	50.78	667	5110	13.05	0.204872	1.86	0	1.17834	5837	4006	68.63	1.35243	5837	2964	50.78	0.943043	-0.409384	1.87448e-96	5.85314e-96	n.s.	NA
chr13:14245723:14246123	CANX	5837	1861	31.88	4006	68.63	2470	8925	27.68	5837	1027	17.59	2964	50.78	1196	5110	23.41	-0.232573	-4.27	0	1.17834	5837	4006	68.63	1.35243	5837	2964	50.78	0.943043	-0.409384	1.87448e-96	5.85314e-96	n.s.	NA
chr13:14282149:14288748	HNRNPH2	5837	785	13.45	5243	89.82	886	27697	3.2	5837	571	9.78	5300	90.8	630	26129	2.41	-0.300618	-0.79	0	2.68219	5837	5243	89.82	2.60645	5837	5300	90.8	2.75713	0.150683	3.50244e-12	4.83959e-12	n.s.	NA
chr13:14288809:14289798	HNRNPH2	5837	961	16.46	5243	89.82	1134	27697	4.09	5837	736	12.61	5300	90.8	871	26129	3.33	-0.233299	-0.76	0	2.68219	5837	5243	89.82	2.60645	5837	5300	90.8	2.75713	0.150683	3.50244e-12	4.83959e-12	n.s.	NA
chr13:14290808:14290998	HNRNPH2	5837	923	15.81	5243	89.82	1130	27697	4.08	5837	677	11.6	5300	90.8	768	26129	2.94	-0.366633	-1.14	0	2.68219	5837	5243	89.82	2.60645	5837	5300	90.8	2.75713	0.150683	3.50244e-12	4.83959e-12	n.s.	NA
chr13:14294741:14294898	HNRNPH2	5837	1744	29.88	5243	89.82	2445	27697	8.83	5837	1498	25.66	5300	90.8	2013	26129	7.7	-0.176176	-1.13	0	2.68219	5837	5243	89.82	2.60645	5837	5300	90.8	2.75713	0.150683	3.50244e-12	4.83959e-12	n.s.	NA
chr13:14295148:14296172	HNRNPH2	5837	2959	50.69	5243	89.82	5496	27697	19.84	5837	3081	52.78	5300	90.8	5514	26129	21.1	0.0846911	1.26	0	2.68219	5837	5243	89.82	2.60645	5837	5300	90.8	2.75713	0.150683	3.50244e-12	4.83959e-12	n.s.	NA
chr13:14296266:14296807	HNRNPH2	5837	2442	41.84	5243	89.82	4380	27697	15.81	5837	2640	45.23	5300	90.8	4740	26129	18.14	0.187271	2.33	0	2.68219	5837	5243	89.82	2.60645	5837	5300	90.8	2.75713	0.150683	3.50244e-12	4.83959e-12	n.s.	NA
chr13:15006776:15008363	HNRNPAB	5837	1904	32.62	5008	85.8	2564	17102	14.99	5837	1374	23.54	4597	78.76	1718	12606	13.63	-0.12824	-1.36	0	1.98222	5837	5008	85.8	2.09089	5837	4597	78.76	1.86384	-0.227049	1.17092e-28	2.03236e-28	n.s.	NA
chr13:15008496:15008909	HNRNPAB	5837	1128	19.32	5008	85.8	1327	17102	7.76	5837	717	12.28	4597	78.76	810	12606	6.43	-0.237569	-1.33	0	1.98222	5837	5008	85.8	2.09089	5837	4597	78.76	1.86384	-0.227049	1.17092e-28	2.03236e-28	n.s.	NA
chr13:15874194:15874568	TGFBI	5837	318	5.45	2493	42.71	372	7701	4.83	5837	648	11.1	3539	60.63	793	21770	3.64	-0.329371	-1.19	0	1.4749	5837	2493	42.71	0.973159	5837	3539	60.63	1.82835	0.855193	2.6475e-159	1.21328e-158	n.s.	NA
chr13:17774935:17775101	UQCRQ	5837	2791	47.82	4215	72.21	4129	9399	43.93	5837	1984	33.99	3093	52.99	2583	5122	50.43	0.194931	6.5	0	1.22838	5837	4215	72.21	1.42529	5837	3093	52.99	0.960034	-0.465255	3.79819e-131	1.54105e-130	up	NA
chr13:17894927:17895820	NDFIP1	5837	821	14.07	4957	84.92	970	17000	5.71	5837	750	12.85	4446	76.17	896	13788	6.5	0.160578	0.79	0	1.96673	5837	4957	84.92	2.07605	5837	4446	76.17	1.84486	-0.231187	4.9023e-19	7.63513e-19	n.s.	NA
chr13:17895909:17896100	NDFIP1	5837	1843	31.57	4957	84.92	2680	17000	15.76	5837	1584	27.14	4446	76.17	2426	13788	17.6	0.15028	1.84	0	1.96673	5837	4957	84.92	2.07605	5837	4446	76.17	1.84486	-0.231187	4.9023e-19	7.63513e-19	n.s.	NA
chr13:17897713:17899492	NDFIP1	5837	3596	61.61	4957	84.92	7011	17000	41.24	5837	3130	53.62	4446	76.17	5998	13788	43.5	0.0751955	2.26	0	1.96673	5837	4957	84.92	2.07605	5837	4446	76.17	1.84486	-0.231187	4.9023e-19	7.63513e-19	n.s.	NA
chr14:1444651:1445928	OCM2	5837	1917	32.84	3009	51.55	8256	23702	34.83	5837	551	9.44	1692	28.99	707	2787	25.37	-0.44227	-9.46	0	1.18133	5837	3009	51.55	1.54843	5837	1692	28.99	0.528493	-1.01994	1.51564e-213	8.25181e-213	down	NA
chr14:1540577:1550234	BRI3	5837	2575	44.12	4721	80.88	4179	13065	31.99	5837	1887	32.33	4158	71.24	2813	9541	29.48	-0.114166	-2.51	0	1.65534	5837	4721	80.88	1.77999	5837	4158	71.24	1.51381	-0.26618	4.51857e-39	8.99478e-39	n.s.	NA
chr14:4574594:4574899	ACTB	5837	1494	25.6	5770	98.85	2151	159679	1.35	5837	2336	40.02	5796	99.3	4086	346562	1.18	-0.108333	-0.17	0	5.44161	5837	5770	98.85	4.6982	5837	5796	99.3	6.1817	1.4835	0	0	n.s.	NA
chr14:4762594:4763462	ARPC1A	5837	1296	22.2	3370	57.74	1603	5893	27.2	5837	1344	23.03	3561	61.01	1710	6976	24.51	-0.144632	-2.69	0	1.08954	5837	3370	57.74	0.996397	5837	3561	61.01	1.17769	0.181295	5.9353e-25	9.79478e-25	n.s.	NA
chr14:4771415:4771496	ARPC1B	5837	1057	18.11	2018	34.57	1544	4246	36.36	5837	2370	40.6	4093	70.12	4443	13198	33.66	-0.108223	-2.7	0	1.34641	5837	2018	34.57	0.657851	5837	4093	70.12	1.6859	1.02805	0	0	n.s.	NA
chr14:4796677:4797019	ATP5J2	5837	4044	69.28	5159	88.38	8965	19980	44.87	5837	4095	70.16	4995	85.57	9231	19294	47.84	0.0905123	2.97	0	2.31092	5837	5159	88.38	2.29543	5837	4995	85.57	2.32692	0.0314915	1.01039e-06	1.27955e-06	n.s.	NA
chr14:4797137:4797349	ATP5J2	5837	3761	64.43	5159	88.38	7204	19980	36.06	5837	3601	61.69	4995	85.57	7404	19294	38.37	0.0872338	2.31	0	2.31092	5837	5159	88.38	2.29543	5837	4995	85.57	2.32692	0.0314915	1.01039e-06	1.27955e-06	n.s.	NA
chr14:6537851:6538168	NDUFB10	5837	3002	51.43	4588	78.6	5113	11914	42.92	5837	2092	35.84	3588	61.47	3364	7372	45.63	0.0863804	2.71	0	1.47917	5837	4588	78.6	1.67711	5837	3588	61.47	1.22605	-0.451064	2.66159e-109	9.6882e-109	n.s.	NA
chr14:6538309:6538649	NDUFB10	5837	3972	68.05	4588	78.6	8035	11914	67.44	5837	3046	52.18	3588	61.47	5306	7372	71.98	0.0926614	4.54	0	1.47917	5837	4588	78.6	1.67711	5837	3588	61.47	1.22605	-0.451064	2.66159e-109	9.6882e-109	n.s.	NA
chr14:6539425:6539666	RPS2	5837	5765	98.77	5829	99.86	85305	205110	41.59	5837	5735	98.25	5798	99.33	79979	168909	47.35	0.183001	5.76	0	5.44739	5837	5829	99.86	5.51922	5837	5798	99.33	5.37518	-0.144037	1.84074e-18	2.84599e-18	up	NA
chr14:6539759:6540084	RPS2	5837	5807	99.49	5829	99.86	138179	205110	67.37	5837	5757	98.63	5798	99.33	118434	168909	70.12	0.0568919	2.75	0	5.44739	5837	5829	99.86	5.51922	5837	5798	99.33	5.37518	-0.144037	1.84074e-18	2.84599e-18	n.s.	NA
chr14:6540245:6540324	RPS2	5837	5581	95.61	5829	99.86	66198	205110	32.27	5837	4977	85.27	5798	99.33	56962	168909	33.72	0.0615451	1.45	0	5.44739	5837	5829	99.86	5.51922	5837	5798	99.33	5.37518	-0.144037	1.84074e-18	2.84599e-18	n.s.	NA
chr14:6540499:6541024	RPS2	5837	3453	59.16	5829	99.86	9043	205110	4.41	5837	2963	50.76	5798	99.33	8452	168909	5	0.149334	0.59	0	5.44739	5837	5829	99.86	5.51922	5837	5798	99.33	5.37518	-0.144037	1.84074e-18	2.84599e-18	n.s.	NA
chr14:6541133:6541378	RPS2	5837	1485	25.44	5829	99.86	1942	205110	0.95	5837	1398	23.95	5798	99.33	1960	168909	1.16	0.147557	0.21	0	5.44739	5837	5829	99.86	5.51922	5837	5798	99.33	5.37518	-0.144037	1.84074e-18	2.84599e-18	n.s.	NA
chr14:7277541:7278185	NDUFAB1	5837	4028	69.01	4894	83.84	8607	15835	54.35	5837	3273	56.07	4164	71.34	5681	9519	59.68	0.132638	5.33	0	1.76518	5837	4894	83.84	1.98069	5837	4164	71.34	1.51188	-0.468811	7.69255e-133	3.16139e-132	up	NA
chr14:8715795:8716901	RPS15A	5837	5649	96.78	5821	99.73	50437	133025	37.92	5837	5607	96.06	5780	99.02	49898	122156	40.85	0.104716	2.93	0	4.97819	5837	5821	99.73	5.02675	5837	5780	99.02	4.92929	-0.097464	0.00995299	0.010988	n.s.	NA
chr14:8716988:8718603	RPS15A	5837	5776	98.95	5821	99.73	73679	133025	55.39	5837	5689	97.46	5780	99.02	71919	122156	58.87	0.0863939	3.48	0	4.97819	5837	5821	99.73	5.02675	5837	5780	99.02	4.92929	-0.097464	0.00995299	0.010988	n.s.	NA
chr14:8718684:8719307	RPS15A	5837	5738	98.3	5821	99.73	54321	133025	40.84	5837	5492	94.09	5780	99.02	54168	122156	44.34	0.115902	3.5	0	4.97819	5837	5821	99.73	5.02675	5837	5780	99.02	4.92929	-0.097464	0.00995299	0.010988	n.s.	NA
chr14:8719446:8720403	RPS15A	5837	5173	88.62	5821	99.73	54129	133025	40.69	5837	4310	73.84	5780	99.02	52733	122156	43.17	0.0833655	2.48	0	4.97819	5837	5821	99.73	5.02675	5837	5780	99.02	4.92929	-0.097464	0.00995299	0.010988	n.s.	NA
chr14:9202066:9202857	KDELR2	5837	861	14.75	3108	53.25	986	5640	17.48	5837	1224	20.97	3733	63.95	1619	7938	20.4	0.211646	2.92	0	1.13095	5837	3108	53.25	0.928774	5837	3733	63.95	1.29927	0.370501	4.42045e-84	1.25148e-83	n.s.	NA
chr14:10442078:10451617	CARHSP1	5837	454	7.78	1230	21.07	565	2096	26.96	5837	2393	41	4422	75.76	3786	15475	24.47	-0.134565	-2.49	0	1.58202	5837	1230	21.07	0.356765	5837	4422	75.76	1.92284	1.56607	0	0	n.s.	NA
chr14:12536382:12537481	MRPL28	5837	1514	25.94	3866	66.23	1961	8048	24.37	5837	1006	17.23	3204	54.89	1219	5563	21.91	-0.147146	-2.46	0	1.14205	5837	3866	66.23	1.24477	5837	3204	54.89	1.0181	-0.226667	5.9955e-35	1.13327e-34	n.s.	NA
chr14:13797771:13797860	NDUFB6	5837	4561	78.14	5358	91.79	13181	24711	53.34	5837	3048	52.22	4153	71.15	5895	10640	55.4	0.0536806	2.06	0	2.13936	5837	5358	91.79	2.56956	5837	4153	71.15	1.58434	-0.985217	0	0	n.s.	NA
chr14:13797954:13798555	NDUFB6	5837	4841	82.94	5358	91.79	14752	24711	59.7	5837	3462	59.31	4153	71.15	6664	10640	62.63	0.0680106	2.93	0	2.13936	5837	5358	91.79	2.56956	5837	4153	71.15	1.58434	-0.985217	0	0	n.s.	NA
chr14:13798601:13799481	NDUFB6	5837	4550	77.95	5358	91.79	12179	24711	49.29	5837	3224	55.23	4153	71.15	5612	10640	52.74	0.0957248	3.45	0	2.13936	5837	5358	91.79	2.56956	5837	4153	71.15	1.58434	-0.985217	0	0	n.s.	NA
chr14:14250557:14251672	ATP6V0C	5837	2722	46.63	4637	79.44	4344	13732	31.63	5837	2527	43.29	4540	77.78	3998	13624	29.35	-0.104502	-2.28	0	1.84147	5837	4637	79.44	1.78918	5837	4540	77.78	1.89488	0.105704	2.09573e-09	2.7987e-09	n.s.	NA
chr14:14251857:14260329	ATP6V0C	5837	1023	17.53	4637	79.44	1241	13732	9.04	5837	797	13.65	4540	77.78	957	13624	7.02	-0.324085	-2.02	0	1.84147	5837	4637	79.44	1.78918	5837	4540	77.78	1.89488	0.105704	2.09573e-09	2.7987e-09	n.s.	NA
chr14:15390807:15391257	UQCRC2	5837	884	15.14	4081	69.92	1043	8504	12.26	5837	507	8.69	3243	55.56	567	5424	10.45	-0.211733	-1.81	0	1.19331	5837	4081	69.92	1.3395	5837	3243	55.56	1.00935	-0.330148	2.1389e-68	5.42821e-68	n.s.	NA
chr14:15391335:15392468	UQCRC2	5837	1732	29.67	4081	69.92	2316	8504	27.23	5837	1066	18.26	3243	55.56	1322	5424	24.37	-0.154106	-2.86	0	1.19331	5837	4081	69.92	1.3395	5837	3243	55.56	1.00935	-0.330148	2.1389e-68	5.42821e-68	n.s.	NA
chr14:15392623:15393328	UQCRC2	5837	3082	52.8	4081	69.92	4947	8504	58.17	5837	2364	40.5	3243	55.56	3307	5424	60.97	0.0667041	2.8	0	1.19331	5837	4081	69.92	1.3395	5837	3243	55.56	1.00935	-0.330148	2.1389e-68	5.42821e-68	n.s.	NA
chr15:3483768:3483874	RAN	5837	3293	56.42	5191	88.93	7831	32208	24.31	5837	2465	42.23	4936	84.56	4339	20983	20.68	-0.223343	-3.63	0	2.54911	5837	5191	88.93	2.71887	5837	4936	84.56	2.37059	-0.348283	6.9738e-60	1.68909e-59	n.s.	NA
chr15:3484046:3484413	RAN	5837	969	16.6	5191	88.93	1187	32208	3.69	5837	540	9.25	4936	84.56	612	20983	2.92	-0.258734	-0.77	0	2.54911	5837	5191	88.93	2.71887	5837	4936	84.56	2.37059	-0.348283	6.9738e-60	1.68909e-59	n.s.	NA
chr15:4961282:4962172	NCOR2	5837	833	14.27	3970	68.01	929	9204	10.09	5837	807	13.83	4350	74.52	921	11151	8.26	-0.260175	-1.83	0	1.54039	5837	3970	68.01	1.34996	5837	4350	74.52	1.71418	0.364217	6.33851e-65	1.58962e-64	n.s.	NA
chr15:4962352:4963769	NCOR2	5837	1461	25.03	3970	68.01	1978	9204	21.49	5837	1524	26.11	4350	74.52	2030	11151	18.2	-0.228177	-3.29	0	1.54039	5837	3970	68.01	1.34996	5837	4350	74.52	1.71418	0.364217	6.33851e-65	1.58962e-64	n.s.	NA
chr15:4963825:4965307	NCOR2	5837	1139	19.51	3970	68.01	1543	9204	16.76	5837	1231	21.09	4350	74.52	1594	11151	14.29	-0.216043	-2.47	0	1.54039	5837	3970	68.01	1.34996	5837	4350	74.52	1.71418	0.364217	6.33851e-65	1.58962e-64	n.s.	NA
chr15:4973835:4974784	NCOR2	5837	699	11.98	3970	68.01	769	9204	8.36	5837	666	11.41	4350	74.52	722	11151	6.47	-0.3254	-1.89	0	1.54039	5837	3970	68.01	1.34996	5837	4350	74.52	1.71418	0.364217	6.33851e-65	1.58962e-64	n.s.	NA
chr15:6679433:6679920	RPL6	5837	5618	96.25	5780	99.02	38693	75115	51.51	5837	5474	93.78	5704	97.72	35331	64674	54.63	0.0832709	3.12	0	4.10986	5837	5780	99.02	4.16366	5837	5704	97.72	4.05534	-0.108317	2.4631e-07	3.16969e-07	n.s.	NA
chr15:6680106:6680427	RPL6	5837	5100	87.37	5780	99.02	20934	75115	27.87	5837	4502	77.13	5704	97.72	16990	64674	26.27	-0.0822564	-1.6	0	4.10986	5837	5780	99.02	4.16366	5837	5704	97.72	4.05534	-0.108317	2.4631e-07	3.16969e-07	n.s.	NA
chr15:6680477:6681143	RPL6	5837	4844	82.99	5780	99.02	16487	75115	21.95	5837	4207	72.07	5704	97.72	13391	64674	20.71	-0.0801344	-1.24	0	4.10986	5837	5780	99.02	4.16366	5837	5704	97.72	4.05534	-0.108317	2.4631e-07	3.16969e-07	n.s.	NA
chr15:6681288:6681541	RPL6	5837	2895	49.6	5780	99.02	5196	75115	6.92	5837	2252	38.58	5704	97.72	3827	64674	5.92	-0.194728	-1	0	4.10986	5837	5780	99.02	4.16366	5837	5704	97.72	4.05534	-0.108317	2.4631e-07	3.16969e-07	n.s.	NA
chr15:6682013:6682584	RPL6	5837	2921	50.04	5780	99.02	4545	75115	6.05	5837	2773	47.51	5704	97.72	4528	64674	7	0.182377	0.95	0	4.10986	5837	5780	99.02	4.16366	5837	5704	97.72	4.05534	-0.108317	2.4631e-07	3.16969e-07	n.s.	NA
chr15:8717172:8717992	SNRPD3	5837	3444	59	4809	82.39	6635	16104	41.2	5837	3040	52.08	4382	75.07	5210	11445	45.52	0.140608	4.32	0	1.82906	5837	4809	82.39	1.95092	5837	4382	75.07	1.69534	-0.255582	3.21112e-38	6.29379e-38	n.s.	NA
chr15:9109502:9115983	YWHAH	5837	651	11.15	4073	69.78	819	19550	4.19	5837	328	5.62	3547	60.77	365	10041	3.64	-0.16161	-0.55	0	1.58753	5837	4073	69.78	1.75285	5837	3547	60.77	1.3977	-0.35515	1.08646e-34	2.04756e-34	n.s.	NA
chr15:9582256:9582799	COX6A1	5837	5435	93.11	5716	97.93	24890	44709	55.67	5837	4920	84.29	5438	93.16	16112	27942	57.66	0.0497919	1.99	0	3.1872	5837	5716	97.93	3.46381	5837	5438	93.16	2.89645	-0.567363	1.25029e-262	8.47269e-262	n.s.	NA
chr15:9723096:9723444	RPLP0	5837	3870	66.3	5757	98.63	11170	79190	14.11	5837	3176	54.41	5474	93.78	9574	64643	14.81	0.0653337	0.7	0	3.98469	5837	5757	98.63	4.18225	5837	5474	93.78	3.77692	-0.405331	2.88877e-37	5.55935e-37	n.s.	NA
chr15:9723631:9724057	RPLP0	5837	5692	97.52	5757	98.63	58896	79190	74.37	5837	5283	90.51	5474	93.78	48541	64643	75.09	0.0137165	0.72	0	3.98469	5837	5757	98.63	4.18225	5837	5474	93.78	3.77692	-0.405331	2.88877e-37	5.55935e-37	n.s.	NA
chr15:9724199:9724343	RPLP0	5837	4615	79.06	5757	98.63	11486	79190	14.5	5837	4148	71.06	5474	93.78	10568	64643	16.35	0.162667	1.85	0	3.98469	5837	5757	98.63	4.18225	5837	5474	93.78	3.77692	-0.405331	2.88877e-37	5.55935e-37	n.s.	NA
chr15:11319928:11320913	UQCR10	5837	4731	81.05	5575	95.51	12330	34744	35.49	5837	4143	70.98	5285	90.54	8588	21575	39.81	0.161422	4.32	0	2.81648	5837	5575	95.51	3.05252	5837	5285	90.54	2.56748	-0.485044	1.82232e-154	8.29154e-154	n.s.	NA
chr16:2526503:2526672	GNB2L1	5837	5692	97.52	5818	99.67	50651	117066	43.27	5837	5556	95.19	5739	98.32	43021	90406	47.59	0.13433	4.32	0	4.6708	5837	5818	99.67	4.82547	5837	5739	98.32	4.51401	-0.311455	8.15433e-98	2.59715e-97	n.s.	NA
chr16:2526784:2527144	GNB2L1	5837	5779	99.01	5818	99.67	78538	117066	67.09	5837	5639	96.61	5739	98.32	62378	90406	69	0.039912	1.91	0	4.6708	5837	5818	99.67	4.82547	5837	5739	98.32	4.51401	-0.311455	8.15433e-98	2.59715e-97	n.s.	NA
chr16:2527286:2527494	GNB2L1	5837	5293	90.68	5818	99.67	38218	117066	32.65	5837	4473	76.63	5739	98.32	30553	90406	33.8	0.0484808	1.15	0	4.6708	5837	5818	99.67	4.82547	5837	5739	98.32	4.51401	-0.311455	8.15433e-98	2.59715e-97	n.s.	NA
chr16:2576407:2576478	BRD2	5837	780	13.36	3218	55.13	856	5920	14.46	5837	802	13.74	3499	59.95	870	7096	12.26	-0.22146	-2.2	0	1.12387	5837	3218	55.13	0.985523	5837	3499	59.95	1.2511	0.265581	9.52785e-33	1.72422e-32	n.s.	NA
chr17:915907:916473	EDF1	5837	1072	18.37	4559	78.11	1246	12754	9.77	5837	676	11.58	3912	67.02	730	8535	8.55	-0.173446	-1.22	0	1.56427	5837	4559	78.11	1.70513	5837	3912	67.02	1.40012	-0.30501	1.40079e-51	3.04541e-51	n.s.	NA
chr17:1924942:1925026	RPL12	5837	4248	72.78	5814	99.61	13505	102410	13.19	5837	3646	62.46	5738	98.3	14185	94480	15.01	0.174099	1.82	0	4.58776	5837	5814	99.61	4.6397	5837	5738	98.3	4.53513	-0.104565	0.381994	0.396304	n.s.	NA
chr17:1925101:1925227	RPL12	5837	3994	68.43	5814	99.61	11457	102410	11.19	5837	3477	59.57	5738	98.3	11752	94480	12.44	0.140835	1.25	0	4.58776	5837	5814	99.61	4.6397	5837	5738	98.3	4.53513	-0.104565	0.381994	0.396304	n.s.	NA
chr17:1925327:1925814	RPL12	5837	5319	91.13	5814	99.61	34178	102410	33.37	5837	4530	77.61	5738	98.3	34211	94480	36.21	0.114541	2.84	0	4.58776	5837	5814	99.61	4.6397	5837	5738	98.3	4.53513	-0.104565	0.381994	0.396304	n.s.	NA
chr17:1925897:1926352	RPL12	5837	5760	98.68	5814	99.61	61175	102410	59.74	5837	5511	94.41	5738	98.3	59228	94480	62.69	0.06842	2.95	0	4.58776	5837	5814	99.61	4.6397	5837	5738	98.3	4.53513	-0.104565	0.381994	0.396304	n.s.	NA
chr17:1926440:1926960	RPL12	5837	5773	98.9	5814	99.61	67475	102410	65.89	5837	5677	97.26	5738	98.3	65946	94480	69.8	0.0819588	3.91	0	4.58776	5837	5814	99.61	4.6397	5837	5738	98.3	4.53513	-0.104565	0.381994	0.396304	n.s.	NA
chr17:1927074:1927161	RPL12	5837	5127	87.84	5814	99.61	22831	102410	22.29	5837	5115	87.63	5738	98.3	23146	94480	24.5	0.130787	2.21	0	4.58776	5837	5814	99.61	4.6397	5837	5738	98.3	4.53513	-0.104565	0.381994	0.396304	n.s.	NA
chr17:5322544:5323224	URM1	5837	3761	64.43	4718	80.83	7133	12284	58.07	5837	3666	62.81	4463	76.46	7915	12934	61.2	0.074489	3.13	0	1.78185	5837	4718	80.83	1.75857	5837	4463	76.46	1.80645	0.0478796	2.02921e-07	2.62725e-07	n.s.	NA
chr17:5323274:5324300	URM1	5837	3435	58.85	4718	80.83	6109	12284	49.73	5837	3303	56.59	4463	76.46	6804	12934	52.61	0.079663	2.88	0	1.78185	5837	4718	80.83	1.75857	5837	4463	76.46	1.80645	0.0478796	2.02921e-07	2.62725e-07	n.s.	NA
chr17:5324383:5335754	URM1	5837	2131	36.51	4718	80.83	3018	12284	24.57	5837	2144	36.73	4463	76.46	3445	12934	26.64	0.112305	2.07	0	1.78185	5837	4718	80.83	1.75857	5837	4463	76.46	1.80645	0.0478796	2.02921e-07	2.62725e-07	n.s.	NA
chr17:5556185:5556511	SPTAN1	5837	1017	17.42	4203	72.01	1249	12340	10.12	5837	311	5.33	2759	47.27	331	4457	7.43	-0.399552	-2.69	0	1.30487	5837	4203	72.01	1.60003	5837	2759	47.27	0.855236	-0.744795	2.07965e-259	1.37993e-258	n.s.	NA
chr17:5556660:5557350	SPTAN1	5837	2459	42.13	4203	72.01	4205	12340	34.08	5837	1125	19.27	2759	47.27	1356	4457	30.42	-0.158966	-3.66	0	1.30487	5837	4203	72.01	1.60003	5837	2759	47.27	0.855236	-0.744795	2.07965e-259	1.37993e-258	n.s.	NA
chr17:5582424:5582582	SET	5837	812	13.91	5249	89.93	960	27915	3.44	5837	517	8.86	5154	88.3	582	22899	2.54	-0.32681	-0.9	0	2.57944	5837	5249	89.93	2.60722	5837	5154	88.3	2.55114	-0.0560799	0.0616386	0.0655489	n.s.	NA
chr17:5582697:5583764	SET	5837	1210	20.73	5249	89.93	1552	27915	5.56	5837	870	14.9	5154	88.3	1015	22899	4.43	-0.272744	-1.13	0	2.57944	5837	5249	89.93	2.60722	5837	5154	88.3	2.55114	-0.0560799	0.0616386	0.0655489	n.s.	NA
chr17:5584178:5585112	SET	5837	1157	19.82	5249	89.93	1400	27915	5.02	5837	839	14.37	5154	88.3	988	22899	4.31	-0.181052	-0.71	0	2.57944	5837	5249	89.93	2.60722	5837	5154	88.3	2.55114	-0.0560799	0.0616386	0.0655489	n.s.	NA
chr17:7166450:7166799	RPL7A	5837	2347	40.21	5825	99.79	3809	112653	3.38	5837	2048	35.09	5775	98.94	3739	94675	3.95	0.176498	0.57	0	4.69213	5837	5825	99.79	4.78388	5837	5775	98.94	4.59959	-0.184284	3.28502e-25	5.46359e-25	n.s.	NA
chr17:7166941:7167287	RPL7A	5837	4531	77.63	5825	99.79	20805	112653	18.47	5837	3796	65.03	5775	98.94	19424	94675	20.52	0.144425	2.05	0	4.69213	5837	5825	99.79	4.78388	5837	5775	98.94	4.59959	-0.184284	3.28502e-25	5.46359e-25	n.s.	NA
chr17:7167368:7167647	RPL7A	5837	5487	94	5825	99.79	43238	112653	38.38	5837	4795	82.15	5775	98.94	39337	94675	41.55	0.111696	3.17	0	4.69213	5837	5825	99.79	4.78388	5837	5775	98.94	4.59959	-0.184284	3.28502e-25	5.46359e-25	n.s.	NA
chr17:7167779:7168178	RPL7A	5837	5793	99.25	5825	99.79	75063	112653	66.63	5837	5697	97.6	5775	98.94	66106	94675	69.82	0.0664935	3.19	0	4.69213	5837	5825	99.79	4.78388	5837	5775	98.94	4.59959	-0.184284	3.28502e-25	5.46359e-25	n.s.	NA
chr17:7168249:7168711	RPL7A	5837	5768	98.82	5825	99.79	63847	112653	56.68	5837	5689	97.46	5775	98.94	57191	94675	60.41	0.0904024	3.73	0	4.69213	5837	5825	99.79	4.78388	5837	5775	98.94	4.59959	-0.184284	3.28502e-25	5.46359e-25	n.s.	NA
chr17:9004798:9005566	NDUFA8	5837	2299	39.39	4756	81.48	3743	15781	23.72	5837	1497	25.65	4096	70.17	2069	9288	22.28	-0.0865877	-1.44	0	1.71729	5837	4756	81.48	1.92045	5837	4096	70.17	1.48139	-0.439057	2.67776e-107	9.47629e-107	n.s.	NA
chr17:9675661:9686278	PSMB7	5837	2952	50.57	5082	87.07	5467	17819	30.68	5837	2027	34.73	4506	77.2	3221	11836	27.21	-0.167366	-3.47	0	1.96782	5837	5082	87.07	2.14722	5837	4506	77.2	1.76549	-0.381729	3.24218e-86	9.34509e-86	n.s.	NA
chr17:9686338:9691555	PSMB7	5837	2016	34.54	5082	87.07	3025	17819	16.98	5837	1369	23.45	4506	77.2	1805	11836	15.25	-0.145953	-1.73	0	1.96782	5837	5082	87.07	2.14722	5837	4506	77.2	1.76549	-0.381729	3.24218e-86	9.34509e-86	n.s.	NA
chr17:9824995:9825469	RPL35	5837	5786	99.13	5822	99.74	69114	116946	59.1	5837	5670	97.14	5760	98.68	66453	105466	63.01	0.0909323	3.91	0	4.80192	5837	5822	99.74	4.86874	5837	5760	98.68	4.73439	-0.134352	0.065572	0.0694998	n.s.	NA
chr17:9825552:9825740	RPL35	5837	5719	97.98	5822	99.74	48675	116946	41.62	5837	5417	92.8	5760	98.68	47413	105466	44.96	0.108848	3.34	0	4.80192	5837	5822	99.74	4.86874	5837	5760	98.68	4.73439	-0.134352	0.065572	0.0694998	n.s.	NA
chr17:9825878:9826078	RPL35	5837	5061	86.71	5822	99.74	43891	116946	37.53	5837	4216	72.23	5760	98.68	41026	105466	38.9	0.0504066	1.37	0	4.80192	5837	5822	99.74	4.86874	5837	5760	98.68	4.73439	-0.134352	0.065572	0.0694998	n.s.	NA
chr17:9891739:9892065	HSPA5	5837	739	12.66	4866	83.36	907	28566	3.18	5837	452	7.74	4473	76.63	520	21533	2.41	-0.293731	-0.77	0	2.24357	5837	4866	83.36	2.34064	5837	4473	76.63	2.13797	-0.202673	1.59833e-08	2.11231e-08	n.s.	NA
chr17:9893348:9893435	HSPA5	5837	587	10.06	4866	83.36	778	28566	2.72	5837	408	6.99	4473	76.63	484	21533	2.25	-0.194863	-0.47	0	2.24357	5837	4866	83.36	2.34064	5837	4473	76.63	2.13797	-0.202673	1.59833e-08	2.11231e-08	n.s.	NA
chr18:376613:378883	MYH1D	5837	2573	44.08	3297	56.48	26082	59392	43.92	5837	994	17.03	1945	33.32	1715	4119	41.64	-0.0751505	-2.28	0	1.56281	5837	3297	56.48	2.10954	5837	1945	33.32	0.636036	-1.4735	1.14175e-249	7.20093e-249	n.s.	NA
chr18:378980:379232	MYH1D	5837	1696	29.06	3297	56.48	6902	59392	11.62	5837	340	5.82	1945	33.32	436	4119	10.59	-0.122831	-1.03	0	1.56281	5837	3297	56.48	2.10954	5837	1945	33.32	0.636036	-1.4735	1.14175e-249	7.20093e-249	n.s.	NA
chr18:388332:388646	MYH1D	5837	797	13.65	3297	56.48	1570	59392	2.64	5837	56	0.96	1945	33.32	58	4119	1.41	-0.594905	-1.23	0	1.56281	5837	3297	56.48	2.10954	5837	1945	33.32	0.636036	-1.4735	1.14175e-249	7.20093e-249	n.s.	MYH1D
chr18:1747716:1747813	MYH10	5837	333	5.7	3567	61.11	352	7874	4.47	5837	691	11.84	4845	83	789	22629	3.49	-0.284825	-0.98	0	1.86932	5837	3567	61.11	1.1831	5837	4845	83	2.37452	1.19142	0	0	n.s.	NA
chr18:2315456:2322159	PMP22	5837	1036	17.75	2830	48.48	1600	8375	19.1	5837	1454	24.91	3659	62.69	2262	23782	9.51	-0.935433	-9.59	0	1.46423	5837	2830	48.48	1.0197	5837	3659	62.69	1.80805	0.788354	7.34853e-119	2.81989e-118	down	PMP22
chr18:4708095:4708174	H3F3B	5837	1073	18.38	5609	96.09	1223	54412	2.25	5837	1235	21.16	5764	98.75	1532	78447	1.95	-0.139725	-0.3	0	3.91709	5837	5609	96.09	3.49596	5837	5764	98.75	4.3269	0.830935	0	0	n.s.	NA
chr18:4708329:4708417	H3F3B	5837	2309	39.56	5609	96.09	3444	54412	6.33	5837	2605	44.63	5764	98.75	4193	78447	5.35	-0.207057	-0.98	0	3.91709	5837	5609	96.09	3.49596	5837	5764	98.75	4.3269	0.830935	0	0	n.s.	NA
chr18:5064376:5064602	NME2	5837	3696	63.32	5824	99.78	9784	141672	6.91	5837	3054	52.32	5784	99.09	9480	117135	8.09	0.200603	1.18	0	4.98539	5837	5824	99.78	5.08867	5837	5784	99.09	4.88138	-0.207289	2.54765e-28	4.38609e-28	n.s.	NA
chr18:5064736:5065137	NME2	5837	4473	76.63	5824	99.78	19545	141672	13.8	5837	3692	63.25	5784	99.09	17428	117135	14.88	0.101614	1.08	0	4.98539	5837	5824	99.78	5.08867	5837	5784	99.09	4.88138	-0.207289	2.54765e-28	4.38609e-28	n.s.	NA
chr18:5065240:5065531	NME2	5837	5632	96.49	5824	99.78	57672	141672	40.71	5837	5080	87.03	5784	99.09	50504	117135	43.12	0.0810395	2.41	0	4.98539	5837	5824	99.78	5.08867	5837	5784	99.09	4.88138	-0.207289	2.54765e-28	4.38609e-28	n.s.	NA
chr18:5065645:5066044	NME2	5837	5807	99.49	5824	99.78	96040	141672	67.79	5837	5722	98.03	5784	99.09	82340	117135	70.29	0.0515009	2.5	0	4.98539	5837	5824	99.78	5.08867	5837	5784	99.09	4.88138	-0.207289	2.54765e-28	4.38609e-28	n.s.	NA
chr18:6889393:6889549	DDX5	5837	972	16.65	5280	90.46	1290	22185	5.81	5837	918	15.73	5313	91.02	1177	25176	4.68	-0.261764	-1.13	0	2.58965	5837	5280	90.46	2.43972	5837	5313	91.02	2.73864	0.298912	9.89232e-57	2.31669e-56	n.s.	NA
chr18:6889711:6889798	DDX5	5837	586	10.04	5280	90.46	676	22185	3.05	5837	428	7.33	5313	91.02	484	25176	1.92	-0.471954	-1.13	0	2.58965	5837	5280	90.46	2.43972	5837	5313	91.02	2.73864	0.298912	9.89232e-57	2.31669e-56	n.s.	NA
chr18:7134619:7134840	PSMD12	5837	778	13.33	4229	72.45	884	11300	7.82	5837	402	6.89	3522	60.34	425	7018	6.06	-0.32111	-1.76	0	1.38189	5837	4229	72.45	1.52463	5837	3522	60.34	1.2105	-0.314129	3.37042e-55	7.72288e-55	n.s.	NA
chr18:7134970:7136028	PSMD12	5837	1695	29.04	4229	72.45	2267	11300	20.06	5837	940	16.1	3522	60.34	1105	7018	15.75	-0.330344	-4.31	0	1.38189	5837	4229	72.45	1.52463	5837	3522	60.34	1.2105	-0.314129	3.37042e-55	7.72288e-55	n.s.	NA
chr18:7136137:7137061	PSMD12	5837	1992	34.13	4229	72.45	2847	11300	25.19	5837	1205	20.64	3522	60.34	1533	7018	21.84	-0.197453	-3.35	0	1.38189	5837	4229	72.45	1.52463	5837	3522	60.34	1.2105	-0.314129	3.37042e-55	7.72288e-55	n.s.	NA
chr18:7864150:7864724	PRKAR1A	5837	1223	20.95	3700	63.39	1465	7008	20.9	5837	1245	21.33	3967	67.96	1510	8415	17.94	-0.209495	-2.96	0	1.2761	5837	3700	63.39	1.15105	5837	3967	67.96	1.39273	0.241676	1.01087e-40	2.03226e-40	n.s.	NA
chr18:7864807:7866812	PRKAR1A	5837	1815	31.09	3700	63.39	2328	7008	33.22	5837	1951	33.42	3967	67.96	2596	8415	30.85	-0.103546	-2.37	0	1.2761	5837	3700	63.39	1.15105	5837	3967	67.96	1.39273	0.241676	1.01087e-40	2.03226e-40	n.s.	NA
chr18:9098054:9098242	RPL38	5837	5817	99.66	5822	99.74	84448	102795	82.15	5837	5686	97.41	5783	99.07	70524	87913	80.22	-0.0338812	-1.93	0	4.64659	5837	5822	99.74	4.73082	5837	5783	99.07	4.56179	-0.169036	1.17162e-14	1.67713e-14	n.s.	NA
chr18:9098276:9098606	RPL38	5837	5818	99.67	5822	99.74	89155	102795	86.73	5837	5724	98.06	5783	99.07	74444	87913	84.68	-0.0341118	-2.05	0	4.64659	5837	5822	99.74	4.73082	5837	5783	99.07	4.56179	-0.169036	1.17162e-14	1.67713e-14	n.s.	NA
chr18:9098668:9099940	RPL38	5837	5594	95.84	5822	99.74	29694	102795	28.89	5837	5536	94.84	5783	99.07	27376	87913	31.14	0.104707	2.25	0	4.64659	5837	5822	99.74	4.73082	5837	5783	99.07	4.56179	-0.169036	1.17162e-14	1.67713e-14	n.s.	NA
chr18:9100064:9100422	RPL38	5837	4260	72.98	5822	99.74	10566	102795	10.28	5837	4464	76.48	5783	99.07	10671	87913	12.14	0.220198	1.86	0	4.64659	5837	5822	99.74	4.73082	5837	5783	99.07	4.56179	-0.169036	1.17162e-14	1.67713e-14	n.s.	NA
chr18:9889683:9892002	MRPL12	5837	3524	60.37	3842	65.82	7510	9491	79.13	5837	2652	45.43	2899	49.67	4927	6044	81.52	0.0424013	2.39	0	1.19245	5837	3842	65.82	1.35579	5837	2899	49.67	0.97599	-0.379797	2.80434e-77	7.56934e-77	n.s.	NA
chr18:10624573:10624706	ATP5PD	5837	5012	85.87	5364	91.9	19295	29925	64.48	5837	4030	69.04	4650	79.66	8724	12953	67.35	0.061887	2.87	0	2.34175	5837	5364	91.9	2.74674	5837	4650	79.66	1.87458	-0.872157	0	0	n.s.	NA
chr18:10625170:10625968	ATP5PD	5837	4120	70.58	5364	91.9	12016	29925	40.15	5837	2758	47.25	4650	79.66	4919	12953	37.98	-0.0781583	-2.17	0	2.34175	5837	5364	91.9	2.74674	5837	4650	79.66	1.87458	-0.872157	0	0	n.s.	NA
chr18:10626066:10626723	ATP5PD	5837	2548	43.65	5364	91.9	4534	29925	15.15	5837	1341	22.97	4650	79.66	1756	12953	13.56	-0.149524	-1.59	0	2.34175	5837	5364	91.9	2.74674	5837	4650	79.66	1.87458	-0.872157	0	0	n.s.	NA
chr18:10626855:10627026	ATP5PD	5837	1712	29.33	5364	91.9	2506	29925	8.37	5837	794	13.6	4650	79.66	947	12953	7.31	-0.173201	-1.06	0	2.34175	5837	5364	91.9	2.74674	5837	4650	79.66	1.87458	-0.872157	0	0	n.s.	NA
chr18:10658587:10662292	HN1	5837	2366	40.53	5047	86.47	4840	28740	16.84	5837	1298	22.24	3882	66.51	1640	7974	20.57	0.273911	3.73	0	2.01302	5837	5047	86.47	2.50901	5837	3882	66.51	1.36819	-1.14082	0	0	n.s.	NA
chr18:10662321:10664174	HN1	5837	2247	38.5	5047	86.47	4466	28740	15.54	5837	1138	19.5	3882	66.51	1401	7974	17.57	0.167015	2.03	0	2.01302	5837	5047	86.47	2.50901	5837	3882	66.51	1.36819	-1.14082	0	0	n.s.	NA
chr19:3579024:3579593	C1QBP	5837	1220	20.9	5224	89.5	1545	34651	4.46	5837	785	13.45	5051	86.53	926	23384	3.96	-0.138561	-0.5	0	2.65879	5837	5224	89.5	2.82025	5837	5051	86.53	2.49181	-0.328442	6.22546e-67	1.57366e-66	n.s.	NA
chr19:3579717:3580435	C1QBP	5837	3069	52.58	5224	89.5	6887	34651	19.88	5837	2231	38.22	5051	86.53	4187	23384	17.91	-0.142972	-1.97	0	2.65879	5837	5224	89.5	2.82025	5837	5051	86.53	2.49181	-0.328442	6.22546e-67	1.57366e-66	n.s.	NA
chr19:4403612:4403746	HSPB1	5837	5116	87.65	5503	94.28	48020	87780	54.7	5837	4064	69.62	5037	86.29	11656	24661	47.26	-0.206849	-7.44	0	3.22358	5837	5503	94.28	3.88277	5837	5037	86.29	2.5034	-1.37937	0	0	down	NA
chr19:4403811:4404817	HSPB1	5837	4652	79.7	5503	94.28	34399	87780	39.19	5837	3182	54.51	5037	86.29	7254	24661	29.41	-0.402291	-9.78	0	3.22358	5837	5503	94.28	3.88277	5837	5037	86.29	2.5034	-1.37937	0	0	down	NA
chr19:4435391:4436017	MDH2	5837	3685	63.13	4751	81.39	7634	15466	49.36	5837	2907	49.8	4331	74.2	4990	11181	44.63	-0.142296	-4.73	0	1.80388	5837	4751	81.39	1.92277	5837	4331	74.2	1.67346	-0.249308	2.40128e-34	4.49887e-34	n.s.	NA
chr19:4436680:4437858	MDH2	5837	598	10.24	4751	81.39	649	15466	4.2	5837	375	6.42	4331	74.2	396	11181	3.54	-0.195819	-0.66	0	1.80388	5837	4751	81.39	1.92277	5837	4331	74.2	1.67346	-0.249308	2.40128e-34	4.49887e-34	n.s.	NA
chr19:5036998:5037155	CCT6A	5837	995	17.05	4947	84.75	1234	21855	5.65	5837	412	7.06	4046	69.32	462	11605	3.98	-0.417209	-1.67	0	1.98498	5837	4947	84.75	2.27506	5837	4046	69.32	1.63031	-0.644742	6.09005e-178	2.98412e-177	n.s.	NA
chr19:5037260:5038010	CCT6A	5837	780	13.36	4947	84.75	954	21855	4.37	5837	382	6.54	4046	69.32	427	11605	3.68	-0.198414	-0.69	0	1.98498	5837	4947	84.75	2.27506	5837	4046	69.32	1.63031	-0.644742	6.09005e-178	2.98412e-177	n.s.	NA
chr19:5040235:5040344	CCT6A	5837	886	15.18	4947	84.75	1041	21855	4.76	5837	407	6.97	4046	69.32	441	11605	3.8	-0.263034	-0.96	0	1.98498	5837	4947	84.75	2.27506	5837	4046	69.32	1.63031	-0.644742	6.09005e-178	2.98412e-177	n.s.	NA
chr19:5040448:5040783	CCT6A	5837	2373	40.65	4947	84.75	3976	21855	18.19	5837	1220	20.9	4046	69.32	1701	11605	14.66	-0.29327	-3.53	0	1.98498	5837	4947	84.75	2.27506	5837	4046	69.32	1.63031	-0.644742	6.09005e-178	2.98412e-177	n.s.	NA
chr19:5040857:5041035	CCT6A	5837	3183	54.53	4947	84.75	6320	21855	28.92	5837	1943	33.29	4046	69.32	3004	11605	25.89	-0.15404	-3.03	0	1.98498	5837	4947	84.75	2.27506	5837	4046	69.32	1.63031	-0.644742	6.09005e-178	2.98412e-177	n.s.	NA
chr19:5884851:5885311	ALDOC	5837	3053	52.3	5044	86.41	6698	23126	28.96	5837	3117	53.4	5202	89.12	7662	28004	27.36	-0.0791801	-1.6	0	2.57218	5837	5044	86.41	2.3612	5837	5202	89.12	2.77674	0.415542	4.23353e-108	1.51503e-107	n.s.	NA
chr19:5949813:5950307	RPL23A	5837	4677	80.13	5802	99.4	31151	130452	23.88	5837	3870	66.3	5762	98.72	26415	99549	26.53	0.146018	2.65	0	4.7779	5837	5802	99.4	4.93659	5837	5762	98.72	4.61811	-0.318485	2.32517e-103	7.96307e-103	n.s.	NA
chr19:5950489:5950786	RPL23A	5837	5707	97.77	5802	99.4	62395	130452	47.83	5837	5350	91.66	5762	98.72	50663	99549	50.89	0.0876888	3.06	0	4.7779	5837	5802	99.4	4.93659	5837	5762	98.72	4.61811	-0.318485	2.32517e-103	7.96307e-103	n.s.	NA
chr19:5950964:5951318	RPL23A	5837	5667	97.09	5802	99.4	55393	130452	42.46	5837	5617	96.23	5762	98.72	46531	99549	46.74	0.13551	4.28	0	4.7779	5837	5802	99.4	4.93659	5837	5762	98.72	4.61811	-0.318485	2.32517e-103	7.96307e-103	n.s.	NA
chr19:5951389:5952093	RPL23A	5837	4564	78.19	5802	99.4	16677	130452	12.78	5837	4590	78.64	5762	98.72	14280	99549	14.34	0.154723	1.56	0	4.7779	5837	5802	99.4	4.93659	5837	5762	98.72	4.61811	-0.318485	2.32517e-103	7.96307e-103	n.s.	NA
chr19:9610765:9611388	PAFAH1B1	5837	872	14.94	3624	62.09	981	6597	14.87	5837	883	15.13	3370	57.74	1004	5885	17.06	0.186496	2.19	0	1.09746	5837	3624	62.09	1.10409	5837	3370	57.74	1.09032	-0.0137698	0.488708	0.502919	n.s.	NA
chr20:486481:486601	MYL9	5837	683	11.7	4578	78.43	827	18955	4.36	5837	610	10.45	4571	78.31	698	18556	3.76	-0.171271	-0.6	0	2.06454	5837	4578	78.43	2.01402	5837	4571	78.31	2.11514	0.101124	2.25512e-08	2.968e-08	n.s.	NA
chr20:1363055:1363590	EIF6	5837	1106	18.95	3673	62.93	1348	7412	18.19	5837	777	13.31	3477	59.57	895	6396	13.99	-0.356354	-4.2	0	1.13948	5837	3673	62.93	1.14681	5837	3477	59.57	1.13175	-0.0150564	0.534273	0.548923	n.s.	NA
chr20:1363773:1365056	EIF6	5837	2342	40.12	3673	62.93	3404	7412	45.93	5837	1897	32.5	3477	59.57	2530	6396	39.56	-0.210453	-6.37	0	1.13948	5837	3673	62.93	1.14681	5837	3477	59.57	1.13175	-0.0150564	0.534273	0.548923	down	NA
chr20:1668792:1673066	EIF2S2	5837	1778	30.46	4884	83.67	2377	19037	12.49	5837	1182	20.25	4264	73.05	1430	13463	10.62	-0.21528	-1.87	0	1.97429	5837	4884	83.67	2.12343	5837	4264	73.05	1.80347	-0.319965	1.01135e-40	2.03226e-40	n.s.	NA
chr20:1676589:1677490	EIF2S2	5837	798	13.67	4884	83.67	919	19037	4.83	5837	474	8.12	4264	73.05	514	13463	3.82	-0.274463	-1.01	0	1.97429	5837	4884	83.67	2.12343	5837	4264	73.05	1.80347	-0.319965	1.01135e-40	2.03226e-40	n.s.	NA
chr20:1677548:1678569	EIF2S2	5837	1235	21.16	4884	83.67	1534	19037	8.06	5837	793	13.59	4264	73.05	909	13463	6.75	-0.225315	-1.31	0	1.97429	5837	4884	83.67	2.12343	5837	4264	73.05	1.80347	-0.319965	1.01135e-40	2.03226e-40	n.s.	NA
chr20:2121560:2124167	CHMP4B	5837	1251	21.43	4137	70.88	1495	9097	16.43	5837	887	15.2	3816	65.38	1007	8252	12.2	-0.401035	-4.23	0	1.37764	5837	4137	70.88	1.37951	5837	3816	65.38	1.37561	-0.0038982	0.707814	0.720252	n.s.	NA
chr20:5036364:5040248	RPN2	5837	814	13.95	3094	53.01	979	5522	17.73	5837	1591	27.26	3790	64.93	2196	8122	27.04	0.582135	9.31	0	1.13641	5837	3094	53.01	0.914388	5837	3790	64.93	1.31765	0.403263	8.08457e-100	2.65457e-99	up	RPN2
chr20:7736253:7736508	PSMA7	5837	3557	60.94	5071	86.88	7474	25481	29.33	5837	2966	50.81	4770	81.72	5039	15162	33.23	0.174516	3.9	0	2.24645	5837	5071	86.88	2.44787	5837	4770	81.72	2.03231	-0.41556	2.02595e-109	7.41685e-109	n.s.	NA
chr20:7736572:7737152	PSMA7	5837	3746	64.18	5071	86.88	8316	25481	32.64	5837	3196	54.75	4770	81.72	5488	15162	36.2	0.145125	3.56	0	2.24645	5837	5071	86.88	2.44787	5837	4770	81.72	2.03231	-0.41556	2.02595e-109	7.41685e-109	n.s.	NA
chr20:7737708:7738927	PSMA7	5837	3123	53.5	5071	86.88	6426	25481	25.22	5837	2178	37.31	4770	81.72	3386	15162	22.33	-0.168481	-2.89	0	2.24645	5837	5071	86.88	2.44787	5837	4770	81.72	2.03231	-0.41556	2.02595e-109	7.41685e-109	n.s.	NA
chr20:7739053:7740074	PSMA7	5837	1432	24.53	5071	86.88	1942	25481	7.62	5837	800	13.71	4770	81.72	978	15162	6.45	-0.210447	-1.17	0	2.24645	5837	5071	86.88	2.44787	5837	4770	81.72	2.03231	-0.41556	2.02595e-109	7.41685e-109	n.s.	NA
chr20:7935175:7935354	RPS21	5837	4080	69.9	5799	99.35	10261	101009	10.16	5837	4024	68.94	5688	97.45	8745	78080	11.2	0.128544	1.04	0	4.43198	5837	5799	99.35	4.65073	5837	5688	97.45	4.20897	-0.441763	2.32262e-98	7.43471e-98	n.s.	NA
chr20:7935411:7936030	RPS21	5837	5352	91.69	5799	99.35	25030	101009	24.78	5837	5180	88.74	5688	97.45	20858	78080	26.71	0.104154	1.93	0	4.43198	5837	5799	99.35	4.65073	5837	5688	97.45	4.20897	-0.441763	2.32262e-98	7.43471e-98	n.s.	NA
chr20:7936103:7937261	RPS21	5837	5643	96.68	5799	99.35	37027	101009	36.66	5837	5393	92.39	5688	97.45	30541	78080	39.12	0.0912886	2.46	0	4.43198	5837	5799	99.35	4.65073	5837	5688	97.45	4.20897	-0.441763	2.32262e-98	7.43471e-98	n.s.	NA
chr20:9001607:9001967	EEF1A2	5837	2376	40.71	3035	52	13009	26215	49.62	5837	756	12.95	1546	26.49	1004	2454	40.91	-0.272413	-8.71	0	1.27511	5837	3035	52	1.68217	5837	1546	26.49	0.476007	-1.20616	3.21421e-274	2.30051e-273	down	NA
chr20:9021125:9021372	PPDPF	5837	3508	60.1	4511	77.28	10614	19570	54.24	5837	3690	63.22	4485	76.84	19448	32828	59.24	0.125008	5	0	2.27725	5837	4511	77.28	2.01704	5837	4485	76.84	2.53896	0.52192	7.10965e-86	2.04002e-85	n.s.	NA
chr20:9021470:9021644	PPDPF	5837	2540	43.52	4511	77.28	5729	19570	29.27	5837	2979	51.04	4485	76.84	11053	32828	33.67	0.195799	4.4	0	2.27725	5837	4511	77.28	2.01704	5837	4485	76.84	2.53896	0.52192	7.10965e-86	2.04002e-85	n.s.	NA
chr20:9021723:9022228	PPDPF	5837	1545	26.47	4511	77.28	2457	19570	12.55	5837	2169	37.16	4485	76.84	4883	32828	14.87	0.228009	2.32	0	2.27725	5837	4511	77.28	2.01704	5837	4485	76.84	2.53896	0.52192	7.10965e-86	2.04002e-85	n.s.	NA
chr20:9022318:9022975	PPDPF	5837	556	9.53	4511	77.28	620	19570	3.17	5837	945	16.19	4485	76.84	1266	32828	3.86	0.220909	0.69	0	2.27725	5837	4511	77.28	2.01704	5837	4485	76.84	2.53896	0.52192	7.10965e-86	2.04002e-85	n.s.	NA
chr20:9822277:9822384	FKBP1A	5837	3670	62.87	5380	92.17	9420	25501	36.94	5837	3266	55.95	5012	85.87	10704	27049	39.57	0.0966936	2.63	0	2.61024	5837	5380	92.17	2.60899	5837	5012	85.87	2.61158	0.00258523	6.05864e-10	8.15931e-10	n.s.	NA
chr20:9822433:9827781	FKBP1A	5837	3313	56.76	5380	92.17	6732	25501	26.4	5837	3086	52.87	5012	85.87	7820	27049	28.91	0.126452	2.51	0	2.61024	5837	5380	92.17	2.60899	5837	5012	85.87	2.61158	0.00258523	6.05864e-10	8.15931e-10	n.s.	NA
chr20:9827895:9828550	FKBP1A	5837	4988	85.45	5380	92.17	17066	25501	66.92	5837	4624	79.22	5012	85.87	18811	27049	69.54	0.0546051	2.62	0	2.61024	5837	5380	92.17	2.60899	5837	5012	85.87	2.61158	0.00258523	6.05864e-10	8.15931e-10	n.s.	NA
chr20:9935382:9948194	CSNK2A1	5837	706	12.1	3671	62.89	780	6630	11.76	5837	399	6.84	3198	54.79	421	5236	8.04	-0.497234	-3.72	0	1.0732	5837	3671	62.89	1.12681	5837	3198	54.79	1.01166	-0.115154	5.72431e-10	7.72539e-10	n.s.	NA
chr20:9999202:9999663	HM13	5837	497	8.51	3514	60.2	545	6254	8.71	5837	771	13.21	3607	61.8	888	6918	12.84	0.511301	4.13	0	1.13432	5837	3514	60.2	1.06417	5837	3607	61.8	1.20266	0.138486	6.85336e-15	9.8769e-15	n.s.	NA
chr20:9999750:10002324	HM13	5837	1124	19.26	3514	60.2	1365	6254	21.83	5837	1490	25.53	3607	61.8	2007	6918	29.01	0.394512	7.18	0	1.13432	5837	3514	60.2	1.06417	5837	3607	61.8	1.20266	0.138486	6.85336e-15	9.8769e-15	up	NA
chr20:10007504:10007647	ID1	5837	3316	56.81	3742	64.11	26588	43586	61	5837	2451	41.99	2961	50.73	14231	23708	60.03	-0.0227496	-0.97	0	1.83707	5837	3742	64.11	2.0716	5837	2961	50.73	1.54069	-0.530911	3.31425e-52	7.2549e-52	n.s.	NA
chr20:10268057:10268706	MAPRE1	5837	1794	30.73	5145	88.14	2799	24501	11.42	5837	757	12.97	4393	75.26	884	11187	7.9	-0.480788	-3.52	0	2.09388	5837	5145	88.14	2.42584	5837	4393	75.26	1.7051	-0.720746	7.1023e-227	4.22819e-226	n.s.	NA
chr20:10268817:10269535	MAPRE1	5837	3471	59.47	5145	88.14	8246	24501	33.66	5837	2124	36.39	4393	75.26	3049	11187	27.25	-0.295021	-6.41	0	2.09388	5837	5145	88.14	2.42584	5837	4393	75.26	1.7051	-0.720746	7.1023e-227	4.22819e-226	down	NA
chr20:10269689:10270041	MAPRE1	5837	3970	68.01	5145	88.14	9726	24501	39.7	5837	2921	50.04	4393	75.26	4836	11187	43.23	0.119996	3.53	0	2.09388	5837	5145	88.14	2.42584	5837	4393	75.26	1.7051	-0.720746	7.1023e-227	4.22819e-226	n.s.	NA
chr20:10511383:10511457	TNNC2	5837	3592	61.54	4545	77.87	53731	119990	44.78	5837	1718	29.43	3246	55.61	3319	8687	38.21	-0.223496	-6.57	0	2.34682	5837	4545	77.87	3.17246	5837	3246	55.61	1.19076	-1.98169	0	0	down	NA
chr20:10511573:10511645	TNNC2	5837	2633	45.11	4545	77.87	17850	119990	14.88	5837	726	12.44	3246	55.61	1059	8687	12.19	-0.267766	-2.69	0	2.34682	5837	4545	77.87	3.17246	5837	3246	55.61	1.19076	-1.98169	0	0	n.s.	NA
chr20:10751995:10752365	SNRPN	5837	1497	25.65	4527	77.56	2039	13847	14.73	5837	1052	18.02	4030	69.04	1348	10148	13.28	-0.139523	-1.45	0	1.64114	5837	4527	77.56	1.74997	5837	4030	69.04	1.51888	-0.231086	1.23206e-26	2.07625e-26	n.s.	NA
chr20:10752505:10752678	SNRPN	5837	3601	61.69	4527	77.56	7478	13847	54	5837	2867	49.12	4030	69.04	5284	10148	52.07	-0.0515351	-1.93	0	1.64114	5837	4527	77.56	1.74997	5837	4030	69.04	1.51888	-0.231086	1.23206e-26	2.07625e-26	n.s.	NA
chr20:10752805:10753011	SNRPN	5837	3731	63.92	4527	77.56	7909	13847	57.12	5837	3300	56.54	4030	69.04	6192	10148	61.02	0.0936988	3.9	0	1.64114	5837	4527	77.56	1.74997	5837	4030	69.04	1.51888	-0.231086	1.23206e-26	2.07625e-26	n.s.	NA
chr20:10754092:10754349	DDX27	5837	1703	29.18	3287	56.31	2261	6537	34.59	5837	1656	28.37	3004	51.46	2177	5575	39.05	0.17033	4.46	0	1.0097	5837	3287	56.31	1.02914	5837	3004	51.46	0.988427	-0.0407131	0.0153838	0.0168666	n.s.	NA
chr21:642842:643207	RPL22	5837	4978	85.28	5818	99.67	37360	89581	41.71	5837	4221	72.31	5768	98.82	36219	83313	43.47	0.0582585	1.76	0	4.48068	5837	5818	99.67	4.49049	5837	5768	98.82	4.47078	-0.0197073	1.85789e-06	2.32054e-06	n.s.	NA
chr21:643313:644019	RPL22	5837	5466	93.64	5818	99.67	25320	89581	28.26	5837	4998	85.63	5768	98.82	25928	83313	31.12	0.134542	2.86	0	4.48068	5837	5818	99.67	4.49049	5837	5768	98.82	4.47078	-0.0197073	1.85789e-06	2.32054e-06	n.s.	NA
chr21:644145:645269	RPL22	5837	5764	98.75	5818	99.67	50263	89581	56.11	5837	5686	97.41	5768	98.82	50272	83313	60.34	0.103085	4.23	0	4.48068	5837	5818	99.67	4.49049	5837	5768	98.82	4.47078	-0.0197073	1.85789e-06	2.32054e-06	n.s.	NA
chr21:3221068:3221584	ENO1	5837	3190	54.65	5678	97.28	7293	47768	15.27	5837	3363	57.62	5455	93.46	13043	76372	17.08	0.15218	1.81	0	3.69139	5837	5678	97.28	3.43845	5837	5455	93.46	3.95468	0.516238	2.65527e-214	1.45811e-213	n.s.	NA
chr21:3221644:3222041	ENO1	5837	2120	36.32	5678	97.28	3373	47768	7.06	5837	2613	44.77	5455	93.46	6025	76372	7.89	0.141404	0.83	0	3.69139	5837	5678	97.28	3.43845	5837	5455	93.46	3.95468	0.516238	2.65527e-214	1.45811e-213	n.s.	NA
chr21:4675325:4675602	MRTO4	5837	1662	28.47	3743	64.13	2216	8458	26.2	5837	1170	20.04	3280	56.19	1469	6155	23.87	-0.1292	-2.33	0	1.16041	5837	3743	64.13	1.23514	5837	3280	56.19	1.07512	-0.160014	1.32579e-16	1.96401e-16	n.s.	NA
chr21:4687055:4688832	CAPZB	5837	2057	35.24	4657	79.78	3077	12209	25.2	5837	393	6.73	4471	76.6	432	11652	3.71	-2.47577	-21.49	0	1.72677	5837	4657	79.78	1.71768	5837	4471	76.6	1.73624	0.0185595	0.00865037	0.0095998	down	CAPZB
chr21:4687055:4690233	CAPZB	5837	1087	18.62	4657	79.78	1429	12209	11.7	5837	2416	41.39	4471	76.6	3596	11652	30.86	1.32692	19.16	0	1.72677	5837	4657	79.78	1.71768	5837	4471	76.6	1.73624	0.0185595	0.00865037	0.0095998	up	CAPZB
chr21:4690311:4691117	CAPZB	5837	1472	25.22	4657	79.78	1857	12209	15.21	5837	1714	29.36	4471	76.6	2408	11652	20.67	0.418815	5.46	0	1.72677	5837	4657	79.78	1.71768	5837	4471	76.6	1.73624	0.0185595	0.00865037	0.0095998	up	NA
chr21:4691184:4698116	CAPZB	5837	929	15.92	4657	79.78	1084	12209	8.88	5837	1221	20.92	4471	76.6	1530	11652	13.13	0.516179	4.25	0	1.72677	5837	4657	79.78	1.71768	5837	4471	76.6	1.73624	0.0185595	0.00865037	0.0095998	n.s.	NA
chr21:4747859:4757862	MINOS1	5837	2713	46.48	4966	85.08	4648	14706	31.61	5837	2498	42.8	4858	83.23	4613	16358	28.2	-0.159346	-3.41	0	2.04471	5837	4966	85.08	1.95862	5837	4858	83.23	2.13272	0.174096	7.79457e-36	1.48213e-35	n.s.	NA
chr21:4748262:4757862	MINOS1	5837	186	3.19	4966	85.08	206	14706	1.4	5837	730	12.51	4858	83.23	950	16358	5.81	1.50462	4.41	0	2.04471	5837	4966	85.08	1.95862	5837	4858	83.23	2.13272	0.174096	7.79457e-36	1.48213e-35	n.s.	MINOS1
chr21:4757911:4758282	MINOS1	5837	2842	48.69	4966	85.08	4574	14706	31.1	5837	2875	49.25	4858	83.23	5680	16358	34.72	0.154159	3.62	0	2.04471	5837	4966	85.08	1.95862	5837	4858	83.23	2.13272	0.174096	7.79457e-36	1.48213e-35	n.s.	NA
chr21:4758393:4761379	MINOS1	5837	4130	70.76	4966	85.08	8674	14706	58.98	5837	4158	71.24	4858	83.23	10171	16358	62.18	0.0749864	3.2	0	2.04471	5837	4966	85.08	1.95862	5837	4858	83.23	2.13272	0.174096	7.79457e-36	1.48213e-35	n.s.	NA
chr21:4858429:4858622	RP11-529K1.3	5837	1125	19.27	4293	73.55	1324	11179	11.84	5837	919	15.74	4392	75.24	1073	11256	9.53	-0.28614	-2.31	0	1.63221	5837	4293	73.55	1.54776	5837	4392	75.24	1.71475	0.16699	8.72098e-18	1.33862e-17	n.s.	NA
chr21:5526033:5527204	PLOD1	5837	1150	19.7	3275	56.11	1441	6702	21.5	5837	1124	19.26	3390	58.08	1456	8374	17.39	-0.291004	-4.11	0	1.17209	5837	3275	56.11	1.08676	5837	3390	58.08	1.25453	0.167772	4.77137e-15	6.90764e-15	n.s.	NA
chr21:6397793:6398782	YBX1	5837	4539	77.76	5823	99.76	11804	120780	9.77	5837	4195	71.87	5796	99.3	11162	107364	10.4	0.0820156	0.63	0	4.81162	5837	5823	99.76	4.81982	5837	5796	99.3	4.80337	-0.0164497	0.18419	0.192658	n.s.	NA
chr21:6399049:6399152	YBX1	5837	5556	95.19	5823	99.76	39142	120780	32.41	5837	5400	92.51	5796	99.3	32550	107364	30.32	-0.0931958	-2.09	0	4.81162	5837	5823	99.76	4.81982	5837	5796	99.3	4.80337	-0.0164497	0.18419	0.192658	n.s.	NA
chr21:6399236:6399539	YBX1	5837	5179	88.73	5823	99.76	27800	120780	23.02	5837	4634	79.39	5796	99.3	23381	107364	21.78	-0.0764684	-1.24	0	4.81162	5837	5823	99.76	4.81982	5837	5796	99.3	4.80337	-0.0164497	0.18419	0.192658	n.s.	NA
chr22:18893:18965	MRPS24	5837	1362	23.33	3735	63.99	1683	7243	23.24	5837	1150	19.7	3035	52	1471	5559	26.46	0.179942	3.22	0	1.09027	5837	3735	63.99	1.18556	5837	3035	52	0.972991	-0.212569	3.5968e-28	6.17563e-28	n.s.	NA
chr22:4016279:4018785	H2AZ2	5837	5277	90.41	5552	95.12	31276	45133	69.3	5837	4849	83.07	5285	90.54	24154	33195	72.76	0.069314	3.46	0	3.07842	5837	5552	95.12	3.22696	5837	5285	90.54	2.92238	-0.304579	4.9473e-30	8.70561e-30	n.s.	NA
chr22:4018916:4020285	H2AZ2	5837	3944	67.57	5552	95.12	13073	45133	28.97	5837	3279	56.18	5285	90.54	10878	33195	32.77	0.172223	3.8	0	3.07842	5837	5552	95.12	3.22696	5837	5285	90.54	2.92238	-0.304579	4.9473e-30	8.70561e-30	n.s.	NA
chr22:4020400:4020646	H2AZ2	5837	1985	34.01	5552	95.12	3390	45133	7.51	5837	1800	30.84	5285	90.54	3049	33195	9.19	0.259923	1.68	0	3.07842	5837	5552	95.12	3.22696	5837	5285	90.54	2.92238	-0.304579	4.9473e-30	8.70561e-30	n.s.	NA
chr22:4020725:4022264	H2AZ2	5837	1290	22.1	5552	95.12	1836	45133	4.07	5837	1174	20.11	5285	90.54	1670	33195	5.03	0.250172	0.96	0	3.07842	5837	5552	95.12	3.22696	5837	5285	90.54	2.92238	-0.304579	4.9473e-30	8.70561e-30	n.s.	NA
chr22:4031710:4031815	COX5B	5837	5090	87.2	5274	90.35	19140	23831	80.32	5837	4347	74.47	4540	77.78	11691	14107	82.87	0.0445446	2.55	0	2.21324	5837	5274	90.35	2.48846	5837	4540	77.78	1.89353	-0.594932	1.32676e-175	6.45148e-175	n.s.	NA
chr22:4031916:4032018	COX5B	5837	4363	74.75	5274	90.35	12658	23831	53.12	5837	3303	56.59	4540	77.78	7234	14107	51.28	-0.0499027	-1.84	0	2.21324	5837	5274	90.35	2.48846	5837	4540	77.78	1.89353	-0.594932	1.32676e-175	6.45148e-175	n.s.	NA
chr22:4145099:4145946	SNRPGP15	5837	3780	64.76	5102	87.41	8952	22530	39.73	5837	3945	67.59	4975	85.23	8620	19231	44.82	0.169886	5.09	0	2.33653	5837	5102	87.41	2.3603	5837	4975	85.23	2.31215	-0.0481524	0.100726	0.105878	up	NA
chr22:4146072:4146314	SNRPGP15	5837	4707	80.64	5102	87.41	16299	22530	72.34	5837	4297	73.62	4975	85.23	13475	19231	70.07	-0.0453596	-2.27	0	2.33653	5837	5102	87.41	2.3603	5837	4975	85.23	2.31215	-0.0481524	0.100726	0.105878	n.s.	NA
chr22:4146338:4146498	SNRPGP15	5837	4640	79.49	5102	87.41	15921	22530	70.67	5837	4151	71.12	4975	85.23	12968	19231	67.43	-0.0667404	-3.24	0	2.33653	5837	5102	87.41	2.3603	5837	4975	85.23	2.31215	-0.0481524	0.100726	0.105878	n.s.	NA
chr22:5209572:5210193	PPIA	5837	1333	22.84	5829	99.86	1618	175082	0.92	5837	1668	28.58	5816	99.64	2177	186737	1.17	0.176589	0.25	0	5.41117	5837	5829	99.86	5.2964	5837	5816	99.64	5.5262	0.229802	3.00894e-103	1.02497e-102	n.s.	NA
chr22:5210980:5211818	PPIA	5837	2014	34.5	5829	99.86	3118	175082	1.78	5837	2156	36.94	5816	99.64	3970	186737	2.13	0.171078	0.35	0	5.41117	5837	5829	99.86	5.2964	5837	5816	99.64	5.5262	0.229802	3.00894e-103	1.02497e-102	n.s.	NA
chr22:5211850:5211920	PPIA	5837	2685	46	5829	99.86	5157	175082	2.95	5837	2660	45.57	5816	99.64	6385	186737	3.42	0.162194	0.47	0	5.41117	5837	5829	99.86	5.2964	5837	5816	99.64	5.5262	0.229802	3.00894e-103	1.02497e-102	n.s.	NA
chr22:5212010:5212142	PPIA	5837	4280	73.33	5829	99.86	21177	175082	12.1	5837	3776	64.69	5816	99.64	25359	186737	13.58	0.154424	1.48	0	5.41117	5837	5829	99.86	5.2964	5837	5816	99.64	5.5262	0.229802	3.00894e-103	1.02497e-102	n.s.	NA
chr22:5212316:5212408	PPIA	5837	5770	98.85	5829	99.86	91156	175082	52.06	5837	5631	96.47	5816	99.64	102327	186737	54.8	0.0726404	2.74	0	5.41117	5837	5829	99.86	5.2964	5837	5816	99.64	5.5262	0.229802	3.00894e-103	1.02497e-102	n.s.	NA
chr23:353149:353260	ZNF593	5837	2928	50.16	4969	85.13	5315	15279	34.79	5837	2592	44.41	4487	76.87	5327	14172	37.59	0.108671	2.8	0	1.95548	5837	4969	85.13	2.02174	5837	4487	76.87	1.8821	-0.139642	4.73232e-05	5.66633e-05	n.s.	NA
chr23:353324:353746	ZNF593	5837	1765	30.24	4969	85.13	2442	15279	15.98	5837	1692	28.99	4487	76.87	2589	14172	18.27	0.18252	2.29	0	1.95548	5837	4969	85.13	2.02174	5837	4487	76.87	1.8821	-0.139642	4.73232e-05	5.66633e-05	n.s.	NA
chr23:703923:704001	FABP3	5837	2815	48.23	3258	55.82	18938	30006	63.11	5837	955	16.36	1558	26.69	1443	2660	54.25	-0.214575	-8.86	0	1.37083	5837	3258	55.82	1.79207	5837	1558	26.69	0.48997	-1.3021	0	0	down	NA
chr23:704104:706033	FABP3	5837	2305	39.49	3258	55.82	10826	30006	36.08	5837	514	8.81	1558	26.69	688	2660	25.86	-0.465182	-10.22	0	1.37083	5837	3258	55.82	1.79207	5837	1558	26.69	0.48997	-1.3021	0	0	down	NA
chr23:706207:706797	FABP3	5837	871	14.92	3258	55.82	1287	30006	4.29	5837	90	1.54	1558	26.69	92	2660	3.46	-0.246224	-0.83	0	1.37083	5837	3258	55.82	1.79207	5837	1558	26.69	0.48997	-1.3021	0	0	n.s.	NA
chr23:1646916:1647992	DNAJC8	5837	646	11.07	4080	69.9	729	9207	7.92	5837	404	6.92	3497	59.91	429	6528	6.57	-0.23675	-1.35	0	1.26535	5837	4080	69.9	1.36653	5837	3497	59.91	1.14729	-0.219238	5.54192e-30	9.72508e-30	n.s.	NA
chr23:1648065:1648890	DNAJC8	5837	939	16.09	4080	69.9	1096	9207	11.9	5837	573	9.82	3497	59.91	624	6528	9.56	-0.288761	-2.34	0	1.26535	5837	4080	69.9	1.36653	5837	3497	59.91	1.14729	-0.219238	5.54192e-30	9.72508e-30	n.s.	NA
chr23:1648986:1649583	DNAJC8	5837	1218	20.87	4080	69.9	1467	9207	15.93	5837	790	13.53	3497	59.91	887	6528	13.59	-0.214602	-2.34	0	1.26535	5837	4080	69.9	1.36653	5837	3497	59.91	1.14729	-0.219238	5.54192e-30	9.72508e-30	n.s.	NA
chr23:1654620:1655571	DNAJC8	5837	1670	28.61	4080	69.9	2102	9207	22.83	5837	986	16.89	3497	59.91	1159	6528	17.75	-0.345888	-5.08	0	1.26535	5837	4080	69.9	1.36653	5837	3497	59.91	1.14729	-0.219238	5.54192e-30	9.72508e-30	down	NA
chr23:1678466:1680187	HNRNPR	5837	958	16.41	4255	72.9	1089	10205	10.67	5837	477	8.17	3666	62.81	525	7660	6.85	-0.57204	-3.82	0	1.39188	5837	4255	72.9	1.47883	5837	3666	62.81	1.29098	-0.187851	2.96923e-20	4.6933e-20	n.s.	HNRNPR
chr23:2690969:2693036	SRRM1	5837	945	16.19	3463	59.33	1146	6749	16.98	5837	635	10.88	3078	52.73	714	5098	14.01	-0.260469	-2.97	0	1.0294	5837	3463	59.33	1.07627	5837	3078	52.73	0.976675	-0.0995964	2.48878e-08	3.26876e-08	n.s.	NA
chr23:3394534:3395251	STMN1	5837	640	10.96	5310	90.97	742	34568	2.15	5837	200	3.43	4152	71.13	210	11576	1.81	-0.164782	-0.34	0	2.30727	5837	5310	90.97	2.81878	5837	4152	71.13	1.6531	-1.16568	0	0	n.s.	NA
chr23:4419604:4423795	PSMB2	5837	1595	27.33	4791	82.08	2208	16720	13.21	5837	891	15.26	4140	70.93	1091	9349	11.67	-0.16549	-1.54	0	1.75425	5837	4791	82.08	1.97548	5837	4140	70.93	1.49822	-0.47726	6.41268e-134	2.65252e-133	n.s.	NA
chr23:4425416:4426306	PSMB2	5837	3768	64.55	4791	82.08	8049	16720	48.14	5837	2974	50.95	4140	70.93	4890	9349	52.31	0.117508	4.17	0	1.75425	5837	4791	82.08	1.97548	5837	4140	70.93	1.49822	-0.47726	6.41268e-134	2.65252e-133	n.s.	NA
chr23:5211232:5212345	PTP4A2	5837	2269	38.87	3894	66.71	3084	7747	39.81	5837	2141	36.68	3824	65.51	2862	7717	37.09	-0.0995104	-2.72	0	1.28166	5837	3894	66.71	1.24325	5837	3824	65.51	1.32078	0.0775298	5.30577e-06	6.52467e-06	n.s.	NA
chr23:5212421:5213231	PTP4A2	5837	1586	27.17	3894	66.71	1972	7747	25.46	5837	1389	23.8	3824	65.51	1748	7717	22.65	-0.161973	-2.81	0	1.28166	5837	3894	66.71	1.24325	5837	3824	65.51	1.32078	0.0775298	5.30577e-06	6.52467e-06	n.s.	NA
chr23:5300200:5300497	EIF3I	5837	2928	50.16	4876	83.54	4894	14626	33.46	5837	2353	40.31	4589	78.62	3702	12044	30.74	-0.118621	-2.72	0	1.86565	5837	4876	83.54	1.91866	5837	4589	78.62	1.80932	-0.109337	1.2218e-06	1.54116e-06	n.s.	NA
chr23:5300591:5300756	EIF3I	5837	1572	26.93	4876	83.54	2084	14626	14.25	5837	1183	20.27	4589	78.62	1491	12044	12.38	-0.188731	-1.87	0	1.86565	5837	4876	83.54	1.91866	5837	4589	78.62	1.80932	-0.109337	1.2218e-06	1.54116e-06	n.s.	NA
chr23:5300831:5301085	EIF3I	5837	792	13.57	4876	83.54	904	14626	6.18	5837	529	9.06	4589	78.62	575	12044	4.77	-0.315413	-1.41	0	1.86565	5837	4876	83.54	1.91866	5837	4589	78.62	1.80932	-0.109337	1.2218e-06	1.54116e-06	n.s.	NA
chr23:5714128:5714489	RPL11	5837	4138	70.89	5808	99.5	15069	119751	12.58	5837	3511	60.15	5777	98.97	16169	105748	15.29	0.262503	2.71	0	4.77502	5837	5808	99.5	4.83185	5837	5777	98.97	4.71788	-0.11397	7.80216e-06	9.53931e-06	n.s.	NA
chr23:5714641:5714995	RPL11	5837	4758	81.51	5808	99.5	24335	119751	20.32	5837	3960	67.84	5777	98.97	23626	105748	22.34	0.130597	2.02	0	4.77502	5837	5808	99.5	4.83185	5837	5777	98.97	4.71788	-0.11397	7.80216e-06	9.53931e-06	n.s.	NA
chr23:5715103:5715488	RPL11	5837	5701	97.67	5808	99.5	59875	119751	50	5837	5373	92.05	5777	98.97	56336	105748	53.27	0.0896577	3.27	0	4.77502	5837	5808	99.5	4.83185	5837	5777	98.97	4.71788	-0.11397	7.80216e-06	9.53931e-06	n.s.	NA
chr23:5715621:5716333	RPL11	5837	5765	98.77	5808	99.5	73867	119751	61.68	5837	5723	98.05	5777	98.97	69936	105748	66.13	0.0989525	4.45	0	4.77502	5837	5808	99.5	4.83185	5837	5777	98.97	4.71788	-0.11397	7.80216e-06	9.53931e-06	n.s.	NA
chr23:5716445:5717127	RPL11	5837	4968	85.11	5808	99.5	21455	119751	17.92	5837	5047	86.47	5777	98.97	21037	105748	19.89	0.1429	1.97	0	4.77502	5837	5808	99.5	4.83185	5837	5777	98.97	4.71788	-0.11397	7.80216e-06	9.53931e-06	n.s.	NA
chr23:6065825:6067317	NNF1	5837	690	11.82	3158	54.1	809	6793	11.91	5837	1006	17.23	3746	64.18	1235	8385	14.73	0.28503	2.82	0	1.20064	5837	3158	54.1	1.03236	5837	3746	64.18	1.3425	0.310146	1.62883e-52	3.57781e-52	n.s.	NA
chr23:6067419:6068587	NNF1	5837	1621	27.77	3158	54.1	2398	6793	35.3	5837	2031	34.8	3746	64.18	3283	8385	39.15	0.14543	3.85	0	1.20064	5837	3158	54.1	1.03236	5837	3746	64.18	1.3425	0.310146	1.62883e-52	3.57781e-52	n.s.	NA
chr24:3106494:3106827	HSPA8	5837	1407	24.1	5387	92.29	1827	73348	2.49	5837	1058	18.13	4966	85.08	1401	67968	2.06	-0.189695	-0.43	0	3.55562	5837	5387	92.29	3.68093	5837	4966	85.08	3.41967	-0.26126	0.00929942	0.0103021	n.s.	NA
chr24:3107061:3107523	HSPA8	5837	4479	76.73	5387	92.29	18622	73348	25.39	5837	3802	65.14	4966	85.08	15593	67968	22.94	-0.140568	-2.45	0	3.55562	5837	5387	92.29	3.68093	5837	4966	85.08	3.41967	-0.26126	0.00929942	0.0103021	n.s.	NA
chr24:5410355:5410440	FXYD6	5837	1855	31.78	4756	81.48	2571	14319	17.96	5837	1666	28.54	4001	68.55	2468	11084	22.27	0.295512	4.31	0	1.75635	5837	4756	81.48	1.90288	5837	4001	68.55	1.58217	-0.320707	2.88422e-41	5.90756e-41	n.s.	NA
chr24:5410491:5410620	FXYD6	5837	1609	27.57	4756	81.48	2129	14319	14.87	5837	1481	25.37	4001	68.55	2105	11084	18.99	0.332976	4.12	0	1.75635	5837	4756	81.48	1.90288	5837	4001	68.55	1.58217	-0.320707	2.88422e-41	5.90756e-41	n.s.	NA
chr24:5410658:5410763	FXYD6	5837	1275	21.84	4756	81.48	1619	14319	11.31	5837	1178	20.18	4001	68.55	1569	11084	14.16	0.300439	2.85	0	1.75635	5837	4756	81.48	1.90288	5837	4001	68.55	1.58217	-0.320707	2.88422e-41	5.90756e-41	n.s.	NA
chr24:6242517:6244087	CRYAB	5837	1482	25.39	3667	62.82	2831	28798	9.83	5837	132	2.26	1185	20.3	150	1795	8.36	-0.210453	-1.47	0	1.57859	5837	3667	62.82	1.97325	5837	1185	20.3	0.357295	-1.61596	0	0	n.s.	NA
chr24:6244211:6245339	CRYAB	5837	2604	44.61	3667	62.82	9023	28798	31.33	5837	362	6.2	1185	20.3	487	1795	27.13	-0.200764	-4.2	0	1.57859	5837	3667	62.82	1.97325	5837	1185	20.3	0.357295	-1.61596	0	0	n.s.	NA
chr25:281337:281423	PSMD4	5837	664	11.38	4529	77.59	727	13156	5.53	5837	257	4.4	3352	57.43	278	6122	4.54	-0.237197	-0.99	0	1.45317	5837	4529	77.59	1.723	5837	3352	57.43	1.08858	-0.634421	2.02564e-216	1.14189e-215	n.s.	NA
chr25:281533:281882	PSMD4	5837	1995	34.18	4529	77.59	2985	13156	22.69	5837	1025	17.56	3352	57.43	1247	6122	20.37	-0.148691	-2.32	0	1.45317	5837	4529	77.59	1.723	5837	3352	57.43	1.08858	-0.634421	2.02564e-216	1.14189e-215	n.s.	NA
chr25:282015:282117	PSMD4	5837	3517	60.25	4529	77.59	7234	13156	54.99	5837	2195	37.6	3352	57.43	3179	6122	51.93	-0.0810835	-3.06	0	1.45317	5837	4529	77.59	1.723	5837	3352	57.43	1.08858	-0.634421	2.02564e-216	1.14189e-215	n.s.	NA
chr25:384063:384369	PSMB4	5837	3838	65.75	5188	88.88	7746	22706	34.11	5837	3577	61.28	4931	84.48	6598	16650	39.63	0.210663	5.52	0	2.28721	5837	5188	88.88	2.40072	5837	4931	84.48	2.16778	-0.232934	4.01863e-34	7.46316e-34	up	NA
chr25:384459:384800	PSMB4	5837	4740	81.21	5188	88.88	14269	22706	62.84	5837	4444	76.14	4931	84.48	11222	16650	67.4	0.0995357	4.56	0	2.28721	5837	5188	88.88	2.40072	5837	4931	84.48	2.16778	-0.232934	4.01863e-34	7.46316e-34	n.s.	NA
chr25:384918:385012	PSMB4	5837	4063	69.61	5188	88.88	10626	22706	46.8	5837	3394	58.15	4931	84.48	7425	16650	44.59	-0.0682932	-2.21	0	2.28721	5837	5188	88.88	2.40072	5837	4931	84.48	2.16778	-0.232934	4.01863e-34	7.46316e-34	n.s.	NA
chr25:385095:385265	PSMB4	5837	3138	53.76	5188	88.88	6395	22706	28.16	5837	2429	41.61	4931	84.48	4396	16650	26.4	-0.0898148	-1.76	0	2.28721	5837	5188	88.88	2.40072	5837	4931	84.48	2.16778	-0.232934	4.01863e-34	7.46316e-34	n.s.	NA
chr25:444258:445045	MRPL9	5837	4136	70.86	4785	81.98	9118	14362	63.49	5837	3453	59.16	4184	71.68	6411	9749	65.76	0.0499085	2.27	0	1.7175	5837	4785	81.98	1.87281	5837	4184	71.68	1.53987	-0.332948	4.93146e-64	1.2319e-63	n.s.	NA
chr25:464901:465107	S100A10	5837	5420	92.86	5591	95.79	36795	50401	73	5837	5420	92.86	5557	95.2	47260	63526	74.39	0.0268479	1.39	0	3.64592	5837	5591	95.79	3.44604	5837	5557	95.2	3.84703	0.400987	5.07824e-108	1.80717e-107	n.s.	NA
chr25:465333:466700	S100A10	5837	2093	35.86	5591	95.79	3352	50401	6.65	5837	1987	34.04	5557	95.2	3433	63526	5.4	-0.257388	-1.25	0	3.64592	5837	5591	95.79	3.44604	5837	5557	95.2	3.84703	0.400987	5.07824e-108	1.80717e-107	n.s.	NA
chr25:481344:481437	PFDN2	5837	4155	71.18	4854	83.16	8829	14874	59.36	5837	3678	63.01	4493	76.97	7040	11313	62.23	0.0670164	2.87	0	1.83089	5837	4854	83.16	1.92623	5837	4493	76.97	1.72789	-0.198344	1.03932e-22	1.67607e-22	n.s.	NA
chr25:1551095:1552776	LAMTOR2	5837	4486	76.85	5213	89.31	10713	18551	57.75	5837	3966	67.95	4824	82.65	10191	16922	60.22	0.0594142	2.47	0	2.20686	5837	5213	89.31	2.2575	5837	4824	82.65	2.15213	-0.105368	0.0674967	0.0714209	n.s.	NA
chr25:1552867:1553174	LAMTOR2	5837	4676	80.11	5213	89.31	11978	18551	64.57	5837	4369	74.85	4824	82.65	11291	16922	66.72	0.0465461	2.15	0	2.20686	5837	5213	89.31	2.2575	5837	4824	82.65	2.15213	-0.105368	0.0674967	0.0714209	n.s.	NA
chr25:2388173:2388416	S100A11	5837	1445	24.76	2133	36.54	2886	5255	54.92	5837	4195	71.87	4819	82.56	20184	34639	58.27	0.0839377	3.35	0	2.12011	5837	2133	36.54	0.733815	5837	4819	82.56	2.73372	1.99991	0	0	n.s.	NA
chr25:2622144:2622287	HDGF	5837	3956	67.77	5295	90.71	8551	22249	38.43	5837	3655	62.62	4919	84.27	7445	18362	40.55	0.0755548	2.12	0	2.34477	5837	5295	90.71	2.44253	5837	4919	84.27	2.23955	-0.202979	5.02952e-16	7.38203e-16	n.s.	NA
chr25:2623546:2623623	MRPL24	5837	918	15.73	3359	57.55	1085	6131	17.7	5837	991	16.98	3389	58.06	1263	6341	19.92	0.161845	2.22	0	1.05762	5837	3359	57.55	1.01069	5837	3389	58.06	1.10413	0.0934456	2.01092e-07	2.60887e-07	n.s.	NA
chr25:2623728:2623801	MRPL24	5837	1998	34.23	3359	57.55	2696	6131	43.97	5837	2065	35.38	3389	58.06	3057	6341	48.21	0.129989	4.24	0	1.05762	5837	3359	57.55	1.01069	5837	3389	58.06	1.10413	0.0934456	2.01092e-07	2.60887e-07	n.s.	NA
chr25:2623933:2624011	MRPL24	5837	2669	45.73	3359	57.55	4162	6131	67.88	5837	2737	46.89	3389	58.06	4445	6341	70.1	0.0457644	2.22	0	1.05762	5837	3359	57.55	1.01069	5837	3389	58.06	1.10413	0.0934456	2.01092e-07	2.60887e-07	n.s.	NA
chr25:2867177:2874350	TPM3	5837	443	7.59	4851	83.11	486	17553	2.77	5837	683	11.7	5316	91.07	766	22746	3.37	0.213069	0.6	0	2.36002	5837	4851	83.11	2.06718	5837	5316	91.07	2.62726	0.560079	2.16204e-178	1.06761e-177	n.s.	NA
chr25:2872714:2874350	TPM3	5837	589	10.09	4851	83.11	764	17553	4.35	5837	99	1.7	5316	91.07	102	22746	0.45	-1.88349	-3.9	0	2.36002	5837	4851	83.11	2.06718	5837	5316	91.07	2.62726	0.560079	2.16204e-178	1.06761e-177	n.s.	TPM3
chr25:2874421:2874505	TPM3	5837	730	12.51	4851	83.11	862	17553	4.91	5837	682	11.68	5316	91.07	754	22746	3.31	-0.45547	-1.6	0	2.36002	5837	4851	83.11	2.06718	5837	5316	91.07	2.62726	0.560079	2.16204e-178	1.06761e-177	n.s.	NA
chr25:3308212:3308553	S100A6	5837	4766	81.65	5328	91.28	27036	71015	38.07	5837	5015	85.92	5338	91.45	42034	96607	43.51	0.188068	5.44	0	3.87909	5837	5328	91.28	3.67046	5837	5338	91.45	4.08733	0.416875	5.09581e-58	1.20223e-57	up	NA
chr25:3308706:3309241	S100A6	5837	4955	84.89	5328	91.28	49944	71015	70.33	5837	4827	82.7	5338	91.45	64766	96607	67.04	-0.0681258	-3.29	0	3.87909	5837	5328	91.28	3.67046	5837	5338	91.45	4.08733	0.416875	5.09581e-58	1.20223e-57	n.s.	NA
chr25:3551710:3551796	FDPS	5837	1185	20.3	4127	70.7	1760	20463	8.6	5837	738	12.64	3156	54.07	982	9868	9.95	0.189825	1.35	0	1.61672	5837	4127	70.7	1.89343	5837	3156	54.07	1.25488	-0.638551	1.42497e-129	5.70885e-129	n.s.	NA
chr25:3739800:3740935	MRPS21	5837	3640	62.36	4904	84.02	6413	14221	45.1	5837	3161	54.15	4358	74.66	6083	12153	50.05	0.147144	4.95	0	1.84317	5837	4904	84.02	1.92263	5837	4358	74.66	1.75376	-0.168869	2.16838e-09	2.88966e-09	n.s.	NA
chr25:3971509:3971989	NDUFS2	5837	2391	40.96	3618	61.98	3355	6576	51.02	5837	2079	35.62	3065	52.51	2851	5181	55.03	0.107133	4.01	0	1.03294	5837	3618	61.98	1.10454	5837	3065	52.51	0.948428	-0.156112	9.04465e-17	1.34928e-16	n.s.	NA
chr26:792190:793597	TNNI1	5837	2305	39.49	3583	61.38	9357	36919	25.34	5837	498	8.53	2027	34.73	613	3692	16.6	-0.58168	-8.74	0	1.57531	5837	3583	61.38	2.08842	5837	2027	34.73	0.668302	-1.42012	0	0	down	TNNI1
chr26:793709:793813	TNNI1	5837	2428	41.6	3583	61.38	11483	36919	31.1	5837	633	10.84	2027	34.73	800	3692	21.67	-0.501789	-9.43	0	1.57531	5837	3583	61.38	2.08842	5837	2027	34.73	0.668302	-1.42012	0	0	down	NA
chr26:807540:808095	TNNT2	5837	1587	27.19	3538	60.61	3060	42737	7.16	5837	191	3.27	1361	23.32	221	2459	8.99	0.291916	1.83	0	1.71773	5837	3538	60.61	2.21345	5837	1361	23.32	0.429072	-1.78438	0	0	n.s.	NA
chr26:808107:808215	TNNT2	5837	1549	26.54	3538	60.61	2916	42737	6.82	5837	179	3.07	1361	23.32	204	2459	8.3	0.250062	1.48	0	1.71773	5837	3538	60.61	2.21345	5837	1361	23.32	0.429072	-1.78438	0	0	n.s.	NA
chr26:809528:809649	TNNT2	5837	1338	22.92	3538	60.61	2412	42737	5.64	5837	98	1.68	1361	23.32	111	2459	4.51	-0.269131	-1.13	0	1.71773	5837	3538	60.61	2.21345	5837	1361	23.32	0.429072	-1.78438	0	0	n.s.	NA
chr26:810165:810413	TNNT2	5837	1627	27.87	3538	60.61	3449	42737	8.07	5837	151	2.59	1361	23.32	175	2459	7.12	-0.159623	-0.95	0	1.71773	5837	3538	60.61	2.21345	5837	1361	23.32	0.429072	-1.78438	0	0	n.s.	NA
chr26:810436:810763	TNNT2	5837	1720	29.47	3538	60.61	3868	42737	9.05	5837	166	2.84	1361	23.32	192	2459	7.81	-0.189982	-1.24	0	1.71773	5837	3538	60.61	2.21345	5837	1361	23.32	0.429072	-1.78438	0	0	n.s.	NA
chr26:810825:810929	TNNT2	5837	1823	31.23	3538	60.61	4340	42737	10.16	5837	187	3.2	1361	23.32	211	2459	8.58	-0.220239	-1.58	0	1.71773	5837	3538	60.61	2.21345	5837	1361	23.32	0.429072	-1.78438	0	0	n.s.	NA
chr26:811047:811312	TNNT2	5837	1790	30.67	3538	60.61	4077	42737	9.54	5837	183	3.14	1361	23.32	206	2459	8.38	-0.168215	-1.16	0	1.71773	5837	3538	60.61	2.21345	5837	1361	23.32	0.429072	-1.78438	0	0	n.s.	NA
chr26:812732:813248	TNNT2	5837	2872	49.2	3538	60.61	15711	42737	36.76	5837	709	12.15	1361	23.32	963	2459	39.16	0.0889005	2.4	0	1.71773	5837	3538	60.61	2.21345	5837	1361	23.32	0.429072	-1.78438	0	0	n.s.	NA
chr26:813255:813841	TNNT2	5837	2850	48.83	3538	60.61	15249	42737	35.68	5837	699	11.98	1361	23.32	940	2459	38.23	0.0969637	2.55	0	1.71773	5837	3538	60.61	2.21345	5837	1361	23.32	0.429072	-1.78438	0	0	n.s.	NA
chr26:1212647:1214877	PSMA5	5837	3558	60.96	4389	75.19	7616	12942	58.85	5837	2438	41.77	3453	59.16	3710	6584	56.35	-0.0615578	-2.5	0	1.43294	5837	4389	75.19	1.66159	5837	3453	59.16	1.14232	-0.519266	8.0352e-148	3.50577e-147	n.s.	NA
chr26:1214965:1216073	PSMA5	5837	2613	44.77	4389	75.19	4660	12942	36.01	5837	1478	25.32	3453	59.16	1983	6584	30.12	-0.250073	-5.89	0	1.43294	5837	4389	75.19	1.66159	5837	3453	59.16	1.14232	-0.519266	8.0352e-148	3.50577e-147	down	NA
chr26:1216177:1216965	PSMA5	5837	1338	22.92	4389	75.19	1762	12942	13.61	5837	669	11.46	3453	59.16	781	6584	11.86	-0.184066	-1.75	0	1.43294	5837	4389	75.19	1.66159	5837	3453	59.16	1.14232	-0.519266	8.0352e-148	3.50577e-147	n.s.	NA
chr26:1271434:1271536	GSTM3	5837	3943	67.55	4738	81.17	8312	13640	60.94	5837	3581	61.35	4143	70.98	8722	13421	64.99	0.091376	4.05	0	1.78744	5837	4738	81.17	1.83666	5837	4143	70.98	1.73115	-0.10551	0.0105715	0.0116506	n.s.	NA
chr26:1426144:1426293	LAMTOR5	5837	803	13.76	4064	69.62	909	8389	10.84	5837	556	9.53	3673	62.93	612	7047	8.68	-0.29059	-2.16	0	1.27511	5837	4064	69.62	1.31841	5837	3673	62.93	1.2272	-0.0912056	4.76241e-05	5.69166e-05	n.s.	NA
chr26:2264416:2264955	NUCKS1	5837	2303	39.46	4864	83.33	3609	20999	17.19	5837	2156	36.94	4718	80.83	2990	14570	20.52	0.242533	3.33	0	2.0875	5837	4864	83.33	2.17357	5837	4718	80.83	1.99878	-0.174794	1.10996e-16	1.65198e-16	n.s.	NA
chr26:2266008:2266255	NUCKS1	5837	2817	48.26	4864	83.33	5007	20999	23.84	5837	2181	37.37	4718	80.83	3113	14570	21.37	-0.1511	-2.47	0	2.0875	5837	4864	83.33	2.17357	5837	4718	80.83	1.99878	-0.174794	1.10996e-16	1.65198e-16	n.s.	NA
chr26:2266406:2266727	NUCKS1	5837	2245	38.46	4864	83.33	3378	20999	16.09	5837	1620	27.75	4718	80.83	2099	14570	14.41	-0.149286	-1.68	0	2.0875	5837	4864	83.33	2.17357	5837	4718	80.83	1.99878	-0.174794	1.10996e-16	1.65198e-16	n.s.	NA
chr26:3216611:3217739	ATP5PB	5837	600	10.28	4929	84.44	645	17118	3.77	5837	343	5.88	4420	75.72	358	11377	3.15	-0.200878	-0.62	0	1.88073	5837	4929	84.44	2.04359	5837	4420	75.72	1.69911	-0.344485	2.22935e-71	5.77276e-71	n.s.	NA
chr26:3218429:3218629	ATP5PB	5837	3440	58.93	4929	84.44	7071	17118	41.31	5837	2549	43.67	4420	75.72	4430	11377	38.94	-0.0831644	-2.37	0	1.88073	5837	4929	84.44	2.04359	5837	4420	75.72	1.69911	-0.344485	2.22935e-71	5.77276e-71	n.s.	NA
chr26:3218810:3219390	ATP5PB	5837	3873	66.35	4929	84.44	8557	17118	49.99	5837	3436	58.87	4420	75.72	6271	11377	55.12	0.138301	5.13	0	1.88073	5837	4929	84.44	2.04359	5837	4420	75.72	1.69911	-0.344485	2.22935e-71	5.77276e-71	up	NA
chr26:3539556:3539983	CAPZA1	5837	980	16.79	3810	65.27	1176	8173	14.39	5837	671	11.5	3485	59.71	754	6655	11.33	-0.31982	-3.06	0	1.20315	5837	3810	65.27	1.2353	5837	3485	59.71	1.168	-0.0672989	0.000962185	0.00110236	n.s.	NA
chr26:3540063:3540555	CAPZA1	5837	1523	26.09	3810	65.27	1979	8173	24.21	5837	1140	19.53	3485	59.71	1380	6655	20.74	-0.213644	-3.47	0	1.20315	5837	3810	65.27	1.2353	5837	3485	59.71	1.168	-0.0672989	0.000962185	0.00110236	n.s.	NA
chr26:4130406:4130614	RPL10A	5837	1570	26.9	5785	99.11	2190	90545	2.42	5837	1582	27.1	5713	97.88	2466	81459	3.03	0.236784	0.61	0	4.36583	5837	5785	99.11	4.41345	5837	5713	97.88	4.31761	-0.0958375	0.0295572	0.0318039	n.s.	NA
chr26:4130690:4130762	RPL10A	5837	2101	35.99	5785	99.11	3310	90545	3.66	5837	2028	34.74	5713	97.88	3726	81459	4.57	0.257347	0.91	0	4.36583	5837	5785	99.11	4.41345	5837	5713	97.88	4.31761	-0.0958375	0.0295572	0.0318039	n.s.	NA
chr26:4130844:4131161	RPL10A	5837	2838	48.62	5785	99.11	5359	90545	5.92	5837	2566	43.96	5713	97.88	5875	81459	7.21	0.24661	1.29	0	4.36583	5837	5785	99.11	4.41345	5837	5713	97.88	4.31761	-0.0958375	0.0295572	0.0318039	n.s.	NA
chr26:4131311:4132357	RPL10A	5837	5222	89.46	5785	99.11	31189	90545	34.45	5837	4466	76.51	5713	97.88	30058	81459	36.9	0.0964122	2.45	0	4.36583	5837	5785	99.11	4.41345	5837	5713	97.88	4.31761	-0.0958375	0.0295572	0.0318039	n.s.	NA
chr26:4132531:4133855	RPL10A	5837	5713	97.88	5785	99.11	60657	90545	66.99	5837	5603	95.99	5713	97.88	56895	81459	69.84	0.0592416	2.85	0	4.36583	5837	5785	99.11	4.41345	5837	5713	97.88	4.31761	-0.0958375	0.0295572	0.0318039	n.s.	NA
chr26:4376617:4377533	RPS10	5837	4203	72.01	5824	99.78	16165	120813	13.38	5837	3410	58.42	5777	98.97	14366	100419	14.31	0.0904106	0.93	0	4.8216	5837	5824	99.78	4.9171	5837	5777	98.97	4.72531	-0.191793	4.58332e-33	8.34165e-33	n.s.	NA
chr26:4377684:4378062	RPS10	5837	5234	89.67	5824	99.78	33849	120813	28.02	5837	4419	75.71	5777	98.97	29558	100419	29.43	0.0684468	1.41	0	4.8216	5837	5824	99.78	4.9171	5837	5777	98.97	4.72531	-0.191793	4.58332e-33	8.34165e-33	n.s.	NA
chr26:4378235:4380834	RPS10	5837	5800	99.37	5824	99.78	79249	120813	65.6	5837	5740	98.34	5777	98.97	69236	100419	68.95	0.0708019	3.35	0	4.8216	5837	5824	99.78	4.9171	5837	5777	98.97	4.72531	-0.191793	4.58332e-33	8.34165e-33	n.s.	NA
chr26:4380913:4381459	RPS10	5837	5716	97.93	5824	99.78	52643	120813	43.57	5837	5670	97.14	5777	98.97	48698	100419	48.49	0.151064	4.92	0	4.8216	5837	5824	99.78	4.9171	5837	5777	98.97	4.72531	-0.191793	4.58332e-33	8.34165e-33	n.s.	NA
chr26:4381516:4382003	RPS10	5837	5215	89.34	5824	99.78	24653	120813	20.41	5837	5261	90.13	5777	98.97	23581	100419	23.48	0.193319	3.07	0	4.8216	5837	5824	99.78	4.9171	5837	5777	98.97	4.72531	-0.191793	4.58332e-33	8.34165e-33	n.s.	NA
chr26:4985257:4985336	TOMM6	5837	4240	72.64	5511	94.41	10297	28914	35.61	5837	3451	59.12	4936	84.56	7269	19170	37.92	0.0882739	2.31	0	2.57199	5837	5511	94.41	2.80418	5837	4936	84.56	2.31275	-0.491431	1.41326e-96	4.43473e-96	n.s.	NA
chr26:4985439:4985832	TOMM6	5837	4876	83.54	5511	94.41	13763	28914	47.6	5837	4221	72.31	4936	84.56	10054	19170	52.45	0.137234	4.85	0	2.57199	5837	5511	94.41	2.80418	5837	4936	84.56	2.31275	-0.491431	1.41326e-96	4.43473e-96	n.s.	NA
chr27:2278070:2278575	DAD1	5837	3938	67.47	4632	79.36	8155	12873	63.35	5837	3848	65.92	4438	76.03	8482	12590	67.37	0.0874233	4.02	0	1.75599	5837	4632	79.36	1.73855	5837	4438	76.03	1.77419	0.0356458	0.000288801	0.000334484	n.s.	NA
chr27:3974006:3974749	GRN	5837	2102	36.01	3476	59.55	2877	6508	44.21	5837	2436	41.73	3461	59.29	4032	8252	48.86	0.141241	4.65	0	1.18892	5837	3476	59.55	1.10129	5837	3461	59.29	1.27692	0.17563	2.75545e-17	4.15929e-17	n.s.	NA
chr27:3974978:3975942	GRN	5837	1878	32.17	3476	59.55	2639	6508	40.55	5837	2095	35.89	3461	59.29	3597	8252	43.59	0.101872	3.04	0	1.18892	5837	3476	59.55	1.10129	5837	3461	59.29	1.27692	0.17563	2.75545e-17	4.15929e-17	n.s.	NA
chr27:4122253:4122373	PSMC5	5837	2275	38.98	4549	77.93	3613	13118	27.54	5837	1430	24.5	3799	65.08	1927	8120	23.73	-0.206723	-3.81	0	1.5553	5837	4549	77.93	1.73707	5837	3799	65.08	1.33764	-0.399426	6.49379e-84	1.83033e-83	n.s.	NA
chr27:4122473:4122624	PSMC5	5837	3524	60.37	4549	77.93	7110	13118	54.2	5837	2556	43.79	3799	65.08	4079	8120	50.23	-0.107679	-3.97	0	1.5553	5837	4549	77.93	1.73707	5837	3799	65.08	1.33764	-0.399426	6.49379e-84	1.83033e-83	n.s.	NA
chr27:4122736:4122836	PSMC5	5837	3746	64.18	4549	77.93	7592	13118	57.87	5837	3003	51.45	3799	65.08	5076	8120	62.51	0.109451	4.64	0	1.5553	5837	4549	77.93	1.73707	5837	3799	65.08	1.33764	-0.399426	6.49379e-84	1.83033e-83	n.s.	NA
chr27:4122924:4123200	PSMC5	5837	2237	38.32	4549	77.93	3303	13118	25.18	5837	1813	31.06	3799	65.08	2458	8120	30.27	0.256314	5.09	0	1.5553	5837	4549	77.93	1.73707	5837	3799	65.08	1.33764	-0.399426	6.49379e-84	1.83033e-83	up	NA
chr27:5992741:5993159	PHB	5837	2091	35.82	3941	67.52	3031	8689	34.88	5837	1569	26.88	3508	60.1	2175	6819	31.9	-0.125092	-2.98	0	1.2355	5837	3941	67.52	1.29396	5837	3508	60.1	1.16983	-0.124135	2.53521e-10	3.42873e-10	n.s.	NA
chr27:6115813:6116427	ATP5MC1	5837	4894	83.84	5210	89.26	18107	26347	68.73	5837	4218	72.26	4665	79.92	10177	14286	71.24	0.0510184	2.51	0	2.26067	5837	5210	89.26	2.54785	5837	4665	79.92	1.93994	-0.607904	6.09579e-224	3.5624e-223	n.s.	NA
chr27:6573155:6573646	KPNB1	5837	695	11.91	4065	69.64	807	10495	7.69	5837	770	13.19	3951	67.69	891	9874	9.02	0.205454	1.33	0	1.47552	5837	4065	69.64	1.44969	5837	3951	67.69	1.5021	0.0524062	0.00167177	0.00190504	n.s.	NA
chr27:6574466:6574810	KPNB1	5837	1326	22.72	4065	69.64	1681	10495	16.02	5837	1084	18.57	3951	67.69	1348	9874	13.65	-0.21633	-2.37	0	1.47552	5837	4065	69.64	1.44969	5837	3951	67.69	1.5021	0.0524062	0.00167177	0.00190504	n.s.	NA
chr27:6824532:6825121	PSMB3	5837	2651	45.42	4220	72.3	4070	10774	37.78	5837	1964	33.65	3273	56.07	2650	6062	43.71	0.205285	5.93	0	1.30037	5837	4220	72.3	1.49107	5837	3273	56.07	1.05449	-0.436578	3.93859e-109	1.4255e-108	up	NA
chr27:6855277:6855434	RPL23	5837	5765	98.77	5832	99.91	65940	179935	36.65	5837	5755	98.6	5823	99.76	72250	179239	40.31	0.133841	3.66	0	5.54618	5837	5832	99.91	5.50187	5837	5823	99.76	5.59056	0.0886953	4.3715e-42	9.0118e-42	n.s.	NA
chr27:6855549:6856323	RPL23	5837	5824	99.78	5832	99.91	104575	179935	58.12	5837	5799	99.35	5823	99.76	110043	179239	61.39	0.0776685	3.27	0	5.54618	5837	5832	99.91	5.50187	5837	5823	99.76	5.59056	0.0886953	4.3715e-42	9.0118e-42	n.s.	NA
chr27:6856453:6856709	RPL23	5837	5713	97.88	5832	99.91	81936	179935	45.54	5837	5247	89.89	5823	99.76	84621	179239	47.21	0.0508612	1.67	0	5.54618	5837	5832	99.91	5.50187	5837	5823	99.76	5.59056	0.0886953	4.3715e-42	9.0118e-42	n.s.	NA
chr27:6856794:6857027	RPL23	5837	5381	92.19	5832	99.91	66723	179935	37.08	5837	4714	80.76	5823	99.76	69954	179239	39.03	0.0720481	1.95	0	5.54618	5837	5832	99.91	5.50187	5837	5823	99.76	5.59056	0.0886953	4.3715e-42	9.0118e-42	n.s.	NA
chr27:6926706:6926992	RPL19	5837	3117	53.4	5829	99.86	6376	178655	3.57	5837	2637	45.18	5814	99.61	5972	140695	4.24	0.197373	0.67	0	5.31319	5837	5829	99.86	5.39783	5837	5814	99.61	5.22834	-0.169492	6.32951e-67	1.59364e-66	n.s.	NA
chr27:6927100:6927576	RPL19	5837	3528	60.44	5829	99.86	8345	178655	4.67	5837	2965	50.8	5814	99.61	7422	140695	5.28	0.147416	0.61	0	5.31319	5837	5829	99.86	5.39783	5837	5814	99.61	5.22834	-0.169492	6.32951e-67	1.59364e-66	n.s.	NA
chr27:6927700:6927840	RPL19	5837	5130	87.89	5829	99.86	39633	178655	22.18	5837	4407	75.5	5814	99.61	32562	140695	23.14	0.0585451	0.96	0	5.31319	5837	5829	99.86	5.39783	5837	5814	99.61	5.22834	-0.169492	6.32951e-67	1.59364e-66	n.s.	NA
chr27:6928339:6928821	RPL19	5837	5811	99.55	5829	99.86	117658	178655	65.86	5837	5789	99.18	5814	99.61	100142	140695	71.18	0.110456	5.32	0	5.31319	5837	5829	99.86	5.39783	5837	5814	99.61	5.22834	-0.169492	6.32951e-67	1.59364e-66	up	NA
chr27:7305161:7305967	SMARCE1	5837	1957	33.53	4188	71.75	2538	9451	26.85	5837	1842	31.56	3886	66.58	2377	7815	30.42	0.174006	3.57	0	1.38444	5837	4188	71.75	1.42292	5837	3886	66.58	1.34298	-0.0799309	0.000253803	0.000294486	n.s.	NA
chr27:7306810:7307302	SMARCE1	5837	1250	21.42	4188	71.75	1508	9451	15.96	5837	913	15.64	3886	66.58	1042	7815	13.33	-0.243098	-2.63	0	1.38444	5837	4188	71.75	1.42292	5837	3886	66.58	1.34298	-0.0799309	0.000253803	0.000294486	n.s.	NA
chr27:7307476:7309091	SMARCE1	5837	620	10.62	4188	71.75	684	9451	7.24	5837	412	7.06	3886	66.58	435	7815	5.57	-0.326751	-1.67	0	1.38444	5837	4188	71.75	1.42292	5837	3886	66.58	1.34298	-0.0799309	0.000253803	0.000294486	n.s.	NA
chr27:7461618:7461835	EIF1	5837	2314	39.64	5647	96.74	3795	52192	7.27	5837	1674	28.68	5611	96.13	2395	38563	6.21	-0.197888	-1.06	0	3.44006	5837	5647	96.74	3.53355	5837	5611	96.13	3.34597	-0.187576	1.11536e-37	2.16611e-37	n.s.	NA
chr27:7462000:7462112	EIF1	5837	4974	85.22	5647	96.74	21708	52192	41.59	5837	4521	77.45	5611	96.13	14537	38563	37.7	-0.138181	-3.89	0	3.44006	5837	5647	96.74	3.53355	5837	5611	96.13	3.34597	-0.187576	1.11536e-37	2.16611e-37	n.s.	NA
chr27:7562558:7563052	DNAJC7	5837	2645	45.31	4317	73.96	4256	12233	34.79	5837	1421	24.34	2861	49.01	1713	4593	37.3	0.0977878	2.51	0	1.31659	5837	4317	73.96	1.60802	5837	2861	49.01	0.876857	-0.73116	4.62677e-271	3.23874e-270	n.s.	NA
chr27:7565909:7566146	DNAJC7	5837	975	16.7	4317	73.96	1217	12233	9.95	5837	287	4.92	2861	49.01	298	4593	6.49	-0.547893	-3.46	0	1.31659	5837	4317	73.96	1.60802	5837	2861	49.01	0.876857	-0.73116	4.62677e-271	3.23874e-270	n.s.	NA
chr27:7566301:7566630	DNAJC7	5837	829	14.2	4317	73.96	984	12233	8.04	5837	261	4.47	2861	49.01	276	4593	6.01	-0.366908	-2.03	0	1.31659	5837	4317	73.96	1.60802	5837	2861	49.01	0.876857	-0.73116	4.62677e-271	3.23874e-270	n.s.	NA
chr27:7566750:7567974	DNAJC7	5837	657	11.26	4317	73.96	747	12233	6.11	5837	198	3.39	2861	49.01	207	4593	4.51	-0.367797	-1.6	0	1.31659	5837	4317	73.96	1.60802	5837	2861	49.01	0.876857	-0.73116	4.62677e-271	3.23874e-270	n.s.	NA
chr27:7918854:7919093	RPL27	5837	5036	86.28	5791	99.21	22077	78569	28.1	5837	4406	75.48	5764	98.75	21474	73549	29.2	0.0535294	1.1	0	4.2813	5837	5791	99.21	4.26412	5837	5764	98.75	4.29857	0.0344483	9.15075e-10	1.22975e-09	n.s.	NA
chr27:7919264:7919857	RPL27	5837	5697	97.6	5791	99.21	49477	78569	62.97	5837	5682	97.34	5764	98.75	49031	73549	66.66	0.0809077	3.69	0	4.2813	5837	5791	99.21	4.26412	5837	5764	98.75	4.29857	0.0344483	9.15075e-10	1.22975e-09	n.s.	NA
chr27:7919969:7920816	RPL27	5837	4781	81.91	5791	99.21	17292	78569	22.01	5837	5049	86.5	5764	98.75	17929	73549	24.38	0.141431	2.37	0	4.2813	5837	5791	99.21	4.26412	5837	5764	98.75	4.29857	0.0344483	9.15075e-10	1.22975e-09	n.s.	NA
chr28:723432:723510	TIMM13	5837	3265	55.94	5061	86.71	5834	18439	31.64	5837	2989	51.21	4510	77.27	4840	13490	35.88	0.176198	4.24	0	2.04264	5837	5061	86.71	2.19633	5837	4510	77.27	1.87016	-0.32617	4.92008e-48	1.05171e-47	n.s.	NA
chr28:723580:723676	TIMM13	5837	3690	63.22	5061	86.71	7085	18439	38.42	5837	3308	56.67	4510	77.27	5915	13490	43.85	0.18618	5.43	0	2.04264	5837	5061	86.71	2.19633	5837	4510	77.27	1.87016	-0.32617	4.92008e-48	1.05171e-47	up	NA
chr28:732722:733714	LMNA	5837	1602	27.45	2939	50.35	2530	8127	31.13	5837	1831	31.37	3400	58.25	2597	7516	34.55	0.145929	3.42	0	1.1277	5837	2939	50.35	1.04026	5837	3400	58.25	1.20328	0.163015	6.7751e-16	9.92124e-16	n.s.	NA
chr28:770282:770406	RPL36	5837	1323	22.67	5715	97.91	1651	46077	3.58	5837	1261	21.6	5701	97.67	1639	52397	3.13	-0.149206	-0.45	0	3.68283	5837	5715	97.91	3.51426	5837	5701	97.67	3.85182	0.337553	2.42987e-141	1.03188e-140	n.s.	NA
chr28:983088:983172	RPS28	5837	5804	99.43	5835	99.97	86428	155118	55.72	5837	5544	94.98	5797	99.31	46544	88189	52.78	-0.0767878	-2.94	0	4.93507	5837	5835	99.97	5.27235	5837	5797	99.31	4.59559	-0.67676	0	0	n.s.	NA
chr28:983221:983307	RPS28	5837	5613	96.16	5835	99.97	45057	155118	29.05	5837	4950	84.8	5797	99.31	23386	88189	26.52	-0.126885	-2.53	0	4.93507	5837	5835	99.97	5.27235	5837	5797	99.31	4.59559	-0.67676	0	0	n.s.	NA
chr28:1437168:1437822	MICOS13	5837	3370	57.74	4510	77.27	5980	12796	46.73	5837	2430	41.63	3621	62.04	3544	7130	49.71	0.0873739	2.98	0	1.49153	5837	4510	77.27	1.70885	5837	3621	62.04	1.22086	-0.487983	1.36331e-132	5.56687e-132	n.s.	NA
chr28:1437875:1438607	MICOS13	5837	3592	61.54	4510	77.27	6996	12796	54.67	5837	2747	47.06	3621	62.04	4207	7130	59	0.108062	4.33	0	1.49153	5837	4510	77.27	1.70885	5837	3621	62.04	1.22086	-0.487983	1.36331e-132	5.56687e-132	n.s.	NA
chr28:1560536:1560800	EEF2	5837	5161	88.42	5709	97.81	19868	44273	44.88	5837	4626	79.25	5614	96.18	16389	38409	42.67	-0.0712229	-2.21	0	3.40692	5837	5709	97.81	3.43512	5837	5614	96.18	3.37824	-0.0568774	0.106322	0.111576	n.s.	NA
chr28:1833542:1833936	ANP32B	5837	2238	38.34	4195	71.87	3629	13508	26.87	5837	2115	36.23	4382	75.07	3239	13074	24.77	-0.11302	-2.1	0	1.72213	5837	4195	71.87	1.6274	5837	4382	75.07	1.81282	0.185427	8.88408e-18	1.36037e-17	n.s.	NA
chr28:2523225:2523600	UQCR11	5837	3126	53.55	4710	80.69	6064	13283	45.65	5837	2135	36.58	3898	66.78	3471	8352	41.56	-0.132379	-4.09	0	1.60783	5837	4710	80.69	1.79715	5837	3898	66.78	1.37907	-0.41808	2.94253e-92	8.84148e-92	n.s.	NA
chr28:3036018:3036126	GPX4	5837	3128	53.59	4139	70.91	6203	10759	57.65	5837	3599	61.66	4453	76.29	8429	14148	59.58	0.0467105	1.93	0	1.67813	5837	4139	70.91	1.47056	5837	4453	76.29	1.87106	0.400503	3.25246e-91	9.68139e-91	n.s.	NA
chr28:3136666:3137089	ATP5F1D	5837	4892	83.81	5415	92.77	15733	26059	60.37	5837	4187	71.73	4874	83.5	11462	18339	62.5	0.049223	2.13	0	2.45303	5837	5415	92.77	2.6508	5837	4874	83.5	2.23331	-0.41749	2.9549e-83	8.25556e-83	n.s.	NA
chr28:3137218:3137816	ATP5F1D	5837	4385	75.12	5415	92.77	10676	26059	40.97	5837	3869	66.28	4874	83.5	8353	18339	45.55	0.149423	4.58	0	2.45303	5837	5415	92.77	2.6508	5837	4874	83.5	2.23331	-0.41749	2.9549e-83	8.25556e-83	n.s.	NA
chr28:3269451:3269529	NDUFS7	5837	3374	57.8	4167	71.39	6115	9783	62.51	5837	2457	42.09	3174	54.38	3636	5532	65.73	0.0713517	3.22	0	1.24304	5837	4167	71.39	1.42455	5837	3174	54.38	1.00475	-0.419795	9.99135e-107	3.51629e-106	n.s.	NA
chr28:3300457:3300739	RPS15	5837	4986	85.42	5830	99.88	51412	162127	31.71	5837	4203	72.01	5816	99.64	60599	177104	34.22	0.106663	2.51	0	5.40791	5837	5830	99.88	5.34292	5837	5816	99.64	5.47306	0.130141	9.8998e-63	2.44425e-62	n.s.	NA
chr28:3300826:3301190	RPS15	5837	5618	96.25	5830	99.88	72759	162127	44.88	5837	5026	86.11	5816	99.64	85064	177104	48.03	0.0957994	3.15	0	5.40791	5837	5830	99.88	5.34292	5837	5816	99.64	5.47306	0.130141	9.8998e-63	2.44425e-62	n.s.	NA
chr28:3301426:3301882	RPS15	5837	5773	98.9	5830	99.88	70013	162127	43.18	5837	5740	98.34	5816	99.64	80854	177104	45.65	0.0784837	2.47	0	5.40791	5837	5830	99.88	5.34292	5837	5816	99.64	5.47306	0.130141	9.8998e-63	2.44425e-62	n.s.	NA
chr28:3399568:3400572	GADD45B	5837	956	16.38	4728	81	1222	26340	4.64	5837	243	4.16	3348	57.36	269	9858	2.73	-0.59652	-1.91	0	1.90817	5837	4728	81	2.32127	5837	3348	57.36	1.32479	-0.996484	2.61912e-291	2.0101e-290	n.s.	GADD45B
chr28:3554175:3554425	NDUFA13	5837	3410	58.42	4477	76.7	6217	11138	55.82	5837	3346	57.32	4144	71	6157	10512	58.57	0.0681871	2.75	0	1.59083	5837	4477	76.7	1.60366	5837	4144	71	1.57697	-0.0266875	0.840605	0.849945	n.s.	NA
chr28:3554496:3554593	NDUFA13	5837	3659	62.69	4477	76.7	6817	11138	61.2	5837	3457	59.23	4144	71	6677	10512	63.52	0.0528319	2.32	0	1.59083	5837	4477	76.7	1.60366	5837	4144	71	1.57697	-0.0266875	0.840605	0.849945	n.s.	NA
chr28:3554666:3554786	NDUFA13	5837	2912	49.89	4477	76.7	4656	11138	41.8	5837	2789	47.78	4144	71	4811	10512	45.77	0.127973	3.97	0	1.59083	5837	4477	76.7	1.60366	5837	4144	71	1.57697	-0.0266875	0.840605	0.849945	n.s.	NA
chr28:3554866:3554951	NDUFA13	5837	2176	37.28	4477	76.7	3203	11138	28.76	5837	2035	34.86	4144	71	3289	10512	31.29	0.117713	2.53	0	1.59083	5837	4477	76.7	1.60366	5837	4144	71	1.57697	-0.0266875	0.840605	0.849945	n.s.	NA
chr28:3987856:3988000	UBA52	5837	5639	96.61	5821	99.73	35335	94511	37.39	5837	5637	96.57	5783	99.07	38672	92789	41.68	0.15283	4.29	0	4.59959	5837	5821	99.73	4.57433	5837	5783	99.07	4.62502	0.0506955	1.5445e-28	2.6735e-28	n.s.	NA
chr28:3988104:3988193	UBA52	5837	5752	98.54	5821	99.73	49629	94511	52.51	5837	5678	97.28	5783	99.07	52077	92789	56.12	0.0941875	3.61	0	4.59959	5837	5821	99.73	4.57433	5837	5783	99.07	4.62502	0.0506955	1.5445e-28	2.6735e-28	n.s.	NA
chr28:3988281:3988370	UBA52	5837	5590	95.77	5821	99.73	32693	94511	34.59	5837	5224	89.5	5783	99.07	34785	92789	37.49	0.113012	2.9	0	4.59959	5837	5821	99.73	4.57433	5837	5783	99.07	4.62502	0.0506955	1.5445e-28	2.6735e-28	n.s.	NA
chr30:281606:281825	WAS	5837	2822	48.35	2943	50.42	4994	5453	91.58	5837	2797	47.92	2955	50.63	6008	6811	88.21	-0.0534951	-3.37	0	1.04969	5837	2943	50.42	0.991547	5837	2955	50.63	1.10759	0.116041	5.42372e-07	6.95153e-07	n.s.	NA
chr30:418897:419289	RAD23A	5837	2235	38.29	5086	87.13	3516	18761	18.74	5837	1335	22.87	4607	78.93	1763	12087	14.59	-0.340501	-4.15	0	2.0162	5837	5086	87.13	2.19925	5837	4607	78.93	1.81411	-0.385137	1.00939e-88	2.96304e-88	n.s.	NA
chr30:476059:476199	PGLS	5837	2686	46.02	5091	87.22	4418	16076	27.48	5837	1556	26.66	4075	69.81	2090	8702	24.02	-0.186867	-3.46	0	1.81028	5837	5091	87.22	2.08767	5837	4075	69.81	1.46372	-0.623952	1.88519e-214	1.05339e-213	n.s.	NA
chr30:901292:902687	NDUFB7	5837	4391	75.23	4982	85.35	10103	16429	61.49	5837	3687	63.17	4216	72.23	7986	12204	65.44	0.0884267	3.95	0	1.90415	5837	4982	85.35	2.07131	5837	4216	72.23	1.70662	-0.364693	8.84248e-54	1.99034e-53	n.s.	NA
chr30:902857:904731	NDUFB7	5837	3322	56.91	4982	85.35	6344	16429	38.61	5837	2611	44.73	4216	72.23	4948	12204	40.54	0.0686365	1.93	0	1.90415	5837	4982	85.35	2.07131	5837	4216	72.23	1.70662	-0.364693	8.84248e-54	1.99034e-53	n.s.	NA
chr30:1014254:1014586	EIF3G	5837	2839	48.64	5178	88.71	4917	17354	28.33	5837	2353	40.31	4905	84.03	3984	14981	26.59	-0.0882316	-1.74	0	2.13303	5837	5178	88.71	2.18662	5837	4905	84.03	2.07645	-0.110178	6.06647e-05	7.22307e-05	n.s.	NA
chr30:1014695:1017282	EIF3G	5837	4275	73.24	5178	88.71	9733	17354	56.09	5837	3776	64.69	4905	84.03	8013	14981	53.49	-0.0672466	-2.6	0	2.13303	5837	5178	88.71	2.18662	5837	4905	84.03	2.07645	-0.110178	6.06647e-05	7.22307e-05	n.s.	NA
chr30:1017420:1018177	EIF3G	5837	4160	71.27	5178	88.71	8820	17354	50.82	5837	4033	69.09	4905	84.03	8574	14981	57.23	0.168254	6.41	0	2.13303	5837	5178	88.71	2.18662	5837	4905	84.03	2.07645	-0.110178	6.06647e-05	7.22307e-05	up	NA
chr30:1018285:1018704	EIF3G	5837	1708	29.26	5178	88.71	2319	17354	13.36	5837	1825	31.27	4905	84.03	2453	14981	16.37	0.274542	3.01	0	2.13303	5837	5178	88.71	2.18662	5837	4905	84.03	2.07645	-0.110178	6.06647e-05	7.22307e-05	n.s.	NA
chr30:1058223:1058808	UBL5	5837	4173	71.49	5060	86.69	9575	17217	55.61	5837	3422	58.63	4409	75.54	7791	13517	57.64	0.0508282	2.03	0	1.97929	5837	5060	86.69	2.12268	5837	4409	75.54	1.81473	-0.307953	6.65736e-39	1.3211e-38	n.s.	NA
chr30:1058847:1059164	UBL5	5837	3959	67.83	5060	86.69	8790	17217	51.05	5837	3224	55.23	4409	75.54	7212	13517	53.36	0.0626473	2.31	0	1.97929	5837	5060	86.69	2.12268	5837	4409	75.54	1.81473	-0.307953	6.65736e-39	1.3211e-38	n.s.	NA
chr32:242271:242351	NOP53	5837	1540	26.38	4656	79.77	2009	15883	12.65	5837	937	16.05	3498	59.93	1107	6454	17.15	0.411069	4.5	0	1.58668	5837	4656	79.77	1.90526	5837	3498	59.93	1.16263	-0.742625	1.63924e-249	1.02372e-248	n.s.	NA
chr32:242528:242607	NOP53	5837	3908	66.95	4656	79.77	9537	15883	60.05	5837	2543	43.57	3498	59.93	3711	6454	57.5	-0.0615547	-2.55	0	1.58668	5837	4656	79.77	1.90526	5837	3498	59.93	1.16263	-0.742625	1.63924e-249	1.02372e-248	n.s.	NA
chr32:242675:243339	NOP53	5837	3584	61.4	4656	79.77	7506	15883	47.26	5837	2498	42.8	3498	59.93	3649	6454	56.54	0.253737	9.28	0	1.58668	5837	4656	79.77	1.90526	5837	3498	59.93	1.16263	-0.742625	1.63924e-249	1.02372e-248	up	NA
chr32:243417:243506	NOP53	5837	2045	35.04	4656	79.77	3112	15883	19.59	5837	1351	23.15	3498	59.93	1657	6454	25.67	0.373274	6.08	0	1.58668	5837	4656	79.77	1.90526	5837	3498	59.93	1.16263	-0.742625	1.63924e-249	1.02372e-248	up	NA
chr33:5466190:5466269	MCRS1	5837	2751	47.13	3562	61.02	4214	6614	63.71	5837	2363	40.48	3066	52.53	3283	4912	66.84	0.0681475	3.13	0	1.01728	5837	3562	61.02	1.08579	5837	3066	52.53	0.937688	-0.148106	1.35025e-16	1.99562e-16	n.s.	NA
chr33:6630006:6630102	FAU	5837	5794	99.26	5585	95.68	77236	32579	237.07	5837	5696	97.58	5408	92.65	70106	31990	219.15	-0.112899	-17.92	0	2.99692	5837	5585	95.68	2.9957	5837	5408	92.65	2.99819	0.00248351	1.05543e-05	1.28304e-05	down	NA
chr33:6897359:6897445	ATP5B	5837	5381	92.19	5629	96.44	24877	46234	53.81	5837	4887	83.72	5295	90.71	15974	26915	59.35	0.138915	5.54	0	3.11006	5837	5629	96.44	3.42878	5837	5295	90.71	2.77123	-0.657548	8.22238e-299	6.54707e-298	up	NA
chr33:7247853:7248220	PFDN5	5837	2143	36.71	4699	80.5	3204	13587	23.58	5837	1653	28.32	4438	76.03	2307	10781	21.4	-0.133986	-2.18	0	1.74397	5837	4699	80.5	1.80649	5837	4438	76.03	1.67777	-0.128717	1.26469e-10	1.71771e-10	n.s.	NA
chr33:7248327:7248403	PFDN5	5837	3680	63.05	4699	80.5	7355	13587	54.13	5837	3182	54.51	4438	76.03	5631	10781	52.23	-0.050598	-1.9	0	1.74397	5837	4699	80.5	1.80649	5837	4438	76.03	1.67777	-0.128717	1.26469e-10	1.71771e-10	n.s.	NA
chr33:7727338:7728738	HNRNPA1	5837	2313	39.63	5600	95.94	3401	38689	8.79	5837	2311	39.59	5544	94.98	3619	36350	9.96	0.162867	1.17	0	3.21497	5837	5600	95.94	3.18569	5837	5544	94.98	3.24455	0.0588631	2.87645e-08	3.77017e-08	n.s.	NA
chr33:7728868:7729063	HNRNPA1	5837	4100	70.24	5600	95.94	9909	38689	25.61	5837	3920	67.16	5544	94.98	10075	36350	27.72	0.110087	2.11	0	3.21497	5837	5600	95.94	3.18569	5837	5544	94.98	3.24455	0.0588631	2.87645e-08	3.77017e-08	n.s.	NA
chrKZ626834.1:159743:160367	PSMB6	5837	4427	75.84	4888	83.74	11558	17526	65.95	5837	3762	64.45	4295	73.58	7858	11367	69.13	0.0669477	3.18	0	1.87581	5837	4888	83.74	2.06317	5837	4295	73.58	1.66259	-0.400583	3.19827e-88	9.26045e-88	n.s.	NA
chrKZ626826.1:5306:6240	RPS19	5837	4969	85.13	5834	99.95	20113	229508	8.76	5837	5124	87.78	5828	99.85	21044	213799	9.84	0.151412	1.08	0	5.81067	5837	5834	99.95	5.84774	5837	5828	99.85	5.77356	-0.0741824	0.00854437	0.00949871	n.s.	NA
chrKZ626826.1:6296:7149	RPS19	5837	5757	98.63	5834	99.95	63155	229508	27.52	5837	5735	98.25	5828	99.85	66113	213799	30.92	0.162487	3.4	0	5.81067	5837	5834	99.95	5.84774	5837	5828	99.85	5.77356	-0.0741824	0.00854437	0.00949871	n.s.	NA
chrKZ626826.1:7334:7425	RPS19	5837	5822	99.74	5834	99.95	115061	229508	50.13	5837	5741	98.36	5828	99.85	115189	213799	53.88	0.10211	3.75	0	5.81067	5837	5834	99.95	5.84774	5837	5828	99.85	5.77356	-0.0741824	0.00854437	0.00949871	n.s.	NA
chrKZ626826.1:7527:8700	RPS19	5837	5608	96.08	5834	99.95	101984	229508	44.44	5837	5018	85.97	5828	99.85	100383	213799	46.95	0.077568	2.51	0	5.81067	5837	5834	99.95	5.84774	5837	5828	99.85	5.77356	-0.0741824	0.00854437	0.00949871	n.s.	NA
chrKZ626826.1:7527:9341	RPS19	5837	768	13.16	5834	99.95	1039	229508	0.45	5837	554	9.49	5828	99.85	670	213799	0.31	-0.146486	-0.14	0	5.81067	5837	5834	99.95	5.84774	5837	5828	99.85	5.77356	-0.0741824	0.00854437	0.00949871	n.s.	NA
chrKZ626826.1:8772:9341	RPS19	5837	5271	90.3	5834	99.95	80207	229508	34.95	5837	4517	77.39	5828	99.85	78879	213799	36.89	0.0758254	1.94	0	5.81067	5837	5834	99.95	5.84774	5837	5828	99.85	5.77356	-0.0741824	0.00854437	0.00949871	n.s.	NA
chrZ:9208235:9212433	TPM2	5837	701	12.01	4141	70.94	1015	14632	6.94	5837	71	1.22	4818	82.54	78	28553	0.27	-2.64431	-6.67	0	2.17762	5837	4141	70.94	1.71635	5837	4818	82.54	2.57407	0.857716	3.01237e-272	2.13209e-271	down	TPM2
chr3:40088927:40089033	ACTA1	5837	609	10.43	3129	53.61	1011	31013	3.26	5837	70	1.2	1807	30.96	75	3303	2.27	-0.381563	-0.99	0	1.24968	5837	3129	53.61	1.64357	5837	1807	30.96	0.567637	-1.07593	1.40233e-219	7.97574e-219	n.s.	NA
chr5:14215096:14215919	TNNT3	5837	967	16.57	3712	63.59	1656	50167	3.3	5837	118	2.02	2581	44.22	125	5414	2.31	-0.377505	-0.99	0	1.73908	5837	3712	63.59	2.3211	5837	2581	44.22	0.902027	-1.41907	2.24253e-249	1.38689e-248	n.s.	NA
chr7:621887:622276	COL3A1	5837	92	1.58	1550	26.55	97	5242	1.85	5837	792	13.57	4978	85.28	930	40209	2.31	0.215869	0.46	0	2.45619	5837	1550	26.55	0.64308	5837	4978	85.28	3.02074	2.37766	0	0	n.s.	NA
chr7:4898695:4898855	COL6A3	5837	775	13.28	1843	31.57	1702	7765	21.92	5837	3700	63.39	5349	91.64	16350	67020	24.4	0.148221	2.48	0	3.02171	5837	1843	31.57	0.772479	5837	5349	91.64	3.79669	3.02421	0	0	n.s.	NA
chr7:6787540:6788164	COL6A2	5837	94	1.61	2061	35.31	112	5759	1.94	5837	655	11.22	4991	85.51	758	46988	1.61	-0.171766	-0.33	0	2.46168	5837	2061	35.31	0.745905	5837	4991	85.51	3.17019	2.42429	0	0	n.s.	NA
chr7:6788938:6789390	COL6A2	5837	112	1.92	2061	35.31	131	5759	2.27	5837	721	12.35	4991	85.51	832	46988	1.77	-0.239405	-0.5	0	2.46168	5837	2061	35.31	0.745905	5837	4991	85.51	3.17019	2.42429	0	0	n.s.	NA
chr8:5217568:5222481	PRRX1	5837	210	3.6	657	11.26	279	1270	21.97	5837	2152	36.87	4076	69.83	3823	16071	23.79	0.110007	1.82	0	1.62685	5837	657	11.26	0.206742	5837	4076	69.83	1.85576	1.64901	0	0	n.s.	NA
chr8:5222664:5223236	PRRX1	5837	106	1.82	657	11.26	114	1270	8.98	5837	919	15.74	4076	69.83	1197	16071	7.45	-0.240088	-1.53	0	1.62685	5837	657	11.26	0.206742	5837	4076	69.83	1.85576	1.64901	0	0	n.s.	NA
chr8:19278493:19280969	NEXN	5837	1350	23.13	3815	65.36	1986	21023	9.45	5837	104	1.78	922	15.8	113	1399	8.08	-0.202739	-1.37	0	1.54163	5837	3815	65.36	1.84749	5837	922	15.8	0.276097	-1.57139	0	0	n.s.	NA
chr12:15722141:15729244	ARL6IP5	5837	652	11.17	4263	73.03	733	11335	6.47	5837	143	2.45	2463	42.2	146	3890	3.75	-0.653181	-2.72	0	1.26702	5837	4263	73.03	1.56816	5837	2463	42.2	0.745804	-0.822354	0	0	n.s.	ARL6IP5
chr14:1446039:1446303	OCM2	5837	1149	19.68	3009	51.55	2737	23702	11.55	5837	191	3.27	1692	28.99	211	2787	7.57	-0.55032	-3.98	0	1.18133	5837	3009	51.55	1.54843	5837	1692	28.99	0.528493	-1.01994	1.51564e-213	8.25181e-213	n.s.	NA
chr18:386078:386951	MYH1D	5837	696	11.92	3297	56.48	1132	59392	1.91	5837	49	0.84	1945	33.32	51	4119	1.24	-0.37752	-0.67	0	1.56281	5837	3297	56.48	2.10954	5837	1945	33.32	0.636036	-1.4735	1.14175e-249	7.20093e-249	n.s.	NA
chr18:387208:387984	MYH1D	5837	1020	17.47	3297	56.48	2269	59392	3.82	5837	79	1.35	1945	33.32	90	4119	2.18	-0.600006	-1.64	0	1.56281	5837	3297	56.48	2.10954	5837	1945	33.32	0.636036	-1.4735	1.14175e-249	7.20093e-249	n.s.	MYH1D
chr18:388122:388207	MYH1D	5837	972	16.65	3297	56.48	2282	59392	3.84	5837	81	1.39	1945	33.32	93	4119	2.26	-0.570135	-1.58	0	1.56281	5837	3297	56.48	2.10954	5837	1945	33.32	0.636036	-1.4735	1.14175e-249	7.20093e-249	n.s.	MYH1D
chr20:9002203:9002795	EEF1A2	5837	719	12.32	3035	52	1121	26215	4.28	5837	76	1.3	1546	26.49	79	2454	3.22	-0.323295	-1.06	0	1.27511	5837	3035	52	1.68217	5837	1546	26.49	0.476007	-1.20616	3.21421e-274	2.30051e-273	n.s.	NA
chr21:4688946:4690233	CAPZB	5837	1413	24.21	4657	79.78	1857	12209	15.21	5837	233	3.99	4471	76.6	242	11652	2.08	-2.39588	-13.13	0	1.72677	5837	4657	79.78	1.71768	5837	4471	76.6	1.73624	0.0185595	0.00865037	0.0095998	down	CAPZB
chr24:4204975:4205303	THY1	5837	338	5.79	1860	31.87	406	5013	8.1	5837	1321	22.63	4986	85.42	1709	24278	7.04	-0.178671	-1.06	0	2.06598	5837	1860	31.87	0.700392	5837	4986	85.42	2.5754	1.87501	0	0	n.s.	NA
chr24:5410839:5410926	FXYD6	5837	690	11.82	4756	81.48	792	14319	5.53	5837	653	11.19	4001	68.55	772	11084	6.96	0.285685	1.43	0	1.75635	5837	4756	81.48	1.90288	5837	4001	68.55	1.58217	-0.320707	2.88422e-41	5.90756e-41	n.s.	NA
chr24:5829360:5830073	NCAM1	5837	622	10.66	4190	71.78	789	11683	6.75	5837	75	1.28	1591	27.26	80	2775	2.88	-0.99814	-3.87	0	1.30432	5837	4190	71.78	1.60977	5837	1591	27.26	0.499895	-1.10988	0	0	n.s.	NCAM1
chr25:2871977:2872634	TPM3	5837	846	14.49	4851	83.11	1245	17553	7.09	5837	125	2.14	5316	91.07	135	22746	0.59	-2.34711	-6.5	0	2.36002	5837	4851	83.11	2.06718	5837	5316	91.07	2.62726	0.560079	2.16204e-178	1.06761e-177	down	TPM3
chr26:791750:792012	TNNI1	5837	1136	19.46	3583	61.38	2020	36919	5.47	5837	151	2.59	2027	34.73	160	3692	4.33	-0.27963	-1.14	0	1.57531	5837	3583	61.38	2.08842	5837	2027	34.73	0.668302	-1.42012	0	0	n.s.	NA
chr26:808234:808765	TNNT2	5837	759	13	3538	60.61	1021	42737	2.39	5837	44	0.75	1361	23.32	48	2459	1.95	-0.20057	-0.44	0	1.71773	5837	3538	60.61	2.21345	5837	1361	23.32	0.429072	-1.78438	0	0	n.s.	NA
chr26:808796:809470	TNNT2	5837	846	14.49	3538	60.61	1197	42737	2.8	5837	47	0.81	1361	23.32	53	2459	2.16	-0.266075	-0.64	0	1.71773	5837	3538	60.61	2.21345	5837	1361	23.32	0.429072	-1.78438	0	0	n.s.	NA
chr26:978881:979332	MYOG	5837	655	11.22	3530	60.48	846	23404	3.61	5837	31	0.53	1146	19.63	31	1551	2	-0.619804	-1.61	0	1.42786	5837	3530	60.48	1.78501	5837	1146	19.63	0.327751	-1.45726	0	0	n.s.	MYOG
chrW:1841967:1842798	HINTW	5837	3803	65.15	4721	80.88	24420	86059	28.38	5837	3217	55.11	4377	74.99	19260	69579	27.68	-0.0347894	-0.7	0.01	3.32846	5837	4721	80.88	3.43475	5837	4377	74.99	3.21382	-0.220934	0.000696244	0.000802003	n.s.	NA
chrZ:1754195:1754999	IER3IP1	5837	2320	39.75	3352	57.43	3398	5590	60.79	5837	2385	40.86	3381	57.92	4074	6440	63.26	0.0565476	2.47	0.01	1.05161	5837	3352	57.43	0.986866	5837	3381	57.92	1.1158	0.128937	3.92258e-13	5.47957e-13	n.s.	NA
chrZ:9804851:9810533	SUB1	5837	1759	30.14	4456	76.34	2447	11614	21.07	5837	1568	26.86	4360	74.7	2197	11284	19.47	-0.108576	-1.6	0.01	1.65487	5837	4456	76.34	1.62294	5837	4360	74.7	1.6875	0.0645595	3.15889e-05	3.8038e-05	n.s.	NA
chrZ:24737551:24740064	BTF3	5837	3098	53.08	5006	85.76	5546	18649	29.74	5837	2384	40.84	4382	75.07	3518	11322	31.07	0.0611072	1.33	0.01	1.92987	5837	5006	85.76	2.14476	5837	4382	75.07	1.68438	-0.460372	1.03009e-117	3.90574e-117	n.s.	NA
chrZ:33739150:33739954	RPS6	5837	930	15.93	5799	99.35	1101	99554	1.11	5837	826	14.15	5735	98.25	1008	81290	1.24	0.0862557	0.13	0.01	4.42765	5837	5799	99.35	4.53438	5837	5735	98.25	4.31972	-0.214663	1.77064e-31	3.16826e-31	n.s.	NA
chr1:13126624:13128825	DNAJC2	5837	1633	27.98	3840	65.79	2130	9940	21.43	5837	1057	18.11	3183	54.53	1236	6300	19.62	-0.121385	-1.81	0.01	1.2176	5837	3840	65.79	1.34144	5837	3183	54.53	1.06819	-0.273249	6.62226e-42	1.36077e-41	n.s.	NA
chr1:35626262:35626347	CCT2	5837	695	11.91	4665	79.92	868	19279	4.5	5837	540	9.25	4094	70.14	630	12181	5.17	0.165839	0.67	0.01	1.88592	5837	4665	79.92	2.06098	5837	4094	70.14	1.68643	-0.374552	2.27627e-60	5.53429e-60	n.s.	NA
chr1:49418554:49418822	NDUFA6	5837	2349	40.24	4180	71.61	3441	9770	35.22	5837	1206	20.66	2635	45.14	1488	3957	37.6	0.0918143	2.38	0.01	1.18412	5837	4180	71.61	1.43993	5837	2635	45.14	0.778324	-0.661604	2.0037e-252	1.28925e-251	n.s.	NA
chr1:49418939:49419702	NDUFA6	5837	3365	57.65	4180	71.61	6206	9770	63.52	5837	1951	33.42	2635	45.14	2586	3957	65.35	0.04035	1.83	0.01	1.18412	5837	4180	71.61	1.43993	5837	2635	45.14	0.778324	-0.661604	2.0037e-252	1.28925e-251	n.s.	NA
chr1:51068893:51070483	POLR2F	5837	2661	45.59	3795	65.02	4036	7511	53.73	5837	2307	39.52	3320	56.88	3176	5692	55.8	0.0535591	2.07	0.01	1.13137	5837	3795	65.02	1.19415	5837	3320	56.88	1.05961	-0.134542	3.02596e-13	4.24568e-13	n.s.	NA
chr1:77942878:77943131	TPI1	5837	995	17.05	5320	91.14	1280	25742	4.97	5837	1075	18.42	5166	88.5	1346	24615	5.47	0.116035	0.5	0.01	2.60201	5837	5320	91.14	2.57951	5837	5166	88.5	2.62518	0.0456761	2.36052e-10	3.19925e-10	n.s.	NA
chr1:86470746:86471575	RPL24	5837	5694	97.55	5825	99.79	62398	136111	45.84	5837	5377	92.12	5787	99.14	56379	119423	47.21	0.0415914	1.37	0.01	4.9924	5837	5825	99.79	5.03709	5837	5787	99.14	4.94743	-0.0896579	0.000142274	0.00016629	n.s.	NA
chr1:113371253:113372509	RPL8	5837	1570	26.9	5828	99.85	1984	142759	1.39	5837	1217	20.85	5806	99.47	1605	104994	1.53	0.0821268	0.14	0.01	4.94291	5837	5828	99.85	5.10784	5837	5806	99.47	4.77737	-0.330473	7.57158e-162	3.54639e-161	n.s.	NA
chr1:119653415:119655487	EIF2S3	5837	2536	43.45	4670	80.01	3680	12185	30.2	5837	2266	38.82	4370	74.87	3444	10856	31.72	0.0686267	1.52	0.01	1.69056	5837	4670	80.01	1.72169	5837	4370	74.87	1.65728	-0.0644123	0.064166	0.0681229	n.s.	NA
chr1:133860296:133871905	EIF5B	5837	801	13.72	4007	68.65	888	9581	9.27	5837	739	12.66	4074	69.8	817	10124	8.07	-0.179262	-1.2	0.01	1.46839	5837	4007	68.65	1.38303	5837	4074	69.8	1.55235	0.169318	1.44796e-15	2.11064e-15	n.s.	NA
chr1:180956308:180957578	RDX	5837	796	13.64	4468	76.55	911	12590	7.24	5837	496	8.5	3931	67.35	540	8382	6.44	-0.147342	-0.8	0.01	1.5363	5837	4468	76.55	1.66904	5837	3931	67.35	1.38544	-0.283594	3.06429e-45	6.39985e-45	n.s.	NA
chr1:180962483:180963090	RDX	5837	2778	47.59	4468	76.55	4536	12590	36.03	5837	2292	39.27	3931	67.35	3174	8382	37.87	0.0699626	1.84	0.01	1.5363	5837	4468	76.55	1.66904	5837	3931	67.35	1.38544	-0.283594	3.06429e-45	6.39985e-45	n.s.	NA
chr1:186787611:186794923	CWC15	5837	827	14.17	3756	64.35	938	7312	12.83	5837	611	10.47	3413	58.47	689	6028	11.43	-0.153975	-1.4	0.01	1.14037	5837	3756	64.35	1.17378	5837	3413	58.47	1.10361	-0.0701777	0.000123097	0.000144674	n.s.	NA
chr2:19795769:19796257	VIM	5837	5124	87.78	5807	99.49	37692	189931	19.85	5837	4883	83.66	5815	99.62	33196	174445	19.03	-0.057885	-0.82	0.01	5.33026	5837	5807	99.49	5.21578	5837	5815	99.62	5.44458	0.228804	5.17519e-20	8.13974e-20	n.s.	NA
chr2:19797127:19797742	VIM	5837	1021	17.49	5807	99.49	1210	189931	0.64	5837	1001	17.15	5815	99.62	1226	174445	0.7	0.0518389	0.06	0.01	5.33026	5837	5807	99.49	5.21578	5837	5815	99.62	5.44458	0.228804	5.17519e-20	8.13974e-20	n.s.	NA
chr2:22430692:22433251	AKAP9	5837	702	12.03	4466	76.51	778	14936	5.21	5837	198	3.39	2739	46.92	202	4578	4.41	-0.198965	-0.8	0.01	1.45218	5837	4466	76.51	1.80499	5837	2739	46.92	0.876921	-0.928066	0	0	n.s.	NA
chr2:22460921:22463709	AKAP9	5837	633	10.84	4466	76.51	684	14936	4.58	5837	168	2.88	2739	46.92	168	4578	3.67	-0.256843	-0.91	0.01	1.45218	5837	4466	76.51	1.80499	5837	2739	46.92	0.876921	-0.928066	0	0	n.s.	NA
chr2:23610275:23610831	COL1A2	5837	1597	27.36	1919	32.88	4821	6990	68.97	5837	3925	67.24	4275	73.24	34600	49276	70.22	0.0255459	1.25	0.01	2.17465	5837	1919	32.88	0.792793	5837	4275	73.24	2.79495	2.00216	0	0	n.s.	NA
chr2:32188138:32189695	HNRNPA2B1	5837	694	11.89	4992	85.52	834	19171	4.35	5837	440	7.54	4764	81.62	492	13505	3.64	-0.205414	-0.71	0.01	2.07807	5837	4992	85.52	2.18539	5837	4764	81.62	1.96561	-0.219785	1.27814e-33	2.3531e-33	n.s.	NA
chr2:46865000:46867735	2023-09-07	5837	1334	22.85	4562	78.16	1704	12716	13.4	5837	1606	27.51	5004	85.73	2246	18564	12.1	-0.136502	-1.3	0.01	2.01096	5837	4562	78.16	1.71085	5837	5004	85.73	2.28456	0.573707	2.15028e-192	1.1136e-191	n.s.	NA
chr2:51150025:51150463	PSMA2	5837	1216	20.83	4637	79.44	1546	14959	10.33	5837	571	9.78	3582	61.37	650	6970	9.33	-0.133308	-1	0.01	1.55964	5837	4637	79.44	1.83982	5837	3582	61.37	1.19693	-0.642888	2.04178e-229	1.23868e-228	n.s.	NA
chr2:138490915:138491864	NDUFB9	5837	3111	53.3	3974	68.08	5127	8370	61.25	5837	2134	36.56	2880	49.34	2998	4666	64.25	0.0679041	3	0.01	1.11201	5837	3974	68.08	1.29266	5837	2880	49.34	0.862732	-0.429923	2.28841e-117	8.62556e-117	n.s.	NA
chr3:15650176:15650401	DSTN	5837	3361	57.58	5145	88.14	7849	27562	28.48	5837	3786	64.86	5579	95.58	11985	40142	29.86	0.0660015	1.38	0.01	2.95163	5837	5145	88.14	2.52481	5837	5579	95.58	3.34526	0.820447	0	0	n.s.	NA
chr3:15683872:15684291	CST3	5837	1368	23.44	4365	74.78	2371	21492	11.03	5837	1081	18.52	4258	72.95	1437	14011	10.26	-0.0954298	-0.77	0.01	1.82612	5837	4365	74.78	1.88604	5837	4258	72.95	1.7647	-0.121339	0.953564	0.956567	n.s.	NA
chr3:63304205:63305633	NUS1	5837	766	13.12	3765	64.5	878	8116	10.82	5837	533	9.13	3311	56.72	581	6047	9.61	-0.155805	-1.21	0.01	1.15346	5837	3765	64.5	1.21693	5837	3311	56.72	1.08128	-0.135649	6.31894e-13	8.78857e-13	n.s.	NA
chr3:80899810:80900893	COL12A1	5837	176	3.02	1969	33.73	193	4170	4.63	5837	1066	18.26	4472	76.61	1444	35257	4.1	-0.142638	-0.53	0.01	1.96554	5837	1969	33.73	0.632639	5837	4472	76.61	2.55241	1.91977	0	0	n.s.	NA
chr3:81504069:81505097	EEF1A1	5837	987	16.91	5834	99.95	1217	256493	0.47	5837	751	12.87	5832	99.91	897	221848	0.4	-0.0703893	-0.07	0.01	5.91214	5837	5834	99.95	5.94353	5837	5832	99.91	5.88073	-0.0627943	1.78096e-05	2.14862e-05	n.s.	NA
chr3:81505278:81505417	EEF1A1	5837	1542	26.42	5834	99.95	2267	256493	0.88	5837	1344	23.03	5832	99.91	1749	221848	0.79	-0.0707731	-0.09	0.01	5.91214	5837	5834	99.95	5.94353	5837	5832	99.91	5.88073	-0.0627943	1.78096e-05	2.14862e-05	n.s.	NA
chr3:87011989:87012076	DST	5837	623	10.67	3653	62.58	713	10297	6.92	5837	427	7.32	3014	51.64	485	6163	7.87	0.163434	0.95	0.01	1.23009	5837	3653	62.58	1.37651	5837	3014	51.64	1.05264	-0.323873	1.2833e-48	2.76169e-48	n.s.	NA
chr4:37711173:37711670	RPL34	5837	5426	92.96	5823	99.76	61322	129316	47.42	5837	4662	79.87	5780	99.02	54974	112855	48.71	0.037933	1.29	0.01	4.92748	5837	5823	99.76	5.02077	5837	5780	99.02	4.83348	-0.187291	1.36206e-17	2.07567e-17	n.s.	NA
chr4:38408098:38408819	AIMP1	5837	1370	23.47	3791	64.95	1773	8313	21.33	5837	1296	22.2	3527	60.42	1625	7010	23.18	0.114831	1.85	0.01	1.22581	5837	3791	64.95	1.24618	5837	3527	60.42	1.2039	-0.0422804	0.0141392	0.0155288	n.s.	NA
chr5:202754:202934	PPP1CA	5837	2133	36.54	4945	84.72	3360	16161	20.79	5837	1325	22.7	4147	71.05	1742	9257	18.82	-0.136709	-1.97	0.01	1.77721	5837	4945	84.72	2.01329	5837	4147	71.05	1.4957	-0.51759	4.03461e-152	1.80989e-151	n.s.	NA
chr5:11765191:11765359	C5H11orf58	5837	1319	22.6	4885	83.69	1544	15000	10.29	5837	863	14.78	4284	73.39	968	10547	9.18	-0.149308	-1.11	0.01	1.78617	5837	4885	83.69	1.93356	5837	4284	73.39	1.61811	-0.31546	1.56207e-53	3.49136e-53	n.s.	NA
chr5:11765441:11766203	C5H11orf58	5837	872	14.94	4885	83.69	982	15000	6.55	5837	545	9.34	4284	73.39	588	10547	5.58	-0.198389	-0.97	0.01	1.78617	5837	4885	83.69	1.93356	5837	4284	73.39	1.61811	-0.31546	1.56207e-53	3.49136e-53	n.s.	NA
chr5:13825428:13826806	CD81	5837	1109	19	4427	75.84	1372	11994	11.44	5837	846	14.49	4078	69.86	1073	10382	10.34	-0.133566	-1.1	0.01	1.61288	5837	4427	75.84	1.65402	5837	4078	69.86	1.56821	-0.0858041	0.00217212	0.00246639	n.s.	NA
chr5:32483252:32483363	ACTC1	5837	1196	20.49	5474	93.78	2026	352649	0.57	5837	125	2.14	4911	84.14	130	25375	0.51	-0.056216	-0.06	0.01	3.7194	5837	5474	93.78	4.87712	5837	4911	84.14	2.42896	-2.44816	0	0	n.s.	NA
chr5:37816431:37818443	PNN	5837	987	16.91	3850	65.96	1157	8585	13.48	5837	773	13.24	3565	61.08	873	7175	12.17	-0.136806	-1.31	0.01	1.27605	5837	3850	65.96	1.28865	5837	3565	61.08	1.26244	-0.0262047	0.0919421	0.0969654	n.s.	NA
chr5:37818520:37820036	PNN	5837	884	15.14	3850	65.96	1004	8585	11.69	5837	683	11.7	3565	61.08	760	7175	10.59	-0.130812	-1.1	0.01	1.27605	5837	3850	65.96	1.28865	5837	3565	61.08	1.26244	-0.0262047	0.0919421	0.0969654	n.s.	NA
chr5:55466701:55466838	PSMA3	5837	3913	67.04	4547	77.9	9293	14811	62.74	5837	3202	54.86	3914	67.05	5515	8522	64.71	0.0439139	1.97	0.01	1.60655	5837	4547	77.9	1.79874	5837	3914	67.05	1.38329	-0.415446	6.49115e-99	2.12044e-98	n.s.	NA
chr6:5875382:5875683	PLAC9	5837	403	6.9	781	13.38	615	2174	28.29	5837	2415	41.37	3258	55.82	8155	26997	30.21	0.0916002	1.92	0.01	1.46684	5837	781	13.38	0.259733	5837	3258	55.82	1.75621	1.49648	0	0	n.s.	NA
chr6:12222204:12222414	PPA1	5837	1168	20.01	4025	68.96	1495	10164	14.71	5837	589	10.09	2866	49.1	675	5044	13.38	-0.12762	-1.33	0.01	1.20065	5837	4025	68.96	1.4108	5837	2866	49.1	0.905515	-0.505287	1.77225e-141	7.57669e-141	n.s.	NA
chr6:30938357:30940995	EIF3A	5837	772	13.23	4363	74.75	869	10806	8.04	5837	527	9.03	3834	65.68	567	8199	6.92	-0.190822	-1.12	0.01	1.46639	5837	4363	74.75	1.5589	5837	3834	65.68	1.36113	-0.19777	2.57529e-20	4.08075e-20	n.s.	NA
chr7:4662222:4663113	UBE2F	5837	1797	30.79	3879	66.46	2465	8300	29.7	5837	1086	18.61	2915	49.94	1299	4697	27.66	-0.0992	-2.04	0.01	1.1067	5837	3879	66.46	1.2724	5837	2915	49.94	0.886194	-0.386209	1.13927e-88	3.32897e-88	n.s.	NA
chr7:11028928:11029876	MAIP1	5837	1411	24.17	3627	62.14	1718	7294	23.55	5837	1106	18.95	3106	53.21	1335	5219	25.58	0.114618	2.03	0.01	1.05028	5837	3627	62.14	1.12848	5837	3106	53.21	0.958962	-0.169517	1.09494e-19	1.71371e-19	n.s.	NA
chr7:11397104:11397483	NDUFB3	5837	3425	58.68	4465	76.49	5815	10958	53.07	5837	2202	37.72	3193	54.7	3072	5553	55.32	0.058819	2.25	0.01	1.3454	5837	4465	76.49	1.58525	5837	3193	54.7	1.00999	-0.575259	7.24415e-193	3.7824e-192	n.s.	NA
chr7:16648846:16649730	ATP5G3	5837	2381	40.79	5677	97.26	4148	67631	6.13	5837	1755	30.07	5616	96.21	2749	47163	5.83	-0.0620165	-0.3	0.01	3.70505	5837	5677	97.26	3.84415	5837	5616	96.21	3.56443	-0.279726	1.19644e-82	3.32809e-82	n.s.	NA
chr7:18618982:18619290	PPIG	5837	608	10.42	4153	71.15	692	11068	6.25	5837	676	11.58	4218	72.26	761	10322	7.37	0.207247	1.12	0.01	1.54771	5837	4153	71.15	1.49741	5837	4218	72.26	1.59724	0.0998277	1.43216e-06	1.79583e-06	n.s.	NA
chr7:28383346:28385071	DBI	5837	3506	60.07	5136	87.99	7676	22736	33.76	5837	2877	49.29	4736	81.14	6010	17042	35.27	0.0613487	1.51	0.01	2.25639	5837	5136	87.99	2.39326	5837	4736	81.14	2.10796	-0.285301	3.47718e-38	6.77359e-38	n.s.	NA
chr7:29612691:29613088	ACTR3	5837	466	7.98	4405	75.47	504	12115	4.16	5837	618	10.59	4994	85.56	677	18922	3.58	-0.172023	-0.58	0.01	1.98825	5837	4405	75.47	1.62851	5837	4994	85.56	2.30556	0.677055	2.75678e-244	1.68853e-243	n.s.	NA
chr7:35553326:35553409	PRPF40A	5837	971	16.64	3723	63.78	1117	7494	14.91	5837	692	11.86	2794	47.87	771	4641	16.61	0.146461	1.7	0.01	1.04311	5837	3723	63.78	1.1753	5837	2794	47.87	0.866976	-0.30832	1.48146e-62	3.64359e-62	n.s.	NA
chr8:21530018:21530534	NASP	5837	912	15.62	3203	54.87	1122	6898	16.27	5837	751	12.87	3157	54.09	897	6230	14.4	-0.165338	-1.87	0.01	1.04829	5837	3203	54.87	1.028	5837	3157	54.09	1.06887	0.040871	0.0396071	0.0424743	n.s.	NA
chr8:21536742:21536836	NASP	5837	1129	19.34	3203	54.87	1427	6898	20.69	5837	961	16.46	3157	54.09	1147	6230	18.41	-0.16023	-2.28	0.01	1.04829	5837	3203	54.87	1.028	5837	3157	54.09	1.06887	0.040871	0.0396071	0.0424743	n.s.	NA
chr9:5335640:5336052	SUMO3	5837	677	11.6	4390	75.21	733	12815	5.72	5837	606	10.38	4136	70.86	663	10176	6.52	0.162271	0.8	0.01	1.5986	5837	4390	75.21	1.65258	5837	4136	70.86	1.5413	-0.111286	1.2995e-06	1.6327e-06	n.s.	NA
chr9:5349896:5351655	UBE2G2	5837	2531	43.36	3557	60.94	3825	6740	56.75	5837	2324	39.81	3294	56.43	3286	5571	58.98	0.0546606	2.23	0.01	1.07338	5837	3557	60.94	1.10838	5837	3294	56.43	1.0356	-0.0727806	0.000100322	0.000118562	n.s.	NA
chr9:15346656:15348256	PSMD1	5837	603	10.33	4436	76	669	11746	5.7	5837	455	7.8	3665	62.79	483	7464	6.47	0.156947	0.77	0.01	1.4543	5837	4436	76	1.62453	5837	3665	62.79	1.24826	-0.376273	1.90965e-79	5.24331e-79	n.s.	NA
chr9:17587061:17587936	NDUFB5	5837	1637	28.05	5033	86.23	2222	19076	11.65	5837	871	14.92	4262	73.02	1028	9812	10.48	-0.140015	-1.17	0.01	1.89744	5837	5033	86.23	2.17958	5837	4262	73.02	1.56425	-0.615332	5.7788e-226	3.40842e-225	n.s.	NA
chr10:4100100:4100318	PSMA4	5837	1162	19.91	4932	84.5	1448	17407	8.32	5837	673	11.53	4224	72.37	766	10392	7.37	-0.155102	-0.95	0.01	1.84488	5837	4932	84.5	2.06414	5837	4224	72.37	1.58888	-0.475262	4.69276e-125	1.83392e-124	n.s.	NA
chr12:9464363:9465229	UQCRC1	5837	3526	60.41	4341	74.37	6343	10057	63.07	5837	2666	45.67	3456	59.21	3973	6112	65	0.042817	1.93	0.01	1.33266	5837	4341	74.37	1.50722	5837	3456	59.21	1.1134	-0.39382	1.59055e-88	4.62639e-88	n.s.	NA
chr12:11882510:11882630	ARPC4	5837	3146	53.9	5107	87.49	5906	17753	33.27	5837	2718	46.57	4917	84.24	5273	16816	31.36	-0.0827346	-1.91	0.01	2.17262	5837	5107	87.49	2.16292	5837	4917	84.24	2.18269	0.0197649	0.000179174	0.000208654	n.s.	NA
chr13:2170032:2170267	PFDN1	5837	1443	24.72	3613	61.9	1819	6787	26.8	5837	1494	25.6	3800	65.1	1981	8065	24.56	-0.121197	-2.24	0.01	1.2302	5837	3613	61.9	1.1328	5837	3800	65.1	1.3228	0.189996	2.26904e-26	3.79364e-26	n.s.	NA
chr13:9857253:9857912	RPL26L1	5837	5766	98.78	5826	99.81	64945	122963	52.82	5837	5604	96.01	5794	99.26	57650	106934	53.91	0.0289265	1.09	0.01	4.86817	5837	5826	99.81	4.91493	5837	5794	99.26	4.82116	-0.0937619	1.00199e-06	1.27145e-06	n.s.	NA
chr13:10806999:10808117	NHP2	5837	3514	60.2	4227	72.42	7357	11730	62.72	5837	3570	61.16	4148	71.06	7938	12324	64.41	0.0377649	1.69	0.01	1.61794	5837	4227	72.42	1.54896	5837	4148	71.06	1.68824	0.139279	2.1394e-13	3.00838e-13	n.s.	NA
chr13:14289937:14290651	HNRNPH2	5837	961	16.46	5243	89.82	1186	27697	4.28	5837	824	14.12	5300	90.8	993	26129	3.8	-0.137504	-0.48	0.01	2.68219	5837	5243	89.82	2.60645	5837	5300	90.8	2.75713	0.150683	3.50244e-12	4.83959e-12	n.s.	NA
chr14:12535651:12536294	MRPL28	5837	761	13.04	3866	66.23	848	8048	10.54	5837	486	8.33	3204	54.89	516	5563	9.28	-0.166803	-1.26	0.01	1.14205	5837	3866	66.23	1.24477	5837	3204	54.89	1.0181	-0.226667	5.9955e-35	1.13327e-34	n.s.	NA
chr15:5252835:5253283	TMED2	5837	586	10.04	3828	65.58	651	7951	8.19	5837	588	10.07	4093	70.12	654	9156	7.14	-0.175036	-1.05	0.01	1.35695	5837	3828	65.58	1.23949	5837	4093	70.12	1.46681	0.227322	4.11272e-37	7.89097e-37	n.s.	NA
chr15:8718186:8718889	SNRPD3	5837	2704	46.33	4809	82.39	4480	16104	27.82	5837	2147	36.78	4382	75.07	3351	11445	29.28	0.0712949	1.46	0.01	1.82906	5837	4809	82.39	1.95092	5837	4382	75.07	1.69534	-0.255582	3.21112e-38	6.29379e-38	n.s.	NA
chr16:2528263:2529054	GNB2L1	5837	718	12.3	5818	99.67	831	117066	0.71	5837	621	10.64	5739	98.32	720	90406	0.8	0.0740006	0.09	0.01	4.6708	5837	5818	99.67	4.82547	5837	5739	98.32	4.51401	-0.311455	8.15433e-98	2.59715e-97	n.s.	NA
chr17:5335826:5338382	URM1	5837	2430	41.63	4718	80.83	4075	12284	33.17	5837	2295	39.32	4463	76.46	4537	12934	35.08	0.0784691	1.91	0.01	1.78185	5837	4718	80.83	1.75857	5837	4463	76.46	1.80645	0.0478796	2.02921e-07	2.62725e-07	n.s.	NA
chr17:7857466:7859496	COL5A1	5837	1880	32.21	2851	48.84	4732	14280	33.14	5837	4523	77.49	5449	93.35	15634	48589	32.18	-0.0411492	-0.96	0.01	2.75488	5837	2851	48.84	1.33324	5837	5449	93.35	3.4987	2.16546	0	0	n.s.	NA
chr18:1746949:1747554	MYH10	5837	552	9.46	3567	61.11	600	7874	7.62	5837	1227	21.02	4845	83	1556	22629	6.88	-0.129492	-0.74	0.01	1.86932	5837	3567	61.11	1.1831	5837	4845	83	2.37452	1.19142	0	0	n.s.	NA
chr18:9767447:9767541	TIMP2	5837	781	13.38	3945	67.59	971	18635	5.21	5837	1314	22.51	5282	90.49	1745	37031	4.71	-0.121103	-0.5	0.01	2.46063	5837	3945	67.59	1.73435	5837	5282	90.49	3.00307	1.26873	0	0	n.s.	NA
chr18:10679366:10680635	SUMO2	5837	949	16.26	4214	72.19	1074	10555	10.18	5837	893	15.3	4027	68.99	1008	8586	11.74	0.188445	1.56	0.01	1.45434	5837	4214	72.19	1.48582	5837	4027	68.99	1.4214	-0.0644215	0.00109917	0.00125704	n.s.	NA
chr19:4436170:4436579	MDH2	5837	1591	27.26	4751	81.39	2118	15466	13.69	5837	1129	19.34	4331	74.2	1379	11181	12.33	-0.140158	-1.36	0.01	1.80388	5837	4751	81.39	1.92277	5837	4331	74.2	1.67346	-0.249308	2.40128e-34	4.49887e-34	n.s.	NA
chr20:468477:470851	DLGAP4	5837	1389	23.8	4275	73.24	2005	14420	13.9	5837	689	11.8	3415	58.51	782	6143	12.73	-0.117981	-1.17	0.01	1.45711	5837	4275	73.24	1.72502	5837	3415	58.51	1.12172	-0.603301	2.31197e-140	9.75312e-140	n.s.	NA
chr20:2124295:2124682	CHMP4B	5837	693	11.87	4137	70.88	763	9097	8.39	5837	538	9.22	3816	65.38	593	8252	7.19	-0.197262	-1.2	0.01	1.37764	5837	4137	70.88	1.37951	5837	3816	65.38	1.37561	-0.0038982	0.707814	0.720252	n.s.	NA
chr20:5248779:5255433	YWHAB	5837	923	15.81	3957	67.79	1046	8753	11.95	5837	741	12.69	3979	68.17	857	8274	10.36	-0.188989	-1.59	0.01	1.35079	5837	3957	67.79	1.31405	5837	3979	68.17	1.38732	0.073261	6.54713e-05	7.78083e-05	n.s.	NA
chr20:10511156:10511245	TNNC2	5837	4130	70.76	4545	77.87	78266	119990	65.23	5837	2516	43.1	3246	55.61	5582	8687	64.26	-0.0212859	-0.97	0.01	2.34682	5837	4545	77.87	3.17246	5837	3246	55.61	1.19076	-1.98169	0	0	n.s.	NA
chr20:10755767:10755904	DDX27	5837	746	12.78	3287	56.31	853	6537	13.05	5837	586	10.04	3004	51.46	644	5575	11.55	-0.162883	-1.5	0.01	1.0097	5837	3287	56.31	1.02914	5837	3004	51.46	0.988427	-0.0407131	0.0153838	0.0168666	n.s.	NA
chr21:4305452:4305824	SPEN	5837	875	14.99	3325	56.96	975	5827	16.73	5837	1045	17.9	3438	58.9	1219	6474	18.83	0.161492	2.1	0.01	1.09271	5837	3325	56.96	1.00819	5837	3438	58.9	1.17445	0.166259	1.46092e-13	2.06801e-13	n.s.	NA
chr21:5527342:5527849	PLOD1	5837	643	11.02	3275	56.11	738	6702	11.01	5837	688	11.79	3390	58.08	829	8374	9.9	-0.139908	-1.11	0.01	1.17209	5837	3275	56.11	1.08676	5837	3390	58.08	1.25453	0.167772	4.77137e-15	6.90764e-15	n.s.	NA
chr23:4540979:4541098	SFPQ	5837	803	13.76	3525	60.39	918	7647	12	5837	641	10.98	3398	58.21	729	6780	10.75	-0.145851	-1.25	0.01	1.16588	5837	3525	60.39	1.14161	5837	3398	58.21	1.19105	0.0494427	0.0827289	0.0873935	n.s.	NA
chr23:4543697:4546292	SFPQ	5837	647	11.08	3525	60.39	738	7647	9.65	5837	526	9.01	3398	58.21	566	6780	8.35	-0.187815	-1.3	0.01	1.16588	5837	3525	60.39	1.14161	5837	3398	58.21	1.19105	0.0494427	0.0827289	0.0873935	n.s.	NA
chr25:3346551:3346826	ILF2	5837	2671	45.76	4016	68.8	4294	8761	49.01	5837	1695	29.04	2950	50.54	2233	4802	46.5	-0.0742891	-2.51	0.01	1.15878	5837	4016	68.8	1.3426	5837	2950	50.54	0.908545	-0.434053	1.17314e-114	4.39581e-114	n.s.	NA
chr25:3551932:3552725	FDPS	5837	2837	48.6	4127	70.7	7266	20463	35.51	5837	1806	30.94	3156	54.07	3685	9868	37.34	0.0705587	1.83	0.01	1.61672	5837	4127	70.7	1.89343	5837	3156	54.07	1.25488	-0.638551	1.42497e-129	5.70885e-129	n.s.	NA
chr25:3972048:3972145	NDUFS2	5837	1105	18.93	3618	61.98	1267	6576	19.27	5837	938	16.07	3065	52.51	1069	5181	20.63	0.0936876	1.36	0.01	1.03294	5837	3618	61.98	1.10454	5837	3065	52.51	0.948428	-0.156112	9.04465e-17	1.34928e-16	n.s.	NA
chr26:812732:813841	TNNT2	5837	1187	20.34	3538	60.61	2137	42737	5	5837	97	1.66	1361	23.32	108	2459	4.39	-0.154677	-0.61	0.01	1.71773	5837	3538	60.61	2.21345	5837	1361	23.32	0.429072	-1.78438	0	0	n.s.	NA
chr26:2270078:2277198	NUCKS1	5837	2548	43.65	4864	83.33	4068	20999	19.37	5837	1933	33.12	4718	80.83	2656	14570	18.23	-0.0830872	-1.14	0.01	2.0875	5837	4864	83.33	2.17357	5837	4718	80.83	1.99878	-0.174794	1.10996e-16	1.65198e-16	n.s.	NA
chr26:3540628:3541210	CAPZA1	5837	1857	31.81	3810	65.27	2487	8173	30.43	5837	1489	25.51	3485	59.71	1921	6655	28.87	-0.073445	-1.56	0.01	1.20315	5837	3810	65.27	1.2353	5837	3485	59.71	1.168	-0.0672989	0.000962185	0.00110236	n.s.	NA
chr27:6927962:6928227	RPL19	5837	5796	99.3	5829	99.86	101848	178655	57.01	5837	5707	97.77	5814	99.61	81381	140695	57.84	0.0204956	0.83	0.01	5.31319	5837	5829	99.86	5.39783	5837	5814	99.61	5.22834	-0.169492	6.32951e-67	1.59364e-66	n.s.	NA
chr28:772283:772854	RPL36	5837	5296	90.73	5715	97.91	24060	46077	52.22	5837	5472	93.75	5701	97.67	27917	52397	53.28	0.0284522	1.06	0.01	3.68283	5837	5715	97.91	3.51426	5837	5701	97.67	3.85182	0.337553	2.42987e-141	1.03188e-140	n.s.	NA
chr28:3135867:3136061	ATP5F1D	5837	1819	31.16	5415	92.77	2551	26059	9.79	5837	1437	24.62	4874	83.5	1952	18339	10.64	0.109396	0.85	0.01	2.45303	5837	5415	92.77	2.6508	5837	4874	83.5	2.23331	-0.41749	2.9549e-83	8.25556e-83	n.s.	NA
chr30:270405:270490	BCAP31	5837	1935	33.15	3760	64.42	2592	6973	37.17	5837	1613	27.63	3562	61.02	2177	6394	34.05	-0.123025	-3.12	0.01	1.16215	5837	3760	64.42	1.16444	5837	3562	61.02	1.15975	-0.00468749	0.971902	0.971902	n.s.	NA
chr30:475819:475917	PGLS	5837	790	13.53	5091	87.22	893	16076	5.55	5837	396	6.78	4075	69.81	419	8702	4.81	-0.172957	-0.74	0.01	1.81028	5837	5091	87.22	2.08767	5837	4075	69.81	1.46372	-0.623952	1.88519e-214	1.05339e-213	n.s.	NA
chr33:6896771:6896850	ATP5B	5837	1083	18.55	5629	96.44	1320	46234	2.86	5837	599	10.26	5295	90.71	670	26915	2.49	-0.145374	-0.37	0.01	3.11006	5837	5629	96.44	3.42878	5837	5295	90.71	2.77123	-0.657548	8.22238e-299	6.54707e-298	n.s.	NA
chr33:7247560:7247777	PFDN5	5837	1046	17.92	4699	80.5	1258	13587	9.26	5837	762	13.05	4438	76.03	901	10781	8.36	-0.13245	-0.9	0.01	1.74397	5837	4699	80.5	1.80649	5837	4438	76.03	1.67777	-0.128717	1.26469e-10	1.71771e-10	n.s.	NA
chr7:652184:653186	COL3A1	5837	86	1.47	1550	26.55	95	5242	1.81	5837	678	11.62	4978	85.28	898	40209	2.23	0.200964	0.42	0.01	2.45619	5837	1550	26.55	0.64308	5837	4978	85.28	3.02074	2.37766	0	0	n.s.	NA
chr26:791582:791659	TNNI1	5837	584	10.01	3583	61.38	779	36919	2.11	5837	62	1.06	2027	34.73	63	3692	1.71	-0.198622	-0.4	0.01	1.57531	5837	3583	61.38	2.08842	5837	2027	34.73	0.668302	-1.42012	0	0	n.s.	NA
chrZ:16125090:16143367	NDUFS4	5837	995	17.05	3801	65.12	1194	8651	13.8	5837	442	7.57	2529	43.33	491	3958	12.41	-0.142288	-1.39	0.02	1.05638	5837	3801	65.12	1.26195	5837	2529	43.33	0.747415	-0.514538	6.54061e-160	3.01911e-159	n.s.	NA
chrZ:33738351:33738938	RPS6	5837	4312	73.87	5799	99.35	16264	99554	16.34	5837	3515	60.22	5735	98.25	13924	81290	17.13	0.064275	0.79	0.02	4.42765	5837	5799	99.35	4.53438	5837	5735	98.25	4.31972	-0.214663	1.77064e-31	3.16826e-31	n.s.	NA
chrZ:41423854:41424165	CTSV	5837	696	11.92	2743	46.99	916	6661	13.75	5837	948	16.24	3320	56.88	1352	8952	15.1	0.126346	1.35	0.02	1.10927	5837	2743	46.99	0.947652	5837	3320	56.88	1.24281	0.295154	7.44098e-41	1.50952e-40	n.s.	NA
chr1:13122563:13122659	DNAJC2	5837	1075	18.42	3840	65.79	1349	9940	13.57	5837	814	13.95	3183	54.53	939	6300	14.9	0.126026	1.33	0.02	1.2176	5837	3840	65.79	1.34144	5837	3183	54.53	1.06819	-0.273249	6.62226e-42	1.36077e-41	n.s.	NA
chr1:46701956:46702491	SLC25A3	5837	1920	32.89	5311	90.99	2760	20947	13.18	5837	1483	25.41	4981	85.33	2096	17068	12.28	-0.0946024	-0.9	0.02	2.3053	5837	5311	90.99	2.38936	5837	4981	85.33	2.21567	-0.173692	1.71102e-13	2.41667e-13	n.s.	NA
chr1:51168480:51169605	CG-1B	5837	2362	40.47	3723	63.78	9890	30103	32.85	5837	3531	60.49	4787	82.01	23804	74744	31.85	-0.0432625	-1	0.02	2.78379	5837	3723	63.78	1.94019	5837	4787	82.01	3.43989	1.4997	0	0	n.s.	NA
chr1:51810076:51810863	MYH9	5837	583	9.99	3290	56.36	737	11141	6.62	5837	1055	18.07	4674	80.08	1330	22568	5.89	-0.145287	-0.73	0.02	1.85535	5837	3290	56.36	1.25989	5837	4674	80.08	2.27449	1.01459	0	0	n.s.	NA
chr1:51812945:51813437	MYH9	5837	385	6.6	3290	56.36	437	11141	3.92	5837	845	14.48	4674	80.08	1010	22568	4.48	0.155518	0.56	0.02	1.85535	5837	3290	56.36	1.25989	5837	4674	80.08	2.27449	1.01459	0	0	n.s.	NA
chr1:57342070:57342893	SSBP1	5837	3752	64.28	4429	75.88	7636	11985	63.71	5837	3462	59.31	4194	71.85	6471	9909	65.3	0.0350202	1.59	0.02	1.58457	5837	4429	75.88	1.62377	5837	4194	71.85	1.54318	-0.0805882	9.77424e-05	0.000115729	n.s.	NA
chr1:68257223:68257762	PPFIBP1	5837	691	11.84	3964	67.91	798	11131	7.17	5837	386	6.61	3397	58.2	410	6530	6.28	-0.166398	-0.89	0.02	1.30603	5837	3964	67.91	1.45629	5837	3397	58.2	1.13068	-0.325609	4.6071e-53	1.019e-52	n.s.	NA
chr1:119655661:119656898	EIF2S3	5837	718	12.3	4670	80.01	790	12185	6.48	5837	684	11.72	4370	74.87	777	10856	7.16	0.125531	0.68	0.02	1.69056	5837	4670	80.01	1.72169	5837	4370	74.87	1.65728	-0.0644123	0.064166	0.0681229	n.s.	NA
chr3:30395365:30395620	HSP90AB1	5837	721	12.35	5376	92.1	834	36134	2.31	5837	324	5.55	4789	82.05	346	17851	1.94	-0.171015	-0.37	0.02	2.58055	5837	5376	92.1	2.94306	5837	4789	82.05	2.17361	-0.769445	2.69866e-282	1.97591e-281	n.s.	NA
chr3:40809231:40810135	PSMB1	5837	4009	68.68	4779	81.87	9071	15564	58.28	5837	3324	56.95	4343	74.4	6081	10697	56.85	-0.0352285	-1.43	0.02	1.78983	5837	4779	81.87	1.91653	5837	4343	74.4	1.6504	-0.266124	7.60762e-41	1.53843e-40	n.s.	NA
chr3:75830931:75831467	PNRC1	5837	921	15.78	4865	83.35	1078	18089	5.96	5837	1062	18.19	4758	81.51	1358	25086	5.41	-0.118763	-0.55	0.02	2.29487	5837	4865	83.35	2.13685	5837	4758	81.51	2.45643	0.319579	2.47016e-37	4.76816e-37	n.s.	NA
chr4:17647896:17648393	HMGB3	5837	1009	17.29	4143	70.98	1255	12546	10	5837	829	14.2	4082	69.93	962	10571	9.1	-0.123148	-0.9	0.02	1.56982	5837	4143	70.98	1.57043	5837	4082	69.93	1.5692	-0.00123104	0.85046	0.858547	n.s.	NA
chr5:23028554:23029728	NDUFS3	5837	822	14.08	4327	74.13	954	10468	9.11	5837	457	7.83	3457	59.23	496	6257	7.93	-0.179051	-1.18	0.02	1.33128	5837	4327	74.13	1.50464	5837	3457	59.23	1.11428	-0.390362	3.64813e-93	1.11189e-92	n.s.	NA
chr5:37816256:37816335	PNN	5837	1028	17.61	3850	65.96	1201	8585	13.99	5837	804	13.77	3565	61.08	898	7175	12.52	-0.148905	-1.47	0.02	1.27605	5837	3850	65.96	1.28865	5837	3565	61.08	1.26244	-0.0262047	0.0919421	0.0969654	n.s.	NA
chr6:11286964:11287046	HNRNPH3	5837	2214	37.93	5038	86.31	3498	22932	15.25	5837	1668	28.58	4791	82.08	2395	16806	14.25	-0.0916305	-1	0.02	2.24251	5837	5038	86.31	2.32861	5837	4791	82.08	2.15197	-0.176638	5.97323e-15	8.62799e-15	n.s.	NA
chr6:17054336:17054952	EIF3F	5837	2413	41.34	4762	81.58	3723	13782	27.01	5837	1732	29.67	4264	73.05	2435	9569	25.45	-0.0826743	-1.56	0.02	1.69959	5837	4762	81.58	1.836	5837	4264	73.05	1.54725	-0.288758	4.06342e-51	8.80408e-51	n.s.	NA
chr6:30977790:30978903	PRDX3	5837	1655	28.35	3724	63.8	2182	7547	28.91	5837	1334	22.85	3212	55.03	1772	5720	30.98	0.096542	2.07	0.02	1.09762	5837	3724	63.8	1.17216	5837	3212	55.03	1.01119	-0.160968	2.08732e-17	3.15826e-17	n.s.	NA
chr7:11030028:11030312	MAIP1	5837	1955	33.49	3627	62.14	2613	7294	35.82	5837	1569	26.88	3106	53.21	1987	5219	38.07	0.0855716	2.25	0.02	1.05028	5837	3627	62.14	1.12848	5837	3106	53.21	0.958962	-0.169517	1.09494e-19	1.71371e-19	n.s.	NA
chr7:11800597:11801320	NOP58	5837	1687	28.9	4184	71.68	2241	12257	18.28	5837	1502	25.73	4171	71.46	1958	11391	17.19	-0.0839595	-1.09	0.02	1.6198	5837	4184	71.68	1.5712	5837	4171	71.46	1.66856	0.0973654	2.24178e-06	2.78366e-06	n.s.	NA
chr7:18578886:18579260	SSB	5837	857	14.68	4472	76.61	958	16045	5.97	5837	646	11.07	3890	66.64	741	10996	6.74	0.151175	0.77	0.02	1.69777	5837	4472	76.61	1.82782	5837	3890	66.64	1.54827	-0.279557	5.37723e-32	9.70339e-32	n.s.	NA
chr7:22571275:22571969	ARPC2	5837	633	10.84	4258	72.95	684	10809	6.33	5837	734	12.57	4399	75.36	817	11369	7.19	0.16005	0.86	0.02	1.60208	5837	4258	72.95	1.50822	5837	4399	75.36	1.69294	0.184718	2.30111e-24	3.77785e-24	n.s.	NA
chr9:15278329:15278654	RPL35A	5837	5660	96.97	5837	100	92398	165906	55.69	5837	5112	87.58	5804	99.43	87179	152755	57.07	0.0346988	1.38	0.02	5.36151	5837	5837	100	5.38735	5837	5804	99.43	5.33553	-0.0518255	0.0312079	0.0335235	n.s.	NA
chr9:15431012:15431204	NCL	5837	1299	22.25	5446	93.3	1691	53393	3.17	5837	1316	22.55	5523	94.62	1740	50581	3.44	0.0905123	0.27	0.02	3.42505	5837	5446	93.3	3.32675	5837	5523	94.62	3.52198	0.195227	1.75407e-19	2.73859e-19	n.s.	NA
chr10:2849902:2850683	COX5A	5837	3682	63.08	5493	94.11	8734	28805	30.32	5837	2662	45.61	4992	85.52	5462	18632	29.32	-0.0468145	-1	0.02	2.55435	5837	5493	94.11	2.80014	5837	4992	85.52	2.28389	-0.516242	4.11778e-168	1.98714e-167	n.s.	NA
chr10:18944329:18944510	RPL4	5837	3975	68.1	5808	99.5	10114	87629	11.54	5837	3293	56.42	5667	97.09	8580	70647	12.14	0.0674279	0.6	0.02	4.28707	5837	5808	99.5	4.44307	5837	5667	97.09	4.12718	-0.315896	8.17316e-43	1.69036e-42	n.s.	NA
chr10:18944668:18945068	RPL4	5837	1412	24.19	5808	99.5	1735	87629	1.98	5837	1216	20.83	5667	97.09	1543	70647	2.18	0.0937144	0.2	0.02	4.28707	5837	5808	99.5	4.44307	5837	5667	97.09	4.12718	-0.315896	8.17316e-43	1.69036e-42	n.s.	NA
chr10:20574734:20575020	PDIA3	5837	2118	36.29	4714	80.76	3017	12990	23.23	5837	2197	37.64	4557	78.07	3767	15157	24.85	0.0933699	1.62	0.02	1.88285	5837	4714	80.76	1.79611	5837	4557	78.07	1.97257	0.176463	2.4703e-29	4.32303e-29	n.s.	NA
chr11:17612955:17613821	COX4I1	5837	1316	22.55	5572	95.46	1593	32438	4.91	5837	1005	17.22	5285	90.54	1211	22493	5.38	0.110398	0.47	0.02	2.79883	5837	5572	95.46	2.98702	5837	5285	90.54	2.60041	-0.386609	1.10752e-118	4.22448e-118	n.s.	NA
chr11:17613902:17614605	COX4I1	5837	1194	20.46	5572	95.46	1422	32438	4.38	5837	924	15.83	5285	90.54	1081	22493	4.81	0.110932	0.43	0.02	2.79883	5837	5572	95.46	2.98702	5837	5285	90.54	2.60041	-0.386609	1.10752e-118	4.22448e-118	n.s.	NA
chr11:18933997:18934079	NIP7	5837	1737	29.76	4380	75.04	2509	14148	17.73	5837	1101	18.86	3534	60.54	1503	9251	16.25	-0.118755	-1.48	0.02	1.54187	5837	4380	75.04	1.71773	5837	3534	60.54	1.32391	-0.393816	1.18952e-71	3.09275e-71	n.s.	NA
chr11:18934221:18934306	NIP7	5837	3428	58.73	4380	75.04	7453	14148	52.68	5837	2473	42.37	3534	60.54	4714	9251	50.96	-0.0469832	-1.72	0.02	1.54187	5837	4380	75.04	1.71773	5837	3534	60.54	1.32391	-0.393816	1.18952e-71	3.09275e-71	n.s.	NA
chr12:3242240:3242316	GPX1	5837	368	6.3	2599	44.53	403	5327	7.57	5837	751	12.87	3488	59.76	879	10435	8.42	0.136432	0.85	0.02	1.17964	5837	2599	44.53	0.865706	5837	3488	59.76	1.41357	0.54786	1.12395e-125	4.41949e-125	n.s.	NA
chr14:6537403:6537711	NDUFB10	5837	1029	17.63	4588	78.6	1207	11914	10.13	5837	718	12.3	3588	61.47	827	7372	11.22	0.134791	1.09	0.02	1.47917	5837	4588	78.6	1.67711	5837	3588	61.47	1.22605	-0.451064	2.66159e-109	9.6882e-109	n.s.	NA
chr15:6832635:6832975	CORO1C	5837	442	7.57	3312	56.74	470	6485	7.25	5837	598	10.24	3860	66.13	663	10616	6.25	-0.186413	-1	0.02	1.27851	5837	3312	56.74	1.02452	5837	3860	66.13	1.49644	0.471913	2.33272e-102	7.82074e-102	n.s.	NA
chr20:1678656:1679436	EIF2S2	5837	2114	36.22	4884	83.67	2939	19037	15.44	5837	1491	25.54	4264	73.05	1921	13463	14.27	-0.10651	-1.17	0.02	1.97429	5837	4884	83.67	2.12343	5837	4264	73.05	1.80347	-0.319965	1.01135e-40	2.03226e-40	n.s.	NA
chr20:10511790:10511881	TNNC2	5837	1360	23.3	4545	77.87	2776	119990	2.31	5837	199	3.41	3246	55.61	221	8687	2.54	0.0969181	0.23	0.02	2.34682	5837	4545	77.87	3.17246	5837	3246	55.61	1.19076	-1.98169	0	0	n.s.	NA
chr21:4675680:4675838	MRTO4	5837	2653	45.45	3743	64.13	4154	8458	49.11	5837	2056	35.22	3280	56.19	2878	6155	46.76	-0.0692957	-2.35	0.02	1.16041	5837	3743	64.13	1.23514	5837	3280	56.19	1.07512	-0.160014	1.32579e-16	1.96401e-16	n.s.	NA
chr26:809683:810128	TNNT2	5837	1489	25.51	3538	60.61	2904	42737	6.8	5837	134	2.3	1361	23.32	150	2459	6.1	-0.135655	-0.7	0.02	1.71773	5837	3538	60.61	2.21345	5837	1361	23.32	0.429072	-1.78438	0	0	n.s.	NA
chr26:811391:811549	TNNT2	5837	1670	28.61	3538	60.61	3340	42737	7.82	5837	169	2.9	1361	23.32	180	2459	7.32	-0.0841951	-0.5	0.02	1.71773	5837	3538	60.61	2.21345	5837	1361	23.32	0.429072	-1.78438	0	0	n.s.	NA
chr26:1424515:1424973	LAMTOR5	5837	2097	35.93	4064	69.62	3006	8389	35.83	5837	1776	30.43	3673	62.93	2417	7047	34.3	-0.0612132	-1.53	0.02	1.27511	5837	4064	69.62	1.31841	5837	3673	62.93	1.2272	-0.0912056	4.76241e-05	5.69166e-05	n.s.	NA
chr27:5554194:5555320	COL1A1	5837	2906	49.79	3506	60.07	20825	40142	51.88	5837	5551	95.1	5656	96.9	177211	337067	52.57	0.0187031	0.69	0.02	4.30439	5837	3506	60.07	1.97622	5837	5656	96.9	5.74756	3.77134	0	0	n.s.	NA
chr27:5991612:5992644	PHB	5837	1051	18.01	3941	67.52	1269	8689	14.6	5837	759	13	3508	60.1	893	6819	13.1	-0.145851	-1.5	0.02	1.2355	5837	3941	67.52	1.29396	5837	3508	60.1	1.16983	-0.124135	2.53521e-10	3.42873e-10	n.s.	NA
chr27:6823630:6824012	PSMB3	5837	1900	32.55	4220	72.3	2780	10774	25.8	5837	1133	19.41	3273	56.07	1481	6062	24.43	-0.0757015	-1.37	0.02	1.30037	5837	4220	72.3	1.49107	5837	3273	56.07	1.05449	-0.436578	3.93859e-109	1.4255e-108	n.s.	NA
chr28:731411:732619	LMNA	5837	1423	24.38	2939	50.35	2230	8127	27.44	5837	1607	27.53	3400	58.25	2230	7516	29.67	0.108907	2.23	0.02	1.1277	5837	2939	50.35	1.04026	5837	3400	58.25	1.20328	0.163015	6.7751e-16	9.92124e-16	n.s.	NA
chr28:3032830:3033074	POLR2E	5837	2456	42.08	4119	70.57	4101	10340	39.66	5837	1774	30.39	3501	59.98	2595	6849	37.89	-0.064211	-1.77	0.02	1.31397	5837	4119	70.57	1.43792	5837	3501	59.98	1.16815	-0.269762	1.42731e-43	2.97124e-43	n.s.	NA
chr30:1059422:1059843	UBL5	5837	3047	52.2	5060	86.69	5933	17217	34.46	5837	2426	41.56	4409	75.54	4837	13517	35.78	0.0527289	1.32	0.02	1.97929	5837	5060	86.69	2.12268	5837	4409	75.54	1.81473	-0.307953	6.65736e-39	1.3211e-38	n.s.	NA
chr7:651575:652150	COL3A1	5837	87	1.49	1550	26.55	99	5242	1.89	5837	689	11.8	4978	85.28	915	40209	2.28	0.182626	0.39	0.02	2.45619	5837	1550	26.55	0.64308	5837	4978	85.28	3.02074	2.37766	0	0	n.s.	NA
chrZ:9810643:9812881	SUB1	5837	3071	52.61	4456	76.34	5142	11614	44.27	5837	2791	47.82	4360	74.7	4842	11284	42.91	-0.0440058	-1.36	0.03	1.65487	5837	4456	76.34	1.62294	5837	4360	74.7	1.6875	0.0645595	3.15889e-05	3.8038e-05	n.s.	NA
chrZ:23086604:23107824	TBCA	5837	1220	20.9	4614	79.05	1462	12453	11.74	5837	642	11	3566	61.09	731	6771	10.8	-0.110578	-0.94	0.03	1.4895	5837	4614	79.05	1.72046	5837	3566	61.09	1.19066	-0.529806	5.53133e-153	2.49891e-152	n.s.	NA
chrZ:24206160:24206347	NSA2	5837	1045	17.9	3951	67.69	1267	8625	14.69	5837	926	15.86	3845	65.87	1104	8151	13.54	-0.109818	-1.15	0.03	1.332	5837	3951	67.69	1.31275	5837	3845	65.87	1.35178	0.0390287	0.0171077	0.0186923	n.s.	NA
chr1:13124457:13125183	DNAJC2	5837	1830	31.35	3840	65.79	2514	9940	25.29	5837	1247	21.36	3183	54.53	1504	6300	23.87	-0.0801076	-1.42	0.03	1.2176	5837	3840	65.79	1.34144	5837	3183	54.53	1.06819	-0.273249	6.62226e-42	1.36077e-41	n.s.	NA
chr1:121234888:121237123	EIF1AX	5837	747	12.8	4557	78.07	842	12663	6.65	5837	557	9.54	4152	71.13	617	10414	5.92	-0.144688	-0.73	0.03	1.64915	5837	4557	78.07	1.70102	5837	4152	71.13	1.59221	-0.108813	3.60464e-05	4.33237e-05	n.s.	NA
chr1:129865665:129866185	CD99	5837	3815	65.36	4678	80.14	12021	24702	48.66	5837	4528	77.57	5313	91.02	14610	30610	47.73	-0.027274	-0.93	0.03	2.5998	5837	4678	80.14	2.26573	5837	5313	91.02	2.89395	0.628212	1.30765e-128	5.20609e-128	n.s.	NA
chr2:24324307:24327826	SHFM1	5837	4390	75.21	5364	91.9	11547	28347	40.73	5837	3693	63.27	5097	87.32	7201	18131	39.72	-0.0353474	-1.01	0.03	2.5272	5837	5364	91.9	2.71576	5837	5097	87.32	2.32877	-0.386994	1.08632e-97	3.44272e-97	n.s.	NA
chr2:24663860:24665342	ASNS	5837	1791	30.68	3529	60.46	2503	8078	30.99	5837	1469	25.17	3111	53.3	2054	6211	33.07	0.090881	2.08	0.03	1.10961	5837	3529	60.46	1.17235	5837	3111	53.3	1.03844	-0.133916	9.89719e-11	1.34712e-10	n.s.	NA
chr2:148868201:148868314	EEF1D	5837	1172	20.08	5771	98.87	1414	57635	2.45	5837	1031	17.66	5568	95.39	1328	50272	2.64	0.0773421	0.19	0.03	3.71033	5837	5771	98.87	3.8298	5837	5568	95.39	3.58651	-0.243287	1.27785e-14	1.82508e-14	n.s.	NA
chr4:1891137:1891679	RPS4Y1	5837	5708	97.79	5815	99.62	50418	92819	54.32	5837	5334	91.38	5722	98.03	40173	72600	55.33	0.0261023	1.01	0.03	4.38007	5837	5815	99.62	4.51655	5837	5722	98.03	4.24138	-0.275171	6.62604e-79	1.8115e-78	n.s.	NA
chr4:46404774:46404989	HNRNPDL	5837	2667	45.69	3909	66.97	4845	9130	53.07	5837	2197	37.64	3519	60.29	3607	7101	50.8	-0.0618763	-2.27	0.03	1.26571	5837	3909	66.97	1.31612	5837	3519	60.29	1.2097	-0.10642	1.01634e-07	1.32395e-07	n.s.	NA
chr5:344747:345639	SDHAF2	5837	1179	20.2	3933	67.38	1416	8035	17.62	5837	857	14.68	3091	52.96	1014	5342	18.98	0.101704	1.36	0.03	1.14044	5837	3933	67.38	1.27163	5837	3091	52.96	0.973511	-0.298122	2.81845e-56	6.52856e-56	n.s.	NA
chr5:487176:487657	TMEM258	5837	3007	51.52	4629	79.3	5963	13701	43.52	5837	2769	47.44	4453	76.29	6129	13666	44.85	0.0424681	1.33	0.03	1.81337	5837	4629	79.3	1.78324	5837	4453	76.29	1.84469	0.0614484	7.55251e-07	9.6219e-07	n.s.	NA
chr5:9637113:9637605	IPO7	5837	2849	48.81	4196	71.89	4652	10111	46.01	5837	2355	40.35	3732	63.94	3406	7711	44.17	-0.0576028	-1.84	0.03	1.38071	5837	4196	71.89	1.45694	5837	3732	63.94	1.29501	-0.161927	3.60406e-15	5.22958e-15	n.s.	NA
chr5:39564912:39565671	SLIRP	5837	3319	56.86	4687	80.3	5733	13233	43.32	5837	2513	43.05	3913	67.04	3693	8194	45.07	0.0558697	1.75	0.03	1.59427	5837	4687	80.3	1.78274	5837	3913	67.04	1.36852	-0.414213	4.45484e-96	1.38426e-95	n.s.	NA
chr7:10230708:10231091	HSPD1	5837	933	15.98	4803	82.29	1126	25207	4.47	5837	543	9.3	4133	70.81	635	15914	3.99	-0.132501	-0.48	0.03	2.11468	5837	4803	82.29	2.32935	5837	4133	70.81	1.86521	-0.464135	4.96386e-71	1.28015e-70	n.s.	NA
chr8:5153887:5154839	PRRC2C	5837	1660	28.44	4675	80.09	2074	14234	14.57	5837	1410	24.16	4466	76.51	1656	12160	13.62	-0.0908256	-0.95	0.03	1.82507	5837	4675	80.09	1.83591	5837	4466	76.51	1.81372	-0.0221861	0.575632	0.589514	n.s.	NA
chr10:3825494:3835426	ETFA	5837	2245	38.46	4151	71.12	3282	8620	38.07	5837	1189	20.37	2630	45.06	1481	4119	35.96	-0.0800965	-2.11	0.03	1.14322	5837	4151	71.12	1.36726	5837	2630	45.06	0.789609	-0.577651	4.62902e-206	2.47789e-205	n.s.	NA
chr10:20562636:20562863	HYPK	5837	3687	63.17	4644	79.56	6893	12558	54.89	5837	3149	53.95	4165	71.36	5421	9586	56.55	0.0422258	1.66	0.03	1.63653	5837	4644	79.56	1.7327	5837	4165	71.36	1.5293	-0.2034	8.3208e-23	1.34869e-22	n.s.	NA
chr12:7643835:7644420	SELENOK	5837	1601	27.43	3590	61.5	2092	6882	30.4	5837	1281	21.95	3167	54.26	1608	5607	28.68	-0.0812735	-1.72	0.03	1.05943	5837	3590	61.5	1.10265	5837	3167	54.26	1.01043	-0.0922195	1.77725e-06	2.22418e-06	n.s.	NA
chr13:4024728:4025819	NPM1	5837	1373	23.52	5723	98.05	1698	68868	2.47	5837	1140	19.53	5669	97.12	1352	59139	2.29	-0.0768481	-0.18	0.03	3.91256	5837	5723	98.05	3.93396	5837	5669	97.12	3.89095	-0.0430032	0.0953599	0.100404	n.s.	NA
chr13:10806829:10806892	NHP2	5837	3007	51.52	4227	72.42	5319	11730	45.35	5837	2888	49.48	4148	71.06	5452	12324	44.24	-0.0349704	-1.11	0.03	1.61794	5837	4227	72.42	1.54896	5837	4148	71.06	1.68824	0.139279	2.1394e-13	3.00838e-13	n.s.	NA
chr13:15009328:15012349	HNRNPAB	5837	1034	17.71	5008	85.8	1270	17102	7.43	5837	737	12.63	4597	78.76	848	12606	6.73	-0.125064	-0.7	0.03	1.98222	5837	5008	85.8	2.09089	5837	4597	78.76	1.86384	-0.227049	1.17092e-28	2.03236e-28	n.s.	NA
chr14:10441559:10441954	CARHSP1	5837	156	2.67	1230	21.07	180	2096	8.59	5837	918	15.73	4422	75.76	1167	15475	7.54	-0.167295	-1.05	0.03	1.58202	5837	1230	21.07	0.356765	5837	4422	75.76	1.92284	1.56607	0	0	n.s.	NA
chr18:1745717:1746625	MYH10	5837	595	10.19	3567	61.11	657	7874	8.34	5837	1488	25.49	4845	83	2028	22629	8.96	0.0927232	0.62	0.03	1.86932	5837	3567	61.11	1.1831	5837	4845	83	2.37452	1.19142	0	0	n.s.	NA
chr18:9939770:9939929	ALYREF	5837	1993	34.14	4705	80.61	3018	16504	18.29	5837	1532	26.25	4396	75.31	2140	12274	17.44	-0.0650145	-0.85	0.03	1.84452	5837	4705	80.61	1.93167	5837	4396	75.31	1.75125	-0.180412	3.06729e-17	4.60817e-17	n.s.	NA
chr22:18695:18780	MRPS24	5837	2568	44	3735	63.99	3883	7243	53.61	5837	2017	34.56	3035	52	3094	5559	55.66	0.0531654	2.05	0.03	1.09027	5837	3735	63.99	1.18556	5837	3035	52	0.972991	-0.212569	3.5968e-28	6.17563e-28	n.s.	NA
chr22:4108026:4108180	SNRNP27	5837	1610	27.58	3702	63.42	2051	7304	28.08	5837	1261	21.6	3085	52.85	1491	4949	30.13	0.0982783	2.05	0.03	1.06347	5837	3702	63.42	1.15851	5837	3085	52.85	0.949415	-0.2091	3.06004e-31	5.44482e-31	n.s.	NA
chr24:3105984:3106294	HSPA8	5837	1069	18.31	5387	92.29	1457	73348	1.99	5837	900	15.42	4966	85.08	1234	67968	1.82	-0.0844503	-0.17	0.03	3.55562	5837	5387	92.29	3.68093	5837	4966	85.08	3.41967	-0.26126	0.00929942	0.0103021	n.s.	NA
chr25:3346282:3346380	ILF2	5837	1850	31.69	4016	68.8	2489	8761	28.41	5837	1234	21.14	2950	50.54	1444	4802	30.07	0.0792155	1.66	0.03	1.15878	5837	4016	68.8	1.3426	5837	2950	50.54	0.908545	-0.434053	1.17314e-114	4.39581e-114	n.s.	NA
chr27:7126463:7126634	PSMD3	5837	2155	36.92	4037	69.16	3422	10559	32.41	5837	1351	23.15	3065	52.51	1822	5931	30.72	-0.0748872	-1.69	0.03	1.24411	5837	4037	69.16	1.42747	5837	3065	52.51	1.0026	-0.424868	7.65447e-99	2.4877e-98	n.s.	NA
chr28:3828537:3829032	COPE	5837	2059	35.27	3616	61.95	2907	7136	40.74	5837	2264	38.79	3835	65.7	3498	8154	42.9	0.0727903	2.16	0.03	1.23977	5837	3616	61.95	1.13377	5837	3835	65.7	1.33972	0.205949	2.94265e-29	5.13552e-29	n.s.	NA
chr30:270592:270879	BCAP31	5837	2864	49.07	3760	64.42	4333	6973	62.14	5837	2607	44.66	3562	61.02	3849	6394	60.2	-0.0450226	-1.94	0.03	1.16215	5837	3760	64.42	1.16444	5837	3562	61.02	1.15975	-0.00468749	0.971902	0.971902	n.s.	NA
chr30:1059249:1059360	UBL5	5837	3238	55.47	5060	86.69	6708	17217	38.96	5837	2618	44.85	4409	75.54	5449	13517	40.31	0.0479345	1.35	0.03	1.97929	5837	5060	86.69	2.12268	5837	4409	75.54	1.81473	-0.307953	6.65736e-39	1.3211e-38	n.s.	NA
chr33:3810360:3810448	DCTN2	5837	3013	51.62	3738	64.04	4741	7028	67.46	5837	2580	44.2	3241	55.53	4175	5992	69.68	0.0460407	2.22	0.03	1.11254	5837	3738	64.04	1.16694	5837	3241	55.53	1.04981	-0.11713	2.49667e-09	3.32021e-09	n.s.	NA
chr1:80605513:80605764	NDUFB4	5837	3767	64.54	4459	76.39	7901	12332	64.07	5837	2670	45.74	3371	57.75	4512	6875	65.63	0.0341793	1.56	0.04	1.43194	5837	4459	76.39	1.65757	5837	3371	57.75	1.13348	-0.524087	7.56509e-144	3.2782e-143	n.s.	NA
chr1:179931066:179931349	MRPL57	5837	1444	24.74	4116	70.52	1851	9144	20.24	5837	1115	19.1	3435	58.85	1389	6423	21.63	0.0914528	1.39	0.04	1.27294	5837	4116	70.52	1.3898	5837	3435	58.85	1.13292	-0.256879	1.32233e-38	2.60781e-38	n.s.	NA
chr2:4428156:4429348	GARS	5837	2456	42.08	3842	65.82	3699	8679	42.62	5837	2293	39.28	3648	62.5	3423	7750	44.17	0.0503751	1.55	0.04	1.28115	5837	3842	65.82	1.28631	5837	3648	62.5	1.27572	-0.0105944	0.828579	0.839117	n.s.	NA
chr2:28526081:28527722	BZW2	5837	945	16.19	4473	76.63	1109	12290	9.02	5837	632	10.83	3914	67.05	720	8847	8.14	-0.132616	-0.88	0.04	1.53739	5837	4473	76.63	1.6593	5837	3914	67.05	1.39807	-0.26123	1.60263e-37	3.10295e-37	n.s.	NA
chr2:32949691:32951465	TAX1BP1	5837	1253	21.47	3542	60.68	1518	6576	23.08	5837	1178	20.18	3247	55.63	1438	5764	24.95	0.107899	1.87	0.04	1.06993	5837	3542	60.68	1.08246	5837	3247	55.63	1.05627	-0.0261939	0.0272689	0.0293913	n.s.	NA
chr2:46854414:46858982	2023-09-07	5837	555	9.51	4562	78.16	611	12716	4.8	5837	819	14.03	5004	85.73	994	18564	5.35	0.130704	0.55	0.04	2.01096	5837	4562	78.16	1.71085	5837	5004	85.73	2.28456	0.573707	2.15028e-192	1.1136e-191	n.s.	NA
chr2:126716692:126717811	UQCRB	5837	3716	63.66	4499	77.08	7376	12460	59.2	5837	2869	49.15	3764	64.49	4544	7502	60.57	0.0324641	1.37	0.04	1.48926	5837	4499	77.08	1.66865	5837	3764	64.49	1.27484	-0.393811	1.33307e-92	4.02448e-92	n.s.	NA
chr2:126871304:126872570	SDC2	5837	167	2.86	2165	37.09	178	4130	4.31	5837	954	16.34	4896	83.88	1180	24251	4.87	0.144649	0.56	0.04	1.90069	5837	2165	37.09	0.682617	5837	4896	83.88	2.43932	1.7567	0	0	n.s.	NA
chr2:135418942:135421533	EIF3H	5837	3801	65.12	4741	81.22	7219	12274	58.82	5837	3251	55.7	4226	72.4	5749	9527	60.34	0.0362003	1.52	0.04	1.64528	5837	4741	81.22	1.74453	5837	4226	72.4	1.53393	-0.210594	1.05452e-23	1.71797e-23	n.s.	NA
chr3:2741456:2742087	SPTBN1	5837	701	12.01	4766	81.65	821	17247	4.76	5837	395	6.77	4117	70.53	436	10320	4.22	-0.142019	-0.54	0.04	1.80826	5837	4766	81.65	2.01458	5837	4117	70.53	1.56942	-0.44516	9.63301e-85	2.73939e-84	n.s.	NA
chr5:11768148:11769363	C5H11orf58	5837	2074	35.53	4885	83.69	2812	15000	18.75	5837	1475	25.27	4284	73.39	1851	10547	17.55	-0.0904335	-1.2	0.04	1.78617	5837	4885	83.69	1.93356	5837	4284	73.39	1.61811	-0.31546	1.56207e-53	3.49136e-53	n.s.	NA
chr5:46259795:46263854	GLRX5	5837	1217	20.85	3674	62.94	1467	8029	18.27	5837	874	14.97	3217	55.11	999	5862	17.04	-0.0951572	-1.23	0.04	1.12535	5837	3674	62.94	1.18926	5837	3217	55.11	1.05236	-0.136904	5.4785e-13	7.63633e-13	n.s.	NA
chr6:11282446:11283350	HNRNPH3	5837	762	13.05	5038	86.31	873	22932	3.81	5837	519	8.89	4791	82.08	571	16806	3.4	-0.128533	-0.41	0.04	2.24251	5837	5038	86.31	2.32861	5837	4791	82.08	2.15197	-0.176638	5.97323e-15	8.62799e-15	n.s.	NA
chr7:28381927:28383282	DBI	5837	4426	75.83	5136	87.99	12569	22736	55.28	5837	3782	64.79	4736	81.14	9606	17042	56.37	0.0276742	1.09	0.04	2.25639	5837	5136	87.99	2.39326	5837	4736	81.14	2.10796	-0.285301	3.47718e-38	6.77359e-38	n.s.	NA
chr8:29041949:29042111	GADD45A	5837	2032	34.81	3867	66.25	3420	12322	27.76	5837	918	15.73	2448	41.94	1066	4062	26.24	-0.078337	-1.52	0.04	1.24134	5837	3867	66.25	1.52752	5837	2448	41.94	0.789259	-0.738262	1.43828e-222	8.25391e-222	n.s.	NA
chr9:4582971:4583813	TRA2B	5837	1222	20.94	3471	59.47	1498	6476	23.13	5837	1108	18.98	3317	56.83	1354	6299	21.5	-0.100903	-1.63	0.04	1.09051	5837	3471	59.47	1.06486	5837	3317	56.83	1.11735	0.0524825	0.0127524	0.0140298	n.s.	NA
chr10:3835493:3839035	ETFA	5837	3050	52.25	4151	71.12	4865	8620	56.44	5837	1689	28.94	2630	45.06	2251	4119	54.65	-0.0456741	-1.79	0.04	1.14322	5837	4151	71.12	1.36726	5837	2630	45.06	0.789609	-0.577651	4.62902e-206	2.47789e-205	n.s.	NA
chr11:19076150:19076524	PSMD7	5837	1046	17.92	4835	82.83	1283	16983	7.55	5837	670	11.48	4292	73.53	752	10830	6.94	-0.106785	-0.61	0.04	1.84379	5837	4835	82.83	2.01495	5837	4292	73.53	1.65099	-0.363959	2.64197e-74	6.98314e-74	n.s.	NA
chr12:9463741:9464286	UQCRC1	5837	3021	51.76	4341	74.37	5079	10057	50.5	5837	2123	36.37	3456	59.21	2979	6112	48.74	-0.0501659	-1.76	0.04	1.33266	5837	4341	74.37	1.50722	5837	3456	59.21	1.1134	-0.39382	1.59055e-88	4.62639e-88	n.s.	NA
chr13:17896226:17896943	NDFIP1	5837	3478	59.59	4957	84.92	7210	17000	42.41	5837	2905	49.77	4446	76.17	6014	13788	43.62	0.0396631	1.21	0.04	1.96673	5837	4957	84.92	2.07605	5837	4446	76.17	1.84486	-0.231187	4.9023e-19	7.63513e-19	n.s.	NA
chr16:2527825:2528114	GNB2L1	5837	2360	40.43	5818	99.67	3847	117066	3.29	5837	1865	31.95	5739	98.32	3147	90406	3.48	0.0625211	0.19	0.04	4.6708	5837	5818	99.67	4.82547	5837	5739	98.32	4.51401	-0.311455	8.15433e-98	2.59715e-97	n.s.	NA
chr18:10676370:10679233	SUMO2	5837	752	12.88	4214	72.19	835	10555	7.91	5837	691	11.84	4027	68.99	758	8586	8.83	0.141766	0.92	0.04	1.45434	5837	4214	72.19	1.48582	5837	4027	68.99	1.4214	-0.0644215	0.00109917	0.00125704	n.s.	NA
chr19:9951345:9951594	TXNDC17	5837	2269	38.87	3951	67.69	3673	9638	38.11	5837	1488	25.49	3094	53.01	2022	5598	36.12	-0.0753408	-1.99	0.04	1.19917	5837	3951	67.69	1.35939	5837	3094	53.01	0.994572	-0.364815	2.95619e-75	7.84623e-75	n.s.	NA
chr20:466690:468384	DLGAP4	5837	592	10.14	4275	73.24	690	14420	4.79	5837	249	4.27	3415	58.51	260	6143	4.23	-0.146752	-0.56	0.04	1.45711	5837	4275	73.24	1.72502	5837	3415	58.51	1.12172	-0.603301	2.31197e-140	9.75312e-140	n.s.	NA
chr20:5035337:5036233	RPN2	5837	486	8.33	3094	53.01	509	5522	9.22	5837	724	12.4	3790	64.93	834	8122	10.27	0.141092	1.05	0.04	1.13641	5837	3094	53.01	0.914388	5837	3790	64.93	1.31765	0.403263	8.08457e-100	2.65457e-99	n.s.	NA
chr20:10754696:10754977	DDX27	5837	730	12.51	3287	56.31	843	6537	12.9	5837	583	9.99	3004	51.46	653	5575	11.71	-0.129121	-1.19	0.04	1.0097	5837	3287	56.31	1.02914	5837	3004	51.46	0.988427	-0.0407131	0.0153838	0.0168666	n.s.	NA
chr22:4032093:4032192	COX5B	5837	2696	46.19	5274	90.35	4599	23831	19.3	5837	1790	30.67	4540	77.78	2598	14107	18.42	-0.0639365	-0.88	0.04	2.21324	5837	5274	90.35	2.48846	5837	4540	77.78	1.89353	-0.594932	1.32676e-175	6.45148e-175	n.s.	NA
chr23:3396935:3397296	STMN1	5837	2019	34.59	5310	90.97	3534	34568	10.22	5837	862	14.77	4152	71.13	1098	11576	9.49	-0.097058	-0.73	0.04	2.30727	5837	5310	90.97	2.81878	5837	4152	71.13	1.6531	-1.16568	0	0	n.s.	NA
chr24:5506837:5507340	ARCN1	5837	1476	25.29	3716	63.66	1980	7601	26.05	5837	1822	31.21	4052	69.42	2395	8672	27.62	0.0813951	1.57	0.04	1.31724	5837	3716	63.66	1.18696	5837	4052	69.42	1.43672	0.249756	5.2644e-41	1.07481e-40	n.s.	NA
chr25:3346918:3346990	ILF2	5837	1595	27.33	4016	68.8	2081	8761	23.75	5837	911	15.61	2950	50.54	1059	4802	22.05	-0.102662	-1.7	0.04	1.15878	5837	4016	68.8	1.3426	5837	2950	50.54	0.908545	-0.434053	1.17314e-114	4.39581e-114	n.s.	NA
chr27:2276261:2277920	DAD1	5837	2979	51.04	4632	79.36	5221	12873	40.56	5837	2742	46.98	4438	76.03	5278	12590	41.92	0.0464544	1.36	0.04	1.75599	5837	4632	79.36	1.73855	5837	4438	76.03	1.77419	0.0356458	0.000288801	0.000334484	n.s.	NA
chr33:6897064:6897156	ATP5B	5837	4610	78.98	5629	96.44	17507	46234	37.87	5837	3599	61.66	5295	90.71	9937	26915	36.92	-0.0356981	-0.95	0.04	3.11006	5837	5629	96.44	3.42878	5837	5295	90.71	2.77123	-0.657548	8.22238e-299	6.54707e-298	n.s.	NA
chrKZ626839.1:925441:931011	MYLPF	5837	3030	51.91	3518	60.27	26275	48603	54.06	5837	1184	20.28	1803	30.89	1825	3434	53.15	-0.0240433	-0.91	0.04	1.65883	5837	3518	60.27	2.20691	5837	1803	30.89	0.589414	-1.61749	0	0	n.s.	NA
chr1:13116695:13117331	DNAJC2	5837	1235	21.16	3840	65.79	1464	9940	14.73	5837	867	14.85	3183	54.53	991	6300	15.73	0.0889188	1	0.05	1.2176	5837	3840	65.79	1.34144	5837	3183	54.53	1.06819	-0.273249	6.62226e-42	1.36077e-41	n.s.	NA
chr1:54711567:54711666	HSP90B1	5837	724	12.4	4925	84.38	854	24143	3.54	5837	572	9.8	4159	71.25	673	16759	4.02	0.144995	0.48	0.05	2.10001	5837	4925	84.38	2.30345	5837	4159	71.25	1.85911	-0.444345	7.69846e-59	1.83667e-58	n.s.	NA
chr1:186783330:186785496	CWC15	5837	670	11.48	3756	64.35	732	7312	10.01	5837	527	9.03	3413	58.47	551	6028	9.14	-0.118757	-0.87	0.05	1.14037	5837	3756	64.35	1.17378	5837	3413	58.47	1.10361	-0.0701777	0.000123097	0.000144674	n.s.	NA
chr4:46403811:46404605	HNRNPDL	5837	651	11.15	3909	66.97	764	9130	8.37	5837	485	8.31	3519	60.29	535	7101	7.53	-0.135503	-0.84	0.05	1.26571	5837	3909	66.97	1.31612	5837	3519	60.29	1.2097	-0.10642	1.01634e-07	1.32395e-07	n.s.	NA
chr5:11766265:11768037	C5H11orf58	5837	1339	22.94	4885	83.69	1609	15000	10.73	5837	924	15.83	4284	73.39	1045	10547	9.91	-0.104552	-0.82	0.05	1.78617	5837	4885	83.69	1.93356	5837	4284	73.39	1.61811	-0.31546	1.56207e-53	3.49136e-53	n.s.	NA
chr6:24042297:24042380	MRPL43	5837	4119	70.57	4851	83.11	8737	14017	62.33	5837	3642	62.4	4316	73.94	7233	11339	63.79	0.0328821	1.46	0.05	1.79334	5837	4851	83.11	1.88667	5837	4316	73.94	1.68844	-0.198227	6.36275e-17	9.53664e-17	n.s.	NA
chr6:35287588:35289247	GLRX3	5837	1134	19.43	3711	63.58	1380	7252	19.03	5837	717	12.28	2894	49.58	809	4607	17.56	-0.109966	-1.47	0.05	1.03334	5837	3711	63.58	1.15937	5837	2894	49.58	0.871725	-0.287649	7.8442e-56	1.80388e-55	n.s.	NA
chr7:16648693:16648763	ATP5G3	5837	2446	41.91	5677	97.26	4623	67631	6.84	5837	1848	31.66	5616	96.21	3057	47163	6.48	-0.0678154	-0.36	0.05	3.70505	5837	5677	97.26	3.84415	5837	5616	96.21	3.56443	-0.279726	1.19644e-82	3.32809e-82	n.s.	NA
chr9:15278697:15279258	RPL35A	5837	5740	98.34	5837	100	100177	165906	60.38	5837	5343	91.54	5804	99.43	93885	152755	61.46	0.0251639	1.08	0.05	5.36151	5837	5837	100	5.38735	5837	5804	99.43	5.33553	-0.0518255	0.0312079	0.0335235	n.s.	NA
chr9:16050392:16050468	PSMD2	5837	1469	25.17	4456	76.34	1899	11939	15.91	5837	863	14.78	3614	61.92	1046	7047	14.84	-0.0943043	-1.07	0.05	1.45225	5837	4456	76.34	1.64343	5837	3614	61.92	1.21653	-0.426904	8.66055e-99	2.80039e-98	n.s.	NA
chr9:22295689:22297612	KPNA4	5837	873	14.96	3666	62.81	1018	6953	14.64	5837	1001	17.15	3819	65.43	1229	7856	15.64	0.0894149	1	0.05	1.23803	5837	3666	62.81	1.13811	5837	3819	65.43	1.33394	0.195824	1.67347e-24	2.75453e-24	n.s.	NA
chr10:4098250:4098772	PSMA4	5837	2553	43.74	4932	84.5	3900	17407	22.4	5837	1839	31.51	4224	72.37	2433	10392	23.41	0.0609638	1.01	0.05	1.84488	5837	4932	84.5	2.06414	5837	4224	72.37	1.58888	-0.475262	4.69276e-125	1.83392e-124	n.s.	NA
chr11:16628889:16629039	HSBP1	5837	3655	62.62	4675	80.09	6746	12328	54.72	5837	3104	53.18	4191	71.8	5325	9508	56.01	0.0330197	1.29	0.05	1.62572	5837	4675	80.09	1.71771	5837	4191	71.8	1.5231	-0.194615	1.08287e-19	1.69899e-19	n.s.	NA
chr15:4974958:4977116	NCOR2	5837	1063	18.21	3970	68.01	1331	9204	14.46	5837	1204	20.63	4350	74.52	1519	11151	13.62	-0.080597	-0.84	0.05	1.54039	5837	3970	68.01	1.34996	5837	4350	74.52	1.71418	0.364217	6.33851e-65	1.58962e-64	n.s.	NA
chr17:913991:914167	EDF1	5837	712	12.2	4559	78.11	792	12754	6.21	5837	538	9.22	3912	67.02	583	8535	6.83	0.119013	0.62	0.05	1.56427	5837	4559	78.11	1.70513	5837	3912	67.02	1.40012	-0.30501	1.40079e-51	3.04541e-51	n.s.	NA
chr20:471005:471789	DLGAP4	5837	2556	43.79	4275	73.24	4597	14420	31.88	5837	1626	27.86	3415	58.51	2049	6143	33.36	0.0635197	1.48	0.05	1.45711	5837	4275	73.24	1.72502	5837	3415	58.51	1.12172	-0.603301	2.31197e-140	9.75312e-140	n.s.	NA
chr25:170856:171098	CTSK	5837	1081	18.52	1849	31.68	1759	3769	46.67	5837	2461	42.16	3551	60.84	5618	12392	45.34	-0.0408236	-1.33	0.05	1.23951	5837	1849	31.68	0.653083	5837	3551	60.84	1.54487	0.891783	1.51405e-279	1.09596e-278	n.s.	NA
chr25:385413:385622	PSMB4	5837	967	16.57	5188	88.88	1156	22706	5.09	5837	661	11.32	4931	84.48	766	16650	4.6	-0.121015	-0.49	0.05	2.28721	5837	5188	88.88	2.40072	5837	4931	84.48	2.16778	-0.232934	4.01863e-34	7.46316e-34	n.s.	NA
chr25:480414:480490	PFDN2	5837	2334	39.99	4854	83.16	3595	14874	24.17	5837	1763	30.2	4493	76.97	2616	11313	23.12	-0.0614753	-1.05	0.05	1.83089	5837	4854	83.16	1.92623	5837	4493	76.97	1.72789	-0.198344	1.03932e-22	1.67607e-22	n.s.	NA
chr25:3345498:3345582	SNAPIN	5837	2396	41.05	3997	68.48	3547	8605	41.22	5837	1438	24.64	2847	48.78	1837	4675	39.29	-0.0675048	-1.93	0.05	1.13898	5837	3997	68.48	1.32204	5837	2847	48.78	0.88198	-0.440058	1.58051e-119	6.10174e-119	n.s.	NA
chr26:1271048:1271139	GSTM3	5837	2541	43.53	4738	81.17	4226	13640	30.98	5837	2154	36.9	4143	70.98	3988	13421	29.71	-0.0584614	-1.27	0.05	1.78744	5837	4738	81.17	1.83666	5837	4143	70.98	1.73115	-0.10551	0.0105715	0.0116506	n.s.	NA
chr28:1833992:1834802	ANP32B	5837	2952	50.57	4195	71.87	5622	13508	41.62	5837	2909	49.84	4382	75.07	5268	13074	40.29	-0.0457382	-1.33	0.05	1.72213	5837	4195	71.87	1.6274	5837	4382	75.07	1.81282	0.185427	8.88408e-18	1.36037e-17	n.s.	NA
chr1:38035209:38035651	NAP1L1	5837	1971	33.77	5253	89.99	2937	23544	12.47	5837	2249	38.53	5264	90.18	3322	25349	13.11	0.0669681	0.64	0.06	2.59075	5837	5253	89.99	2.46937	5837	5264	90.18	2.71188	0.242515	3.23549e-58	7.69033e-58	n.s.	NA
chr2:51149885:51149966	PSMA2	5837	2033	34.83	4637	79.44	3138	14959	20.98	5837	1099	18.83	3582	61.37	1387	6970	19.9	-0.0726884	-1.08	0.06	1.55964	5837	4637	79.44	1.83982	5837	3582	61.37	1.19693	-0.642888	2.04178e-229	1.23868e-228	n.s.	NA
chr2:128626731:128629439	ZNF706	5837	846	14.49	4894	83.84	1035	16102	6.43	5837	518	8.87	4324	74.08	586	10014	5.85	-0.117258	-0.58	0.06	1.80337	5837	4894	83.84	1.98717	5837	4324	74.08	1.59534	-0.391835	1.04314e-83	2.92723e-83	n.s.	NA
chr4:12860352:12861212	ATRX	5837	895	15.33	4408	75.52	1011	12211	8.28	5837	899	15.4	4577	78.41	1033	13480	7.66	-0.0997578	-0.62	0.06	1.78166	5837	4408	75.52	1.64769	5837	4577	78.41	1.91068	0.262994	6.40714e-33	1.16278e-32	n.s.	NA
chr4:91044832:91045021	NOP56	5837	2401	41.13	4822	82.61	3949	19168	20.6	5837	2087	35.75	4454	76.31	3414	17271	19.77	-0.0565301	-0.83	0.06	2.08476	5837	4822	82.61	2.10848	5837	4454	76.31	2.05908	-0.0493974	0.573415	0.588189	n.s.	NA
chr5:5778693:5779111	EIF3M	5837	4233	72.52	5004	85.73	9814	16621	59.05	5837	3666	62.81	4606	78.91	7285	12569	57.96	-0.0264277	-1.09	0.06	1.94925	5837	5004	85.73	2.05793	5837	4606	78.91	1.83117	-0.22676	2.18529e-27	3.73198e-27	n.s.	NA
chr5:55472402:55472533	PSMA3	5837	607	10.4	4547	77.9	681	14811	4.6	5837	325	5.57	3914	67.05	347	8522	4.07	-0.143441	-0.53	0.06	1.60655	5837	4547	77.9	1.79874	5837	3914	67.05	1.38329	-0.415446	6.49115e-99	2.12044e-98	n.s.	NA
chr6:15692944:15693589	VDAC2	5837	3092	52.97	5399	92.5	5795	28587	20.27	5837	2493	42.71	5199	89.07	4300	21954	19.59	-0.0468762	-0.68	0.06	2.63418	5837	5399	92.5	2.74014	5837	5199	89.07	2.52415	-0.215987	8.25853e-32	1.48188e-31	n.s.	NA
chr7:35553497:35554114	PRPF40A	5837	1213	20.78	3723	63.78	1408	7494	18.79	5837	822	14.08	2794	47.87	944	4641	20.34	0.108789	1.55	0.06	1.04311	5837	3723	63.78	1.1753	5837	2794	47.87	0.866976	-0.30832	1.48146e-62	3.64359e-62	n.s.	NA
chr8:5153072:5153811	PRRC2C	5837	1991	34.11	4675	80.09	2606	14234	18.31	5837	1727	29.59	4466	76.51	2123	12160	17.46	-0.0649456	-0.85	0.06	1.82507	5837	4675	80.09	1.83591	5837	4466	76.51	1.81372	-0.0221861	0.575632	0.589514	n.s.	NA
chr9:5347917:5349754	UBE2G2	5837	2020	34.61	3557	60.94	2847	6740	42.24	5837	1674	28.68	3294	56.43	2244	5571	40.28	-0.0669236	-1.96	0.06	1.07338	5837	3557	60.94	1.10838	5837	3294	56.43	1.0356	-0.0727806	0.000100322	0.000118562	n.s.	NA
chr9:17257855:17260740	FXR1	5837	595	10.19	3980	68.19	681	9016	7.55	5837	266	4.56	2319	39.73	283	3339	8.48	0.148963	0.93	0.06	1.11549	5837	3980	68.19	1.35958	5837	2319	39.73	0.696576	-0.663007	1.51142e-252	9.8242e-252	n.s.	NA
chr13:15873632:15874113	TGFBI	5837	297	5.09	2493	42.71	336	7701	4.36	5837	671	11.5	3539	60.63	849	21770	3.9	-0.129451	-0.46	0.06	1.4749	5837	2493	42.71	0.973159	5837	3539	60.63	1.82835	0.855193	2.6475e-159	1.21328e-158	n.s.	NA
chr14:4797458:4797533	ATP5J2	5837	3718	63.7	5159	88.38	8452	19980	42.3	5837	3307	56.66	4995	85.57	8382	19294	43.44	0.0374918	1.14	0.06	2.31092	5837	5159	88.38	2.29543	5837	4995	85.57	2.32692	0.0314915	1.01039e-06	1.27955e-06	n.s.	NA
chr15:1607760:1609571	RANBP1	5837	804	13.77	3113	53.33	955	7028	13.59	5837	791	13.55	3353	57.44	907	7345	12.35	-0.12814	-1.24	0.06	1.1117	5837	3113	53.33	1.01457	5837	3353	57.44	1.20188	0.187304	9.93921e-18	1.51829e-17	n.s.	NA
chr18:379338:379423	MYH1D	5837	710	12.16	3297	56.48	1359	59392	2.29	5837	71	1.22	1945	33.32	79	4119	1.92	-0.172119	-0.37	0.06	1.56281	5837	3297	56.48	2.10954	5837	1945	33.32	0.636036	-1.4735	1.14175e-249	7.20093e-249	n.s.	NA
chr20:11182551:11183895	VAPB	5837	890	15.25	3688	63.18	1001	7026	14.25	5837	840	14.39	3644	62.43	944	7154	13.2	-0.102918	-1.05	0.06	1.19775	5837	3688	63.18	1.15387	5837	3644	62.43	1.24215	0.0882768	1.21906e-05	1.47913e-05	n.s.	NA
chr21:3222151:3222538	ENO1	5837	629	10.78	5678	97.28	705	47768	1.48	5837	971	16.64	5455	93.46	1240	76372	1.62	0.0792267	0.14	0.06	3.69139	5837	5678	97.28	3.43845	5837	5455	93.46	3.95468	0.516238	2.65527e-214	1.45811e-213	n.s.	NA
chr27:5552166:5552253	COL1A1	5837	83	1.42	3506	60.07	90	40142	0.22	5837	734	12.57	5656	96.9	886	337067	0.26	0.0465426	0.04	0.06	4.30439	5837	3506	60.07	1.97622	5837	5656	96.9	5.74756	3.77134	0	0	n.s.	NA
chr28:1187660:1188314	DOHH	5837	1275	21.84	3644	62.43	1587	6985	22.72	5837	894	15.32	2968	50.85	1041	4876	21.35	-0.0858292	-1.37	0.06	1.02837	5837	3644	62.43	1.12561	5837	2968	50.85	0.908986	-0.216627	1.3913e-33	2.55406e-33	n.s.	NA
chr5:32481308:32482137	ACTC1	5837	687	11.77	5474	93.78	882	352649	0.25	5837	68	1.16	4911	84.14	69	25375	0.27	0.0229004	0.02	0.06	3.7194	5837	5474	93.78	4.87712	5837	4911	84.14	2.42896	-2.44816	0	0	n.s.	NA
chr7:4391171:4391421	FN1	5837	55	0.94	2357	40.38	59	7812	0.76	5837	631	10.81	5361	91.85	723	82169	0.88	0.0951572	0.12	0.06	2.97137	5837	2357	40.38	0.864967	5837	5361	91.85	3.89747	3.0325	0	0	n.s.	NA
chr7:6788186:6788871	COL6A2	5837	94	1.61	2061	35.31	112	5759	1.94	5837	678	11.62	4991	85.51	789	46988	1.68	-0.133583	-0.26	0.06	2.46168	5837	2061	35.31	0.745905	5837	4991	85.51	3.17019	2.42429	0	0	n.s.	NA
chr27:5552887:5553688	COL1A1	5837	611	10.47	3506	60.07	1000	40142	2.49	5837	2832	48.52	5656	96.9	8792	337067	2.61	0.0487718	0.12	0.06	4.30439	5837	3506	60.07	1.97622	5837	5656	96.9	5.74756	3.77134	0	0	n.s.	NA
chrZ:12920159:12920853	RPL37	5837	5428	92.99	5801	99.38	41201	97086	42.44	5837	4726	80.97	5759	98.66	46414	106952	43.4	0.0315356	0.96	0.07	4.66728	5837	5801	99.38	4.58163	5837	5759	98.66	4.75355	0.171926	1.43488e-60	3.502e-60	n.s.	NA
chrZ:44911356:44914038	HINT2	5837	1294	22.17	4558	78.09	1653	12864	12.85	5837	920	15.76	3756	64.35	1147	8397	13.66	0.0819991	0.81	0.07	1.54174	5837	4558	78.09	1.7136	5837	3756	64.35	1.33319	-0.380407	7.69256e-76	2.05028e-75	n.s.	NA
chr2:19796812:19796905	VIM	5837	3357	57.51	5807	99.49	9030	189931	4.75	5837	3034	51.98	5815	99.62	7965	174445	4.57	-0.0458846	-0.18	0.07	5.33026	5837	5807	99.49	5.21578	5837	5815	99.62	5.44458	0.228804	5.17519e-20	8.13974e-20	n.s.	NA
chr3:15650710:15658682	DSTN	5837	650	11.14	5145	88.14	739	27562	2.68	5837	974	16.69	5579	95.58	1161	40142	2.89	0.0800644	0.21	0.07	2.95163	5837	5145	88.14	2.52481	5837	5579	95.58	3.34526	0.820447	0	0	n.s.	NA
chr5:535051:535140	NDUFS8	5837	959	16.43	4418	75.69	1150	11029	10.43	5837	745	12.76	3602	61.71	856	7446	11.5	0.129103	1.07	0.07	1.42197	5837	4418	75.69	1.57495	5837	3602	61.71	1.23433	-0.340618	6.84673e-64	1.70366e-63	n.s.	NA
chr5:17262461:17262643	TIMM10	5837	3192	54.69	3600	61.68	5358	6540	81.93	5837	2808	48.11	3232	55.37	4733	5872	80.6	-0.0233249	-1.33	0.07	1.09164	5837	3600	61.68	1.11981	5837	3232	55.37	1.06026	-0.0595472	0.00350763	0.00393374	n.s.	NA
chr6:20064145:20064969	ACTA2	5837	199	3.41	604	10.35	300	1170	25.64	5837	2331	39.93	3683	63.1	5994	24709	24.26	-0.0767394	-1.38	0.07	1.7214	5837	604	10.35	0.185905	5837	3683	63.1	1.97321	1.78731	0	0	n.s.	NA
chr7:11394347:11396961	NDUFB3	5837	2529	43.33	4465	76.49	4167	10958	38.03	5837	1476	25.29	3193	54.7	2031	5553	36.57	-0.0550023	-1.46	0.07	1.3454	5837	4465	76.49	1.58525	5837	3193	54.7	1.00999	-0.575259	7.24415e-193	3.7824e-192	n.s.	NA
chr10:5552608:5553258	ANXA2	5837	443	7.59	4605	78.89	496	30489	1.63	5837	619	10.6	5486	93.99	691	47088	1.47	-0.0905518	-0.16	0.07	2.97249	5837	4605	78.89	2.3559	5837	5486	93.99	3.49006	1.13417	0	0	n.s.	NA
chr11:9855440:9855658	PDCD5	5837	748	12.81	3829	65.6	836	8059	10.37	5837	607	10.4	3308	56.67	673	5953	11.31	0.114599	0.94	0.07	1.15585	5837	3829	65.6	1.23312	5837	3308	56.67	1.06642	-0.166697	6.18152e-19	9.60397e-19	n.s.	NA
chr12:1181339:1181642	SPCS1	5837	2379	40.76	3841	65.8	3406	7751	43.94	5837	2334	39.99	3729	63.89	3394	7488	45.33	0.0439466	1.39	0.07	1.24447	5837	3841	65.8	1.22121	5837	3729	63.89	1.26842	0.0472023	0.00223127	0.00252454	n.s.	NA
chr12:9462092:9463097	UQCRC1	5837	961	16.46	4341	74.37	1146	10057	11.4	5837	577	9.89	3456	59.21	642	6112	10.5	-0.108706	-0.9	0.07	1.33266	5837	4341	74.37	1.50722	5837	3456	59.21	1.1134	-0.39382	1.59055e-88	4.62639e-88	n.s.	NA
chr13:2156170:2169864	PFDN1	5837	2278	39.03	3613	61.9	3223	6787	47.49	5837	2493	42.71	3800	65.1	3952	8065	49	0.0442408	1.51	0.07	1.2302	5837	3613	61.9	1.1328	5837	3800	65.1	1.3228	0.189996	2.26904e-26	3.79364e-26	n.s.	NA
chr13:15006006:15006259	HNRNPAB	5837	727	12.46	5008	85.8	816	17102	4.77	5837	586	10.04	4597	78.76	663	12606	5.26	0.117591	0.49	0.07	1.98222	5837	5008	85.8	2.09089	5837	4597	78.76	1.86384	-0.227049	1.17092e-28	2.03236e-28	n.s.	NA
chr14:12744759:12745501	NUDT16L1	5837	1029	17.63	5438	93.16	1278	36471	3.5	5837	761	13.04	5201	89.1	909	23994	3.79	0.0901007	0.29	0.07	2.80862	5837	5438	93.16	2.99963	5837	5201	89.1	2.6089	-0.390736	6.38283e-102	2.11764e-101	n.s.	NA
chr18:9767028:9767110	TIMP2	5837	309	5.29	3945	67.59	328	18635	1.76	5837	650	11.14	5282	90.49	723	37031	1.95	0.0960467	0.19	0.07	2.46063	5837	3945	67.59	1.73435	5837	5282	90.49	3.00307	1.26873	0	0	n.s.	NA
chr18:10624770:10625097	ATP5PD	5837	4937	84.58	5364	91.9	18572	29925	62.06	5837	3793	64.98	4650	79.66	7904	12953	61.02	-0.0239916	-1.04	0.07	2.34175	5837	5364	91.9	2.74674	5837	4650	79.66	1.87458	-0.872157	0	0	n.s.	NA
chr20:1437280:1438546	DYNLRB1	5837	819	14.03	3604	61.74	916	6901	13.27	5837	625	10.71	3238	55.47	695	5651	12.3	-0.101559	-0.97	0.07	1.0734	5837	3604	61.74	1.10866	5837	3238	55.47	1.03415	-0.0745096	4.02795e-05	4.83202e-05	n.s.	NA
chr26:1190096:1190214	PPIL1	5837	3441	58.95	4142	70.96	6662	10423	63.92	5837	3391	58.09	4025	68.96	6488	9986	64.97	0.0231471	1.05	0.07	1.48427	5837	4142	70.96	1.46014	5837	4025	68.96	1.5091	0.0489673	0.00279401	0.00313894	n.s.	NA
chr28:1560319:1560402	EEF2	5837	3186	54.58	5709	97.81	6318	44273	14.27	5837	2667	45.69	5614	96.18	5257	38409	13.69	-0.0558657	-0.58	0.07	3.40692	5837	5709	97.81	3.43512	5837	5614	96.18	3.37824	-0.0568774	0.106322	0.111576	n.s.	NA
chr1:47709051:47709377	ARL1	5837	1351	23.15	3560	60.99	1708	6922	24.67	5837	1180	20.22	3288	56.33	1504	5767	26.08	0.0771444	1.41	0.08	1.06499	5837	3560	60.99	1.09559	5837	3288	56.33	1.03186	-0.0637355	0.000897692	0.00103032	n.s.	NA
chr1:51805729:51806236	MYH9	5837	527	9.03	3290	56.36	661	11141	5.93	5837	994	17.03	4674	80.08	1242	22568	5.5	-0.0924156	-0.43	0.08	1.85535	5837	3290	56.36	1.25989	5837	4674	80.08	2.27449	1.01459	0	0	n.s.	NA
chr1:173394436:173396922	POSTN	5837	128	2.19	1150	19.7	162	3797	4.27	5837	1266	21.69	4476	76.68	2686	56924	4.72	0.118212	0.45	0.08	2.32005	5837	1150	19.7	0.40944	5837	4476	76.68	2.81094	2.4015	0	0	n.s.	NA
chr2:98653570:98655152	NDUFV2	5837	673	11.53	3830	65.62	767	8537	8.98	5837	302	5.17	2645	45.31	330	4019	8.21	-0.115839	-0.77	0.08	1.06251	5837	3830	65.62	1.26347	5837	2645	45.31	0.771528	-0.491938	2.53336e-143	1.09037e-142	n.s.	NA
chr5:9020953:9021085	EIF4G2	5837	881	15.09	5550	95.08	1001	32354	3.09	5837	796	13.64	5489	94.04	880	30763	2.86	-0.0835	-0.23	0.08	3.0165	5837	5550	95.08	2.98477	5837	5489	94.04	3.04859	0.0638202	1.36894e-09	1.83197e-09	n.s.	NA
chr9:15340300:15344760	PSMD1	5837	1650	28.27	4436	76	2138	11746	18.2	5837	1076	18.43	3665	62.79	1276	7464	17.1	-0.0851166	-1.1	0.08	1.4543	5837	4436	76	1.62453	5837	3665	62.79	1.24826	-0.376273	1.90965e-79	5.24331e-79	n.s.	NA
chr10:5555204:5556088	ANXA2	5837	3246	55.61	4605	78.89	9460	30489	31.03	5837	4080	69.9	5486	93.99	14991	47088	31.84	0.0360303	0.81	0.08	2.97249	5837	4605	78.89	2.3559	5837	5486	93.99	3.49006	1.13417	0	0	n.s.	NA
chr13:15009069:15009158	HNRNPAB	5837	783	13.41	5008	85.8	899	17102	5.26	5837	551	9.44	4597	78.76	609	12606	4.83	-0.102667	-0.43	0.08	1.98222	5837	5008	85.8	2.09089	5837	4597	78.76	1.86384	-0.227049	1.17092e-28	2.03236e-28	n.s.	NA
chr15:1610834:1611829	RANBP1	5837	640	10.96	3113	53.33	739	7028	10.52	5837	636	10.9	3353	57.44	702	7345	9.56	-0.125531	-0.96	0.08	1.1117	5837	3113	53.33	1.01457	5837	3353	57.44	1.20188	0.187304	9.93921e-18	1.51829e-17	n.s.	NA
chr18:1734019:1734494	MYH10	5837	265	4.54	3567	61.11	287	7874	3.64	5837	637	10.91	4845	83	737	22629	3.26	-0.123271	-0.38	0.08	1.86932	5837	3567	61.11	1.1831	5837	4845	83	2.37452	1.19142	0	0	n.s.	NA
chr18:9767220:9767321	TIMP2	5837	423	7.25	3945	67.59	462	18635	2.48	5837	712	12.2	5282	90.49	814	37031	2.2	-0.121015	-0.28	0.08	2.46063	5837	3945	67.59	1.73435	5837	5282	90.49	3.00307	1.26873	0	0	n.s.	NA
chr23:2681626:2682523	SRRM1	5837	791	13.55	3463	59.33	886	6749	13.13	5837	663	11.36	3078	52.73	728	5098	14.28	0.112883	1.15	0.08	1.0294	5837	3463	59.33	1.07627	5837	3078	52.73	0.976675	-0.0995964	2.48878e-08	3.26876e-08	n.s.	NA
chr26:779873:780962	CSRP1	5837	1266	21.69	3350	57.39	2058	12827	16.04	5837	1919	32.88	3982	68.22	3597	23732	15.16	-0.0764981	-0.88	0.08	1.80988	5837	3350	57.39	1.45822	5837	3982	68.22	2.10572	0.647498	8.98143e-104	3.09253e-103	n.s.	NA
chr26:781057:781298	CSRP1	5837	2175	37.26	3350	57.39	4937	12827	38.49	5837	2870	49.17	3982	68.22	8864	23732	37.35	-0.0422608	-1.14	0.08	1.80988	5837	3350	57.39	1.45822	5837	3982	68.22	2.10572	0.647498	8.98143e-104	3.09253e-103	n.s.	NA
chr26:2266784:2268901	NUCKS1	5837	2573	44.08	4864	83.33	4002	20999	19.06	5837	1951	33.42	4718	80.83	2674	14570	18.35	-0.051988	-0.71	0.08	2.0875	5837	4864	83.33	2.17357	5837	4718	80.83	1.99878	-0.174794	1.10996e-16	1.65198e-16	n.s.	NA
chr27:6117476:6117810	ATP5MC1	5837	1757	30.1	5210	89.26	2466	26347	9.36	5837	1110	19.02	4665	79.92	1426	14286	9.98	0.0838541	0.62	0.08	2.26067	5837	5210	89.26	2.54785	5837	4665	79.92	1.93994	-0.607904	6.09579e-224	3.5624e-223	n.s.	NA
chr28:3267643:3268385	NDUFS7	5837	703	12.04	4167	71.39	793	9783	8.11	5837	370	6.34	3174	54.38	404	5532	7.3	-0.13434	-0.81	0.08	1.24304	5837	4167	71.39	1.42455	5837	3174	54.38	1.00475	-0.419795	9.99135e-107	3.51629e-106	n.s.	NA
chr33:6509097:6509380	TMEM223	5837	1335	22.87	3698	63.35	1668	7005	23.81	5837	1217	20.85	3238	55.47	1553	6128	25.34	0.0863336	1.53	0.08	1.10475	5837	3698	63.35	1.1506	5837	3238	55.47	1.05237	-0.0982268	5.69687e-07	7.28696e-07	n.s.	NA
chrZ:2156950:2157968	ATP5A1Z	5837	1317	22.56	5207	89.21	1672	20686	8.08	5837	860	14.73	4622	79.18	1015	13515	7.51	-0.0935332	-0.57	0.09	2.13496	5837	5207	89.21	2.34449	5837	4622	79.18	1.89892	-0.445568	1.08465e-104	3.77553e-104	n.s.	NA
chr1:35632086:35632608	CCT2	5837	2956	50.64	4665	79.92	5168	19279	26.81	5837	2085	35.72	4094	70.14	3148	12181	25.84	-0.0512191	-0.97	0.09	1.88592	5837	4665	79.92	2.06098	5837	4094	70.14	1.68643	-0.374552	2.27627e-60	5.53429e-60	n.s.	NA
chr1:79901037:79902042	WDR3	5837	1329	22.77	3213	55.05	1821	6644	27.41	5837	1299	22.25	3017	51.69	1785	6236	28.62	0.0601728	1.21	0.09	1.03451	5837	3213	55.05	1.01143	5837	3017	51.69	1.05909	0.0476524	0.185693	0.193913	n.s.	NA
chr2:19798486:19798628	VIM	5837	862	14.77	5807	99.49	1023	189931	0.54	5837	742	12.71	5815	99.62	868	174445	0.5	-0.0379679	-0.04	0.09	5.33026	5837	5807	99.49	5.21578	5837	5815	99.62	5.44458	0.228804	5.17519e-20	8.13974e-20	n.s.	NA
chr2:44296003:44296211	RPSAP58	5837	5706	97.76	5823	99.76	59550	119467	49.85	5837	5315	91.06	5729	98.15	44072	89388	49.3	-0.0156894	-0.55	0.09	4.65179	5837	5823	99.76	4.83218	5837	5729	98.15	4.46844	-0.363741	5.05617e-111	1.8835e-110	n.s.	NA
chr4:37711009:37711098	RPL34	5837	5737	98.29	5823	99.76	78614	129316	60.79	5837	5316	91.07	5780	99.02	69521	112855	61.6	0.0187893	0.81	0.09	4.92748	5837	5823	99.76	5.02077	5837	5780	99.02	4.83348	-0.187291	1.36206e-17	2.07567e-17	n.s.	NA
chr5:36375066:36376931	PSMA6	5837	1620	27.75	4774	81.79	2083	15784	13.2	5837	981	16.81	4067	69.68	1135	9095	12.48	-0.0750704	-0.72	0.09	1.70792	5837	4774	81.79	1.91829	5837	4067	69.68	1.46097	-0.45732	3.98456e-120	1.54766e-119	n.s.	NA
chr5:44062815:44065329	CALM1	5837	738	12.64	5532	94.77	823	36772	2.24	5837	771	13.21	5600	95.94	876	42677	2.05	-0.0871846	-0.19	0.09	3.25524	5837	5532	94.77	3.05578	5837	5600	95.94	3.45227	0.396485	4.42553e-148	1.94418e-147	n.s.	NA
chr5:58241041:58243658	C5H14orf166	5837	1296	22.2	4541	77.8	1575	11953	13.18	5837	807	13.83	3794	65	938	7519	12.48	-0.073037	-0.7	0.09	1.49276	5837	4541	77.8	1.66468	5837	3794	65	1.287	-0.377683	2.80176e-85	8.00322e-85	n.s.	NA
chr7:6789598:6790141	COL6A2	5837	101	1.73	2061	35.31	111	5759	1.93	5837	682	11.68	4991	85.51	810	46988	1.72	-0.107294	-0.21	0.09	2.46168	5837	2061	35.31	0.745905	5837	4991	85.51	3.17019	2.42429	0	0	n.s.	NA
chr10:20562920:20563003	HYPK	5837	3197	54.77	4644	79.56	5383	12558	42.87	5837	2617	44.83	4165	71.36	4228	9586	44.11	0.0402126	1.24	0.09	1.63653	5837	4644	79.56	1.7327	5837	4165	71.36	1.5293	-0.2034	8.3208e-23	1.34869e-22	n.s.	NA
chr12:7642346:7643741	SELENOK	5837	2576	44.13	3590	61.5	3898	6882	56.64	5837	2161	37.02	3167	54.26	3082	5607	54.97	-0.0424166	-1.67	0.09	1.05943	5837	3590	61.5	1.10265	5837	3167	54.26	1.01043	-0.0922195	1.77725e-06	2.22418e-06	n.s.	NA
chr14:7278298:7278831	NDUFAB1	5837	4224	72.37	4894	83.84	9744	15835	61.53	5837	3241	55.53	4164	71.34	5758	9519	60.49	-0.0241967	-1.04	0.09	1.76518	5837	4894	83.84	1.98069	5837	4164	71.34	1.51188	-0.468811	7.69255e-133	3.16139e-132	n.s.	NA
chr26:812004:812279	TNNT2	5837	2921	50.04	3538	60.61	20143	42737	47.13	5837	773	13.24	1361	23.32	1135	2459	46.16	-0.0293727	-0.97	0.09	1.71773	5837	3538	60.61	2.21345	5837	1361	23.32	0.429072	-1.78438	0	0	n.s.	NA
chr28:1436244:1437010	MICOS13	5837	2839	48.64	4510	77.27	5281	12796	41.27	5837	1890	32.38	3621	62.04	2844	7130	39.89	-0.047886	-1.38	0.09	1.49153	5837	4510	77.27	1.70885	5837	3621	62.04	1.22086	-0.487983	1.36331e-132	5.56687e-132	n.s.	NA
chr28:2917067:2917330	PTBP1	5837	1049	17.97	2602	44.58	1367	5444	25.11	5837	2044	35.02	4513	77.32	2851	11926	23.91	-0.0678774	-1.2	0.09	1.44728	5837	2602	44.58	0.837824	5837	4513	77.32	1.79866	0.960838	0	0	n.s.	NA
chr33:7729129:7729266	HNRNPA1	5837	4741	81.22	5600	95.94	14908	38689	38.53	5837	4299	73.65	5544	94.98	13698	36350	37.68	-0.0313602	-0.85	0.09	3.21497	5837	5600	95.94	3.18569	5837	5544	94.98	3.24455	0.0588631	2.87645e-08	3.77017e-08	n.s.	NA
chr7:622642:623723	COL3A1	5837	153	2.62	1550	26.55	177	5242	3.38	5837	1043	17.87	4978	85.28	1244	40209	3.09	-0.09883	-0.29	0.09	2.45619	5837	1550	26.55	0.64308	5837	4978	85.28	3.02074	2.37766	0	0	n.s.	NA
chrZ:2158114:2158325	ATP5A1Z	5837	3638	62.33	5207	89.21	7588	20686	36.68	5837	2664	45.64	4622	79.18	4820	13515	35.66	-0.0395922	-1.02	0.1	2.13496	5837	5207	89.21	2.34449	5837	4622	79.18	1.89892	-0.445568	1.08465e-104	3.77553e-104	n.s.	NA
chr1:13128925:13130637	DNAJC2	5837	1098	18.81	3840	65.79	1286	9940	12.94	5837	654	11.2	3183	54.53	758	6300	12.03	-0.0973935	-0.91	0.1	1.2176	5837	3840	65.79	1.34144	5837	3183	54.53	1.06819	-0.273249	6.62226e-42	1.36077e-41	n.s.	NA
chr1:45696910:45697520	SNRPF	5837	3440	58.93	4765	81.63	6709	15533	43.19	5837	3502	60	4735	81.12	6869	15473	44.39	0.0386546	1.2	0.1	1.97812	5837	4765	81.63	1.91869	5837	4735	81.12	2.03794	0.119248	3.40205e-13	4.76287e-13	n.s.	NA
chr4:9349626:9352588	SH3BGRL	5837	626	10.72	3961	67.86	696	9086	7.66	5837	254	4.35	2541	43.53	263	3835	6.86	-0.139838	-0.8	0.1	1.13655	5837	3961	67.86	1.37943	5837	2541	43.53	0.75794	-0.62149	6.0255e-208	3.25275e-207	n.s.	NA
chr4:12947570:12949186	PGK2	5837	1311	22.46	4745	81.29	1794	17611	10.19	5837	1698	29.09	5099	87.36	2537	23861	10.63	0.0556411	0.44	0.1	2.29236	5837	4745	81.29	2.013	5837	5099	87.36	2.55234	0.539336	4.52785e-162	2.13647e-161	n.s.	NA
chr5:345864:345950	SDHAF2	5837	2781	47.64	3933	67.38	4289	8035	53.38	5837	2020	34.61	3091	52.96	2930	5342	54.85	0.0384811	1.47	0.1	1.14044	5837	3933	67.38	1.27163	5837	3091	52.96	0.973511	-0.298122	2.81845e-56	6.52856e-56	n.s.	NA
chr5:37820193:37820279	PNN	5837	990	16.96	3850	65.96	1170	8585	13.63	5837	802	13.74	3565	61.08	919	7175	12.81	-0.0832164	-0.82	0.1	1.27605	5837	3850	65.96	1.28865	5837	3565	61.08	1.26244	-0.0262047	0.0919421	0.0969654	n.s.	NA
chr5:50414746:50415252	EIF5	5837	713	12.22	5154	88.3	843	26585	3.17	5837	719	12.32	5012	85.87	877	25386	3.45	0.093758	0.28	0.1	2.54028	5837	5154	88.3	2.51238	5837	5012	85.87	2.56896	0.0565805	0.00123381	0.00140849	n.s.	NA
chr8:21503027:21503825	PRDX1	5837	1655	28.35	5390	92.34	2278	29777	7.65	5837	1333	22.84	5092	87.24	1825	22686	8.04	0.0636226	0.39	0.1	2.62694	5837	5390	92.34	2.75199	5837	5092	87.24	2.49458	-0.257409	2.80802e-31	5.01039e-31	n.s.	NA
chr10:5554410:5555080	ANXA2	5837	1658	28.41	4605	78.89	2639	30489	8.66	5837	2325	39.83	5486	93.99	4301	47088	9.13	0.0685391	0.47	0.1	2.97249	5837	4605	78.89	2.3559	5837	5486	93.99	3.49006	1.13417	0	0	n.s.	NA
chr11:17610817:17611555	COX4I1	5837	5217	89.38	5572	95.46	19606	32438	60.44	5837	4632	79.36	5285	90.54	13776	22493	61.25	0.0188956	0.81	0.1	2.79883	5837	5572	95.46	2.98702	5837	5285	90.54	2.60041	-0.386609	1.10752e-118	4.22448e-118	n.s.	NA
chr12:3602757:3602865	GNAI2	5837	751	12.87	2561	43.88	895	4536	19.73	5837	1167	19.99	3856	66.06	1443	7859	18.36	-0.0986412	-1.37	0.1	1.10677	5837	2561	43.88	0.762538	5837	3856	66.06	1.33539	0.57285	8.83831e-188	4.54032e-187	n.s.	NA
chr13:10915081:10915298	PRELID1	5837	3565	61.08	4944	84.7	8221	22916	35.87	5837	3336	57.15	5050	86.52	8149	22131	36.82	0.0367019	0.95	0.1	2.36701	5837	4944	84.7	2.27652	5837	5050	86.52	2.4556	0.179082	6.43863e-22	1.03051e-21	n.s.	NA
chr13:13611693:13613009	ATOX1	5837	2371	40.62	4251	72.83	3595	9326	38.55	5837	2302	39.44	4051	69.4	3983	10030	39.71	0.0417055	1.16	0.1	1.49335	5837	4251	72.83	1.45474	5837	4051	69.4	1.53386	0.0791164	3.61186e-08	4.72435e-08	n.s.	NA
chr13:15006345:15006420	HNRNPAB	5837	1052	18.02	5008	85.8	1204	17102	7.04	5837	751	12.87	4597	78.76	830	12606	6.58	-0.0849977	-0.46	0.1	1.98222	5837	5008	85.8	2.09089	5837	4597	78.76	1.86384	-0.227049	1.17092e-28	2.03236e-28	n.s.	NA
chr13:15006345:15006666	HNRNPAB	5837	1551	26.57	5008	85.8	1894	17102	11.07	5837	1248	21.38	4597	78.76	1485	12606	11.78	0.0824622	0.71	0.1	1.98222	5837	5008	85.8	2.09089	5837	4597	78.76	1.86384	-0.227049	1.17092e-28	2.03236e-28	n.s.	NA
chr20:7737273:7737584	PSMA7	5837	4148	71.06	5071	86.88	10745	25481	42.17	5837	3406	58.35	4770	81.72	6286	15162	41.46	-0.0239247	-0.71	0.1	2.24645	5837	5071	86.88	2.44787	5837	4770	81.72	2.03231	-0.41556	2.02595e-109	7.41685e-109	n.s.	NA
chr21:6400944:6404645	YBX1	5837	1142	19.56	5823	99.76	1355	120780	1.12	5837	1065	18.25	5796	99.3	1276	107364	1.19	0.0468666	0.07	0.1	4.81162	5837	5823	99.76	4.81982	5837	5796	99.3	4.80337	-0.0164497	0.18419	0.192658	n.s.	NA
chr23:5484557:5484874	NDUFS5	5837	4362	74.73	5264	90.18	10686	20317	52.6	5837	3491	59.81	4734	81.1	7268	13599	53.45	0.022699	0.85	0.1	2.16577	5837	5264	90.18	2.36052	5837	4734	81.1	1.94921	-0.411306	3.02291e-100	9.97718e-100	n.s.	NA
chr27:5552507:5552603	COL1A1	5837	118	2.02	3506	60.07	131	40142	0.33	5837	841	14.41	5656	96.9	1036	337067	0.31	-0.0218594	-0.02	0.1	4.30439	5837	3506	60.07	1.97622	5837	5656	96.9	5.74756	3.77134	0	0	n.s.	NA
chr27:7126686:7126762	PSMD3	5837	2743	46.99	4037	69.16	4796	10559	45.42	5837	1803	30.89	3065	52.51	2620	5931	44.17	-0.0393816	-1.25	0.1	1.24411	5837	4037	69.16	1.42747	5837	3065	52.51	1.0026	-0.424868	7.65447e-99	2.4877e-98	n.s.	NA
chr27:7462215:7462497	EIF1	5837	5258	90.08	5647	96.74	26121	52192	50.05	5837	5007	85.78	5611	96.13	19544	38563	50.68	0.0176951	0.63	0.1	3.44006	5837	5647	96.74	3.53355	5837	5611	96.13	3.34597	-0.187576	1.11536e-37	2.16611e-37	n.s.	NA
chr28:3035725:3035957	GPX4	5837	2875	49.25	4139	70.91	5631	10759	52.34	5837	3227	55.29	4453	76.29	7555	14148	53.4	0.0283888	1.06	0.1	1.67813	5837	4139	70.91	1.47056	5837	4453	76.29	1.87106	0.400503	3.25246e-91	9.68139e-91	n.s.	NA
chrZ:53569621:53570758	ATP5I	5837	2868	49.13	5238	89.74	5138	20385	25.2	5837	2809	48.12	4750	81.38	4579	17631	25.97	0.0417887	0.77	0.11	2.25539	5837	5238	89.74	2.35034	5837	4750	81.38	2.1507	-0.19964	1.16873e-09	1.56733e-09	n.s.	NA
chr1:38034261:38034758	NAP1L1	5837	640	10.96	5253	89.99	693	23544	2.94	5837	627	10.74	5264	90.18	682	25349	2.69	-0.0945748	-0.25	0.11	2.59075	5837	5253	89.99	2.46937	5837	5264	90.18	2.71188	0.242515	3.23549e-58	7.69033e-58	n.s.	NA
chr1:155848336:155849956	GATD3AL1	5837	789	13.52	3943	67.55	920	8324	11.05	5837	666	11.41	3430	58.76	772	6529	11.82	0.0893631	0.77	0.11	1.22	5837	3943	67.55	1.29502	5837	3430	58.76	1.13377	-0.16125	7.25171e-15	1.04274e-14	n.s.	NA
chr2:10449108:10449215	GTPBP4	5837	656	11.24	3526	60.41	743	7228	10.28	5837	558	9.56	3319	56.86	626	6645	9.42	-0.114412	-0.86	0.11	1.12924	5837	3526	60.41	1.113	5837	3319	56.86	1.14649	0.0334876	0.241157	0.250599	n.s.	NA
chr2:116740310:116741028	TRAM1L1	5837	663	11.36	3210	54.99	721	5767	12.5	5837	697	11.94	3484	59.69	780	6616	11.79	-0.0779431	-0.71	0.11	1.05069	5837	3210	54.99	0.944919	5837	3484	59.69	1.14815	0.203227	2.58172e-27	4.38548e-27	n.s.	NA
chr3:16641952:16642074	SRSF7	5837	657	11.26	4317	73.96	754	13671	5.52	5837	504	8.63	4127	70.7	547	11035	4.96	-0.12956	-0.56	0.11	1.63608	5837	4317	73.96	1.66744	5837	4127	70.7	1.60328	-0.0641531	0.00436611	0.0048879	n.s.	NA
chr5:13823502:13823971	CD81	5837	2420	41.46	4427	75.84	3888	11994	32.42	5837	2213	37.91	4078	69.86	3465	10382	33.38	0.0408578	0.96	0.11	1.61288	5837	4427	75.84	1.65402	5837	4078	69.86	1.56821	-0.0858041	0.00217212	0.00246639	n.s.	NA
chr11:10983815:10985201	GPI	5837	2225	38.12	5037	86.29	3621	21900	16.53	5837	1588	27.21	4511	77.28	2191	12658	17.31	0.0628058	0.78	0.11	2.06316	5837	5037	86.29	2.2825	5837	4511	77.28	1.81825	-0.464252	1.92804e-98	6.20282e-98	n.s.	NA
chr15:6681641:6681745	RPL6	5837	1458	24.98	5780	99.02	1911	75115	2.54	5837	1211	20.75	5704	97.72	1559	64674	2.41	-0.0539776	-0.13	0.11	4.10986	5837	5780	99.02	4.16366	5837	5704	97.72	4.05534	-0.108317	2.4631e-07	3.16969e-07	n.s.	NA
chr26:1217025:1217119	PSMA5	5837	701	12.01	4389	75.19	808	12942	6.24	5837	347	5.94	3453	59.16	371	6584	5.63	-0.126981	-0.61	0.11	1.43294	5837	4389	75.19	1.66159	5837	3453	59.16	1.14232	-0.519266	8.0352e-148	3.50577e-147	n.s.	NA
chr26:1679156:1679293	SNRPE	5837	2391	40.96	5124	87.78	4115	24119	17.06	5837	1869	32.02	4805	82.32	2905	16304	17.82	0.0594687	0.76	0.11	2.25977	5837	5124	87.78	2.41366	5837	4805	82.32	2.09567	-0.317993	4.4071e-58	1.04361e-57	n.s.	NA
chr28:3035604:3035699	GPX4	5837	2650	45.4	4139	70.91	4992	10759	46.4	5837	2976	50.99	4453	76.29	6718	14148	47.48	0.0325026	1.08	0.11	1.67813	5837	4139	70.91	1.47056	5837	4453	76.29	1.87106	0.400503	3.25246e-91	9.68139e-91	n.s.	NA
chr1:44876088:44876674	UBE2N	5837	898	15.38	4082	69.93	1020	10219	9.98	5837	627	10.74	3677	62.99	698	7629	9.15	-0.113398	-0.83	0.12	1.3565	5837	4082	69.93	1.42218	5837	3677	62.99	1.28359	-0.138585	2.0777e-12	2.87716e-12	n.s.	NA
chr1:51801845:51802777	MYH9	5837	360	6.17	3290	56.36	397	11141	3.56	5837	746	12.78	4674	80.08	872	22568	3.86	0.0919225	0.3	0.12	1.85535	5837	3290	56.36	1.25989	5837	4674	80.08	2.27449	1.01459	0	0	n.s.	NA
chr1:53096880:53103601	TIMP3	5837	118	2.02	1766	30.26	138	9051	1.52	5837	1078	18.47	4560	78.12	2068	152079	1.36	-0.0946369	-0.16	0.12	2.72058	5837	1766	30.26	0.672571	5837	4560	78.12	3.51374	2.84117	0	0	n.s.	NA
chr1:155850162:155851399	GATD3AL1	5837	3014	51.64	3943	67.55	5014	8324	60.24	5837	2409	41.27	3430	58.76	3852	6529	59	-0.0295118	-1.24	0.12	1.22	5837	3943	67.55	1.29502	5837	3430	58.76	1.13377	-0.16125	7.25171e-15	1.04274e-14	n.s.	NA
chr11:9854144:9854862	PDCD5	5837	596	10.21	3829	65.6	644	8059	7.99	5837	482	8.26	3308	56.67	518	5953	8.7	0.109664	0.71	0.12	1.15585	5837	3829	65.6	1.23312	5837	3308	56.67	1.06642	-0.166697	6.18152e-19	9.60397e-19	n.s.	NA
chr12:9565339:9566391	RPN1	5837	952	16.31	4177	71.56	1063	9563	11.12	5837	1066	18.26	4381	75.06	1256	12071	10.41	-0.0870909	-0.71	0.12	1.60465	5837	4177	71.56	1.44969	5837	4381	75.06	1.75239	0.302699	3.38711e-59	8.11123e-59	n.s.	NA
chr12:11882327:11882413	ARPC4	5837	1630	27.93	5107	87.49	2162	17753	12.18	5837	1401	24	4917	84.24	1968	16816	11.7	-0.0535219	-0.48	0.12	2.17262	5837	5107	87.49	2.16292	5837	4917	84.24	2.18269	0.0197649	0.000179174	0.000208654	n.s.	NA
chr13:13610745:13611616	ATOX1	5837	2273	38.94	4251	72.83	3491	9326	37.43	5837	2206	37.79	4051	69.4	3878	10030	38.66	0.0454517	1.23	0.12	1.49335	5837	4251	72.83	1.45474	5837	4051	69.4	1.53386	0.0791164	3.61186e-08	4.72435e-08	n.s.	NA
chr14:4761792:4762502	ARPC1A	5837	615	10.54	3370	57.74	679	5893	11.52	5837	651	11.15	3561	61.01	740	6976	10.61	-0.108867	-0.91	0.12	1.08954	5837	3370	57.74	0.996397	5837	3561	61.01	1.17769	0.181295	5.9353e-25	9.79478e-25	n.s.	NA
chr17:9674171:9675508	PSMB7	5837	4417	75.67	5082	87.07	10851	17819	60.9	5837	3698	63.35	4506	77.2	7315	11836	61.8	0.0208251	0.9	0.12	1.96782	5837	5082	87.07	2.14722	5837	4506	77.2	1.76549	-0.381729	3.24218e-86	9.34509e-86	n.s.	NA
chr21:6399843:6400050	YBX1	5837	1679	28.76	5823	99.76	2176	120780	1.8	5837	1537	26.33	5796	99.3	2033	107364	1.89	0.0456427	0.09	0.12	4.81162	5837	5823	99.76	4.81982	5837	5796	99.3	4.80337	-0.0164497	0.18419	0.192658	n.s.	NA
chr25:163192:163546	SSR2	5837	567	9.71	4954	84.87	626	15683	3.99	5837	657	11.26	4808	82.37	749	17293	4.33	0.0950957	0.34	0.12	2.08439	5837	4954	84.87	2.01226	5837	4808	82.37	2.15872	0.146456	1.6013e-28	2.7643e-28	n.s.	NA
chr25:3926820:3926899	TOMM40L	5837	1318	22.58	3964	67.91	1612	7637	21.11	5837	1017	17.42	3423	58.64	1243	6182	20.11	-0.0667724	-1	0.12	1.1926	5837	3964	67.91	1.26237	5837	3423	58.64	1.11181	-0.150566	5.39535e-14	7.65443e-14	n.s.	NA
chr27:3976041:3976170	GRN	5837	782	13.4	3476	59.55	925	6508	14.21	5837	978	16.76	3461	59.29	1247	8252	15.11	0.0829363	0.9	0.12	1.18892	5837	3476	59.55	1.10129	5837	3461	59.29	1.27692	0.17563	2.75545e-17	4.15929e-17	n.s.	NA
chr28:3827681:3827940	COPE	5837	591	10.13	3616	61.95	658	7136	9.22	5837	708	12.13	3835	65.7	815	8154	10	0.106108	0.78	0.12	1.23977	5837	3616	61.95	1.13377	5837	3835	65.7	1.33972	0.205949	2.94265e-29	5.13552e-29	n.s.	NA
chr1:38321953:38322935	CSRP2	5837	553	9.47	2875	49.25	691	11295	6.12	5837	812	13.91	2877	49.29	1617	24480	6.61	0.0960192	0.49	0.13	1.29573	5837	2875	49.25	1.15205	5837	2877	49.29	1.43931	0.287264	2.09036e-07	2.70094e-07	n.s.	NA
chr2:78410148:78410596	CCT5	5837	1040	17.82	4867	83.38	1374	22407	6.13	5837	760	13.02	4318	73.98	971	14794	6.56	0.0844842	0.43	0.13	2.09338	5837	4867	83.38	2.26692	5837	4318	73.98	1.89777	-0.369148	4.36225e-53	9.68207e-53	n.s.	NA
chr2:135424426:135432043	EIF3H	5837	847	14.51	4741	81.22	971	12274	7.91	5837	678	11.62	4226	72.4	811	9527	8.51	0.0940199	0.6	0.13	1.64528	5837	4741	81.22	1.74453	5837	4226	72.4	1.53393	-0.210594	1.05452e-23	1.71797e-23	n.s.	NA
chr3:17121745:17122798	PARP1	5837	2741	46.96	3542	60.68	4527	7535	60.08	5837	2077	35.58	2872	49.2	3059	5196	58.87	-0.0288668	-1.21	0.13	1.03274	5837	3542	60.68	1.12595	5837	2872	49.2	0.917782	-0.208171	3.08232e-29	5.36459e-29	n.s.	NA
chr9:15349579:15351938	PSMD1	5837	1648	28.23	4436	76	2149	11746	18.3	5837	1134	19.43	3665	62.79	1434	7464	19.21	0.0664685	0.91	0.13	1.4543	5837	4436	76	1.62453	5837	3665	62.79	1.24826	-0.376273	1.90965e-79	5.24331e-79	n.s.	NA
chr10:1793091:1793234	RPS17	5837	5175	88.66	5834	99.95	62523	173887	35.96	5837	4439	76.05	5818	99.67	60078	164158	36.6	0.0247679	0.64	0.13	5.44259	5837	5834	99.95	5.44261	5837	5818	99.67	5.44257	-4.06658e-05	2.12155e-06	2.64467e-06	n.s.	NA
chr10:20575633:20576349	PDIA3	5837	632	10.83	4714	80.76	700	12990	5.39	5837	746	12.78	4557	78.07	888	15157	5.86	0.102393	0.47	0.13	1.88285	5837	4714	80.76	1.79611	5837	4557	78.07	1.97257	0.176463	2.4703e-29	4.32303e-29	n.s.	NA
chr12:967403:968070	RPL29	5837	5792	99.23	5816	99.64	68994	93271	73.97	5837	5581	95.61	5756	98.61	67287	90321	74.5	0.0101632	0.53	0.13	4.54232	5837	5816	99.64	4.58083	5837	5756	98.61	4.50341	-0.0774191	0.441154	0.454717	n.s.	NA
chr17:7852394:7853586	COL5A1	5837	271	4.64	2851	48.84	312	14280	2.18	5837	796	13.64	5449	93.35	975	48589	2.01	-0.0792633	-0.17	0.13	2.75488	5837	2851	48.84	1.33324	5837	5449	93.35	3.4987	2.16546	0	0	n.s.	NA
chr25:3971144:3971424	NDUFS2	5837	2876	49.27	3618	61.98	4441	6576	67.53	5837	2407	41.24	3065	52.51	3563	5181	68.77	0.0258711	1.24	0.13	1.03294	5837	3618	61.98	1.10454	5837	3065	52.51	0.948428	-0.156112	9.04465e-17	1.34928e-16	n.s.	NA
chr26:1115063:1116489	TIMM17B	5837	2593	44.42	3943	67.55	4271	9313	45.86	5837	1979	33.9	3296	56.47	2951	6646	44.4	-0.0456647	-1.46	0.13	1.22255	5837	3943	67.55	1.32919	5837	3296	56.47	1.09496	-0.23423	4.26529e-34	7.87533e-34	n.s.	NA
chr26:1270836:1270946	GSTM3	5837	1212	20.76	4738	81.17	1503	13640	11.02	5837	1046	17.92	4143	70.98	1401	13421	10.44	-0.0713498	-0.58	0.13	1.78744	5837	4738	81.17	1.83666	5837	4143	70.98	1.73115	-0.10551	0.0105715	0.0116506	n.s.	NA
chr30:281403:281499	WAS	5837	662	11.34	2943	50.42	745	5453	13.66	5837	858	14.7	2955	50.63	1000	6811	14.68	0.0970405	1.02	0.13	1.04969	5837	2943	50.42	0.991547	5837	2955	50.63	1.10759	0.116041	5.42372e-07	6.95153e-07	n.s.	NA
chrKZ626834.1:160512:161336	PSMB6	5837	2534	43.41	4888	83.74	4198	17526	23.95	5837	1836	31.45	4295	73.58	2621	11367	23.06	-0.0524032	-0.89	0.13	1.87581	5837	4888	83.74	2.06317	5837	4295	73.58	1.66259	-0.400583	3.19827e-88	9.26045e-88	n.s.	NA
chrZ:16143541:16146920	NDUFS4	5837	2875	49.25	3801	65.12	4988	8651	57.66	5837	1657	28.39	2529	43.33	2233	3958	56.42	-0.0308237	-1.24	0.14	1.05638	5837	3801	65.12	1.26195	5837	2529	43.33	0.747415	-0.514538	6.54061e-160	3.01911e-159	n.s.	NA
chrZ:24202789:24203397	NSA2	5837	2647	45.35	3951	67.69	4086	8625	47.37	5837	2590	44.37	3845	65.87	3952	8151	48.48	0.032733	1.11	0.14	1.332	5837	3951	67.69	1.31275	5837	3845	65.87	1.35178	0.0390287	0.0171077	0.0186923	n.s.	NA
chr1:45696418:45696537	SNRPF	5837	3607	61.8	4765	81.63	7520	15533	48.41	5837	3379	57.89	4735	81.12	7334	15473	47.4	-0.029796	-1.01	0.14	1.97812	5837	4765	81.63	1.91869	5837	4735	81.12	2.03794	0.119248	3.40205e-13	4.76287e-13	n.s.	NA
chr1:113373308:113374015	RPL8	5837	5753	98.56	5828	99.85	73813	142759	51.7	5837	5483	93.94	5806	99.47	54856	104994	52.25	0.0149786	0.55	0.14	4.94291	5837	5828	99.85	5.10784	5837	5806	99.47	4.77737	-0.330473	7.57158e-162	3.54639e-161	n.s.	NA
chr2:59732121:59732405	ID4	5837	145	2.48	1472	25.22	178	3473	5.13	5837	785	13.45	3996	68.46	1136	20039	5.67	0.1218	0.54	0.14	1.54353	5837	1472	25.22	0.477462	5837	3996	68.46	1.93623	1.45877	0	0	n.s.	NA
chr4:54539290:54539514	RPL7L1	5837	1053	18.04	3802	65.14	1294	8505	15.21	5837	901	15.44	3423	58.64	1088	6751	16.12	0.0787986	0.91	0.14	1.21538	5837	3802	65.14	1.25735	5837	3423	58.64	1.16876	-0.0885919	3.73304e-06	4.59951e-06	n.s.	NA
chr5:50413468:50413776	EIF5	5837	2129	36.47	5154	88.3	3674	26585	13.82	5837	1913	32.77	5012	85.87	3371	25386	13.28	-0.0535495	-0.54	0.14	2.54028	5837	5154	88.3	2.51238	5837	5012	85.87	2.56896	0.0565805	0.00123381	0.00140849	n.s.	NA
chr6:12220528:12221439	PPA1	5837	2334	39.99	4025	68.96	3679	10164	36.2	5837	1310	22.44	2866	49.1	1756	5044	34.81	-0.0549401	-1.39	0.14	1.20065	5837	4025	68.96	1.4108	5837	2866	49.1	0.905515	-0.505287	1.77225e-141	7.57669e-141	n.s.	NA
chr6:12221480:12222133	PPA1	5837	1844	31.59	4025	68.96	2669	10164	26.26	5837	1000	17.13	2866	49.1	1268	5044	25.14	-0.0605264	-1.12	0.14	1.20065	5837	4025	68.96	1.4108	5837	2866	49.1	0.905515	-0.505287	1.77225e-141	7.57669e-141	n.s.	NA
chr7:2797943:2799482	MYL1	5837	643	11.02	3479	59.6	821	37623	2.18	5837	56	0.96	1735	29.72	59	2993	1.97	-0.0985638	-0.21	0.14	1.5689	5837	3479	59.6	2.08148	5837	1735	29.72	0.541102	-1.54037	0	0	n.s.	NA
chr7:35557297:35557667	PRPF40A	5837	590	10.11	3723	63.78	630	7494	8.41	5837	340	5.82	2794	47.87	355	4641	7.65	-0.121495	-0.76	0.14	1.04311	5837	3723	63.78	1.1753	5837	2794	47.87	0.866976	-0.30832	1.48146e-62	3.64359e-62	n.s.	NA
chr8:29373164:29373473	SRSF11	5837	712	12.2	3272	56.06	829	6346	13.06	5837	676	11.58	3130	53.62	773	5474	14.12	0.104862	1.06	0.14	1.01741	5837	3272	56.06	1.01356	5837	3130	53.62	1.02143	0.00786207	0.957536	0.959042	n.s.	NA
chr12:978116:981241	TNNC1	5837	730	12.51	3931	67.35	965	52287	1.85	5837	85	1.46	2523	43.22	88	5170	1.7	-0.0780025	-0.15	0.14	1.83881	5837	3931	67.35	2.46261	5837	2523	43.22	0.866896	-1.59571	0	0	n.s.	NA
chr12:5622517:5623547	ACAD9	5837	1386	23.75	4241	72.66	1811	13665	13.25	5837	459	7.86	2560	43.86	497	3975	12.5	-0.0780025	-0.75	0.14	1.32436	5837	4241	72.66	1.65801	5837	2560	43.86	0.771611	-0.886404	0	0	n.s.	NA
chr13:15006574:15006666	HNRNPAB	5837	729	12.49	5008	85.8	808	17102	4.72	5837	500	8.57	4597	78.76	549	12606	4.36	-0.0937821	-0.36	0.14	1.98222	5837	5008	85.8	2.09089	5837	4597	78.76	1.86384	-0.227049	1.17092e-28	2.03236e-28	n.s.	NA
chr14:4574057:4574411	ACTB	5837	2697	46.21	5770	98.85	5198	159679	3.26	5837	3960	67.84	5796	99.3	11034	346562	3.18	-0.0273505	-0.08	0.14	5.44161	5837	5770	98.85	4.6982	5837	5796	99.3	6.1817	1.4835	0	0	n.s.	NA
chr14:7278920:7278993	NDUFAB1	5837	3100	53.11	4894	83.84	5677	15835	35.85	5837	2184	37.42	4164	71.34	3314	9519	34.81	-0.0413021	-1.04	0.14	1.76518	5837	4894	83.84	1.98069	5837	4164	71.34	1.51188	-0.468811	7.69255e-133	3.16139e-132	n.s.	NA
chr17:5944132:5944510	NTMT1	5837	1473	25.24	4608	78.94	1950	12579	15.5	5837	1111	19.03	4114	70.48	1368	9306	14.7	-0.0717015	-0.8	0.14	1.6228	5837	4608	78.94	1.7295	5837	4114	70.48	1.50329	-0.226212	3.05435e-27	5.17453e-27	n.s.	NA
chr17:9691672:9692648	PSMB7	5837	795	13.62	5082	87.07	890	17819	4.99	5837	493	8.45	4506	77.2	545	11836	4.6	-0.0971292	-0.39	0.14	1.96782	5837	5082	87.07	2.14722	5837	4506	77.2	1.76549	-0.381729	3.24218e-86	9.34509e-86	n.s.	NA
chr18:6743072:6743234	ZNF207	5837	2190	37.52	4211	72.14	2990	9732	30.72	5837	1761	30.17	3669	62.86	2273	7182	31.65	0.0416902	0.93	0.14	1.3451	5837	4211	72.14	1.44445	5837	3669	62.86	1.23108	-0.213378	1.8951e-27	3.24511e-27	n.s.	NA
chr21:6404710:6405082	YBX1	5837	996	17.06	5823	99.76	1171	120780	0.97	5837	924	15.83	5796	99.3	1093	107364	1.02	0.0361597	0.05	0.14	4.81162	5837	5823	99.76	4.81982	5837	5796	99.3	4.80337	-0.0164497	0.18419	0.192658	n.s.	NA
chr33:3810168:3810267	DCTN2	5837	1963	33.63	3738	64.04	2702	7028	38.45	5837	1654	28.34	3241	55.53	2386	5992	39.82	0.0492509	1.37	0.14	1.11254	5837	3738	64.04	1.16694	5837	3241	55.53	1.04981	-0.11713	2.49667e-09	3.32021e-09	n.s.	NA
chrZ:46086484:46087812	REEP5	5837	667	11.43	3515	60.22	738	6674	11.06	5837	629	10.78	3489	59.77	688	6698	10.27	-0.0977424	-0.79	0.15	1.12189	5837	3515	60.22	1.08424	5837	3489	59.77	1.15983	0.0755962	8.23993e-06	1.00552e-05	n.s.	NA
chr1:57341394:57341981	SSBP1	5837	2865	49.08	4429	75.88	4875	11985	40.68	5837	2415	41.37	4194	71.85	3924	9909	39.6	-0.0378756	-1.08	0.15	1.58457	5837	4429	75.88	1.62377	5837	4194	71.85	1.54318	-0.0805882	9.77424e-05	0.000115729	n.s.	NA
chr5:534801:534877	NDUFS8	5837	3012	51.6	4418	75.69	5370	11029	48.69	5837	2253	38.6	3602	61.71	3697	7446	49.65	0.0276067	0.96	0.15	1.42197	5837	4418	75.69	1.57495	5837	3602	61.71	1.23433	-0.340618	6.84673e-64	1.70366e-63	n.s.	NA
chr5:23028037:23028427	NDUFS3	5837	2421	41.48	4327	74.13	3691	10468	35.26	5837	1610	27.58	3457	59.23	2134	6257	34.11	-0.0464969	-1.15	0.15	1.33128	5837	4327	74.13	1.50464	5837	3457	59.23	1.11428	-0.390362	3.64813e-93	1.11189e-92	n.s.	NA
chr5:29171271:29171615	EIF2S1	5837	924	15.83	3975	68.1	1065	10037	10.61	5837	672	11.51	3493	59.84	725	7295	9.94	-0.0857552	-0.67	0.15	1.30723	5837	3975	68.1	1.38114	5837	3493	59.84	1.22312	-0.158019	1.644e-14	2.3428e-14	n.s.	NA
chr9:16050588:16050672	PSMD2	5837	2939	50.35	4456	76.34	4902	11939	41.06	5837	2083	35.69	3614	61.92	2957	7047	41.96	0.0305451	0.9	0.15	1.45225	5837	4456	76.34	1.64343	5837	3614	61.92	1.21653	-0.426904	8.66055e-99	2.80039e-98	n.s.	NA
chr20:10754425:10754610	DDX27	5837	1341	22.97	3287	56.31	1683	6537	25.75	5837	1223	20.95	3004	51.46	1499	5575	26.89	0.060209	1.14	0.15	1.0097	5837	3287	56.31	1.02914	5837	3004	51.46	0.988427	-0.0407131	0.0153838	0.0168666	n.s.	NA
chr25:3347106:3347364	ILF2	5837	671	11.5	4016	68.8	750	8761	8.56	5837	361	6.18	2950	50.54	381	4802	7.93	-0.0983504	-0.63	0.15	1.15878	5837	4016	68.8	1.3426	5837	2950	50.54	0.908545	-0.434053	1.17314e-114	4.39581e-114	n.s.	NA
chr27:7306179:7306707	SMARCE1	5837	1267	21.71	4188	71.75	1515	9451	16.03	5837	1040	17.82	3886	66.58	1189	7815	15.21	-0.0711943	-0.82	0.15	1.38444	5837	4188	71.75	1.42292	5837	3886	66.58	1.34298	-0.0799309	0.000253803	0.000294486	n.s.	NA
chr7:6790169:6790448	COL6A2	5837	100	1.71	2061	35.31	107	5759	1.86	5837	674	11.55	4991	85.51	792	46988	1.69	-0.088409	-0.17	0.15	2.46168	5837	2061	35.31	0.745905	5837	4991	85.51	3.17019	2.42429	0	0	n.s.	NA
chr1:77992281:77992350	C1H12ORF57	5837	1369	23.45	4909	84.1	1730	13919	12.43	5837	922	15.8	4285	73.41	1117	9500	11.76	-0.073831	-0.67	0.16	1.75734	5837	4909	84.1	1.91188	5837	4285	73.41	1.58029	-0.331589	1.73783e-57	4.08486e-57	n.s.	NA
chr2:24665499:24665744	ASNS	5837	671	11.5	3529	60.46	786	8078	9.73	5837	502	8.6	3111	53.3	563	6211	9.06	-0.0930198	-0.67	0.16	1.10961	5837	3529	60.46	1.17235	5837	3111	53.3	1.03844	-0.133916	9.89719e-11	1.34712e-10	n.s.	NA
chr7:18622876:18628264	PPIG	5837	2027	34.73	4153	71.15	3141	11068	28.38	5837	2059	35.27	4218	72.26	3030	10322	29.35	0.0468621	0.97	0.16	1.54771	5837	4153	71.15	1.49741	5837	4218	72.26	1.59724	0.0998277	1.43216e-06	1.79583e-06	n.s.	NA
chr12:9518465:9519425	COPG1	5837	448	7.68	3060	52.42	482	4948	9.74	5837	636	10.9	3427	58.71	727	6906	10.53	0.102399	0.79	0.16	1.03204	5837	3060	52.42	0.885046	5837	3427	58.71	1.1633	0.278252	4.69834e-47	9.91008e-47	n.s.	NA
chr12:13920872:13921729	THOC7	5837	1658	28.41	4078	69.86	2225	9019	24.67	5837	1457	24.96	3899	66.8	1920	8075	23.78	-0.0509071	-0.89	0.16	1.35912	5837	4078	69.86	1.36148	5837	3899	66.8	1.35666	-0.00482692	0.630882	0.645059	n.s.	NA
chr13:1651895:1651982	UBE2D2	5837	683	11.7	4020	68.87	747	8309	8.99	5837	522	8.94	3657	62.65	565	6751	8.37	-0.0924356	-0.62	0.16	1.26688	5837	4020	68.87	1.31402	5837	3657	62.65	1.21506	-0.098961	7.80716e-07	9.92647e-07	n.s.	NA
chr13:1652089:1663760	UBE2D2	5837	733	12.56	4020	68.87	803	8309	9.66	5837	641	10.98	3657	62.65	693	6751	10.27	0.0802801	0.61	0.16	1.26688	5837	4020	68.87	1.31402	5837	3657	62.65	1.21506	-0.098961	7.80716e-07	9.92647e-07	n.s.	NA
chr13:10806683:10806758	NHP2	5837	1958	33.54	4227	72.42	2800	11730	23.87	5837	1821	31.2	4148	71.06	2838	12324	23.03	-0.0495699	-0.84	0.16	1.61794	5837	4227	72.42	1.54896	5837	4148	71.06	1.68824	0.139279	2.1394e-13	3.00838e-13	n.s.	NA
chr13:13859120:13859441	TCOF1	5837	1610	27.58	3893	66.7	1997	9015	22.15	5837	1204	20.63	3473	59.5	1441	6809	21.16	-0.0630543	-0.99	0.16	1.2616	5837	3893	66.7	1.32432	5837	3473	59.5	1.19129	-0.133032	6.13894e-11	8.39164e-11	n.s.	NA
chr15:9582940:9583145	COX6A1	5837	4102	70.28	5716	97.93	11288	44709	25.25	5837	3110	53.28	5438	93.16	7210	27942	25.8	0.0299156	0.55	0.16	3.1872	5837	5716	97.93	3.46381	5837	5438	93.16	2.89645	-0.567363	1.25029e-262	8.47269e-262	n.s.	NA
chr18:1744329:1745509	MYH10	5837	468	8.02	3567	61.11	507	7874	6.44	5837	1205	20.64	4845	83	1540	22629	6.81	0.0700199	0.37	0.16	1.86932	5837	3567	61.11	1.1831	5837	4845	83	2.37452	1.19142	0	0	n.s.	NA
chr21:6400141:6400909	YBX1	5837	1235	21.16	5823	99.76	1489	120780	1.23	5837	1130	19.36	5796	99.3	1381	107364	1.29	0.0383039	0.06	0.16	4.81162	5837	5823	99.76	4.81982	5837	5796	99.3	4.80337	-0.0164497	0.18419	0.192658	n.s.	NA
chr23:1680394:1681076	HNRNPR	5837	1411	24.17	4255	72.9	1856	10205	18.19	5837	1077	18.45	3666	62.81	1330	7660	17.36	-0.0637887	-0.83	0.16	1.39188	5837	4255	72.9	1.47883	5837	3666	62.81	1.29098	-0.187851	2.96923e-20	4.6933e-20	n.s.	NA
chr28:1831816:1832914	ANP32B	5837	753	12.9	4195	71.87	867	13508	6.42	5837	677	11.6	4382	75.07	786	13074	6.01	-0.0820047	-0.41	0.16	1.72213	5837	4195	71.87	1.6274	5837	4382	75.07	1.81282	0.185427	8.88408e-18	1.36037e-17	n.s.	NA
chrKZ626839.1:922769:925335	MYLPF	5837	3272	56.06	3518	60.27	35234	48603	72.49	5837	1482	25.39	1803	30.89	2508	3434	73.03	0.0105621	0.54	0.16	1.65883	5837	3518	60.27	2.20691	5837	1803	30.89	0.589414	-1.61749	0	0	n.s.	NA
chrZ:53569113:53569237	ATP5I	5837	4846	83.02	5238	89.74	15902	20385	78.01	5837	4195	71.87	4750	81.38	13865	17631	78.64	0.011458	0.63	0.17	2.25539	5837	5238	89.74	2.35034	5837	4750	81.38	2.1507	-0.19964	1.16873e-09	1.56733e-09	n.s.	NA
chr1:173399684:173403765	POSTN	5837	87	1.49	1150	19.7	101	3797	2.66	5837	883	15.13	4476	76.68	1411	56924	2.48	-0.0727563	-0.18	0.17	2.32005	5837	1150	19.7	0.40944	5837	4476	76.68	2.81094	2.4015	0	0	n.s.	NA
chr1:176491546:176493922	HMGB1	5837	2701	46.27	5257	90.06	4596	31731	14.48	5837	2269	38.87	5052	86.55	3363	22573	14.9	0.0386213	0.42	0.17	2.58157	5837	5257	90.06	2.68948	5837	5052	86.55	2.46929	-0.220193	1.45963e-18	2.26225e-18	n.s.	NA
chr7:35558372:35558976	PRPF40A	5837	699	11.98	3723	63.78	811	7494	10.82	5837	495	8.48	2794	47.87	542	4641	11.68	0.101325	0.86	0.17	1.04311	5837	3723	63.78	1.1753	5837	2794	47.87	0.866976	-0.30832	1.48146e-62	3.64359e-62	n.s.	NA
chr11:1184521:1185010	AARS	5837	1813	31.06	3875	66.39	2388	7910	30.19	5837	1591	27.26	3496	59.89	2115	6766	31.26	0.0486629	1.07	0.17	1.21117	5837	3875	66.39	1.25047	5837	3496	59.89	1.16761	-0.0828676	4.92188e-05	5.87123e-05	n.s.	NA
chr16:2527606:2527728	GNB2L1	5837	3920	67.16	5818	99.67	12335	117066	10.54	5837	3120	53.45	5739	98.32	9748	90406	10.78	0.0296963	0.24	0.17	4.6708	5837	5818	99.67	4.82547	5837	5739	98.32	4.51401	-0.311455	8.15433e-98	2.59715e-97	n.s.	NA
chr25:170641:170749	CTSK	5837	1457	24.96	1849	31.68	2582	3769	68.51	5837	3104	53.18	3551	60.84	8618	12392	69.54	0.021221	1.03	0.17	1.23951	5837	1849	31.68	0.653083	5837	3551	60.84	1.54487	0.891783	1.51405e-279	1.09596e-278	n.s.	NA
chr25:445130:445296	MRPL9	5837	3690	63.22	4785	81.98	7287	14362	50.74	5837	2898	49.65	4184	71.68	5045	9749	51.75	0.027891	1.01	0.17	1.7175	5837	4785	81.98	1.87281	5837	4184	71.68	1.53987	-0.332948	4.93146e-64	1.2319e-63	n.s.	NA
chr28:3268566:3268634	NDUFS7	5837	2694	46.15	4167	71.39	4362	9783	44.59	5837	1735	29.72	3174	54.38	2398	5532	43.35	-0.0397833	-1.24	0.17	1.24304	5837	4167	71.39	1.42455	5837	3174	54.38	1.00475	-0.419795	9.99135e-107	3.51629e-106	n.s.	NA
chr1:51713857:51714309	EIF3D	5837	897	15.37	4985	85.4	1046	16032	6.52	5837	776	13.29	4879	83.59	899	14723	6.11	-0.0808831	-0.41	0.18	2.0604	5837	4985	85.4	2.04254	5837	4879	83.59	2.07865	0.0361108	0.00084159	0.000967676	n.s.	NA
chr2:44296341:44297222	RPSAP58	5837	4621	79.17	5823	99.76	23597	119467	19.75	5837	3719	63.71	5729	98.15	17915	89388	20.04	0.0200234	0.29	0.18	4.65179	5837	5823	99.76	4.83218	5837	5729	98.15	4.46844	-0.363741	5.05617e-111	1.8835e-110	n.s.	NA
chr8:19968051:19968367	EBNA1BP2	5837	757	12.97	3932	67.36	849	8850	9.59	5837	575	9.85	3402	58.28	643	7168	8.97	-0.0870372	-0.62	0.18	1.25633	5837	3932	67.36	1.31117	5837	3402	58.28	1.19295	-0.118228	8.67938e-09	1.15183e-08	n.s.	NA
chr19:9950588:9951268	TXNDC17	5837	3162	54.17	3951	67.69	5783	9638	60	5837	2252	38.58	3094	53.01	3418	5598	61.06	0.0248545	1.06	0.18	1.19917	5837	3951	67.69	1.35939	5837	3094	53.01	0.994572	-0.364815	2.95619e-75	7.84623e-75	n.s.	NA
chr20:10511934:10512672	TNNC2	5837	1213	20.78	4545	77.87	2263	119990	1.89	5837	159	2.72	3246	55.61	174	8687	2	0.053893	0.11	0.18	2.34682	5837	4545	77.87	3.17246	5837	3246	55.61	1.19076	-1.98169	0	0	n.s.	NA
chr1:45339735:45344721	NDUFA12	5837	2937	50.32	3889	66.63	4914	8505	57.78	5837	1974	33.82	2885	49.43	2714	4787	56.7	-0.026754	-1.08	0.19	1.1025	5837	3889	66.63	1.26744	5837	2885	49.43	0.880166	-0.387276	7.67271e-95	2.36112e-94	n.s.	NA
chr1:134464389:134465240	PDCL3	5837	596	10.21	3741	64.09	652	7821	8.34	5837	417	7.14	3234	55.41	441	5711	7.72	-0.0990944	-0.62	0.19	1.122	5837	3741	64.09	1.20169	5837	3234	55.41	1.02981	-0.171876	2.88791e-17	4.34893e-17	n.s.	NA
chr1:173392579:173394387	POSTN	5837	130	2.23	1150	19.7	162	3797	4.27	5837	1244	21.31	4476	76.68	2630	56924	4.62	0.0927672	0.35	0.19	2.32005	5837	1150	19.7	0.40944	5837	4476	76.68	2.81094	2.4015	0	0	n.s.	NA
chr3:18948964:18949773	EPRS	5837	1200	20.56	4370	74.87	1400	11693	11.97	5837	823	14.1	3816	65.38	928	8143	11.4	-0.0648384	-0.57	0.19	1.46899	5837	4370	74.87	1.59073	5837	3816	65.38	1.32957	-0.261167	2.95816e-38	5.81589e-38	n.s.	NA
chr5:9021208:9021428	EIF4G2	5837	1494	25.6	5550	95.08	1801	32354	5.57	5837	1458	24.98	5489	94.04	1778	30763	5.78	0.0453919	0.21	0.19	3.0165	5837	5550	95.08	2.98477	5837	5489	94.04	3.04859	0.0638202	1.36894e-09	1.83197e-09	n.s.	NA
chr5:38400315:38404029	TMED10	5837	695	11.91	4816	82.51	766	14221	5.39	5837	574	9.83	4412	75.59	624	10869	5.74	0.0769327	0.35	0.19	1.78058	5837	4816	82.51	1.87417	5837	4412	75.59	1.67842	-0.195752	1.54538e-21	2.46718e-21	n.s.	NA
chr6:24563210:24564325	USMG5	5837	2716	46.53	4137	70.88	4227	8881	47.6	5837	1951	33.42	3362	57.6	2734	5895	46.38	-0.0366781	-1.22	0.19	1.23879	5837	4137	70.88	1.37178	5837	3362	57.6	1.07515	-0.296631	1.0932e-53	2.452e-53	n.s.	NA
chr12:2633696:2634477	MANF	5837	4409	75.54	4992	85.52	11977	18631	64.29	5837	3511	60.15	4301	73.69	7323	11513	63.61	-0.0151046	-0.68	0.19	1.94886	5837	4992	85.52	2.16945	5837	4301	73.69	1.69283	-0.476624	7.94894e-110	2.92686e-109	n.s.	NA
chr12:5622012:5622443	ACAD9	5837	2036	34.88	4241	72.66	3083	13665	22.56	5837	762	13.05	2560	43.86	864	3975	21.74	-0.0511073	-0.82	0.19	1.32436	5837	4241	72.66	1.65801	5837	2560	43.86	0.771611	-0.886404	0	0	n.s.	NA
chr26:2269008:2270027	NUCKS1	5837	2799	47.95	4864	83.33	4727	20999	22.51	5837	2213	37.91	4718	80.83	3197	14570	21.94	-0.0354091	-0.57	0.19	2.0875	5837	4864	83.33	2.17357	5837	4718	80.83	1.99878	-0.174794	1.10996e-16	1.65198e-16	n.s.	NA
chr27:7563765:7563989	DNAJC7	5837	687	11.77	4317	73.96	785	12233	6.42	5837	260	4.45	2861	49.01	269	4593	5.86	-0.113211	-0.56	0.19	1.31659	5837	4317	73.96	1.60802	5837	2861	49.01	0.876857	-0.73116	4.62677e-271	3.23874e-270	n.s.	NA
chr28:733835:734649	LMNA	5837	1390	23.81	2939	50.35	2030	8127	24.98	5837	1499	25.68	3400	58.25	1950	7516	25.94	0.0523484	0.96	0.19	1.1277	5837	2939	50.35	1.04026	5837	3400	58.25	1.20328	0.163015	6.7751e-16	9.92124e-16	n.s.	NA
chr28:770502:772147	RPL36	5837	5586	95.7	5715	97.91	29381	46077	63.77	5837	5491	94.07	5701	97.67	33115	52397	63.2	-0.0127524	-0.57	0.19	3.68283	5837	5715	97.91	3.51426	5837	5701	97.67	3.85182	0.337553	2.42987e-141	1.03188e-140	n.s.	NA
chrZ:62856847:62857344	VCAN	5837	354	6.06	1847	31.64	449	7276	6.17	5837	1000	17.13	4549	77.93	1245	18951	6.57	0.0783202	0.4	0.2	1.74306	5837	1847	31.64	0.73989	5837	4549	77.93	2.15037	1.41048	0	0	n.s.	NA
chr1:38041894:38042538	NAP1L1	5837	1563	26.78	5253	89.99	2114	23544	8.98	5837	1647	28.22	5264	90.18	2368	25349	9.34	0.0511245	0.36	0.2	2.59075	5837	5253	89.99	2.46937	5837	5264	90.18	2.71188	0.242515	3.23549e-58	7.69033e-58	n.s.	NA
chr1:57339522:57341252	SSBP1	5837	822	14.08	4429	75.88	930	11985	7.76	5837	717	12.28	4194	71.85	818	9909	8.26	0.0800813	0.5	0.2	1.58457	5837	4429	75.88	1.62377	5837	4194	71.85	1.54318	-0.0805882	9.77424e-05	0.000115729	n.s.	NA
chr7:4384941:4385692	ATIC	5837	649	11.12	3875	66.39	734	8639	8.5	5837	500	8.57	3213	55.05	566	6181	9.16	0.096901	0.66	0.2	1.19831	5837	3875	66.39	1.31438	5837	3213	55.05	1.05833	-0.256053	2.70755e-36	5.1638e-36	n.s.	NA
chr8:14450715:14451707	RPL5	5837	4467	76.53	5756	98.61	12815	54704	23.43	5837	3730	63.9	5631	96.47	10943	45838	23.87	0.0257526	0.44	0.2	3.66173	5837	5756	98.61	3.74474	5837	5631	96.47	3.57689	-0.167852	3.55506e-16	5.22996e-16	n.s.	NA
chr22:2563190:2564268	EIF4EBP1	5837	3856	66.06	5504	94.3	10388	35379	29.36	5837	2724	46.67	4974	85.22	5394	17931	30.08	0.0338147	0.72	0.2	2.64487	5837	5504	94.3	2.99504	5837	4974	85.22	2.25738	-0.737667	1.96022e-300	1.58058e-299	n.s.	NA
chr25:163656:163825	SSR2	5837	1764	30.22	4954	84.87	2378	15683	15.16	5837	1788	30.63	4808	82.37	2725	17293	15.76	0.052595	0.6	0.2	2.08439	5837	4954	84.87	2.01226	5837	4808	82.37	2.15872	0.146456	1.6013e-28	2.7643e-28	n.s.	NA
chr25:3970941:3971047	NDUFS2	5837	2056	35.22	3618	61.98	2809	6576	42.72	5837	1652	28.3	3065	52.51	2158	5181	41.65	-0.0357477	-1.07	0.2	1.03294	5837	3618	61.98	1.10454	5837	3065	52.51	0.948428	-0.156112	9.04465e-17	1.34928e-16	n.s.	NA
chr26:811661:811893	TNNT2	5837	2136	36.59	3538	60.61	6215	42737	14.54	5837	306	5.24	1361	23.32	348	2459	14.15	-0.0366687	-0.39	0.2	1.71773	5837	3538	60.61	2.21345	5837	1361	23.32	0.429072	-1.78438	0	0	n.s.	NA
chr26:1188810:1189381	PPIL1	5837	1504	25.77	4142	70.96	2072	10423	19.88	5837	1425	24.41	4025	68.96	2069	9986	20.72	0.0569024	0.84	0.2	1.48427	5837	4142	70.96	1.46014	5837	4025	68.96	1.5091	0.0489673	0.00279401	0.00313894	n.s.	NA
chr1:57338897:57339457	SSBP1	5837	835	14.31	4429	75.88	962	11985	8.03	5837	723	12.39	4194	71.85	843	9909	8.51	0.0747194	0.48	0.21	1.58457	5837	4429	75.88	1.62377	5837	4194	71.85	1.54318	-0.0805882	9.77424e-05	0.000115729	n.s.	NA
chr2:22694351:22694507	FAM133B	5837	994	17.03	3921	67.17	1142	8997	12.69	5837	938	16.07	3892	66.68	1062	7950	13.36	0.0689333	0.67	0.21	1.34713	5837	3921	67.17	1.33319	5837	3892	66.68	1.36117	0.0279821	0.130131	0.136338	n.s.	NA
chr3:18950005:18950323	EPRS	5837	687	11.77	4370	74.87	778	11693	6.65	5837	526	9.01	3816	65.38	578	8143	7.1	0.0824622	0.45	0.21	1.46899	5837	4370	74.87	1.59073	5837	3816	65.38	1.32957	-0.261167	2.95816e-38	5.81589e-38	n.s.	NA
chr7:4895551:4898523	COL6A3	5837	194	3.32	1843	31.57	229	7765	2.95	5837	1301	22.29	5349	91.64	1860	67020	2.78	-0.0634664	-0.17	0.21	3.02171	5837	1843	31.57	0.772479	5837	5349	91.64	3.79669	3.02421	0	0	n.s.	NA
chr11:1184015:1184433	AARS	5837	870	14.9	3875	66.39	986	7910	12.47	5837	777	13.31	3496	59.89	890	6766	13.15	0.0710522	0.68	0.21	1.21117	5837	3875	66.39	1.25047	5837	3496	59.89	1.16761	-0.0828676	4.92188e-05	5.87123e-05	n.s.	NA
chr12:1173625:1173713	GNL3	5837	1382	23.68	3408	58.39	1711	7342	23.3	5837	1301	22.29	3185	54.57	1611	6595	24.43	0.0655751	1.13	0.21	1.1017	5837	3408	58.39	1.09312	5837	3185	54.57	1.11089	0.0177642	0.675398	0.689469	n.s.	NA
chr16:2767074:2767166	PFDN6	5837	4613	79.03	4997	85.61	11859	15798	75.07	5837	3953	67.72	4393	75.26	8094	10683	75.77	0.013215	0.7	0.21	1.85855	5837	4997	85.61	2.02885	5837	4393	75.26	1.66484	-0.364016	6.57441e-76	1.75962e-75	n.s.	NA
chr18:1736159:1737169	MYH10	5837	677	11.6	3567	61.11	777	7874	9.87	5837	1568	26.86	4845	83	2140	22629	9.46	-0.0554691	-0.41	0.21	1.86932	5837	3567	61.11	1.1831	5837	4845	83	2.37452	1.19142	0	0	n.s.	NA
chr23:1649651:1651396	DNAJC8	5837	1333	22.84	4080	69.9	1619	9207	17.58	5837	934	16	3497	59.91	1095	6528	16.77	-0.0643068	-0.81	0.21	1.26535	5837	4080	69.9	1.36653	5837	3497	59.91	1.14729	-0.219238	5.54192e-30	9.72508e-30	n.s.	NA
chr26:1679730:1679929	SNRPE	5837	3404	58.32	5124	87.78	7279	24119	30.18	5837	2658	45.54	4805	82.32	5042	16304	30.92	0.0338397	0.74	0.21	2.25977	5837	5124	87.78	2.41366	5837	4805	82.32	2.09567	-0.317993	4.4071e-58	1.04361e-57	n.s.	NA
chr28:3033383:3033537	POLR2E	5837	834	14.29	4119	70.57	951	10340	9.2	5837	600	10.28	3501	59.98	665	6849	9.71	0.0703893	0.51	0.21	1.31397	5837	4119	70.57	1.43792	5837	3501	59.98	1.16815	-0.269762	1.42731e-43	2.97124e-43	n.s.	NA
chr1:35625982:35626160	CCT2	5837	2355	40.35	4665	79.92	4087	19279	21.2	5837	1706	29.23	4094	70.14	2498	12181	20.51	-0.0455522	-0.69	0.22	1.88592	5837	4665	79.92	2.06098	5837	4094	70.14	1.68643	-0.374552	2.27627e-60	5.53429e-60	n.s.	NA
chr1:50695126:50695533	RPL3	5837	1990	34.09	5767	98.8	2850	78000	3.65	5837	1666	28.54	5635	96.54	2473	65339	3.78	0.0397799	0.13	0.22	4.09333	5837	5767	98.8	4.18739	5837	5635	96.54	3.99705	-0.19034	7.97527e-17	1.19255e-16	n.s.	NA
chr2:32952532:32963519	TAX1BP1	5837	713	12.22	3542	60.68	783	6576	11.91	5837	579	9.92	3247	55.63	649	5764	11.26	-0.07453	-0.65	0.22	1.06993	5837	3542	60.68	1.08246	5837	3247	55.63	1.05627	-0.0261939	0.0272689	0.0293913	n.s.	NA
chr4:85494210:85494606	MRPL35	5837	2494	42.73	3852	65.99	3740	7955	47.01	5837	1588	27.21	2817	48.26	2021	4418	45.74	-0.0386772	-1.27	0.22	1.07595	5837	3852	65.99	1.23897	5837	2817	48.26	0.853031	-0.385943	1.1659e-96	3.67661e-96	n.s.	NA
chr8:19270948:19272770	NEXN	5837	712	12.2	3815	65.36	919	21023	4.37	5837	54	0.93	922	15.8	56	1399	4	-0.102994	-0.37	0.22	1.54163	5837	3815	65.36	1.84749	5837	922	15.8	0.276097	-1.57139	0	0	n.s.	NA
chr8:24618963:24619858	BTF3L4	5837	2728	46.74	4620	79.15	4403	13371	32.93	5837	2473	42.37	4333	74.23	3633	10781	33.7	0.0323742	0.77	0.22	1.70412	5837	4620	79.15	1.75551	5837	4333	74.23	1.64933	-0.106178	1.1947e-06	1.50996e-06	n.s.	NA
chr14:4771588:4771767	ARPC1B	5837	1477	25.3	2018	34.57	2492	4246	58.69	5837	3301	56.55	4093	70.12	7606	13198	57.63	-0.0258502	-1.06	0.22	1.34641	5837	2018	34.57	0.657851	5837	4093	70.12	1.6859	1.02805	0	0	n.s.	NA
chr23:1651454:1654517	DNAJC8	5837	1281	21.95	4080	69.9	1514	9207	16.44	5837	887	15.2	3497	59.91	1020	6528	15.62	-0.0694797	-0.82	0.22	1.26535	5837	4080	69.9	1.36653	5837	3497	59.91	1.14729	-0.219238	5.54192e-30	9.72508e-30	n.s.	NA
chr23:4213519:4214418	THRAP3	5837	903	15.47	4059	69.54	1035	9198	11.25	5837	605	10.36	3391	58.09	649	6199	10.47	-0.0949164	-0.78	0.22	1.25717	5837	4059	69.54	1.37148	5837	3391	58.09	1.12035	-0.251131	3.34711e-38	6.54022e-38	n.s.	NA
chr1:13122752:13124390	DNAJC2	5837	1612	27.62	3840	65.79	2185	9940	21.98	5837	1128	19.32	3183	54.53	1342	6300	21.3	-0.0433351	-0.68	0.23	1.2176	5837	3840	65.79	1.34144	5837	3183	54.53	1.06819	-0.273249	6.62226e-42	1.36077e-41	n.s.	NA
chr2:22433408:22434145	AKAP9	5837	1148	19.67	4466	76.51	1408	14936	9.43	5837	376	6.44	2739	46.92	410	4578	8.96	-0.0665215	-0.47	0.23	1.45218	5837	4466	76.51	1.80499	5837	2739	46.92	0.876921	-0.928066	0	0	n.s.	NA
chr7:4651606:4662188	UBE2F	5837	1386	23.75	3879	66.46	1768	8300	21.3	5837	901	15.44	2915	49.94	1053	4697	22.42	0.0706974	1.12	0.23	1.1067	5837	3879	66.46	1.2724	5837	2915	49.94	0.886194	-0.386209	1.13927e-88	3.32897e-88	n.s.	NA
chr9:22294490:22295593	KPNA4	5837	1187	20.34	3666	62.81	1399	6953	20.12	5837	1266	21.69	3819	65.43	1518	7856	19.32	-0.0557094	-0.8	0.23	1.23803	5837	3666	62.81	1.13811	5837	3819	65.43	1.33394	0.195824	1.67347e-24	2.75453e-24	n.s.	NA
chr10:2850806:2851470	COX5A	5837	5073	86.91	5493	94.11	18130	28805	62.94	5837	4228	72.43	4992	85.52	11607	18632	62.3	-0.0145132	-0.64	0.23	2.55435	5837	5493	94.11	2.80014	5837	4992	85.52	2.28389	-0.516242	4.11778e-168	1.98714e-167	n.s.	NA
chr13:17897011:17897606	NDFIP1	5837	4070	69.73	4957	84.92	9430	17000	55.47	5837	3469	59.43	4446	76.17	7755	13788	56.24	0.019539	0.77	0.23	1.96673	5837	4957	84.92	2.07605	5837	4446	76.17	1.84486	-0.231187	4.9023e-19	7.63513e-19	n.s.	NA
chr25:163904:164142	SSR2	5837	2871	49.19	4954	84.87	4921	15683	31.38	5837	2742	46.98	4808	82.37	5555	17293	32.12	0.0325997	0.74	0.23	2.08439	5837	4954	84.87	2.01226	5837	4808	82.37	2.15872	0.146456	1.6013e-28	2.7643e-28	n.s.	NA
chrZ:8541377:8541782	VCP	5837	1913	32.77	4739	81.19	2748	15560	17.66	5837	1179	20.2	3818	65.41	1498	8222	18.22	0.0426593	0.56	0.24	1.67397	5837	4739	81.19	1.93435	5837	3818	65.41	1.35078	-0.583569	2.68822e-162	1.27791e-161	n.s.	NA
chr1:186785610:186786560	CWC15	5837	664	11.38	3756	64.35	732	7312	10.01	5837	525	8.99	3413	58.47	569	6028	9.44	-0.0766928	-0.57	0.24	1.14037	5837	3756	64.35	1.17378	5837	3413	58.47	1.10361	-0.0701777	0.000123097	0.000144674	n.s.	NA
chr4:2026120:2026396	RPL36AL	5837	4077	69.85	5767	98.8	11486	56615	20.29	5837	4563	78.17	5725	98.08	12833	62143	20.65	0.0241911	0.36	0.24	3.93124	5837	5767	98.8	3.78645	5837	5725	98.08	4.07709	0.290647	2.55212e-104	8.83534e-104	n.s.	NA
chr25:1550818:1550931	LAMTOR2	5837	1842	31.56	5213	89.31	2499	18551	13.47	5837	1635	28.01	4824	82.65	2347	16922	13.87	0.0393397	0.4	0.24	2.20686	5837	5213	89.31	2.2575	5837	4824	82.65	2.15213	-0.105368	0.0674967	0.0714209	n.s.	NA
chr26:779319:779745	CSRP1	5837	437	7.49	3350	57.39	512	12827	3.99	5837	725	12.42	3982	68.22	886	23732	3.73	-0.0771996	-0.26	0.24	1.80988	5837	3350	57.39	1.45822	5837	3982	68.22	2.10572	0.647498	8.98143e-104	3.09253e-103	n.s.	NA
chr1:49421597:49422054	SMDT1	5837	3316	56.81	4341	74.37	6524	12833	50.84	5837	2142	36.7	3254	55.75	3064	5927	51.7	0.0237372	0.86	0.25	1.38209	5837	4341	74.37	1.63332	5837	3254	55.75	1.04694	-0.586385	2.19792e-186	1.12006e-185	n.s.	NA
chr1:92917320:92918316	MPC2	5837	1068	18.3	3747	64.19	1335	8577	15.56	5837	629	10.78	2852	48.86	734	4990	14.71	-0.0760195	-0.85	0.25	1.08561	5837	3747	64.19	1.2359	5837	2852	48.86	0.888152	-0.347746	8.4129e-73	2.20536e-72	n.s.	NA
chr4:2123483:2124105	DKC1	5837	1450	24.84	4071	69.74	2130	11397	18.69	5837	1517	25.99	4185	71.7	2125	10955	19.4	0.051106	0.71	0.25	1.56963	5837	4071	69.74	1.50756	5837	4185	71.7	1.63	0.122444	1.29418e-08	1.71391e-08	n.s.	NA
chr5:44774586:44775359	NDUFB1	5837	4321	74.03	5291	90.65	10273	20992	48.94	5837	3364	57.63	4750	81.38	6801	13693	49.67	0.020936	0.73	0.25	2.2008	5837	5291	90.65	2.41891	5837	4750	81.38	1.95784	-0.461073	4.66904e-127	1.84732e-126	n.s.	NA
chr8:25002361:25002954	MAGOH	5837	3941	67.52	4633	79.37	8762	14385	60.91	5837	3436	58.87	4235	72.55	6554	10651	61.53	0.0143761	0.62	0.25	1.70864	5837	4633	79.37	1.808	5837	4235	72.55	1.59994	-0.208058	5.38717e-25	8.93653e-25	n.s.	NA
chr2:22697438:22700552	FAM133B	5837	1357	23.25	3921	67.17	1647	8997	18.31	5837	1172	20.08	3892	66.68	1405	7950	17.67	-0.0486262	-0.64	0.26	1.34713	5837	3921	67.17	1.33319	5837	3892	66.68	1.36117	0.0279821	0.130131	0.136338	n.s.	NA
chr2:28516164:28517930	BZW2	5837	1665	28.52	4473	76.63	2262	12290	18.41	5837	1211	20.75	3914	67.05	1571	8847	17.76	-0.0491403	-0.65	0.26	1.53739	5837	4473	76.63	1.6593	5837	3914	67.05	1.39807	-0.26123	1.60263e-37	3.10295e-37	n.s.	NA
chr7:10222313:10222396	HSPD1	5837	1535	26.3	4803	82.29	2105	25207	8.35	5837	1036	17.75	4133	70.81	1386	15914	8.71	0.0545049	0.36	0.26	2.11468	5837	4803	82.29	2.32935	5837	4133	70.81	1.86521	-0.464135	4.96386e-71	1.28015e-70	n.s.	NA
chr8:21529224:21529337	NASP	5837	603	10.33	3203	54.87	686	6898	9.94	5837	596	10.21	3157	54.09	652	6230	10.47	0.0682527	0.53	0.26	1.04829	5837	3203	54.87	1.028	5837	3157	54.09	1.06887	0.040871	0.0396071	0.0424743	n.s.	NA
chr19:5053813:5054271	CHCHD2P9	5837	1188	20.35	4868	83.4	1449	30418	4.76	5837	620	10.62	3794	65	714	14366	4.97	0.0516621	0.21	0.26	2.14291	5837	4868	83.4	2.51899	5837	3794	65	1.66038	-0.858606	2.55446e-252	1.62719e-251	n.s.	NA
chr20:1674259:1675465	EIF2S2	5837	831	14.24	4884	83.67	1015	19037	5.33	5837	641	10.98	4264	73.05	764	13463	5.67	0.0754813	0.34	0.26	1.97429	5837	4884	83.67	2.12343	5837	4264	73.05	1.80347	-0.319965	1.01135e-40	2.03226e-40	n.s.	NA
chr28:3988490:3988680	UBA52	5837	4909	84.1	5821	99.73	38053	94511	40.26	5837	4213	72.18	5783	99.07	37775	92789	40.71	0.0156495	0.45	0.26	4.59959	5837	5821	99.73	4.57433	5837	5783	99.07	4.62502	0.0506955	1.5445e-28	2.6735e-28	n.s.	NA
chr3:38293594:38294768	TOMM20	5837	3470	59.45	5317	91.09	7398	26209	28.23	5837	2779	47.61	5072	86.89	5281	19149	27.58	-0.0324439	-0.65	0.27	2.47705	5837	5317	91.09	2.59853	5837	5072	86.89	2.34971	-0.248823	2.24168e-40	4.49041e-40	n.s.	NA
chr3:63309803:63310497	NUS1	5837	3151	53.98	3765	64.5	5608	8116	69.1	5837	2672	45.78	3311	56.72	4235	6047	70.03	0.019014	0.93	0.27	1.15346	5837	3765	64.5	1.21693	5837	3311	56.72	1.08128	-0.135649	6.31894e-13	8.78857e-13	n.s.	NA
chr4:44396821:44397914	SPCS3	5837	1955	33.49	4298	73.63	2757	10749	25.65	5837	1677	28.73	4016	68.8	2283	9153	24.94	-0.0389571	-0.71	0.27	1.47764	5837	4298	73.63	1.51054	5837	4016	68.8	1.44243	-0.0681076	0.00633258	0.00705219	n.s.	NA
chr5:58947139:58947967	FKBP3	5837	4889	83.76	5385	92.26	17358	28622	60.65	5837	3480	59.62	4313	73.89	6309	10320	61.13	0.0111892	0.48	0.27	2.2221	5837	5385	92.26	2.7013	5837	4313	73.89	1.6238	-1.0775	0	0	n.s.	NA
chr7:10233928:10235118	HSPE1	5837	4547	77.9	5376	92.1	15319	45448	33.71	5837	3711	63.58	5189	88.9	9066	27238	33.28	-0.0179843	-0.43	0.27	2.93708	5837	5376	92.1	3.16753	5837	5189	88.9	2.69833	-0.469199	8.56865e-131	3.45458e-130	n.s.	NA
chr25:2387031:2388022	S100A11	5837	1192	20.42	2133	36.54	2209	5255	42.04	5837	3305	56.62	4819	82.56	14833	34639	42.82	0.0259114	0.78	0.27	2.12011	5837	2133	36.54	0.733815	5837	4819	82.56	2.73372	1.99991	0	0	n.s.	NA
chr32:234883:237930	EHD2	5837	260	4.45	2973	50.93	278	6580	4.22	5837	643	11.02	4659	79.82	741	18799	3.94	-0.0795388	-0.28	0.27	1.76136	5837	2973	50.93	1.06574	5837	4659	79.82	2.20525	1.13951	0	0	n.s.	NA
chr1:13130714:13131236	DNAJC2	5837	666	11.41	3840	65.79	712	9940	7.16	5837	404	6.92	3183	54.53	426	6300	6.76	-0.0725125	-0.4	0.28	1.2176	5837	3840	65.79	1.34144	5837	3183	54.53	1.06819	-0.273249	6.62226e-42	1.36077e-41	n.s.	NA
chr2:41122359:41122727	RPL14	5837	5767	98.8	5806	99.47	73001	97641	74.76	5837	5686	97.41	5680	97.31	58434	77414	75.48	0.0136462	0.72	0.28	4.36724	5837	5806	99.47	4.56239	5837	5680	97.31	4.16775	-0.394644	1.47987e-70	3.80111e-70	n.s.	NA
chr3:80790697:80791062	COX7A2	5837	3462	59.31	5001	85.68	8200	19220	42.66	5837	2830	48.48	4673	80.06	6296	15019	41.92	-0.0246621	-0.74	0.28	2.08997	5837	5001	85.68	2.18153	5837	4673	80.06	1.99198	-0.189541	4.1882e-18	6.44416e-18	n.s.	NA
chr7:6555277:6567841	NDUFA10	5837	2100	35.98	3945	67.59	2700	7820	34.53	5837	1685	28.87	3499	59.95	2172	6156	35.28	0.0301368	0.75	0.28	1.18942	5837	3945	67.59	1.24896	5837	3499	59.95	1.12229	-0.126673	7.83377e-11	1.06855e-10	n.s.	NA
chr15:9722679:9722948	RPLP0	5837	1062	18.19	5757	98.63	1268	79190	1.6	5837	897	15.37	5474	93.78	1080	64643	1.67	0.0383281	0.07	0.28	3.98469	5837	5757	98.63	4.18225	5837	5474	93.78	3.77692	-0.405331	2.88877e-37	5.55935e-37	n.s.	NA
chr18:9939994:9940085	ALYREF	5837	1114	19.09	4705	80.61	1413	16504	8.56	5837	838	14.36	4396	75.31	1003	12274	8.17	-0.0600889	-0.39	0.28	1.84452	5837	4705	80.61	1.93167	5837	4396	75.31	1.75125	-0.180412	3.06729e-17	4.60817e-17	n.s.	NA
chr20:1062093:1063226	ROMO1	5837	3449	59.09	3878	66.44	6151	7801	78.85	5837	3688	63.18	4140	70.93	6953	8893	78.19	-0.0119741	-0.66	0.28	1.40068	5837	3878	66.44	1.27825	5837	4140	70.93	1.51536	0.237108	4.08961e-34	7.5729e-34	n.s.	NA
chr24:5507757:5508082	ARCN1	5837	824	14.12	3716	63.66	950	7601	12.5	5837	879	15.06	4052	69.42	1033	8672	11.91	-0.0644704	-0.59	0.28	1.31724	5837	3716	63.66	1.18696	5837	4052	69.42	1.43672	0.249756	5.2644e-41	1.07481e-40	n.s.	NA
chr27:7563116:7563611	DNAJC7	5837	2240	38.38	4317	73.96	3475	12233	28.41	5837	1083	18.55	2861	49.01	1266	4593	27.56	-0.0423108	-0.85	0.28	1.31659	5837	4317	73.96	1.60802	5837	2861	49.01	0.876857	-0.73116	4.62677e-271	3.23874e-270	n.s.	NA
chr1:113370914:113371108	RPL8	5837	1249	21.4	5828	99.85	1522	142759	1.07	5837	961	16.46	5806	99.47	1181	104994	1.12	0.0344335	0.05	0.29	4.94291	5837	5828	99.85	5.10784	5837	5806	99.47	4.77737	-0.330473	7.57158e-162	3.54639e-161	n.s.	NA
chr1:180960290:180960763	RDX	5837	1232	21.11	4468	76.55	1474	12590	11.71	5837	905	15.5	3931	67.35	1022	8382	12.19	0.0534805	0.48	0.29	1.5363	5837	4468	76.55	1.66904	5837	3931	67.35	1.38544	-0.283594	3.06429e-45	6.39985e-45	n.s.	NA
chr13:18701583:18702190	DPYSL3	5837	333	5.7	1718	29.43	371	3141	11.81	5837	968	16.58	3952	67.71	1146	10172	11.27	-0.0621352	-0.54	0.29	1.21009	5837	1718	29.43	0.519636	5837	3952	67.71	1.51024	0.990602	0	0	n.s.	NA
chr26:1679321:1679666	SNRPE	5837	2126	36.42	5124	87.78	3345	24119	13.87	5837	1620	27.75	4805	82.32	2321	16304	14.24	0.0354583	0.37	0.29	2.25977	5837	5124	87.78	2.41366	5837	4805	82.32	2.09567	-0.317993	4.4071e-58	1.04361e-57	n.s.	NA
chr27:6116604:6116872	ATP5MC1	5837	3100	53.11	5210	89.26	6069	26347	23.03	5837	2105	36.06	4665	79.92	3363	14286	23.54	0.0302986	0.51	0.29	2.26067	5837	5210	89.26	2.54785	5837	4665	79.92	1.93994	-0.607904	6.09579e-224	3.5624e-223	n.s.	NA
chr1:105996526:105998689	SOD1	5837	812	13.91	3779	64.74	949	7812	12.15	5837	770	13.19	3777	64.71	883	7618	11.59	-0.0627845	-0.56	0.3	1.25687	5837	3779	64.74	1.22125	5837	3777	64.71	1.2925	0.0712497	0.000216175	0.000251284	n.s.	NA
chr2:132200548:132205867	EIF3E	5837	2161	37.02	4678	80.14	3252	12711	25.58	5837	1785	30.58	4354	74.59	2654	10638	24.95	-0.0346066	-0.63	0.3	1.69853	5837	4678	80.14	1.75037	5837	4354	74.59	1.64284	-0.107531	1.53331e-05	1.85688e-05	n.s.	NA
chr4:2027389:2027609	RPL36AL	5837	5674	97.21	5767	98.8	37629	56615	66.46	5837	5570	95.43	5725	98.08	41054	62143	66.06	-0.00857984	-0.4	0.3	3.93124	5837	5767	98.8	3.78645	5837	5725	98.08	4.07709	0.290647	2.55212e-104	8.83534e-104	n.s.	NA
chr6:5875805:5876810	PLAC9	5837	625	10.71	781	13.38	1725	2174	79.35	5837	2823	48.36	3258	55.82	21232	26997	78.65	-0.0126237	-0.7	0.3	1.46684	5837	781	13.38	0.259733	5837	3258	55.82	1.75621	1.49648	0	0	n.s.	NA
chr6:30979008:30980705	PRDX3	5837	709	12.15	3724	63.8	807	7547	10.69	5837	560	9.59	3212	55.03	645	5720	11.28	0.0710356	0.59	0.3	1.09762	5837	3724	63.8	1.17216	5837	3212	55.03	1.01119	-0.160968	2.08732e-17	3.15826e-17	n.s.	NA
chr6:35289301:35290268	GLRX3	5837	1562	26.76	3711	63.58	2058	7252	28.38	5837	1056	18.09	2894	49.58	1272	4607	27.61	-0.0383149	-0.77	0.3	1.03334	5837	3711	63.58	1.15937	5837	2894	49.58	0.871725	-0.287649	7.8442e-56	1.80388e-55	n.s.	NA
chr27:6824191:6824436	PSMB3	5837	3578	61.3	4220	72.3	7191	10774	66.74	5837	2612	44.75	3273	56.07	4085	6062	67.39	0.0137774	0.65	0.3	1.30037	5837	4220	72.3	1.49107	5837	3273	56.07	1.05449	-0.436578	3.93859e-109	1.4255e-108	n.s.	NA
chr1:22453257:22453831	NDUFA5	5837	3651	62.55	4556	78.05	7961	14285	55.73	5837	2263	38.77	3260	55.85	3122	5524	56.52	0.0199518	0.79	0.31	1.46604	5837	4556	78.05	1.78619	5837	3260	55.85	1.01862	-0.767577	4.41336e-269	3.02291e-268	n.s.	NA
chr8:19269811:19269916	NEXN	5837	606	10.38	3815	65.36	775	21023	3.69	5837	44	0.75	922	15.8	48	1399	3.43	-0.0822812	-0.26	0.31	1.54163	5837	3815	65.36	1.84749	5837	922	15.8	0.276097	-1.57139	0	0	n.s.	NA
chr8:21536909:21537854	NASP	5837	1484	25.42	3203	54.87	1979	6898	28.69	5837	1371	23.49	3157	54.09	1732	6230	27.8	-0.0439083	-0.89	0.31	1.04829	5837	3203	54.87	1.028	5837	3157	54.09	1.06887	0.040871	0.0396071	0.0424743	n.s.	NA
chr8:25003438:25003517	MAGOH	5837	1363	23.35	4633	79.37	1727	14385	12.01	5837	1040	17.82	4235	72.55	1327	10651	12.46	0.0490574	0.45	0.31	1.70864	5837	4633	79.37	1.808	5837	4235	72.55	1.59994	-0.208058	5.38717e-25	8.93653e-25	n.s.	NA
chr10:3824428:3825410	ETFA	5837	1240	21.24	4151	71.12	1532	8620	17.77	5837	637	10.91	2630	45.06	700	4119	16.99	-0.0612335	-0.78	0.31	1.14322	5837	4151	71.12	1.36726	5837	2630	45.06	0.789609	-0.577651	4.62902e-206	2.47789e-205	n.s.	NA
chr20:1031378:1034438	RBM39	5837	1137	19.48	3394	58.15	1343	5838	23	5837	1079	18.49	3361	57.58	1303	5864	22.22	-0.0476664	-0.78	0.31	1.0685	5837	3394	58.15	1.01722	5837	3361	57.58	1.12028	0.103066	5.58385e-06	6.8534e-06	n.s.	NA
chr1:173397708:173399215	POSTN	5837	253	4.33	1150	19.7	362	3797	9.53	5837	2183	37.4	4476	76.68	5589	56924	9.82	0.0391951	0.29	0.32	2.32005	5837	1150	19.7	0.40944	5837	4476	76.68	2.81094	2.4015	0	0	n.s.	NA
chr2:132205978:132206841	EIF3E	5837	860	14.73	4678	80.14	1013	12711	7.97	5837	744	12.75	4354	74.59	886	10638	8.33	0.0567691	0.36	0.32	1.69853	5837	4678	80.14	1.75037	5837	4354	74.59	1.64284	-0.107531	1.53331e-05	1.85688e-05	n.s.	NA
chr5:38399700:38400187	TMED10	5837	1965	33.66	4816	82.51	2781	14221	19.56	5837	1484	25.42	4412	75.59	2061	10869	18.96	-0.0427285	-0.6	0.32	1.78058	5837	4816	82.51	1.87417	5837	4412	75.59	1.67842	-0.195752	1.54538e-21	2.46718e-21	n.s.	NA
chr8:19969074:19969679	EBNA1BP2	5837	1081	18.52	3932	67.36	1288	8850	14.55	5837	912	15.62	3402	58.28	1088	7168	15.18	0.057297	0.63	0.32	1.25633	5837	3932	67.36	1.31117	5837	3402	58.28	1.19295	-0.118228	8.67938e-09	1.15183e-08	n.s.	NA
chr22:2560578:2563018	EIF4EBP1	5837	1133	19.41	5504	94.3	1407	35379	3.98	5837	664	11.38	4974	85.22	748	17931	4.17	0.0540185	0.19	0.32	2.64487	5837	5504	94.3	2.99504	5837	4974	85.22	2.25738	-0.737667	1.96022e-300	1.58058e-299	n.s.	NA
chr25:282186:282260	PSMD4	5837	3826	65.55	4529	77.59	8217	13156	62.46	5837	2577	44.15	3352	57.43	3863	6122	63.1	0.0144768	0.64	0.32	1.45317	5837	4529	77.59	1.723	5837	3352	57.43	1.08858	-0.634421	2.02564e-216	1.14189e-215	n.s.	NA
chr26:1680009:1680684	SNRPE	5837	4595	78.72	5124	87.78	13963	24119	57.89	5837	3921	67.17	4805	82.32	9514	16304	58.35	0.0112254	0.46	0.32	2.25977	5837	5124	87.78	2.41366	5837	4805	82.32	2.09567	-0.317993	4.4071e-58	1.04361e-57	n.s.	NA
chr33:7247263:7247527	PFDN5	5837	727	12.46	4699	80.5	821	13587	6.04	5837	554	9.49	4438	76.03	622	10781	5.77	-0.0564196	-0.27	0.32	1.74397	5837	4699	80.5	1.80649	5837	4438	76.03	1.67777	-0.128717	1.26469e-10	1.71771e-10	n.s.	NA
chr1:142496264:142501253	ARGLU1	5837	617	10.57	3568	61.13	688	6680	10.3	5837	484	8.29	3217	55.11	535	5459	9.8	-0.0652915	-0.5	0.33	1.09067	5837	3568	61.13	1.1197	5837	3217	55.11	1.05848	-0.0612239	0.000119366	0.000140548	n.s.	NA
chr3:71502924:71503208	PNISR	5837	648	11.1	3722	63.77	731	7165	10.2	5837	643	11.02	3630	62.19	728	6778	10.74	0.0679337	0.54	0.33	1.23176	5837	3722	63.77	1.20063	5837	3630	62.19	1.26367	0.0630358	0.00554689	0.0061989	n.s.	NA
chr7:4385849:4386312	ATIC	5837	2240	38.38	3875	66.39	3384	8639	39.17	5837	1732	29.67	3213	55.05	2468	6181	39.93	0.0270402	0.76	0.33	1.19831	5837	3875	66.39	1.31438	5837	3213	55.05	1.05833	-0.256053	2.70755e-36	5.1638e-36	n.s.	NA
chr20:7938285:7938485	RPS21	5837	5663	97.02	5799	99.35	65669	101009	65.01	5837	5069	86.84	5688	97.45	51056	78080	65.39	0.00828135	0.38	0.33	4.43198	5837	5799	99.35	4.65073	5837	5688	97.45	4.20897	-0.441763	2.32262e-98	7.43471e-98	n.s.	NA
chr26:1116601:1116974	TIMM17B	5837	1283	21.98	3943	67.55	1668	9313	17.91	5837	920	15.76	3296	56.47	1152	6646	17.33	-0.0449426	-0.58	0.33	1.22255	5837	3943	67.55	1.32919	5837	3296	56.47	1.09496	-0.23423	4.26529e-34	7.87533e-34	n.s.	NA
chrZ:9803159:9804730	SUB1	5837	615	10.54	4456	76.34	689	11614	5.93	5837	564	9.66	4360	74.7	634	11284	5.62	-0.0660241	-0.31	0.34	1.65487	5837	4456	76.34	1.62294	5837	4360	74.7	1.6875	0.0645595	3.15889e-05	3.8038e-05	n.s.	NA
chr18:9889471:9889547	MRPL12	5837	1820	31.18	3842	65.82	2574	9491	27.12	5837	1222	20.94	2899	49.67	1598	6044	26.44	-0.0353161	-0.68	0.34	1.19245	5837	3842	65.82	1.35579	5837	2899	49.67	0.97599	-0.379797	2.80434e-77	7.56934e-77	n.s.	NA
chr25:2621870:2621937	HDGF	5837	3802	65.14	5295	90.71	8248	22249	37.07	5837	3193	54.7	4919	84.27	6912	18362	37.64	0.0214405	0.57	0.34	2.34477	5837	5295	90.71	2.44253	5837	4919	84.27	2.23955	-0.202979	5.02952e-16	7.38203e-16	n.s.	NA
chr1:179947723:179948215	SAP18	5837	1386	23.75	5082	87.07	1750	17873	9.79	5837	1159	19.86	4921	84.31	1477	15578	9.48	-0.0420561	-0.31	0.35	2.13852	5837	5082	87.07	2.15389	5837	4921	84.31	2.12264	-0.0312441	0.690061	0.703311	n.s.	NA
chr5:36377111:36378421	PSMA6	5837	3427	58.71	4774	81.79	6939	15784	43.96	5837	2519	43.16	4067	69.68	3943	9095	43.35	-0.0197079	-0.61	0.35	1.70792	5837	4774	81.79	1.91829	5837	4067	69.68	1.46097	-0.45732	3.98456e-120	1.54766e-119	n.s.	NA
chr7:18578545:18578701	SSB	5837	759	13	4472	76.61	845	16045	5.27	5837	554	9.49	3890	66.64	608	10996	5.53	0.0586175	0.26	0.35	1.69777	5837	4472	76.61	1.82782	5837	3890	66.64	1.54827	-0.279557	5.37723e-32	9.70339e-32	n.s.	NA
chr27:6823000:6823521	PSMB3	5837	679	11.63	4220	72.3	796	10774	7.39	5837	427	7.32	3273	56.07	469	6062	7.74	0.0589625	0.35	0.35	1.30037	5837	4220	72.3	1.49107	5837	3273	56.07	1.05449	-0.436578	3.93859e-109	1.4255e-108	n.s.	NA
chr13:18701117:18701419	DPYSL3	5837	428	7.33	1718	29.43	484	3141	15.41	5837	1246	21.35	3952	67.71	1517	10172	14.91	-0.0446414	-0.5	0.36	1.21009	5837	1718	29.43	0.519636	5837	3952	67.71	1.51024	0.990602	0	0	n.s.	NA
chr28:3136216:3136576	ATP5F1D	5837	4285	73.41	5415	92.77	11844	26059	45.45	5837	3385	57.99	4874	83.5	8424	18339	45.93	0.0148319	0.48	0.36	2.45303	5837	5415	92.77	2.6508	5837	4874	83.5	2.23331	-0.41749	2.9549e-83	8.25556e-83	n.s.	NA
chr1:38035794:38039393	NAP1L1	5837	3360	57.56	5253	89.99	6176	23544	26.23	5837	3453	59.16	5264	90.18	6541	25349	25.8	-0.022964	-0.43	0.37	2.59075	5837	5253	89.99	2.46937	5837	5264	90.18	2.71188	0.242515	3.23549e-58	7.69033e-58	n.s.	NA
chr3:17246042:17247220	H3F3C	5837	659	11.29	5711	97.84	734	40335	1.82	5837	523	8.96	5468	93.68	591	30611	1.93	0.0552055	0.11	0.37	3.17604	5837	5711	97.84	3.33107	5837	5468	93.68	3.01413	-0.316931	1.86379e-56	4.33298e-56	n.s.	NA
chr4:16386634:16388433	MCTS1	5837	3435	58.85	4242	72.67	7002	11498	60.9	5837	3063	52.48	3817	65.39	5805	9416	61.65	0.0173751	0.75	0.37	1.48739	5837	4242	72.67	1.53154	5837	3817	65.39	1.43832	-0.0932275	0.000103992	0.000122673	n.s.	NA
chr8:7483744:7484302	CACYBP	5837	1414	24.22	3986	68.29	1926	12180	15.81	5837	510	8.74	2360	40.43	538	3502	15.36	-0.039147	-0.45	0.37	1.19722	5837	3986	68.29	1.48967	5837	2360	40.43	0.703289	-0.78638	9.13543e-290	6.9277e-289	n.s.	NA
chr14:4576556:4577465	ACTB	5837	746	12.78	5770	98.85	907	159679	0.57	5837	1390	23.81	5796	99.3	1860	346562	0.54	-0.0278342	-0.03	0.37	5.44161	5837	5770	98.85	4.6982	5837	5796	99.3	6.1817	1.4835	0	0	n.s.	NA
chrZ:16104024:16125010	NDUFS4	5837	683	11.7	3801	65.12	767	8651	8.87	5837	309	5.29	2529	43.33	334	3958	8.44	-0.0642632	-0.43	0.38	1.05638	5837	3801	65.12	1.26195	5837	2529	43.33	0.747415	-0.514538	6.54061e-160	3.01911e-159	n.s.	NA
chr3:64851869:64852633	HDAC2	5837	1103	18.9	3735	63.99	1334	7843	17.01	5837	844	14.46	3368	57.7	1005	6122	16.42	-0.0480536	-0.59	0.38	1.15287	5837	3735	63.99	1.20019	5837	3368	57.7	1.10038	-0.0998104	1.06248e-07	1.38123e-07	n.s.	NA
chr5:23118344:23118519	PSMC3	5837	3586	61.44	4736	81.14	7166	14423	49.68	5837	2199	37.67	3525	60.39	3102	6320	49.08	-0.017182	-0.6	0.38	1.55375	5837	4736	81.14	1.86427	5837	3525	60.39	1.13656	-0.727707	1.51247e-282	1.12028e-281	n.s.	NA
chr28:2781906:2782235	BSG	5837	897	15.37	3472	59.48	1054	7027	15	5837	1775	30.41	4477	76.7	2497	17100	14.6	-0.0365259	-0.4	0.38	1.63285	5837	3472	59.48	1.12062	5837	4477	76.7	2.03009	0.909469	0	0	n.s.	NA
chr1:39833178:39833866	RPS16	5837	4413	75.6	5798	99.33	18791	87862	21.39	5837	3609	61.83	5739	98.32	15916	73434	21.67	0.0179299	0.28	0.39	4.34699	5837	5798	99.33	4.42134	5837	5739	98.32	4.27188	-0.149465	5.05978e-21	8.0577e-21	n.s.	NA
[truncated: 275 more rows]

## Sheet: muscle_vs_macrophage
coord.intron	gene_short_name	n.cells.total.g1	n.cells.expr.sj.g1	pct.cells.expr.sj.g1	n.cells.expr.gene.g1	pct.cells.expr.gene.g1	sj.count.total.g1	gene.count.total.g1	psi.g1	n.cells.total.g2	n.cells.expr.sj.g2	pct.cells.expr.sj.g2	n.cells.expr.gene.g2	pct.cells.expr.gene.g2	sj.count.total.g2	gene.count.total.g2	psi.g2	log2fc	delta	pval	mean.expr.gene.norm.g1.g2	n.cells.total.norm.g1	n.cells.expr.gene.norm.g1	pct.cells.expr.gene.norm.g1	mean.expr.gene.norm.g1	n.cells.total.norm.g2	n.cells.expr.gene.norm.g2	pct.cells.expr.gene.norm.g2	mean.expr.gene.norm.g2	log2fc.gene.norm	pval.gene.norm	pval.adj.gene.norm	sig	label
[truncated: 1,790 more rows]

[truncated: 4 more sheets: muscle_vs_epithelial, muscle_vs_neuron, muscle_vs_endothelial, muscle_vs_blood]
