# Supplementary material for: Bulk and single‐cell alternative splicing analyses reveal roles of TRA2B in myogenic differentiation
Source: Cell Prolif. 2023 Sep 13;57(2):e13545. doi: 10.1111/cpr.13545 (PMC10849790; doi:10.1111/cpr.13545)
Supplement: Supplementary file 7 — DATASET EV 7. Number of differential spliced SJ between cell subpopulations in muscle cells. [file CPR-57-e13545-s003.xlsx]

## Sheet: Sheet1
Comparison	Splice junction number	up	down	Gene number
muscle progenitor vs proliferative cell	815	522	293	469
muscle progenitor vs myoblast-1	144	52	92	116
muscle progenitor vs myoblast-2	119	19	100	103
muscle progenitor vs myoblast-3	525	233	292	339
muscle progenitor vs myocyte	163	147	16	134
muscle progenitor vs myotube	719	476	243	414
muscle progenitor vs myofiber	890	583	307	468
proliferative cell vs myoblast-1	615	207	408	405
proliferative cell vs myoblast-2	653	153	500	408
proliferative cell vs myoblast-3	186	50	136	135
proliferative cell vs myocyte	477	282	195	325
proliferative cell vs myotube	102	64	38	54
proliferative cell vs myofiber	158	92	66	87
myoblast-1 vs myoblast-2	38	8	30	34
myoblast-1 vs myoblast-3	302	137	165	214
myoblast-1 vs myocyte	64	60	4	53
myoblast-1 vs myotube	458	336	122	308
myoblast-1 vs myofiber	773	503	270	444
myoblast-2 vs myoblast-3	355	211	144	229
myoblast-2 vs myocyte	198	190	8	160
myoblast-2 vs myotube	653	516	137	387
myoblast-2 vs myofiber	780	581	199	421
myoblast-3 vs myocyte	380	276	104	258
myoblast-3 vs myotube	158	140	18	118
myoblast-3 vs myofiber	332	245	87	218
myocyte vs myotube	276	92	184	202
myocyte vs myofiber	611	303	308	367
myotube vs myofiber	75	37	38	55
