# Supplementary material for: Bulk and single‐cell alternative splicing analyses reveal roles of TRA2B in myogenic differentiation
Source: Cell Prolif. 2023 Sep 13;57(2):e13545. doi: 10.1111/cpr.13545 (PMC10849790; doi:10.1111/cpr.13545)
Supplement: Supplementary file 8 — DATASET EV 8. The detailed information of spliced junction usage between cell subclusters in muscle cells. [file CPR-57-e13545-s005.xlsx]

## Sheet: muscle_progenitor_vs_prolife
coord.intron	gene_short_name	n.cells.total.g1	n.cells.expr.sj.g1	pct.cells.expr.sj.g1	n.cells.expr.gene.g1	pct.cells.expr.gene.g1	sj.count.total.g1	gene.count.total.g1	psi.g1	n.cells.total.g2	n.cells.expr.sj.g2	pct.cells.expr.sj.g2	n.cells.expr.gene.g2	pct.cells.expr.gene.g2	sj.count.total.g2	gene.count.total.g2	psi.g2	log2fc	delta	pval	mean.expr.gene.norm.g1.g2	n.cells.total.norm.g1	n.cells.expr.gene.norm.g1	pct.cells.expr.gene.norm.g1	mean.expr.gene.norm.g1	n.cells.total.norm.g2	n.cells.expr.gene.norm.g2	pct.cells.expr.gene.norm.g2	mean.expr.gene.norm.g2	log2fc.gene.norm	pval.gene.norm	pval.adj.gene.norm	sig	label
chrW:1840887:1841860	HINTW	1699	446	26.25	1160	68.28	1267	21528	5.89	1699	970	57.09	1404	82.64	3374	40598	8.31	0.434277	2.42	0	3.37266	1699	1160	68.28	2.76513	1699	1404	82.64	3.8746	1.10947	8.3677e-50	8.01068e-49	n.s.	NA
chrW:1841967:1842798	HINTW	1699	842	49.56	1160	68.28	5668	21528	26.33	1699	1201	70.69	1404	82.64	12957	40598	31.92	0.268479	5.59	0	3.37266	1699	1160	68.28	2.76513	1699	1404	82.64	3.8746	1.10947	8.3677e-50	8.01068e-49	up	NA
chrW:1841967:1879453	HINTW	1699	427	25.13	1160	68.28	963	21528	4.47	1699	902	53.09	1404	82.64	2440	40598	6.01	0.357874	1.54	0	3.37266	1699	1160	68.28	2.76513	1699	1404	82.64	3.8746	1.10947	8.3677e-50	8.01068e-49	n.s.	NA
chrZ:1078215:1078530	RPL17	1699	975	57.39	1698	99.94	3895	47137	8.26	1699	1238	72.87	1697	99.88	4069	43530	9.35	0.160547	1.09	0	5.11151	1699	1698	99.94	5.27357	1699	1697	99.88	4.94936	-0.324209	2.08591e-43	1.51281e-42	n.s.	NA
chrZ:1078584:1078660	RPL17	1699	1025	60.33	1698	99.94	4573	47137	9.7	1699	1308	76.99	1697	99.88	4923	43530	11.31	0.20222	1.61	0	5.11151	1699	1698	99.94	5.27357	1699	1697	99.88	4.94936	-0.324209	2.08591e-43	1.51281e-42	n.s.	NA
chrZ:1078702:1079788	RPL17	1699	1093	64.33	1698	99.94	5517	47137	11.7	1699	1376	80.99	1697	99.88	6004	43530	13.79	0.219794	2.09	0	5.11151	1699	1698	99.94	5.27357	1699	1697	99.88	4.94936	-0.324209	2.08591e-43	1.51281e-42	n.s.	NA
chrZ:1079924:1080209	RPL17	1699	1616	95.11	1698	99.94	14288	47137	30.31	1699	1651	97.17	1697	99.88	15993	43530	36.74	0.269471	6.43	0	5.11151	1699	1698	99.94	5.27357	1699	1697	99.88	4.94936	-0.324209	2.08591e-43	1.51281e-42	up	NA
chrZ:1080309:1080874	RPL17	1699	1695	99.76	1698	99.94	28608	47137	60.69	1699	1690	99.47	1697	99.88	27058	43530	62.16	0.0339745	1.47	0	5.11151	1699	1698	99.94	5.27357	1699	1697	99.88	4.94936	-0.324209	2.08591e-43	1.51281e-42	n.s.	NA
chrZ:1754195:1754999	IER3IP1	1699	705	41.49	1093	64.33	1038	1947	53.31	1699	905	53.27	1176	69.22	1467	2249	65.23	0.286267	11.92	0	1.16796	1699	1093	64.33	1.16231	1699	1176	69.22	1.17321	0.0108942	0.847127	0.857576	up	NA
chrZ:1755102:1755490	IER3IP1	1699	674	39.67	1093	64.33	911	1947	46.79	1699	689	40.55	1176	69.22	936	2249	41.62	-0.165178	-5.17	0	1.16796	1699	1093	64.33	1.16231	1699	1176	69.22	1.17321	0.0108942	0.847127	0.857576	down	NA
chrZ:2156950:2157968	ATP5A1Z	1699	260	15.3	1472	86.64	322	5825	5.53	1699	439	25.84	1588	93.47	557	6456	8.63	0.560453	3.1	0	2.28428	1699	1472	86.64	2.21986	1699	1588	93.47	2.344	0.124136	0.0580131	0.0691917	n.s.	NA
chrZ:2158114:2158325	ATP5A1Z	1699	900	52.97	1472	86.64	1711	5825	29.37	1699	1184	69.69	1588	93.47	2506	6456	38.82	0.390846	9.45	0	2.28428	1699	1472	86.64	2.21986	1699	1588	93.47	2.344	0.124136	0.0580131	0.0691917	up	NA
chrZ:2158477:2159114	ATP5A1Z	1699	1324	77.93	1472	86.64	3744	5825	64.27	1699	1394	82.05	1588	93.47	3625	6456	56.15	-0.191667	-8.12	0	2.28428	1699	1472	86.64	2.21986	1699	1588	93.47	2.344	0.124136	0.0580131	0.0691917	down	NA
chrZ:8541377:8541782	VCP	1699	343	20.19	1272	74.87	447	3403	13.14	1699	610	35.9	1438	84.64	784	4033	19.44	0.531613	6.3	0	1.67428	1699	1272	74.87	1.58567	1699	1438	84.64	1.75267	0.166996	0.000239285	0.000356445	up	NA
chrZ:9213684:9213991	TPM2	1699	234	13.77	1484	87.35	277	6905	4.01	1699	349	20.54	1594	93.82	426	8353	5.1	0.283999	1.09	0	2.50086	1699	1484	87.35	2.38698	1699	1594	93.82	2.60687	0.219891	2.65255e-06	4.40864e-06	n.s.	NA
chrZ:9214063:9214279	TPM2	1699	363	21.37	1484	87.35	492	6905	7.13	1699	590	34.73	1594	93.82	817	8353	9.78	0.40703	2.65	0	2.50086	1699	1484	87.35	2.38698	1699	1594	93.82	2.60687	0.219891	2.65255e-06	4.40864e-06	n.s.	NA
chrZ:9214356:9214924	TPM2	1699	602	35.43	1484	87.35	1039	6905	15.05	1699	949	55.86	1594	93.82	1797	8353	21.51	0.487993	6.46	0	2.50086	1699	1484	87.35	2.38698	1699	1594	93.82	2.60687	0.219891	2.65255e-06	4.40864e-06	up	NA
chrZ:9214988:9215199	TPM2	1699	914	53.8	1484	87.35	1935	6905	28.02	1699	1252	73.69	1594	93.82	3273	8353	39.18	0.46943	11.16	0	2.50086	1699	1484	87.35	2.38698	1699	1594	93.82	2.60687	0.219891	2.65255e-06	4.40864e-06	up	NA
chrZ:9215270:9217915	TPM2	1699	1200	70.63	1484	87.35	3167	6905	45.87	1699	1401	82.46	1594	93.82	4492	8353	53.78	0.224984	7.91	0	2.50086	1699	1484	87.35	2.38698	1699	1594	93.82	2.60687	0.219891	2.65255e-06	4.40864e-06	up	NA
chrZ:9803159:9804730	SUB1	1699	144	8.48	1316	77.46	164	3763	4.36	1699	247	14.54	1440	84.76	277	3958	7	0.577767	2.64	0	1.71143	1699	1316	77.46	1.691	1699	1440	84.76	1.73011	0.0391078	0.494416	0.525912	n.s.	NA
chrZ:9804851:9810533	SUB1	1699	449	26.43	1316	77.46	598	3763	15.89	1699	654	38.49	1440	84.76	890	3958	22.49	0.475877	6.6	0	1.71143	1699	1316	77.46	1.691	1699	1440	84.76	1.73011	0.0391078	0.494416	0.525912	up	NA
chrZ:12918511:12919673	RPL37	1699	1688	99.35	1698	99.94	17522	34356	51	1699	1691	99.53	1697	99.88	18154	38891	46.68	-0.125127	-4.32	0	4.90886	1699	1698	99.94	4.95019	1699	1697	99.88	4.8675	-0.0826831	0.000494353	0.000709891	n.s.	NA
chrZ:12919759:12920022	RPL37	1699	1689	99.41	1698	99.94	13353	34356	38.87	1699	1681	98.94	1697	99.88	15895	38891	40.87	0.0706133	2	0	4.90886	1699	1698	99.94	4.95019	1699	1697	99.88	4.8675	-0.0826831	0.000494353	0.000709891	n.s.	NA
chrZ:12920159:12920853	RPL37	1699	1582	93.11	1698	99.94	13100	34356	38.13	1699	1635	96.23	1697	99.88	17026	38891	43.78	0.194579	5.65	0	4.90886	1699	1698	99.94	4.95019	1699	1697	99.88	4.8675	-0.0826831	0.000494353	0.000709891	up	NA
chrZ:23086604:23107824	TBCA	1699	278	16.36	1282	75.46	324	3259	9.94	1699	327	19.25	1314	77.34	377	3096	12.18	0.268738	2.24	0	1.51168	1699	1282	75.46	1.56643	1699	1314	77.34	1.45827	-0.108167	8.41838e-06	1.36135e-05	n.s.	NA
chrZ:23107931:23116623	TBCA	1699	554	32.61	1282	75.46	787	3259	24.15	1699	699	41.14	1314	77.34	993	3096	32.07	0.394965	7.92	0	1.51168	1699	1282	75.46	1.56643	1699	1314	77.34	1.45827	-0.108167	8.41838e-06	1.36135e-05	up	NA
chrZ:33736624:33737282	RPS6	1699	1676	98.65	1695	99.76	21221	36606	57.97	1699	1683	99.06	1697	99.88	14167	31948	44.34	-0.379197	-13.63	0	4.72389	1699	1695	99.76	4.90026	1699	1697	99.88	4.54772	-0.352544	2.58273e-60	3.31143e-59	down	NA
chrZ:33737441:33738203	RPS6	1699	1678	98.76	1695	99.76	18033	36606	49.26	1699	1684	99.12	1697	99.88	17215	31948	53.88	0.12687	4.62	0	4.72389	1699	1695	99.76	4.90026	1699	1697	99.88	4.54772	-0.352544	2.58273e-60	3.31143e-59	n.s.	NA
chrZ:33738351:33738938	RPS6	1699	1161	68.33	1695	99.76	4916	36606	13.43	1699	1417	83.4	1697	99.88	5712	31948	17.88	0.387787	4.45	0	4.72389	1699	1695	99.76	4.90026	1699	1697	99.88	4.54772	-0.352544	2.58273e-60	3.31143e-59	n.s.	NA
chrZ:36050039:36051428	ANXA1	1699	259	15.24	766	45.09	350	2011	17.4	1699	494	29.08	1104	64.98	725	2900	25	0.498806	7.6	0	1.12062	1699	766	45.09	0.904697	1699	1104	64.98	1.27044	0.365742	1.22491e-23	4.94093e-23	up	NA
chrZ:44911356:44914038	HINT2	1699	286	16.83	1290	75.93	343	3915	8.76	1699	496	29.19	1448	85.23	653	4454	14.66	0.682131	5.9	0	1.76035	1699	1290	75.93	1.67948	1699	1448	85.23	1.83239	0.152905	0.00255323	0.00347201	up	NA
chrZ:44914144:44914883	HINT2	1699	782	46.03	1290	75.93	1293	3915	33.03	1699	1036	60.98	1448	85.23	2000	4454	44.9	0.431687	11.87	0	1.76035	1699	1290	75.93	1.67948	1699	1448	85.23	1.83239	0.152905	0.00255323	0.00347201	up	NA
chrZ:46086484:46087812	REEP5	1699	179	10.54	1133	66.69	199	2229	8.93	1699	256	15.07	1135	66.8	281	2073	13.56	0.552145	4.63	0	1.17518	1699	1133	66.69	1.24435	1699	1135	66.8	1.10614	-0.138213	7.06316e-06	1.15784e-05	n.s.	NA
chrZ:46087982:46089739	REEP5	1699	473	27.84	1133	66.69	619	2229	27.77	1699	535	31.49	1135	66.8	681	2073	32.85	0.234591	5.08	0	1.17518	1699	1133	66.69	1.24435	1699	1135	66.8	1.10614	-0.138213	7.06316e-06	1.15784e-05	up	NA
chrZ:52136246:52139956	CLTA	1699	212	12.48	969	57.03	251	1956	12.83	1699	380	22.37	1176	69.22	455	2376	19.15	0.542979	6.32	0	1.11756	1699	969	57.03	1.0205	1699	1176	69.22	1.19753	0.177028	8.71062e-07	1.51068e-06	up	NA
chrZ:53569113:53569237	ATP5I	1699	1429	84.11	1570	92.41	4887	6749	72.41	1699	1543	90.82	1628	95.82	5742	7193	79.83	0.138914	7.42	0	2.52046	1699	1570	92.41	2.5378	1699	1628	95.82	2.50374	-0.0340611	0.00894541	0.0116566	up	NA
chrZ:53569621:53570758	ATP5I	1699	1057	62.21	1570	92.41	2163	6749	32.05	1699	919	54.09	1628	95.82	1570	7193	21.83	-0.533719	-10.22	0	2.52046	1699	1570	92.41	2.5378	1699	1628	95.82	2.50374	-0.0340611	0.00894541	0.0116566	down	NA
chrZ:61440693:61441677	COX7C	1699	980	57.68	1618	95.23	2106	8385	25.12	1699	837	49.26	1649	97.06	1381	8563	16.13	-0.60863	-8.99	0	2.77302	1699	1618	95.23	2.82779	1699	1649	97.06	2.71928	-0.108515	9.95905e-08	1.8288e-07	down	NA
chrZ:61441824:61442938	COX7C	1699	1340	78.87	1618	95.23	3496	8385	41.69	1699	1305	76.81	1649	97.06	3118	8563	36.41	-0.190474	-5.28	0	2.77302	1699	1618	95.23	2.82779	1699	1649	97.06	2.71928	-0.108515	9.95905e-08	1.8288e-07	down	NA
chrZ:62856847:62857344	VCAN	1699	209	12.3	1015	59.74	270	5477	4.93	1699	367	21.6	1422	83.7	463	5798	7.99	0.600289	3.06	0	1.83296	1699	1015	59.74	1.56344	1699	1422	83.7	2.02534	0.461897	4.21132e-23	1.66139e-22	n.s.	NA
chrZ:63185595:63190901	TMEM167A	1699	169	9.95	1015	59.74	191	1937	9.86	1699	248	14.6	1095	64.45	274	2056	13.33	0.400015	3.47	0	1.07938	1699	1015	59.74	1.06672	1699	1095	64.45	1.09111	0.0243869	0.53112	0.562455	n.s.	NA
chrZ:63190937:63193893	TMEM167A	1699	222	13.07	1015	59.74	254	1937	13.11	1699	296	17.42	1095	64.45	347	2056	16.88	0.341629	3.77	0	1.07938	1699	1015	59.74	1.06672	1699	1095	64.45	1.09111	0.0243869	0.53112	0.562455	n.s.	NA
chrZ:63563474:63563738	RPS23	1699	1285	75.63	1698	99.94	10008	36377	27.51	1699	1563	92	1699	100	13289	39029	34.05	0.297946	6.54	0	4.90639	1699	1698	99.94	4.95024	1699	1699	100	4.86258	-0.0876579	1.5934e-06	2.6793e-06	up	NA
chrZ:63563899:63564536	RPS23	1699	1665	98	1698	99.94	13700	36377	37.66	1699	1677	98.71	1699	100	16509	39029	42.3	0.163525	4.64	0	4.90639	1699	1698	99.94	4.95024	1699	1699	100	4.86258	-0.0876579	1.5934e-06	2.6793e-06	n.s.	NA
chrZ:63564658:63565064	RPS23	1699	1695	99.76	1698	99.94	23556	36377	64.76	1699	1695	99.76	1699	100	21166	39029	54.23	-0.251758	-10.53	0	4.90639	1699	1698	99.94	4.95024	1699	1699	100	4.86258	-0.0876579	1.5934e-06	2.6793e-06	down	NA
chrZ:66676324:66679449	SMC2	1699	44	2.59	370	21.78	49	890	5.51	1699	227	13.36	1552	91.35	253	6181	4.09	-0.354992	-1.42	0	1.89283	1699	370	21.78	0.414118	1699	1552	91.35	2.24536	1.83124	0	0	n.s.	NA
chrZ:66724331:66725266	TXN	1699	1671	98.35	1687	99.29	20542	31804	64.59	1699	1688	99.35	1695	99.76	22164	35684	62.11	-0.0556073	-2.48	0	4.58915	1699	1687	99.29	4.53441	1699	1695	99.76	4.64363	0.109225	0.0266037	0.0331048	n.s.	NA
chrZ:66725333:66726040	TXN	1699	1662	97.82	1687	99.29	15882	31804	49.94	1699	1677	98.71	1695	99.76	20298	35684	56.88	0.184266	6.94	0	4.58915	1699	1687	99.29	4.53441	1699	1695	99.76	4.64363	0.109225	0.0266037	0.0331048	up	NA
chrZ:66726101:66726659	TXN	1699	1549	91.17	1687	99.29	9156	31804	28.79	1699	1636	96.29	1695	99.76	13806	35684	38.69	0.413947	9.9	0	4.58915	1699	1687	99.29	4.53441	1699	1695	99.76	4.64363	0.109225	0.0266037	0.0331048	up	NA
chrZ:66726765:66729296	TXN	1699	934	54.97	1687	99.29	2888	31804	9.08	1699	1367	80.46	1695	99.76	4886	35684	13.69	0.543339	4.61	0	4.58915	1699	1687	99.29	4.53441	1699	1695	99.76	4.64363	0.109225	0.0266037	0.0331048	n.s.	NA
chrZ:70804316:70804586	DNAJA1	1699	237	13.95	875	51.5	266	2144	12.41	1699	344	20.25	1091	64.21	415	2283	18.18	0.516293	5.77	0	1.06067	1699	875	51.5	0.981489	1699	1091	64.21	1.12418	0.142687	1.97888e-05	3.15741e-05	up	NA
chr1:4819039:4819466	ATP5C1	1699	173	10.18	1338	78.75	192	3686	5.21	1699	259	15.24	1435	84.46	292	3819	7.65	0.478107	2.44	0	1.69385	1699	1338	78.75	1.68963	1699	1435	84.46	1.6978	0.0081708	0.220163	0.246995	n.s.	NA
chr1:4819532:4820096	ATP5C1	1699	351	20.66	1338	78.75	459	3686	12.45	1699	554	32.61	1435	84.46	741	3819	19.4	0.600963	6.95	0	1.69385	1699	1338	78.75	1.68963	1699	1435	84.46	1.6978	0.0081708	0.220163	0.246995	up	NA
chr1:4821062:4821910	ATP5C1	1699	1080	63.57	1338	78.75	2223	3686	60.31	1699	1084	63.8	1435	84.46	1912	3819	50.07	-0.263646	-10.24	0	1.69385	1699	1338	78.75	1.68963	1699	1435	84.46	1.6978	0.0081708	0.220163	0.246995	down	NA
chr1:4821949:4822471	ATP5C1	1699	960	56.5	1338	78.75	1876	3686	50.9	1699	923	54.33	1435	84.46	1448	3819	37.92	-0.415223	-12.98	0	1.69385	1699	1338	78.75	1.68963	1699	1435	84.46	1.6978	0.0081708	0.220163	0.246995	down	NA
chr1:13115457:13116539	DNAJC2	1699	311	18.3	1095	64.45	376	3230	11.64	1699	279	16.42	1323	77.87	321	3671	8.74	-0.376003	-2.9	0	1.47415	1699	1095	64.45	1.36097	1699	1323	77.87	1.56782	0.206852	4.25097e-06	7.00046e-06	n.s.	NA
chr1:13117440:13118303	DNAJC2	1699	150	8.83	1095	64.45	161	3230	4.98	1699	258	15.19	1323	77.87	284	3671	7.74	0.547488	2.76	0	1.47415	1699	1095	64.45	1.36097	1699	1323	77.87	1.56782	0.206852	4.25097e-06	7.00046e-06	n.s.	NA
chr1:13122563:13122659	DNAJC2	1699	411	24.19	1095	64.45	562	3230	17.4	1699	348	20.48	1323	77.87	413	3671	11.25	-0.586924	-6.15	0	1.47415	1699	1095	64.45	1.36097	1699	1323	77.87	1.56782	0.206852	4.25097e-06	7.00046e-06	down	NA
chr1:13122752:13124390	DNAJC2	1699	523	30.78	1095	64.45	748	3230	23.16	1699	539	31.72	1323	77.87	690	3671	18.8	-0.28712	-4.36	0	1.47415	1699	1095	64.45	1.36097	1699	1323	77.87	1.56782	0.206852	4.25097e-06	7.00046e-06	n.s.	NA
chr1:13124457:13125183	DNAJC2	1699	557	32.78	1095	64.45	814	3230	25.2	1699	603	35.49	1323	77.87	831	3671	22.64	-0.148337	-2.56	0	1.47415	1699	1095	64.45	1.36097	1699	1323	77.87	1.56782	0.206852	4.25097e-06	7.00046e-06	n.s.	NA
chr1:13125265:13126481	DNAJC2	1699	619	36.43	1095	64.45	909	3230	28.14	1699	674	39.67	1323	77.87	919	3671	25.03	-0.162826	-3.11	0	1.47415	1699	1095	64.45	1.36097	1699	1323	77.87	1.56782	0.206852	4.25097e-06	7.00046e-06	n.s.	NA
chr1:13128925:13130637	DNAJC2	1699	272	16.01	1095	64.45	338	3230	10.46	1699	450	26.49	1323	77.87	536	3671	14.6	0.444939	4.14	0	1.47415	1699	1095	64.45	1.36097	1699	1323	77.87	1.56782	0.206852	4.25097e-06	7.00046e-06	n.s.	NA
chr1:13130714:13131236	DNAJC2	1699	170	10.01	1095	64.45	189	3230	5.85	1699	264	15.54	1323	77.87	286	3671	7.79	0.359759	1.94	0	1.47415	1699	1095	64.45	1.36097	1699	1323	77.87	1.56782	0.206852	4.25097e-06	7.00046e-06	n.s.	NA
chr1:13138830:13139385	PSMC2	1699	458	26.96	1179	69.39	625	2639	23.68	1699	756	44.5	1329	78.22	1078	3102	34.75	0.534601	11.07	0	1.40996	1699	1179	69.39	1.33646	1699	1329	78.22	1.47516	0.1387	0.000514947	0.000737989	up	NA
chr1:22449679:22450100	NDUFA5	1699	188	11.07	1174	69.1	211	2381	8.86	1699	275	16.19	1219	71.75	307	2402	12.78	0.482916	3.92	0	1.26427	1699	1174	69.1	1.29529	1699	1219	71.75	1.23439	-0.0609008	0.0242401	0.0302685	n.s.	NA
chr1:22450146:22452350	NDUFA5	1699	332	19.54	1174	69.1	401	2381	16.84	1699	469	27.6	1219	71.75	572	2402	23.81	0.475806	6.97	0	1.26427	1699	1174	69.1	1.29529	1699	1219	71.75	1.23439	-0.0609008	0.0242401	0.0302685	up	NA
chr1:25009321:25010221	CAPZA2	1699	339	19.95	1023	60.21	399	1832	21.78	1699	250	14.71	1069	62.92	283	1786	15.85	-0.435019	-5.93	0	1.01871	1699	1023	60.21	1.04567	1699	1069	62.92	0.992909	-0.0527594	0.0534724	0.0638822	down	NA
chr1:33725423:33726009	RPL18A	1699	1454	85.58	1697	99.88	7534	31819	23.68	1699	1589	93.53	1694	99.71	10456	32976	31.71	0.406389	8.03	0	4.69793	1699	1697	99.88	4.78491	1699	1694	99.71	4.6108	-0.174112	1.84754e-27	8.5034e-27	up	NA
chr1:34489534:34489611	LLPH	1699	330	19.42	1164	68.51	383	2942	13.02	1699	470	27.66	1272	74.87	593	2949	20.11	0.59044	7.09	0	1.37817	1699	1164	68.51	1.36934	1699	1272	74.87	1.38626	0.0169188	0.626659	0.652089	up	NA
chr1:35623755:35624788	CCT2	1699	165	9.71	1245	73.28	185	5442	3.4	1699	307	18.07	1487	87.52	363	6598	5.5	0.562936	2.1	0	2.06238	1699	1245	73.28	1.8807	1699	1487	87.52	2.2145	0.333799	1.8157e-10	3.91494e-10	n.s.	NA
chr1:35624902:35625778	CCT2	1699	413	24.31	1245	73.28	549	5442	10.09	1699	633	37.26	1487	87.52	912	6598	13.82	0.418286	3.73	0	2.06238	1699	1245	73.28	1.8807	1699	1487	87.52	2.2145	0.333799	1.8157e-10	3.91494e-10	n.s.	NA
chr1:35625982:35626160	CCT2	1699	730	42.97	1245	73.28	1388	5442	25.51	1699	707	41.61	1487	87.52	1120	6598	16.97	-0.560946	-8.54	0	2.06238	1699	1245	73.28	1.8807	1699	1487	87.52	2.2145	0.333799	1.8157e-10	3.91494e-10	down	NA
chr1:35626262:35626347	CCT2	1699	285	16.77	1245	73.28	358	5442	6.58	1699	146	8.59	1487	87.52	177	6598	2.68	-1.04249	-3.9	0	2.06238	1699	1245	73.28	1.8807	1699	1487	87.52	2.2145	0.333799	1.8157e-10	3.91494e-10	n.s.	CCT2
chr1:35631569:35631943	CCT2	1699	187	11.01	1245	73.28	236	5442	4.34	1699	408	24.01	1487	87.52	503	6598	7.62	0.690848	3.28	0	2.06238	1699	1245	73.28	1.8807	1699	1487	87.52	2.2145	0.333799	1.8157e-10	3.91494e-10	n.s.	NA
chr1:35632086:35632608	CCT2	1699	717	42.2	1245	73.28	1180	5442	21.68	1699	1063	62.57	1487	87.52	1980	6598	30.01	0.451313	8.33	0	2.06238	1699	1245	73.28	1.8807	1699	1487	87.52	2.2145	0.333799	1.8157e-10	3.91494e-10	up	NA
chr1:38033541:38034188	NAP1L1	1699	180	10.59	1575	92.7	200	8095	2.47	1699	195	11.48	1659	97.65	210	11928	1.76	-0.330267	-0.71	0	2.9296	1699	1575	92.7	2.69471	1699	1659	97.65	3.1526	0.457889	8.48532e-51	8.82965e-50	n.s.	NA
chr1:38034888:38035127	NAP1L1	1699	205	12.07	1575	92.7	222	8095	2.74	1699	183	10.77	1659	97.65	202	11928	1.69	-0.475432	-1.05	0	2.9296	1699	1575	92.7	2.69471	1699	1659	97.65	3.1526	0.457889	8.48532e-51	8.82965e-50	n.s.	NA
chr1:38035209:38035651	NAP1L1	1699	772	45.44	1575	92.7	1273	8095	15.73	1699	787	46.32	1659	97.65	1190	11928	9.98	-0.607559	-5.75	0	2.9296	1699	1575	92.7	2.69471	1699	1659	97.65	3.1526	0.457889	8.48532e-51	8.82965e-50	down	NA
chr1:38039497:38041804	NAP1L1	1699	721	42.44	1575	92.7	1097	8095	13.55	1699	1128	66.39	1659	97.65	2150	11928	18.02	0.386498	4.47	0	2.9296	1699	1575	92.7	2.69471	1699	1659	97.65	3.1526	0.457889	8.48532e-51	8.82965e-50	n.s.	NA
chr1:38041894:38042538	NAP1L1	1699	432	25.43	1575	92.7	591	8095	7.3	1699	793	46.67	1659	97.65	1217	11928	10.2	0.432315	2.9	0	2.9296	1699	1575	92.7	2.69471	1699	1659	97.65	3.1526	0.457889	8.48532e-51	8.82965e-50	n.s.	NA
chr1:38042572:38055788	NAP1L1	1699	400	23.54	1575	92.7	546	8095	6.74	1699	745	43.85	1659	97.65	1084	11928	9.09	0.382521	2.35	0	2.9296	1699	1575	92.7	2.69471	1699	1659	97.65	3.1526	0.457889	8.48532e-51	8.82965e-50	n.s.	NA
chr1:38320289:38321056	CSRP2	1699	849	49.97	1090	64.16	2202	4988	44.15	1699	634	37.32	850	50.03	1316	2565	51.31	0.212361	7.16	0	1.32681	1699	1090	64.16	1.59546	1699	850	50.03	0.982306	-0.613158	1.18748e-36	6.98861e-36	up	NA
chr1:38321151:38321819	CSRP2	1699	466	27.43	1090	64.16	730	4988	14.64	1699	384	22.6	850	50.03	601	2565	23.43	0.643413	8.79	0	1.32681	1699	1090	64.16	1.59546	1699	850	50.03	0.982306	-0.613158	1.18748e-36	6.98861e-36	up	NA
chr1:38321953:38322935	CSRP2	1699	180	10.59	1090	64.16	206	4988	4.13	1699	162	9.54	850	50.03	188	2565	7.33	0.699358	3.2	0	1.32681	1699	1090	64.16	1.59546	1699	850	50.03	0.982306	-0.613158	1.18748e-36	6.98861e-36	n.s.	NA
chr1:39833178:39833866	RPS16	1699	1142	67.22	1697	99.88	4953	27947	17.72	1699	1447	85.17	1696	99.82	6421	28089	22.86	0.350014	5.14	0	4.52051	1699	1697	99.88	4.62004	1699	1696	99.82	4.42093	-0.199116	7.45735e-34	4.08731e-33	up	NA
chr1:39833969:39834469	RPS16	1699	1605	94.47	1697	99.88	9029	27947	32.31	1699	1638	96.41	1696	99.82	11636	28089	41.43	0.349129	9.12	0	4.52051	1699	1697	99.88	4.62004	1699	1696	99.82	4.42093	-0.199116	7.45735e-34	4.08731e-33	up	NA
chr1:39834567:39835544	RPS16	1699	1692	99.59	1697	99.88	18398	27947	65.83	1699	1689	99.41	1696	99.82	18204	28089	64.81	-0.0221891	-1.02	0	4.52051	1699	1697	99.88	4.62004	1699	1696	99.82	4.42093	-0.199116	7.45735e-34	4.08731e-33	n.s.	NA
chr1:39835593:39835717	RPS16	1699	1686	99.23	1697	99.88	19903	27947	71.22	1699	1686	99.23	1696	99.82	17719	28089	63.08	-0.172524	-8.14	0	4.52051	1699	1697	99.88	4.62004	1699	1696	99.82	4.42093	-0.199116	7.45735e-34	4.08731e-33	down	NA
chr1:44876816:44876989	UBE2N	1699	161	9.48	1162	68.39	175	3159	5.54	1699	235	13.83	1312	77.22	257	3296	7.8	0.428213	2.26	0	1.44742	1699	1162	68.39	1.41501	1699	1312	77.22	1.47613	0.061112	0.663019	0.684971	n.s.	NA
chr1:45344810:45345138	NDUFA12	1699	354	20.84	1002	58.98	439	1988	22.08	1699	530	31.19	1145	67.39	703	2240	31.38	0.48846	9.3	0	1.08763	1699	1002	58.98	1.04102	1699	1145	67.39	1.12841	0.0873971	0.0204913	0.025632	up	NA
chr1:45345222:45346821	NDUFA12	1699	245	14.42	1002	58.98	302	1988	15.19	1699	421	24.78	1145	67.39	517	2240	23.08	0.572732	7.89	0	1.08763	1699	1002	58.98	1.04102	1699	1145	67.39	1.12841	0.0873971	0.0204913	0.025632	up	NA
chr1:45566601:45567146	METAP2	1699	256	15.07	1015	59.74	286	2061	13.88	1699	175	10.3	1194	70.28	183	2213	8.27	-0.682733	-5.61	0	1.12458	1699	1015	59.74	1.07092	1699	1194	70.28	1.17019	0.0992777	0.0118708	0.0152201	down	NA
chr1:45696418:45696537	SNRPF	1699	923	54.33	1324	77.93	1758	4382	40.12	1699	1355	79.75	1599	94.11	3464	6690	51.78	0.360151	11.66	0	2.1265	1699	1324	77.93	1.80491	1699	1599	94.11	2.39278	0.587868	7.03742e-54	7.89511e-53	up	NA
chr1:45696664:45696844	SNRPF	1699	1075	63.27	1324	77.93	2421	4382	55.25	1699	1371	80.69	1599	94.11	3180	6690	47.53	-0.212976	-7.72	0	2.1265	1699	1324	77.93	1.80491	1699	1599	94.11	2.39278	0.587868	7.03742e-54	7.89511e-53	down	NA
chr1:45696910:45697520	SNRPF	1699	1004	59.09	1324	77.93	2248	4382	51.3	1699	1273	74.93	1599	94.11	2679	6690	40.04	-0.34978	-11.26	0	2.1265	1699	1324	77.93	1.80491	1699	1599	94.11	2.39278	0.587868	7.03742e-54	7.89511e-53	down	NA
chr1:46701956:46702491	SLC25A3	1699	451	26.55	1539	90.58	622	5841	10.65	1699	675	39.73	1621	95.41	936	6874	13.62	0.327613	2.97	0	2.3969	1699	1539	90.58	2.34087	1699	1621	95.41	2.45009	0.109217	0.0409123	0.0500426	n.s.	NA
chr1:46702603:46702715	SLC25A3	1699	1045	61.51	1539	90.58	2124	5841	36.36	1699	1295	76.22	1621	95.41	2928	6874	42.6	0.222834	6.24	0	2.3969	1699	1539	90.58	2.34087	1699	1621	95.41	2.45009	0.109217	0.0409123	0.0500426	up	NA
chr1:47709051:47709377	ARL1	1699	335	19.72	1121	65.98	408	2357	17.31	1699	514	30.25	1188	69.92	661	2334	28.32	0.679253	11.01	0	1.20951	1699	1121	65.98	1.22684	1699	1188	69.92	1.19315	-0.0336982	0.103143	0.121206	up	NA
chr1:49418554:49418822	NDUFA6	1699	494	29.08	1091	64.21	606	2106	28.77	1699	585	34.43	1136	66.86	749	2090	35.84	0.307414	7.07	0	1.13871	1699	1091	64.21	1.17016	1699	1136	66.86	1.10851	-0.0616459	0.0166644	0.0209545	up	NA
chr1:49421597:49422054	SMDT1	1699	853	50.21	1169	68.81	1464	3120	46.92	1699	1074	63.21	1326	78.05	2164	3980	54.37	0.208477	7.45	0	1.52735	1699	1169	68.81	1.41876	1699	1326	78.05	1.62307	0.204313	1.85771e-07	3.38536e-07	up	NA
chr1:49422196:49422563	SMDT1	1699	253	14.89	1169	68.81	330	3120	10.58	1699	534	31.43	1326	78.05	724	3980	18.19	0.728719	7.61	0	1.52735	1699	1169	68.81	1.41876	1699	1326	78.05	1.62307	0.204313	1.85771e-07	3.38536e-07	up	NA
chr1:49494478:49495560	SREBF2	1699	727	42.79	987	58.09	1144	1968	58.13	1699	999	58.8	1237	72.81	1707	2677	63.77	0.131435	5.64	0	1.20577	1699	987	58.09	1.04646	1699	1237	72.81	1.33288	0.286417	3.52739e-16	1.00903e-15	up	NA
chr1:49495673:49495985	SREBF2	1699	285	16.77	987	58.09	364	1968	18.5	1699	580	34.14	1237	72.81	752	2677	28.09	0.577049	9.59	0	1.20577	1699	987	58.09	1.04646	1699	1237	72.81	1.33288	0.286417	3.52739e-16	1.00903e-15	up	NA
chr1:49554498:49555232	SNU13	1699	193	11.36	1375	80.93	219	7789	2.81	1699	317	18.66	1554	91.47	366	8861	4.13	0.429168	1.32	0	2.44522	1699	1375	80.93	2.30535	1699	1554	91.47	2.56898	0.263634	3.35024e-05	5.27516e-05	n.s.	NA
chr1:49861042:49862266	RBX1	1699	1070	62.98	1329	78.22	1954	3288	59.43	1699	1106	65.1	1419	83.52	1998	4038	49.48	-0.259553	-9.95	0	1.67444	1699	1329	78.22	1.6072	1699	1419	83.52	1.73741	0.130211	0.000347605	0.000509347	down	NA
chr1:49863737:49869442	RBX1	1699	689	40.55	1329	78.22	990	3288	30.11	1699	908	53.44	1419	83.52	1455	4038	36.03	0.251316	5.92	0	1.67444	1699	1329	78.22	1.6072	1699	1419	83.52	1.73741	0.130211	0.000347605	0.000509347	up	NA
chr1:49869522:49871752	RBX1	1699	605	35.61	1329	78.22	1015	3288	30.87	1699	956	56.27	1419	83.52	1692	4038	41.9	0.428779	11.03	0	1.67444	1699	1329	78.22	1.6072	1699	1419	83.52	1.73741	0.130211	0.000347605	0.000509347	up	NA
chr1:50694188:50694938	RPL3	1699	145	8.53	1695	99.76	154	25698	0.6	1699	197	11.6	1695	99.76	217	27127	0.8	0.169925	0.2	0	4.40274	1699	1695	99.76	4.46052	1699	1695	99.76	4.34495	-0.115572	2.88632e-14	7.61903e-14	n.s.	NA
chr1:50695797:50696276	RPL3	1699	1651	97.17	1695	99.76	11615	25698	45.2	1699	1673	98.47	1695	99.76	14541	27127	53.6	0.241008	8.4	0	4.40274	1699	1695	99.76	4.46052	1699	1695	99.76	4.34495	-0.115572	2.88632e-14	7.61903e-14	up	NA
chr1:50696373:50696675	RPL3	1699	1686	99.23	1695	99.76	17258	25698	67.16	1699	1692	99.59	1695	99.76	16553	27127	61.02	-0.136192	-6.14	0	4.40274	1699	1695	99.76	4.46052	1699	1695	99.76	4.34495	-0.115572	2.88632e-14	7.61903e-14	down	NA
chr1:50696796:50697273	RPL3	1699	1589	93.53	1695	99.76	9985	25698	38.86	1699	1605	94.47	1695	99.76	7079	27127	26.1	-0.556649	-12.76	0	4.40274	1699	1695	99.76	4.46052	1699	1695	99.76	4.34495	-0.115572	2.88632e-14	7.61903e-14	down	NA
chr1:51067519:51068820	POLR2F	1699	812	47.79	1047	61.62	1287	1956	65.8	1699	850	50.03	1225	72.1	1283	2390	53.68	-0.288835	-12.12	0	1.1588	1699	1047	61.62	1.07767	1699	1225	72.1	1.22814	0.150471	3.07428e-06	5.08601e-06	down	NA
chr1:51070615:51070694	POLR2F	1699	362	21.31	1047	61.62	466	1956	23.82	1699	661	38.91	1225	72.1	866	2390	36.23	0.584963	12.41	0	1.1588	1699	1047	61.62	1.07767	1699	1225	72.1	1.22814	0.150471	3.07428e-06	5.08601e-06	up	NA
chr1:51070765:51070860	POLR2F	1699	274	16.13	1047	61.62	336	1956	17.18	1699	539	31.72	1225	72.1	676	2390	28.28	0.687563	11.1	0	1.1588	1699	1047	61.62	1.07767	1699	1225	72.1	1.22814	0.150471	3.07428e-06	5.08601e-06	up	NA
chr1:51098179:51099199	EIF3L	1699	865	50.91	1402	82.52	1497	3621	41.34	1699	1002	58.98	1430	84.17	1657	3584	46.23	0.157682	4.89	0	1.73607	1699	1402	82.52	1.80989	1699	1430	84.17	1.6637	-0.146191	4.80994e-07	8.44386e-07	n.s.	NA
chr1:51166716:51167039	CG-1B	1699	1283	75.52	1365	80.34	9018	15596	57.82	1699	1549	91.17	1586	93.35	13477	25585	52.68	-0.131922	-5.14	0	3.44707	1699	1365	80.34	2.9761	1699	1586	93.35	3.85242	0.876322	2.2505e-44	1.77567e-43	down	NA
chr1:51714453:51715407	EIF3D	1699	764	44.97	1523	89.64	1268	5418	23.4	1699	1034	60.86	1570	92.41	1922	6220	30.9	0.386675	7.5	0	2.26539	1699	1523	89.64	2.25394	1699	1570	92.41	2.2765	0.0225675	0.707334	0.726561	up	NA
chr1:51715689:51716278	EIF3D	1699	1024	60.27	1523	89.64	2151	5418	39.7	1699	926	54.5	1570	92.41	1586	6220	25.5	-0.619036	-14.2	0	2.26539	1699	1523	89.64	2.25394	1699	1570	92.41	2.2765	0.0225675	0.707334	0.726561	down	NA
chr1:51805729:51806236	MYH9	1699	364	21.42	1377	81.05	500	7177	6.97	1699	290	17.07	1540	90.64	349	7004	4.98	-0.414434	-1.99	0	2.26631	1699	1377	81.05	2.19596	1699	1540	90.64	2.32921	0.133246	0.038007	0.0465683	n.s.	NA
chr1:51808778:51809203	MYH9	1699	242	14.24	1377	81.05	292	7177	4.07	1699	196	11.54	1540	90.64	216	7004	3.08	-0.313417	-0.99	0	2.26631	1699	1377	81.05	2.19596	1699	1540	90.64	2.32921	0.133246	0.038007	0.0465683	n.s.	NA
chr1:51809349:51809868	MYH9	1699	215	12.65	1377	81.05	248	7177	3.46	1699	282	16.6	1540	90.64	320	7004	4.57	0.320634	1.11	0	2.26631	1699	1377	81.05	2.19596	1699	1540	90.64	2.32921	0.133246	0.038007	0.0465683	n.s.	NA
chr1:51810076:51810863	MYH9	1699	379	22.31	1377	81.05	537	7177	7.48	1699	345	20.31	1540	90.64	403	7004	5.75	-0.329177	-1.73	0	2.26631	1699	1377	81.05	2.19596	1699	1540	90.64	2.32921	0.133246	0.038007	0.0465683	n.s.	NA
chr1:51810969:51812198	MYH9	1699	222	13.07	1377	81.05	269	7177	3.75	1699	148	8.71	1540	90.64	160	7004	2.28	-0.534232	-1.47	0	2.26631	1699	1377	81.05	2.19596	1699	1540	90.64	2.32921	0.133246	0.038007	0.0465683	n.s.	NA
chr1:51813651:51814655	MYH9	1699	445	26.19	1377	81.05	696	7177	9.7	1699	366	21.54	1540	90.64	453	7004	6.47	-0.518431	-3.23	0	2.26631	1699	1377	81.05	2.19596	1699	1540	90.64	2.32921	0.133246	0.038007	0.0465683	n.s.	NA
chr1:53095356:53095985	TIMP3	1699	578	34.02	896	52.74	1887	8043	23.46	1699	590	34.73	825	48.56	1589	4202	37.82	0.666376	14.36	0	1.31366	1699	896	52.74	1.48119	1699	825	48.56	1.1317	-0.349497	2.55848e-07	4.60398e-07	up	NA
chr1:53096108:53096767	TIMP3	1699	186	10.95	896	52.74	348	8043	4.33	1699	253	14.89	825	48.56	449	4202	10.69	1.13307	6.36	0	1.31366	1699	896	52.74	1.48119	1699	825	48.56	1.1317	-0.349497	2.55848e-07	4.60398e-07	up	TIMP3
chr1:53903961:53907347	CKAP4	1699	485	28.55	966	56.86	610	1706	35.76	1699	723	42.55	1142	67.22	1035	2391	43.29	0.268844	7.53	0	1.10393	1699	966	56.86	0.985888	1699	1142	67.22	1.20379	0.217897	1.26016e-09	2.615e-09	up	NA
chr1:54709380:54710783	HSP90B1	1699	1197	70.45	1517	89.29	3625	10421	34.79	1699	1178	69.33	1530	90.05	2732	6723	40.64	0.218414	5.85	0	2.52237	1699	1517	89.29	2.76842	1699	1530	90.05	2.27841	-0.49001	9.42179e-39	5.93408e-38	up	NA
chr1:54710883:54711410	HSP90B1	1699	842	49.56	1517	89.29	1585	10421	15.21	1699	883	51.97	1530	90.05	1568	6723	23.32	0.585259	8.11	0	2.52237	1699	1517	89.29	2.76842	1699	1530	90.05	2.27841	-0.49001	9.42179e-39	5.93408e-38	up	NA
chr1:54713240:54713510	HSP90B1	1699	225	13.24	1517	89.29	277	10421	2.66	1699	93	5.47	1530	90.05	101	6723	1.5	-0.549916	-1.16	0	2.52237	1699	1517	89.29	2.76842	1699	1530	90.05	2.27841	-0.49001	9.42179e-39	5.93408e-38	n.s.	NA
chr1:54713577:54713656	HSP90B1	1699	297	17.48	1517	89.29	402	10421	3.86	1699	147	8.65	1530	90.05	164	6723	2.44	-0.498548	-1.42	0	2.52237	1699	1517	89.29	2.76842	1699	1530	90.05	2.27841	-0.49001	9.42179e-39	5.93408e-38	n.s.	NA
chr1:54713735:54713816	HSP90B1	1699	345	20.31	1517	89.29	467	10421	4.48	1699	185	10.89	1530	90.05	215	6723	3.2	-0.383787	-1.28	0	2.52237	1699	1517	89.29	2.76842	1699	1530	90.05	2.27841	-0.49001	9.42179e-39	5.93408e-38	n.s.	NA
chr1:54715160:54715845	HSP90B1	1699	267	15.72	1517	89.29	363	10421	3.48	1699	102	6	1530	90.05	113	6723	1.68	-0.741266	-1.8	0	2.52237	1699	1517	89.29	2.76842	1699	1530	90.05	2.27841	-0.49001	9.42179e-39	5.93408e-38	n.s.	NA
chr1:54715958:54716737	HSP90B1	1699	634	37.32	1517	89.29	1416	10421	13.59	1699	405	23.84	1530	90.05	549	6723	8.17	-0.669986	-5.42	0	2.52237	1699	1517	89.29	2.76842	1699	1530	90.05	2.27841	-0.49001	9.42179e-39	5.93408e-38	down	NA
chr1:56918315:56918395	NDUFB2	1699	1168	68.75	1536	90.41	2659	5470	48.61	1699	1449	85.29	1625	95.64	4406	6762	65.16	0.415328	16.55	0	2.38509	1699	1536	90.41	2.2947	1699	1625	95.64	2.47053	0.175837	8.04497e-06	1.30685e-05	up	NA
chr1:56918541:56918612	NDUFB2	1699	1264	74.4	1536	90.41	2949	5470	53.91	1699	1304	76.75	1625	95.64	2871	6762	42.46	-0.337381	-11.45	0	2.38509	1699	1536	90.41	2.2947	1699	1625	95.64	2.47053	0.175837	8.04497e-06	1.30685e-05	down	NA
chr1:56918734:56918898	NDUFB2	1699	725	42.67	1536	90.41	1207	5470	22.07	1699	623	36.67	1625	95.64	897	6762	13.27	-0.693033	-8.8	0	2.38509	1699	1536	90.41	2.2947	1699	1625	95.64	2.47053	0.175837	8.04497e-06	1.30685e-05	down	NA
chr1:57014987:57016701	MRPS33	1699	355	20.89	991	58.33	451	1738	25.95	1699	634	37.32	1217	71.63	868	2430	35.72	0.446281	9.77	0	1.13083	1699	991	58.33	0.999408	1699	1217	71.63	1.23784	0.238431	1.4274e-12	3.46241e-12	up	NA
chr1:57338897:57339457	SSBP1	1699	210	12.36	1339	78.81	244	3840	6.35	1699	352	20.72	1466	86.29	408	4710	8.66	0.394279	2.31	0	1.80644	1699	1339	78.81	1.71731	1699	1466	86.29	1.88784	0.170524	0.000126014	0.00019048	n.s.	NA
chr1:57339522:57341252	SSBP1	1699	226	13.3	1339	78.81	255	3840	6.64	1699	376	22.13	1466	86.29	431	4710	9.15	0.409835	2.51	0	1.80644	1699	1339	78.81	1.71731	1699	1466	86.29	1.88784	0.170524	0.000126014	0.00019048	n.s.	NA
chr1:57341394:57341981	SSBP1	1699	813	47.85	1339	78.81	1401	3840	36.48	1699	1078	63.45	1466	86.29	2056	4710	43.65	0.252539	7.17	0	1.80644	1699	1339	78.81	1.71731	1699	1466	86.29	1.88784	0.170524	0.000126014	0.00019048	up	NA
chr1:57342983:57344163	SSBP1	1699	1135	66.8	1339	78.81	2482	3840	64.64	1699	1218	71.69	1466	86.29	2532	4710	53.76	-0.261453	-10.88	0	1.80644	1699	1339	78.81	1.71731	1699	1466	86.29	1.88784	0.170524	0.000126014	0.00019048	down	NA
chr1:58400452:58402456	C7orf73	1699	217	12.77	1036	60.98	252	2146	11.74	1699	336	19.78	1202	70.75	398	2413	16.49	0.457165	4.75	0	1.17671	1699	1036	60.98	1.12574	1699	1202	70.75	1.22063	0.0948962	0.0189836	0.0237875	n.s.	NA
chr1:58402511:58406061	C7orf73	1699	195	11.48	1036	60.98	219	2146	10.21	1699	297	17.48	1202	70.75	339	2413	14.05	0.424977	3.84	0	1.17671	1699	1036	60.98	1.12574	1699	1202	70.75	1.22063	0.0948962	0.0189836	0.0237875	n.s.	NA
chr1:67037567:67038879	LDHB	1699	121	7.12	1471	86.58	135	7561	1.79	1699	206	12.12	1591	93.64	231	8496	2.72	0.415037	0.93	0	2.52008	1699	1471	86.58	2.43015	1699	1591	93.64	2.60323	0.173079	0.00628386	0.00829377	n.s.	NA
chr1:67038998:67039456	LDHB	1699	430	25.31	1471	86.58	633	7561	8.37	1699	709	41.73	1591	93.64	1106	8496	13.02	0.581365	4.65	0	2.52008	1699	1471	86.58	2.43015	1699	1591	93.64	2.60323	0.173079	0.00628386	0.00829377	n.s.	NA
chr1:67039581:67040346	LDHB	1699	993	58.45	1471	86.58	2238	7561	29.6	1699	1271	74.81	1591	93.64	3329	8496	39.18	0.392946	9.58	0	2.52008	1699	1471	86.58	2.43015	1699	1591	93.64	2.60323	0.173079	0.00628386	0.00829377	up	NA
chr1:68261856:68264124	PPFIBP1	1699	273	16.07	1330	78.28	352	4588	7.67	1699	229	13.48	1419	83.52	259	5140	5.04	-0.521483	-2.63	0	1.86193	1699	1330	78.28	1.83629	1699	1419	83.52	1.88595	0.0496589	0.758344	0.777844	n.s.	NA
chr1:77586992:77587131	MRPL51	1699	828	48.73	1136	66.86	1297	2341	55.4	1699	1231	72.45	1528	89.94	2453	4715	52.03	-0.0888864	-3.37	0	1.68181	1699	1136	66.86	1.27128	1699	1528	89.94	1.98701	0.715731	1.44098e-89	2.79627e-88	n.s.	NA
chr1:77621948:77622076	GAPDH	1699	888	52.27	1699	100	2293	61604	3.72	1699	1341	78.93	1699	100	4591	100291	4.58	0.241478	0.86	0	5.93844	1699	1699	100	5.68197	1699	1699	100	6.19491	0.51294	7.59428e-98	1.81757e-96	n.s.	NA
chr1:77622156:77622375	GAPDH	1699	1138	66.98	1699	100	6489	61604	10.53	1699	1524	89.7	1699	100	14242	100291	14.2	0.398679	3.67	0	5.93844	1699	1699	100	5.68197	1699	1699	100	6.19491	0.51294	7.59428e-98	1.81757e-96	n.s.	NA
chr1:77622460:77622602	GAPDH	1699	1554	91.47	1699	100	16130	61604	26.18	1699	1639	96.47	1699	100	34788	100291	34.69	0.392974	8.51	0	5.93844	1699	1699	100	5.68197	1699	1699	100	6.19491	0.51294	7.59428e-98	1.81757e-96	up	NA
chr1:77622701:77623056	GAPDH	1699	1699	100	1699	100	32371	61604	52.55	1699	1697	99.88	1699	100	58518	100291	58.35	0.148361	5.8	0	5.93844	1699	1699	100	5.68197	1699	1699	100	6.19491	0.51294	7.59428e-98	1.81757e-96	up	NA
chr1:77942878:77943131	TPI1	1699	254	14.95	1518	89.35	286	7072	4.04	1699	438	25.78	1665	98	532	10948	4.86	0.217477	0.82	0	2.77849	1699	1518	89.35	2.46565	1699	1665	98	3.06371	0.59806	4.44721e-74	6.79382e-73	n.s.	NA
chr1:77992281:77992350	C1H12ORF57	1699	260	15.3	1375	80.93	311	3493	8.9	1699	396	23.31	1430	84.17	478	3680	12.99	0.498896	4.09	0	1.70278	1699	1375	80.93	1.71916	1699	1430	84.17	1.68703	-0.0321209	0.0458146	0.055754	n.s.	NA
chr1:77992528:77992610	C1H12ORF57	1699	822	48.38	1375	80.93	1311	3493	37.53	1699	1013	59.62	1430	84.17	1728	3680	46.96	0.315849	9.43	0	1.70278	1699	1375	80.93	1.71916	1699	1430	84.17	1.68703	-0.0321209	0.0458146	0.055754	up	NA
chr1:79901037:79902042	WDR3	1699	534	31.43	967	56.92	797	2330	34.21	1699	443	26.07	1182	69.57	597	2854	20.92	-0.683737	-13.29	0	1.20826	1699	967	56.92	1.09269	1699	1182	69.57	1.3028	0.210111	1.35843e-08	2.67954e-08	down	NA
chr1:79902714:79903057	WDR3	1699	271	15.95	967	56.92	307	2330	13.18	1699	375	22.07	1182	69.57	457	2854	16.01	0.262526	2.83	0	1.20826	1699	967	56.92	1.09269	1699	1182	69.57	1.3028	0.210111	1.35843e-08	2.67954e-08	n.s.	NA
chr1:80603294:80605365	NDUFB4	1699	514	30.25	1169	68.81	643	2489	25.83	1699	482	28.37	1320	77.69	588	3022	19.46	-0.391041	-6.37	0	1.38324	1699	1169	68.81	1.31261	1699	1320	77.69	1.4458	0.133187	0.000335048	0.000491952	down	NA
chr1:80605513:80605764	NDUFB4	1699	964	56.74	1169	68.81	1664	2489	66.85	1699	1098	64.63	1320	77.69	1896	3022	62.74	-0.0901498	-4.11	0	1.38324	1699	1169	68.81	1.31261	1699	1320	77.69	1.4458	0.133187	0.000335048	0.000491952	n.s.	NA
chr1:80939742:80940302	COX17	1699	1177	69.28	1406	82.75	2599	4192	62	1699	1073	63.15	1389	81.75	1953	3721	52.49	-0.236083	-9.51	0	1.75697	1699	1406	82.75	1.87453	1699	1389	81.75	1.63797	-0.236564	5.12271e-14	1.33749e-13	down	NA
chr1:81030487:81030962	ATP1A1	1699	564	33.2	1063	62.57	786	2392	32.86	1699	654	38.49	1066	62.74	902	2038	44.26	0.418655	11.4	0	1.12997	1699	1063	62.57	1.20113	1699	1066	62.74	1.059	-0.142126	0.000556211	0.000793955	up	NA
chr1:81031055:81032152	ATP1A1	1699	219	12.89	1063	62.57	257	2392	10.74	1699	327	19.25	1066	62.74	388	2038	19.04	0.77145	8.3	0	1.12997	1699	1063	62.57	1.20113	1699	1066	62.74	1.059	-0.142126	0.000556211	0.000793955	up	NA
chr1:86469653:86470149	RPL24	1699	1684	99.12	1698	99.94	24607	46554	52.86	1699	1680	98.88	1697	99.88	17326	45699	37.91	-0.469073	-14.95	0	5.21016	1699	1698	99.94	5.33723	1699	1697	99.88	5.08301	-0.254225	9.69355e-66	1.3132e-64	down	NA
chr1:86470214:86470608	RPL24	1699	1696	99.82	1698	99.94	33077	46554	71.05	1699	1694	99.71	1697	99.88	27947	45699	61.15	-0.213244	-9.9	0	5.21016	1699	1698	99.94	5.33723	1699	1697	99.88	5.08301	-0.254225	9.69355e-66	1.3132e-64	down	NA
chr1:86470746:86471575	RPL24	1699	1688	99.35	1698	99.94	18752	46554	40.28	1699	1679	98.82	1697	99.88	22455	45699	49.14	0.280519	8.86	0	5.21016	1699	1698	99.94	5.33723	1699	1697	99.88	5.08301	-0.254225	9.69355e-66	1.3132e-64	up	NA
chr1:86471687:86473441	RPL24	1699	1320	77.69	1698	99.94	10688	46554	22.96	1699	1533	90.23	1697	99.88	13771	45699	30.13	0.377678	7.17	0	5.21016	1699	1698	99.94	5.33723	1699	1697	99.88	5.08301	-0.254225	9.69355e-66	1.3132e-64	up	NA
chr1:92913885:92917278	MPC2	1699	112	6.59	1032	60.74	124	2253	5.5	1699	204	12.01	1128	66.39	224	2333	9.6	0.705553	4.1	0	1.12904	1699	1032	60.74	1.11214	1699	1128	66.39	1.14451	0.0323652	0.433936	0.46572	n.s.	NA
chr1:92917320:92918316	MPC2	1699	177	10.42	1032	60.74	211	2253	9.37	1699	320	18.83	1128	66.39	379	2333	16.25	0.73418	6.88	0	1.12904	1699	1032	60.74	1.11214	1699	1128	66.39	1.14451	0.0323652	0.433936	0.46572	up	NA
chr1:92918402:92919425	MPC2	1699	449	26.43	1032	60.74	576	2253	25.57	1699	671	39.49	1128	66.39	921	2333	39.48	0.607411	13.91	0	1.12904	1699	1032	60.74	1.11214	1699	1128	66.39	1.14451	0.0323652	0.433936	0.46572	up	NA
chr1:103856824:103859444	ATP5PF	1699	1173	69.04	1520	89.46	2874	5461	52.63	1699	1179	69.39	1566	92.17	2211	5567	39.72	-0.397303	-12.91	0	2.19756	1699	1520	89.46	2.23772	1699	1566	92.17	2.15859	-0.0791246	2.36166e-05	3.7598e-05	down	NA
chr1:103860288:103860490	ATP5PF	1699	187	11.01	1520	89.46	216	5461	3.96	1699	296	17.42	1566	92.17	351	5567	6.31	0.559531	2.35	0	2.19756	1699	1520	89.46	2.23772	1699	1566	92.17	2.15859	-0.0791246	2.36166e-05	3.7598e-05	n.s.	NA
chr1:105353745:105354135	CCT8	1699	513	30.19	1171	68.92	756	3654	20.69	1699	860	50.62	1436	84.52	1395	4493	31.05	0.563294	10.36	0	1.69402	1699	1171	68.92	1.52196	1699	1436	84.52	1.83432	0.312363	9.44182e-12	2.19392e-11	up	NA
chr1:105354301:105354476	CCT8	1699	101	5.94	1171	68.92	110	3654	3.01	1699	223	13.13	1436	84.52	248	4493	5.52	0.70127	2.51	0	1.69402	1699	1171	68.92	1.52196	1699	1436	84.52	1.83432	0.312363	9.44182e-12	2.19392e-11	n.s.	NA
chr1:105995984:105996455	SOD1	1699	97	5.71	1068	62.86	101	2025	4.99	1699	181	10.65	1326	78.05	208	2877	7.23	0.458336	2.24	0	1.30035	1699	1068	62.86	1.13399	1699	1326	78.05	1.43434	0.300348	1.42757e-17	4.2531e-17	n.s.	NA
chr1:105996526:105998689	SOD1	1699	169	9.95	1068	62.86	190	2025	9.38	1699	308	18.13	1326	78.05	360	2877	12.51	0.380221	3.13	0	1.30035	1699	1068	62.86	1.13399	1699	1326	78.05	1.43434	0.300348	1.42757e-17	4.2531e-17	n.s.	NA
chr1:105998805:105999464	SOD1	1699	388	22.84	1068	62.86	467	2025	23.06	1699	635	37.37	1326	78.05	810	2877	28.15	0.276859	5.09	0	1.30035	1699	1068	62.86	1.13399	1699	1326	78.05	1.43434	0.300348	1.42757e-17	4.2531e-17	up	NA
chr1:110902318:110902457	NDUFV3	1699	562	33.08	1079	63.51	781	2024	38.59	1699	710	41.79	1127	66.33	1045	2042	51.18	0.398361	12.59	0	1.1052	1699	1079	63.51	1.12885	1699	1127	66.33	1.08256	-0.046288	0.0502478	0.0607372	up	NA
chr1:111046837:111047165	U2AF1	1699	458	26.96	1173	69.04	596	2943	20.25	1699	735	43.26	1382	81.34	1037	3558	29.15	0.504695	8.9	0	1.5047	1699	1173	69.04	1.38968	1699	1382	81.34	1.60233	0.212648	5.74868e-07	1.00183e-06	up	NA
chr1:111047300:111048499	U2AF1	1699	138	8.12	1173	69.04	149	2943	5.06	1699	249	14.66	1382	81.34	275	3558	7.73	0.526664	2.67	0	1.5047	1699	1173	69.04	1.38968	1699	1382	81.34	1.60233	0.212648	5.74868e-07	1.00183e-06	n.s.	NA
chr1:113370914:113371108	RPL8	1699	312	18.36	1698	99.94	391	46021	0.85	1699	369	21.72	1698	99.94	435	41951	1.04	0.141044	0.19	0	5.13983	1699	1698	99.94	5.31857	1699	1698	99.94	4.96108	-0.357489	1.1491e-107	3.30021e-106	n.s.	NA
chr1:113372652:113373088	RPL8	1699	1088	64.04	1698	99.94	2969	46021	6.45	1699	1224	72.04	1698	99.94	2997	41951	7.14	0.127788	0.69	0	5.13983	1699	1698	99.94	5.31857	1699	1698	99.94	4.96108	-0.357489	1.1491e-107	3.30021e-106	n.s.	NA
chr1:113373308:113374015	RPL8	1699	1694	99.71	1698	99.94	21641	46021	47.02	1699	1683	99.06	1698	99.94	22221	41951	52.97	0.168522	5.95	0	5.13983	1699	1698	99.94	5.31857	1699	1698	99.94	4.96108	-0.357489	1.1491e-107	3.30021e-106	up	NA
chr1:113374132:113374356	RPL8	1699	1695	99.76	1698	99.94	31665	46021	68.81	1699	1693	99.65	1698	99.94	25112	41951	59.86	-0.197939	-8.95	0	5.13983	1699	1698	99.94	5.31857	1699	1698	99.94	4.96108	-0.357489	1.1491e-107	3.30021e-106	down	NA
chr1:119653415:119655487	EIF2S3	1699	745	43.85	1415	83.28	1101	3938	27.96	1699	949	55.86	1534	90.29	1469	4633	31.71	0.17567	3.75	0	1.90554	1699	1415	83.28	1.84426	1699	1534	90.29	1.96206	0.117797	0.0269604	0.0334328	n.s.	NA
chr1:119778788:119781484	PRDX4	1699	747	43.97	1193	70.22	1147	2612	43.91	1699	734	43.2	1398	82.28	1064	3530	30.14	-0.528268	-13.77	0	1.50127	1699	1193	70.22	1.35826	1699	1398	82.28	1.62332	0.265055	1.56365e-13	3.95318e-13	down	NA
chr1:119781520:119783044	PRDX4	1699	936	55.09	1193	70.22	1620	2612	62.02	1699	1032	60.74	1398	82.28	1778	3530	50.37	-0.294884	-11.65	0	1.50127	1699	1193	70.22	1.35826	1699	1398	82.28	1.62332	0.265055	1.56365e-13	3.95318e-13	down	NA
chr1:119784260:119784817	PRDX4	1699	339	19.95	1193	70.22	457	2612	17.5	1699	570	33.55	1398	82.28	759	3530	21.5	0.2824	4	0	1.50127	1699	1193	70.22	1.35826	1699	1398	82.28	1.62332	0.265055	1.56365e-13	3.95318e-13	n.s.	NA
chr1:124544513:124545176	TMSB4X	1699	1179	69.39	1698	99.94	5837	102011	5.72	1699	1470	86.52	1699	100	8150	129602	6.29	0.117458	0.57	0	6.31133	1699	1698	99.94	6.25296	1699	1699	100	6.36966	0.116706	1.88494e-05	3.01423e-05	n.s.	NA
chr1:124545291:124545568	TMSB4X	1699	1291	75.99	1698	99.94	8978	102011	8.8	1699	1540	90.64	1699	100	13491	129602	10.41	0.219445	1.61	0	6.31133	1699	1698	99.94	6.25296	1699	1699	100	6.36966	0.116706	1.88494e-05	3.01423e-05	n.s.	NA
chr1:126549460:126550566	TBL1X	1699	347	20.42	1292	76.04	420	3473	12.09	1699	400	23.54	1224	72.04	468	2731	17.14	0.470709	5.05	0	1.47538	1699	1292	76.04	1.62704	1699	1224	72.04	1.3153	-0.31174	1.20861e-20	4.33891e-20	up	NA
chr1:129864281:129864834	CD99	1699	865	50.91	1652	97.23	1769	13917	12.71	1699	654	38.49	1660	97.7	1039	13954	7.45	-0.698205	-5.26	0	3.38619	1699	1652	97.23	3.48906	1699	1660	97.7	3.28382	-0.205239	2.56126e-17	7.50606e-17	down	NA
chr1:129864889:129865553	CD99	1699	1171	68.92	1652	97.23	3023	13917	21.72	1699	1085	63.86	1660	97.7	2187	13954	15.67	-0.446709	-6.05	0	3.38619	1699	1652	97.23	3.48906	1699	1660	97.7	3.28382	-0.205239	2.56126e-17	7.50606e-17	down	NA
chr1:129864892:129865553	CD99	1699	821	48.32	1652	97.23	1483	13917	10.66	1699	661	38.91	1660	97.7	989	13954	7.09	-0.527356	-3.57	0	3.38619	1699	1652	97.23	3.48906	1699	1660	97.7	3.28382	-0.205239	2.56126e-17	7.50606e-17	n.s.	NA
chr1:129865665:129866185	CD99	1699	1547	91.05	1652	97.23	6864	13917	49.32	1699	1545	90.94	1660	97.7	6491	13954	46.52	-0.0825971	-2.8	0	3.38619	1699	1652	97.23	3.48906	1699	1660	97.7	3.28382	-0.205239	2.56126e-17	7.50606e-17	n.s.	NA
chr1:129867666:129869073	CD99	1699	1185	69.75	1652	97.23	3118	13917	22.4	1699	1343	79.05	1660	97.7	3890	13954	27.88	0.303562	5.48	0	3.38619	1699	1652	97.23	3.48906	1699	1660	97.7	3.28382	-0.205239	2.56126e-17	7.50606e-17	up	NA
chr1:129869116:129870177	CD99	1699	917	53.97	1652	97.23	2120	13917	15.23	1699	1157	68.1	1660	97.7	2707	13954	19.4	0.329906	4.17	0	3.38619	1699	1652	97.23	3.48906	1699	1660	97.7	3.28382	-0.205239	2.56126e-17	7.50606e-17	n.s.	NA
chr1:129870217:129870459	CD99	1699	712	41.91	1652	97.23	1342	13917	9.64	1699	942	55.44	1660	97.7	1672	13954	11.98	0.286792	2.34	0	3.38619	1699	1652	97.23	3.48906	1699	1660	97.7	3.28382	-0.205239	2.56126e-17	7.50606e-17	n.s.	NA
chr1:129870493:129870993	CD99	1699	540	31.78	1652	97.23	859	13917	6.17	1699	707	41.61	1660	97.7	1030	13954	7.38	0.224977	1.21	0	3.38619	1699	1652	97.23	3.48906	1699	1660	97.7	3.28382	-0.205239	2.56126e-17	7.50606e-17	n.s.	NA
chr1:129871042:129887169	CD99	1699	415	24.43	1652	97.23	614	13917	4.41	1699	559	32.9	1660	97.7	737	13954	5.28	0.215136	0.87	0	3.38619	1699	1652	97.23	3.48906	1699	1660	97.7	3.28382	-0.205239	2.56126e-17	7.50606e-17	n.s.	NA
chr1:134467667:134469396	PDCL3	1699	219	12.89	1015	59.74	259	1931	13.41	1699	333	19.6	1087	63.98	386	1936	19.94	0.539191	6.53	0	1.04466	1699	1015	59.74	1.05039	1699	1087	63.98	1.0393	-0.0110906	0.396311	0.427897	up	NA
chr1:134671493:134672259	RPL31	1699	1446	85.11	1699	100	15414	35654	43.23	1699	1608	94.64	1698	99.94	19706	36339	54.23	0.320427	11	0	4.89346	1699	1699	100	5.00547	1699	1698	99.94	4.78138	-0.224088	1.29904e-25	5.58509e-25	up	NA
chr1:134672377:134673102	RPL31	1699	1689	99.41	1699	100	13190	35654	36.99	1699	1679	98.82	1698	99.94	13969	36339	38.44	0.0540398	1.45	0	4.89346	1699	1699	100	5.00547	1699	1698	99.94	4.78138	-0.224088	1.29904e-25	5.58509e-25	n.s.	NA
chr1:134673229:134675638	RPL31	1699	1695	99.76	1699	100	20022	35654	56.16	1699	1691	99.53	1698	99.94	16067	36339	44.21	-0.338364	-11.95	0	4.89346	1699	1699	100	5.00547	1699	1698	99.94	4.78138	-0.224088	1.29904e-25	5.58509e-25	down	NA
chr1:134675752:134676270	RPL31	1699	1456	85.7	1699	100	5767	35654	16.17	1699	1332	78.4	1698	99.94	3597	36339	9.9	-0.655562	-6.27	0	4.89346	1699	1699	100	5.00547	1699	1698	99.94	4.78138	-0.224088	1.29904e-25	5.58509e-25	down	NA
chr1:140159249:140159340	COL4A1	1699	275	16.19	1501	88.35	349	11725	2.98	1699	80	4.71	1173	69.04	89	4351	2.05	-0.383959	-0.93	0	2.26516	1699	1501	88.35	2.84166	1699	1173	69.04	1.52745	-1.3142	1.12359e-141	4.48187e-140	n.s.	NA
chr1:140178674:140179741	COL4A1	1699	401	23.6	1501	88.35	638	11725	5.44	1699	105	6.18	1173	69.04	134	4351	3.08	-0.658492	-2.36	0	2.26516	1699	1501	88.35	2.84166	1699	1173	69.04	1.52745	-1.3142	1.12359e-141	4.48187e-140	n.s.	NA
chr1:140179784:140180303	COL4A1	1699	612	36.02	1501	88.35	1419	11725	12.1	1699	192	11.3	1173	69.04	304	4351	6.99	-0.713299	-5.11	0	2.26516	1699	1501	88.35	2.84166	1699	1173	69.04	1.52745	-1.3142	1.12359e-141	4.48187e-140	down	NA
chr1:140180340:140181319	COL4A1	1699	738	43.44	1501	88.35	2007	11725	17.12	1699	280	16.48	1173	69.04	453	4351	10.41	-0.667284	-6.71	0	2.26516	1699	1501	88.35	2.84166	1699	1173	69.04	1.52745	-1.3142	1.12359e-141	4.48187e-140	down	NA
chr1:140181383:140181493	COL4A1	1699	889	52.32	1501	88.35	2580	11725	22	1699	437	25.72	1173	69.04	706	4351	16.23	-0.416711	-5.77	0	2.26516	1699	1501	88.35	2.84166	1699	1173	69.04	1.52745	-1.3142	1.12359e-141	4.48187e-140	down	NA
chr1:140182883:140182983	COL4A1	1699	581	34.2	1501	88.35	867	11725	7.39	1699	328	19.31	1173	69.04	401	4351	9.22	0.284652	1.83	0	2.26516	1699	1501	88.35	2.84166	1699	1173	69.04	1.52745	-1.3142	1.12359e-141	4.48187e-140	n.s.	NA
chr1:140183047:140183156	COL4A1	1699	330	19.42	1501	88.35	419	11725	3.57	1699	213	12.54	1173	69.04	238	4351	5.47	0.501572	1.9	0	2.26516	1699	1501	88.35	2.84166	1699	1173	69.04	1.52745	-1.3142	1.12359e-141	4.48187e-140	n.s.	NA
chr1:140183202:140184746	COL4A1	1699	195	11.48	1501	88.35	223	11725	1.9	1699	141	8.3	1173	69.04	153	4351	3.52	0.64027	1.62	0	2.26516	1699	1501	88.35	2.84166	1699	1173	69.04	1.52745	-1.3142	1.12359e-141	4.48187e-140	n.s.	NA
chr1:142496264:142501253	ARGLU1	1699	237	13.95	1128	66.39	269	2188	12.29	1699	191	11.24	1190	70.04	202	2313	8.73	-0.449829	-3.56	0	1.21253	1699	1128	66.39	1.2186	1699	1190	70.04	1.20678	-0.0118255	0.422551	0.454179	n.s.	NA
chr1:142503934:142504978	ARGLU1	1699	218	12.83	1128	66.39	242	2188	11.06	1699	153	9.01	1190	70.04	163	2313	7.05	-0.583169	-4.01	0	1.21253	1699	1128	66.39	1.2186	1699	1190	70.04	1.20678	-0.0118255	0.422551	0.454179	n.s.	NA
chr1:146553535:146554470	IPO5	1699	334	19.66	1070	62.98	388	2145	18.09	1699	502	29.55	1271	74.81	637	2799	22.76	0.315718	4.67	0	1.26096	1699	1070	62.98	1.14152	1699	1271	74.81	1.36151	0.219996	4.37142e-10	9.34131e-10	n.s.	NA
chr1:146560345:146561314	IPO5	1699	174	10.24	1070	62.98	192	2145	8.95	1699	165	9.71	1271	74.81	175	2799	6.25	-0.456716	-2.7	0	1.26096	1699	1070	62.98	1.14152	1699	1271	74.81	1.36151	0.219996	4.37142e-10	9.34131e-10	n.s.	NA
chr1:155848336:155849956	GATD3AL1	1699	247	14.54	1315	77.4	316	3146	10.04	1699	292	17.19	1265	74.46	346	2644	13.09	0.351931	3.05	0	1.46531	1699	1315	77.4	1.60761	1699	1265	74.46	1.31738	-0.290228	1.62711e-19	5.48481e-19	n.s.	NA
chr1:169085552:169086981	TPT1	1699	1696	99.82	1699	100	27097	42815	63.29	1699	1696	99.82	1699	100	23492	39967	58.78	-0.104931	-4.51	0	5.07189	1699	1699	100	5.22774	1699	1699	100	4.91604	-0.311696	1.19732e-91	2.45622e-90	n.s.	NA
chr1:169087099:169087566	TPT1	1699	1677	98.71	1699	100	16888	42815	39.44	1699	1684	99.12	1699	100	18833	39967	47.12	0.250854	7.68	0	5.07189	1699	1699	100	5.22774	1699	1699	100	4.91604	-0.311696	1.19732e-91	2.45622e-90	up	NA
chr1:169087673:169088412	TPT1	1699	1274	74.99	1699	100	7397	42815	17.28	1699	1521	89.52	1699	100	8519	39967	21.32	0.288071	4.04	0	5.07189	1699	1699	100	5.22774	1699	1699	100	4.91604	-0.311696	1.19732e-91	2.45622e-90	n.s.	NA
chr1:169277929:169278540	ZC3H13	1699	113	6.65	1016	59.8	118	1905	6.19	1699	223	13.13	1237	72.81	242	2520	9.6	0.560001	3.41	0	1.17064	1699	1016	59.8	1.05114	1699	1237	72.81	1.26879	0.217646	1.19122e-09	2.47911e-09	n.s.	NA
chr1:176491546:176493922	HMGB1	1699	853	50.21	1540	90.64	1472	9449	15.58	1699	1207	71.04	1691	99.53	2334	17197	13.57	-0.186443	-2.01	0	3.24619	1699	1540	90.64	2.75879	1699	1691	99.53	3.69006	0.931271	1.09577e-162	4.62804e-161	n.s.	NA
chr1:176494467:176495390	HMGB1	1699	835	49.15	1540	90.64	1384	9449	14.65	1699	1304	76.75	1691	99.53	2934	17197	17.06	0.206635	2.41	0	3.24619	1699	1540	90.64	2.75879	1699	1691	99.53	3.69006	0.931271	1.09577e-162	4.62804e-161	n.s.	NA
chr1:176495566:176497608	HMGB1	1699	1049	61.74	1540	90.64	2221	9449	23.51	1699	1366	80.4	1691	99.53	3598	17197	20.92	-0.161123	-2.59	0	3.24619	1699	1540	90.64	2.75879	1699	1691	99.53	3.69006	0.931271	1.09577e-162	4.62804e-161	n.s.	NA
chr1:177128294:177129842	POMP	1699	355	20.89	1316	77.46	438	4003	10.94	1699	510	30.02	1453	85.52	645	4506	14.31	0.358671	3.37	0	1.78728	1699	1316	77.46	1.7159	1699	1453	85.52	1.85194	0.136033	0.00950488	0.0122964	n.s.	NA
chr1:177129945:177131425	POMP	1699	126	7.42	1316	77.46	143	4003	3.57	1699	226	13.3	1453	85.52	246	4506	5.46	0.49934	1.89	0	1.78728	1699	1316	77.46	1.7159	1699	1453	85.52	1.85194	0.136033	0.00950488	0.0122964	n.s.	NA
chr1:177653683:177654535	RPL21	1699	1666	98.06	1699	100	15215	43542	34.94	1699	1668	98.18	1698	99.94	11690	44312	26.38	-0.392468	-8.56	0	5.1614	1699	1699	100	5.25294	1699	1698	99.94	5.06981	-0.183124	2.73563e-37	1.65058e-36	down	NA
chr1:177654687:177655343	RPL21	1699	1687	99.29	1699	100	19449	43542	44.67	1699	1691	99.53	1698	99.94	19262	44312	43.47	-0.0384144	-1.2	0	5.1614	1699	1699	100	5.25294	1699	1698	99.94	5.06981	-0.183124	2.73563e-37	1.65058e-36	n.s.	NA
chr1:177656429:177656997	RPL21	1699	1678	98.76	1699	100	16038	43542	36.83	1699	1687	99.29	1698	99.94	19223	44312	43.38	0.230379	6.55	0	5.1614	1699	1699	100	5.25294	1699	1698	99.94	5.06981	-0.183124	2.73563e-37	1.65058e-36	up	NA
chr1:177657077:177658028	RPL21	1699	1617	95.17	1699	100	10641	43542	24.44	1699	1649	97.06	1698	99.94	13445	44312	30.34	0.300907	5.9	0	5.1614	1699	1699	100	5.25294	1699	1698	99.94	5.06981	-0.183124	2.73563e-37	1.65058e-36	up	NA
chr1:179931066:179931349	MRPL57	1699	335	19.72	1221	71.87	435	2588	16.81	1699	567	33.37	1421	83.64	753	3733	20.17	0.249334	3.36	0	1.54547	1699	1221	71.87	1.39499	1699	1421	83.64	1.67478	0.279794	7.84844e-16	2.20987e-15	n.s.	NA
chr1:179947723:179948215	SAP18	1699	327	19.25	1491	87.76	416	5331	7.8	1699	548	32.25	1594	93.82	694	6271	11.07	0.45585	3.27	0	2.25184	1699	1491	87.76	2.17793	1699	1594	93.82	2.32096	0.143028	0.00278461	0.00377236	n.s.	NA
chr1:180957854:180960205	RDX	1699	578	34.02	1370	80.64	736	4123	17.85	1699	462	27.19	1472	86.64	586	4358	13.45	-0.383495	-4.4	0	1.82297	1699	1370	80.64	1.80377	1699	1472	86.64	1.84084	0.0370729	0.791829	0.810892	n.s.	NA
chr1:180962483:180963090	RDX	1699	949	55.86	1370	80.64	1656	4123	40.16	1699	944	55.56	1472	86.64	1476	4358	33.87	-0.239257	-6.29	0	1.82297	1699	1370	80.64	1.80377	1699	1472	86.64	1.84084	0.0370729	0.791829	0.810892	down	NA
chr1:186781427:186783190	CWC15	1699	110	6.47	1042	61.33	119	2191	5.43	1699	210	12.36	1286	75.69	225	2659	8.46	0.557021	3.03	0	1.2468	1699	1042	61.33	1.13258	1699	1286	75.69	1.33935	0.206764	4.67799e-08	8.95678e-08	n.s.	NA
chr1:186785610:186786560	CWC15	1699	238	14.01	1042	61.33	279	2191	12.73	1699	186	10.95	1286	75.69	206	2659	7.75	-0.649977	-4.98	0	1.2468	1699	1042	61.33	1.13258	1699	1286	75.69	1.33935	0.206764	4.67799e-08	8.95678e-08	n.s.	NA
chr1:186787611:186794923	CWC15	1699	176	10.36	1042	61.33	198	2191	9.04	1699	323	19.01	1286	75.69	367	2659	13.8	0.559838	4.76	0	1.2468	1699	1042	61.33	1.13258	1699	1286	75.69	1.33935	0.206764	4.67799e-08	8.95678e-08	n.s.	NA
chr1:186795043:186795650	CWC15	1699	448	26.37	1042	61.33	579	2191	26.43	1699	686	40.38	1286	75.69	970	2659	36.48	0.450366	10.05	0	1.2468	1699	1042	61.33	1.13258	1699	1286	75.69	1.33935	0.206764	4.67799e-08	8.95678e-08	up	NA
chr1:194303759:194306289	NDUFC2	1699	922	54.27	1433	84.34	1489	4492	33.15	1699	1061	62.45	1521	89.52	1853	4695	39.47	0.244967	6.32	0	1.95728	1699	1433	84.34	1.96204	1699	1521	89.52	1.9528	-0.0092318	0.0142172	0.0179402	up	NA
chr1:194306434:194306891	NDUFC2	1699	1143	67.27	1433	84.34	2626	4492	58.46	1699	1154	67.92	1521	89.52	2145	4695	45.69	-0.348806	-12.77	0	1.95728	1699	1433	84.34	1.96204	1699	1521	89.52	1.9528	-0.0092318	0.0142172	0.0179402	down	NA
chr1:194441129:194441451	CLNS1A	1699	95	5.59	938	55.21	101	1894	5.33	1699	186	10.95	1180	69.45	199	2436	8.17	0.534716	2.84	0	1.09939	1699	938	55.21	0.967759	1699	1180	69.45	1.20403	0.236272	3.64378e-12	8.66302e-12	n.s.	NA
chr1:194443370:194445744	CLNS1A	1699	289	17.01	938	55.21	335	1894	17.69	1699	286	16.83	1180	69.45	332	2436	13.63	-0.353337	-4.06	0	1.09939	1699	938	55.21	0.967759	1699	1180	69.45	1.20403	0.236272	3.64378e-12	8.66302e-12	n.s.	NA
chr1:196205372:196216860	RAB6A	1699	331	19.48	1069	62.92	401	1943	20.64	1699	428	25.19	1122	66.04	513	1977	25.95	0.316585	5.31	0	1.09468	1699	1069	62.92	1.12517	1699	1122	66.04	1.06564	-0.0595314	0.0529079	0.0633132	up	NA
chr1:196216928:196218637	RAB6A	1699	520	30.61	1069	62.92	654	1943	33.66	1699	621	36.55	1122	66.04	816	1977	41.27	0.286362	7.61	0	1.09468	1699	1069	62.92	1.12517	1699	1122	66.04	1.06564	-0.0595314	0.0529079	0.0633132	up	NA
chr1:196640522:196641713	RPS3	1699	824	48.5	1699	100	1680	38406	4.37	1699	1015	59.74	1699	100	1880	36478	5.15	0.195664	0.78	0	4.91569	1699	1699	100	5.05125	1699	1699	100	4.78012	-0.271133	1.15089e-72	1.6864e-71	n.s.	NA
chr1:196641809:196642969	RPS3	1699	1195	70.34	1699	100	4886	38406	12.72	1699	1460	85.93	1699	100	6127	36478	16.8	0.375597	4.08	0	4.91569	1699	1699	100	5.05125	1699	1699	100	4.78012	-0.271133	1.15089e-72	1.6864e-71	n.s.	NA
chr1:196644508:196645315	RPS3	1699	1558	91.7	1699	100	9289	38406	24.19	1699	1561	91.88	1699	100	6159	36478	16.88	-0.494504	-7.31	0	4.91569	1699	1699	100	5.05125	1699	1699	100	4.78012	-0.271133	1.15089e-72	1.6864e-71	down	NA
chr1:197371019:197371269	RPS11	1699	1144	67.33	1699	100	9290	52167	17.81	1699	1499	88.23	1698	99.94	12036	54335	22.15	0.299512	4.34	0	5.43658	1699	1699	100	5.52154	1699	1698	99.94	5.35158	-0.169959	2.5131e-31	1.27071e-30	n.s.	NA
chr1:197371402:197372256	RPS11	1699	1564	92.05	1699	100	11715	52167	22.46	1699	1635	96.23	1698	99.94	15506	54335	28.54	0.332467	6.08	0	5.43658	1699	1699	100	5.52154	1699	1698	99.94	5.35158	-0.169959	2.5131e-31	1.27071e-30	up	NA
chr1:197372333:197372759	RPS11	1699	1694	99.71	1699	100	23571	52167	45.18	1699	1693	99.65	1698	99.94	27333	54335	50.3	0.151691	5.12	0	5.43658	1699	1699	100	5.52154	1699	1698	99.94	5.35158	-0.169959	2.5131e-31	1.27071e-30	up	NA
chr1:197372890:197373766	RPS11	1699	1699	100	1699	100	34981	52167	67.06	1699	1698	99.94	1698	99.94	30531	54335	56.19	-0.251044	-10.87	0	5.43658	1699	1699	100	5.52154	1699	1698	99.94	5.35158	-0.169959	2.5131e-31	1.27071e-30	down	NA
chr2:4428156:4429348	GARS	1699	700	41.2	1094	64.39	1070	2656	40.29	1699	927	54.56	1380	81.22	1445	3255	44.39	0.136582	4.1	0	1.41951	1699	1094	64.39	1.25762	1699	1380	81.22	1.54786	0.290238	8.27988e-14	2.13847e-13	n.s.	NA
chr2:4429540:4430283	GARS	1699	241	14.18	1094	64.39	267	2656	10.05	1699	418	24.6	1380	81.22	498	3255	15.3	0.560826	5.25	0	1.41951	1699	1094	64.39	1.25762	1699	1380	81.22	1.54786	0.290238	8.27988e-14	2.13847e-13	up	NA
chr2:4430378:4431555	GARS	1699	88	5.18	1094	64.39	89	2656	3.35	1699	183	10.77	1380	81.22	194	3255	5.96	0.678072	2.61	0	1.41951	1699	1094	64.39	1.25762	1699	1380	81.22	1.54786	0.290238	8.27988e-14	2.13847e-13	n.s.	NA
chr2:10446396:10446484	GTPBP4	1699	210	12.36	1072	63.1	243	2601	9.34	1699	159	9.36	1194	70.28	177	2651	6.68	-0.429058	-2.66	0	1.25679	1699	1072	63.1	1.23641	1699	1194	70.28	1.27508	0.0386734	0.551048	0.580987	n.s.	NA
chr2:10446551:10447887	GTPBP4	1699	180	10.59	1072	63.1	212	2601	8.15	1699	139	8.18	1194	70.28	151	2651	5.7	-0.449611	-2.45	0	1.25679	1699	1072	63.1	1.23641	1699	1194	70.28	1.27508	0.0386734	0.551048	0.580987	n.s.	NA
chr2:10449108:10449215	GTPBP4	1699	235	13.83	1072	63.1	274	2601	10.53	1699	173	10.18	1194	70.28	193	2651	7.28	-0.47769	-3.25	0	1.25679	1699	1072	63.1	1.23641	1699	1194	70.28	1.27508	0.0386734	0.551048	0.580987	n.s.	NA
chr2:10449268:10449746	GTPBP4	1699	216	12.71	1072	63.1	256	2601	9.84	1699	138	8.12	1194	70.28	149	2651	5.62	-0.711462	-4.22	0	1.25679	1699	1072	63.1	1.23641	1699	1194	70.28	1.27508	0.0386734	0.551048	0.580987	n.s.	NA
chr2:10450660:10451050	GTPBP4	1699	281	16.54	1072	63.1	328	2601	12.61	1699	451	26.55	1194	70.28	563	2651	21.24	0.70849	8.63	0	1.25679	1699	1072	63.1	1.23641	1699	1194	70.28	1.27508	0.0386734	0.551048	0.580987	up	NA
chr2:10451117:10452232	GTPBP4	1699	490	28.84	1072	63.1	619	2601	23.8	1699	647	38.08	1194	70.28	886	2651	33.42	0.472907	9.62	0	1.25679	1699	1072	63.1	1.23641	1699	1194	70.28	1.27508	0.0386734	0.551048	0.580987	up	NA
chr2:10452368:10452897	GTPBP4	1699	727	42.79	1072	63.1	1191	2601	45.79	1699	743	43.73	1194	70.28	1082	2651	40.81	-0.162352	-4.98	0	1.25679	1699	1072	63.1	1.23641	1699	1194	70.28	1.27508	0.0386734	0.551048	0.580987	n.s.	NA
chr2:17744872:17744959	COMMD3	1699	425	25.01	873	51.38	594	1626	36.53	1699	802	47.2	1199	70.57	1217	2696	45.14	0.297974	8.61	0	1.10626	1699	873	51.38	0.882047	1699	1199	70.57	1.26951	0.387462	8.39206e-31	4.15551e-30	up	NA
chr2:17745017:17745092	COMMD3	1699	286	16.83	873	51.38	360	1626	22.14	1699	582	34.26	1199	70.57	762	2696	28.26	0.338541	6.12	0	1.10626	1699	873	51.38	0.882047	1699	1199	70.57	1.26951	0.387462	8.39206e-31	4.15551e-30	up	NA
chr2:17745154:17745437	COMMD3	1699	160	9.42	873	51.38	177	1626	10.89	1699	342	20.13	1199	70.57	407	2696	15.1	0.437312	4.21	0	1.10626	1699	873	51.38	0.882047	1699	1199	70.57	1.26951	0.387462	8.39206e-31	4.15551e-30	n.s.	NA
chr2:19795769:19796257	VIM	1699	1517	89.29	1695	99.76	10511	69282	15.17	1699	1655	97.41	1698	99.94	19498	91862	21.23	0.459188	6.06	0	5.69687	1699	1695	99.76	5.45404	1699	1698	99.94	5.93928	0.48524	5.83268e-44	4.27333e-43	up	NA
chr2:19796344:19796767	VIM	1699	1096	64.51	1695	99.76	4279	69282	6.18	1699	1460	85.93	1698	99.94	8008	91862	8.72	0.436972	2.54	0	5.69687	1699	1695	99.76	5.45404	1699	1698	99.94	5.93928	0.48524	5.83268e-44	4.27333e-43	n.s.	NA
chr2:19796812:19796905	VIM	1699	883	51.97	1695	99.76	2462	69282	3.55	1699	1311	77.16	1698	99.94	4354	91862	4.74	0.335184	1.19	0	5.69687	1699	1695	99.76	5.45404	1699	1698	99.94	5.93928	0.48524	5.83268e-44	4.27333e-43	n.s.	NA
chr2:19797127:19797742	VIM	1699	368	21.66	1695	99.76	470	69282	0.68	1699	395	23.25	1698	99.94	487	91862	0.53	-0.13493	-0.15	0	5.69687	1699	1695	99.76	5.45404	1699	1698	99.94	5.93928	0.48524	5.83268e-44	4.27333e-43	n.s.	NA
chr2:19797869:19798323	VIM	1699	362	21.31	1695	99.76	489	69282	0.71	1699	378	22.25	1698	99.94	471	91862	0.51	-0.179448	-0.2	0	5.69687	1699	1695	99.76	5.45404	1699	1698	99.94	5.93928	0.48524	5.83268e-44	4.27333e-43	n.s.	NA
chr2:22687858:22688921	FAM133B	1699	194	11.42	1220	71.81	219	3298	6.64	1699	121	7.12	1454	85.58	128	4151	3.08	-0.905003	-3.56	0	1.65244	1699	1220	71.81	1.50246	1699	1454	85.58	1.77829	0.275832	2.26271e-11	5.17396e-11	n.s.	FAM133B
chr2:22689018:22690777	FAM133B	1699	424	24.96	1220	71.81	574	3298	17.4	1699	358	21.07	1454	85.58	424	4151	10.21	-0.714919	-7.19	0	1.65244	1699	1220	71.81	1.50246	1699	1454	85.58	1.77829	0.275832	2.26271e-11	5.17396e-11	down	NA
chr2:22690826:22692007	FAM133B	1699	456	26.84	1220	71.81	614	3298	18.62	1699	441	25.96	1454	85.58	555	4151	13.37	-0.449265	-5.25	0	1.65244	1699	1220	71.81	1.50246	1699	1454	85.58	1.77829	0.275832	2.26271e-11	5.17396e-11	down	NA
chr2:24322571:24324212	SHFM1	1699	1212	71.34	1500	88.29	2905	6005	48.38	1699	1270	74.75	1615	95.06	2750	7170	38.35	-0.327563	-10.03	0	2.39891	1699	1500	88.29	2.30436	1699	1615	95.06	2.48672	0.182366	4.8133e-05	7.51294e-05	down	NA
chr2:24324307:24327826	SHFM1	1699	1128	66.39	1500	88.29	2147	6005	35.75	1699	1309	77.05	1615	95.06	2884	7170	40.22	0.1656	4.47	0	2.39891	1699	1500	88.29	2.30436	1699	1615	95.06	2.48672	0.182366	4.8133e-05	7.51294e-05	n.s.	NA
chr2:24663860:24665342	ASNS	1699	447	26.31	964	56.74	599	2247	26.66	1699	635	37.37	1236	72.75	890	2812	31.65	0.239282	4.99	0	1.21829	1699	964	56.74	1.07418	1699	1236	72.75	1.33069	0.256514	1.94952e-12	4.69717e-12	n.s.	NA
chr2:24665499:24665744	ASNS	1699	138	8.12	964	56.74	148	2247	6.59	1699	247	14.54	1236	72.75	283	2812	10.06	0.54318	3.47	0	1.21829	1699	964	56.74	1.07418	1699	1236	72.75	1.33069	0.256514	1.94952e-12	4.69717e-12	n.s.	NA
chr2:26015666:26017655	NDUFA4	1699	1448	85.23	1575	92.7	4898	8418	58.18	1699	1504	88.52	1632	96.06	4521	8768	51.56	-0.171144	-6.62	0	2.74176	1699	1575	92.7	2.75109	1699	1632	96.06	2.73276	-0.0183223	0.00217022	0.00296804	down	NA
chr2:26017717:26018054	NDUFA4	1699	1357	79.87	1575	92.7	3566	8418	42.36	1699	1463	86.11	1632	96.06	4009	8768	45.72	0.107676	3.36	0	2.74176	1699	1575	92.7	2.75109	1699	1632	96.06	2.73276	-0.0183223	0.00217022	0.00296804	n.s.	NA
chr2:26018144:26018609	NDUFA4	1699	954	56.15	1575	92.7	2000	8418	23.76	1699	1246	73.34	1632	96.06	2952	8768	33.67	0.485677	9.91	0	2.74176	1699	1575	92.7	2.75109	1699	1632	96.06	2.73276	-0.0183223	0.00217022	0.00296804	up	NA
chr2:28506926:28512835	BZW2	1699	140	8.24	1237	72.81	160	3257	4.91	1699	246	14.48	1427	83.99	281	4120	6.82	0.40401	1.91	0	1.63503	1699	1237	72.81	1.50147	1699	1427	83.99	1.75081	0.249336	9.53363e-11	2.08694e-10	n.s.	NA
chr2:28516164:28517930	BZW2	1699	534	31.43	1237	72.81	754	3257	23.15	1699	495	29.13	1427	83.99	622	4120	15.1	-0.584963	-8.05	0	1.63503	1699	1237	72.81	1.50147	1699	1427	83.99	1.75081	0.249336	9.53363e-11	2.08694e-10	down	NA
chr2:28526081:28527722	BZW2	1699	179	10.54	1237	72.81	212	3257	6.51	1699	353	20.78	1427	83.99	408	4120	9.9	0.537443	3.39	0	1.63503	1699	1237	72.81	1.50147	1699	1427	83.99	1.75081	0.249336	9.53363e-11	2.08694e-10	n.s.	NA
chr2:30874559:30875738	TOMM7	1699	1344	79.11	1589	93.53	3305	6912	47.82	1699	1444	84.99	1660	97.7	3755	9779	38.4	-0.309277	-9.42	0	2.77179	1699	1589	93.53	2.60343	1699	1660	97.7	2.93296	0.329534	4.9105e-29	2.31957e-28	down	NA
chr2:31763377:31763543	CYCS	1699	486	28.61	1254	73.81	862	5965	14.45	1699	942	55.44	1516	89.23	1836	7745	23.71	0.677488	9.26	0	2.18637	1699	1254	73.81	1.94855	1699	1516	89.23	2.38309	0.434537	5.39645e-18	1.65583e-17	up	NA
chr2:32184888:32185039	HNRNPA2B1	1699	161	9.48	1401	82.46	188	5632	3.34	1699	383	22.54	1587	93.41	457	6441	7.1	0.900227	3.76	0	2.22152	1699	1401	82.46	2.08579	1699	1587	93.41	2.34133	0.25554	4.95797e-07	8.68249e-07	n.s.	HNRNPA2B1
chr2:32185123:32185821	HNRNPA2B1	1699	116	6.83	1401	82.46	123	5632	2.18	1699	229	13.48	1587	93.41	246	6441	3.82	0.600006	1.64	0	2.22152	1699	1401	82.46	2.08579	1699	1587	93.41	2.34133	0.25554	4.95797e-07	8.68249e-07	n.s.	NA
chr2:32188138:32189695	HNRNPA2B1	1699	247	14.54	1401	82.46	310	5632	5.5	1699	149	8.77	1587	93.41	168	6441	2.61	-0.848441	-2.89	0	2.22152	1699	1401	82.46	2.08579	1699	1587	93.41	2.34133	0.25554	4.95797e-07	8.68249e-07	n.s.	NA
chr2:32189843:32190640	HNRNPA2B1	1699	323	19.01	1401	82.46	415	5632	7.37	1699	241	14.18	1587	93.41	281	6441	4.36	-0.642995	-3.01	0	2.22152	1699	1401	82.46	2.08579	1699	1587	93.41	2.34133	0.25554	4.95797e-07	8.68249e-07	n.s.	NA
chr2:32949691:32951465	TAX1BP1	1699	400	23.54	1015	59.74	490	1849	26.5	1699	356	20.95	1076	63.33	415	1895	21.9	-0.264084	-4.6	0	1.03034	1699	1015	59.74	1.03846	1699	1076	63.33	1.02268	-0.0157799	0.595174	0.62203	n.s.	NA
chr2:32952532:32963519	TAX1BP1	1699	238	14.01	1015	59.74	271	1849	14.66	1699	189	11.12	1076	63.33	211	1895	11.13	-0.368505	-3.53	0	1.03034	1699	1015	59.74	1.03846	1699	1076	63.33	1.02268	-0.0157799	0.595174	0.62203	n.s.	NA
chr2:37135074:37135942	RPL15	1699	1108	65.21	1699	100	4670	51560	9.06	1699	1436	84.52	1699	100	6392	52149	12.26	0.39845	3.2	0	5.3854	1699	1699	100	5.48609	1699	1699	100	5.2847	-0.201387	2.92413e-46	2.38582e-45	n.s.	NA
chr2:37136080:37138060	RPL15	1699	1676	98.65	1699	100	18150	51560	35.2	1699	1681	98.94	1699	100	22773	52149	43.67	0.303317	8.47	0	5.3854	1699	1699	100	5.48609	1699	1699	100	5.2847	-0.201387	2.92413e-46	2.38582e-45	up	NA
chr2:41122359:41122727	RPL14	1699	1696	99.82	1699	100	23589	26946	87.54	1699	1692	99.59	1696	99.82	21247	31050	68.43	-0.35077	-19.11	0	4.55224	1699	1699	100	4.56516	1699	1696	99.82	4.5393	-0.0258592	0.181903	0.207641	down	NA
chr2:41122828:41123523	RPL14	1699	1694	99.71	1699	100	18365	26946	68.15	1699	1691	99.53	1696	99.82	19969	31050	64.31	-0.0824253	-3.84	0	4.55224	1699	1699	100	4.56516	1699	1696	99.82	4.5393	-0.0258592	0.181903	0.207641	n.s.	NA
chr2:41123619:41124183	RPL14	1699	1573	92.58	1699	100	7739	26946	28.72	1699	1628	95.82	1696	99.82	9603	31050	30.93	0.103478	2.21	0	4.55224	1699	1699	100	4.56516	1699	1696	99.82	4.5393	-0.0258592	0.181903	0.207641	n.s.	NA
chr2:41124286:41124687	RPL14	1699	1428	84.05	1699	100	9553	26946	35.45	1699	1595	93.88	1696	99.82	12030	31050	38.74	0.124673	3.29	0	4.55224	1699	1699	100	4.56516	1699	1696	99.82	4.5393	-0.0258592	0.181903	0.207641	n.s.	NA
chr2:42576425:42577840	CDV3	1699	627	36.9	1443	84.93	1165	8298	14.04	1699	479	28.19	1626	95.7	661	9415	7.02	-0.90713	-7.02	0	2.63641	1699	1443	84.93	2.47684	1699	1626	95.7	2.77802	0.301178	1.01768e-06	1.73975e-06	down	CDV3
chr2:42767717:42769494	SNRPD1	1699	1364	80.28	1482	87.23	5821	8650	67.29	1699	1561	91.88	1642	96.65	6786	11599	58.51	-0.198542	-8.78	0	2.82907	1699	1482	87.23	2.58162	1699	1642	96.65	3.05241	0.470794	3.54847e-29	1.69853e-28	down	NA
chr2:42769687:42771314	SNRPD1	1699	977	57.5	1482	87.23	2240	8650	25.9	1699	1379	81.17	1642	96.65	4099	11599	35.34	0.433952	9.44	0	2.82907	1699	1482	87.23	2.58162	1699	1642	96.65	3.05241	0.470794	3.54847e-29	1.69853e-28	up	NA
chr2:42771392:42771938	SNRPD1	1699	351	20.66	1482	87.23	473	8650	5.47	1699	691	40.67	1642	96.65	960	11599	8.28	0.520359	2.81	0	2.82907	1699	1482	87.23	2.58162	1699	1642	96.65	3.05241	0.470794	3.54847e-29	1.69853e-28	n.s.	NA
chr2:44295414:44295833	RPSAP58	1699	1684	99.12	1699	100	20722	35642	58.14	1699	1691	99.53	1699	100	18338	40814	44.93	-0.364697	-13.21	0	4.90398	1699	1699	100	4.89328	1699	1699	100	4.91469	0.0214052	0.395026	0.427151	down	NA
chr2:44296003:44296211	RPSAP58	1699	1677	98.71	1699	100	16032	35642	44.98	1699	1688	99.35	1699	100	20615	40814	50.51	0.163846	5.53	0	4.90398	1699	1699	100	4.89328	1699	1699	100	4.91469	0.0214052	0.395026	0.427151	up	NA
chr2:44296341:44297222	RPSAP58	1699	1166	68.63	1699	100	5492	35642	15.41	1699	1496	88.05	1699	100	8465	40814	20.74	0.405777	5.33	0	4.90398	1699	1699	100	4.89328	1699	1699	100	4.91469	0.0214052	0.395026	0.427151	up	NA
chr2:46851835:46854392	2023-09-07	1699	197	11.6	1430	84.17	225	4850	4.64	1699	174	10.24	1566	92.17	183	5573	3.28	-0.398084	-1.36	0	2.10044	1699	1430	84.17	2.02133	1699	1566	92.17	2.17268	0.151344	0.00573091	0.00759186	n.s.	NA
chr2:46854414:46858982	2023-09-07	1699	239	14.07	1430	84.17	285	4850	5.88	1699	204	12.01	1566	92.17	216	5573	3.88	-0.495527	-2	0	2.10044	1699	1430	84.17	2.02133	1699	1566	92.17	2.17268	0.151344	0.00573091	0.00759186	n.s.	NA
chr2:46859109:46860007	2023-09-07	1699	522	30.72	1430	84.17	719	4850	14.82	1699	484	28.49	1566	92.17	604	5573	10.84	-0.418081	-3.98	0	2.10044	1699	1430	84.17	2.02133	1699	1566	92.17	2.17268	0.151344	0.00573091	0.00759186	n.s.	NA
chr2:46860060:46861618	2023-09-07	1699	490	28.84	1430	84.17	643	4850	13.26	1699	499	29.37	1566	92.17	637	5573	11.43	-0.198148	-1.83	0	2.10044	1699	1430	84.17	2.02133	1699	1566	92.17	2.17268	0.151344	0.00573091	0.00759186	n.s.	NA
chr2:46861716:46862953	2023-09-07	1699	303	17.83	1430	84.17	358	4850	7.38	1699	438	25.78	1566	92.17	514	5573	9.22	0.286373	1.84	0	2.10044	1699	1430	84.17	2.02133	1699	1566	92.17	2.17268	0.151344	0.00573091	0.00759186	n.s.	NA
chr2:46863047:46864881	2023-09-07	1699	214	12.6	1430	84.17	237	4850	4.89	1699	193	11.36	1566	92.17	207	5573	3.71	-0.322541	-1.18	0	2.10044	1699	1430	84.17	2.02133	1699	1566	92.17	2.17268	0.151344	0.00573091	0.00759186	n.s.	NA
chr2:46865000:46867735	2023-09-07	1699	536	31.55	1430	84.17	773	4850	15.94	1699	466	27.43	1566	92.17	590	5573	10.59	-0.547553	-5.35	0	2.10044	1699	1430	84.17	2.02133	1699	1566	92.17	2.17268	0.151344	0.00573091	0.00759186	down	NA
chr2:46868570:46874547	2023-09-07	1699	212	12.48	1430	84.17	243	4850	5.01	1699	322	18.95	1566	92.17	376	5573	6.75	0.366831	1.74	0	2.10044	1699	1430	84.17	2.02133	1699	1566	92.17	2.17268	0.151344	0.00573091	0.00759186	n.s.	NA
chr2:48055855:48056178	LSM5	1699	107	6.3	961	56.56	116	1845	6.29	1699	217	12.77	1149	67.63	233	2099	11.1	0.731016	4.81	0	1.04344	1699	961	56.56	0.978188	1699	1149	67.63	1.09801	0.119827	0.0012925	0.00179848	n.s.	NA
chr2:48056275:48057024	LSM5	1699	273	16.07	961	56.56	325	1845	17.62	1699	471	27.72	1149	67.63	570	2099	27.16	0.596794	9.54	0	1.04344	1699	961	56.56	0.978188	1699	1149	67.63	1.09801	0.119827	0.0012925	0.00179848	up	NA
chr2:48057053:48057700	LSM5	1699	439	25.84	961	56.56	540	1845	29.27	1699	643	37.85	1149	67.63	847	2099	40.35	0.449999	11.08	0	1.04344	1699	961	56.56	0.978188	1699	1149	67.63	1.09801	0.119827	0.0012925	0.00179848	up	NA
chr2:48057774:48059495	LSM5	1699	683	40.2	961	56.56	987	1845	53.5	1699	862	50.74	1149	67.63	1312	2099	62.51	0.220728	9.01	0	1.04344	1699	961	56.56	0.978188	1699	1149	67.63	1.09801	0.119827	0.0012925	0.00179848	up	NA
chr2:49863143:49866358	RALA	1699	279	16.42	1020	60.04	334	2119	15.76	1699	204	12.01	1044	61.45	231	1924	12.01	-0.365401	-3.75	0	1.05108	1699	1020	60.04	1.09656	1699	1044	61.45	1.00665	-0.089906	0.00521307	0.00693145	n.s.	NA
chr2:51149885:51149966	PSMA2	1699	362	21.31	1258	74.04	524	3599	14.56	1699	671	39.49	1424	83.81	941	4191	22.45	0.591746	7.89	0	1.6779	1699	1258	74.04	1.58925	1699	1424	83.81	1.75622	0.166974	0.000470408	0.000679583	up	NA
chr2:51150025:51150463	PSMA2	1699	211	12.42	1258	74.04	254	3599	7.06	1699	380	22.37	1424	83.81	450	4191	10.74	0.542581	3.68	0	1.6779	1699	1258	74.04	1.58925	1699	1424	83.81	1.75622	0.166974	0.000470408	0.000679583	n.s.	NA
chr2:52114943:52116257	SEC61G	1699	881	51.85	1392	81.93	1577	4468	35.3	1699	1219	71.75	1566	92.17	2628	5516	47.64	0.422174	12.34	0	2.04122	1699	1392	81.93	1.89983	1699	1566	92.17	2.16689	0.267059	1.06215e-09	2.21694e-09	up	NA
chr2:52116358:52117528	SEC61G	1699	1124	66.16	1392	81.93	2473	4468	55.35	1699	1276	75.1	1566	92.17	2704	5516	49.02	-0.171911	-6.33	0	2.04122	1699	1392	81.93	1.89983	1699	1566	92.17	2.16689	0.267059	1.06215e-09	2.21694e-09	down	NA
chr2:52117632:52118545	SEC61G	1699	954	56.15	1392	81.93	1998	4468	44.72	1699	1003	59.03	1566	92.17	1733	5516	31.42	-0.495941	-13.3	0	2.04122	1699	1392	81.93	1.89983	1699	1566	92.17	2.16689	0.267059	1.06215e-09	2.21694e-09	down	NA
chr2:78405793:78406424	CCT5	1699	1063	62.57	1301	76.57	2572	6220	41.35	1699	1391	81.87	1570	92.41	3854	8012	48.1	0.213361	6.75	0	2.31012	1699	1301	76.57	2.05569	1699	1570	92.41	2.52096	0.465272	2.97494e-20	1.05222e-19	up	NA
chr2:78406606:78406969	CCT5	1699	333	19.6	1301	76.57	471	6220	7.57	1699	645	37.96	1570	92.41	915	8012	11.42	0.535298	3.85	0	2.31012	1699	1301	76.57	2.05569	1699	1570	92.41	2.52096	0.465272	2.97494e-20	1.05222e-19	n.s.	NA
chr2:78410148:78410596	CCT5	1699	378	22.25	1301	76.57	535	6220	8.6	1699	268	15.77	1570	92.41	320	8012	3.99	-0.943995	-4.61	0	2.31012	1699	1301	76.57	2.05569	1699	1570	92.41	2.52096	0.465272	2.97494e-20	1.05222e-19	n.s.	CCT5
chr2:89693381:89696671	SEC61B	1699	1251	73.63	1550	91.23	3011	8265	36.43	1699	1437	84.58	1641	96.59	4603	9850	46.73	0.350701	10.3	0	2.76775	1699	1550	91.23	2.65172	1699	1641	96.59	2.87734	0.225627	7.09041e-08	1.32922e-07	up	NA
chr2:89696774:89697002	SEC61B	1699	629	37.02	1550	91.23	1037	8265	12.55	1699	1031	60.68	1641	96.59	1971	9850	20.01	0.632783	7.46	0	2.76775	1699	1550	91.23	2.65172	1699	1641	96.59	2.87734	0.225627	7.09041e-08	1.32922e-07	up	NA
chr2:89697101:89697224	SEC61B	1699	524	30.84	1550	91.23	905	8265	10.95	1699	955	56.21	1641	96.59	1740	9850	17.66	0.642938	6.71	0	2.76775	1699	1550	91.23	2.65172	1699	1641	96.59	2.87734	0.225627	7.09041e-08	1.32922e-07	up	NA
chr2:98538018:98543363	RALBP1	1699	513	30.19	1428	84.05	654	3910	16.73	1699	411	24.19	1488	87.58	483	3830	12.61	-0.381525	-4.12	0	1.82274	1699	1428	84.05	1.88529	1699	1488	87.58	1.7627	-0.122591	5.85099e-08	1.10845e-07	n.s.	NA
chr2:98543658:98559434	RALBP1	1699	767	45.14	1428	84.05	1117	3910	28.57	1699	888	52.27	1488	87.58	1269	3830	33.13	0.206906	4.56	0	1.82274	1699	1428	84.05	1.88529	1699	1488	87.58	1.7627	-0.122591	5.85099e-08	1.10845e-07	n.s.	NA
chr2:98648886:98649749	NDUFV2	1699	870	51.21	1165	68.57	1347	2360	57.08	1699	639	37.61	1069	62.92	848	1879	45.13	-0.332336	-11.95	0	1.15653	1699	1165	68.57	1.29482	1699	1069	62.92	1.00582	-0.288997	1.37936e-19	4.69375e-19	down	NA
chr2:111204625:111204858	RPS20	1699	1696	99.82	1699	100	39848	60788	65.55	1699	1698	99.94	1699	100	40925	69905	58.54	-0.160579	-7.01	0	5.71119	1699	1699	100	5.72821	1699	1699	100	5.69417	-0.0340369	0.128131	0.148384	down	NA
chr2:111204933:111205441	RPS20	1699	1694	99.71	1699	100	25662	60788	42.22	1699	1694	99.71	1699	100	32008	69905	45.79	0.114501	3.57	0	5.71119	1699	1699	100	5.72821	1699	1699	100	5.69417	-0.0340369	0.128131	0.148384	n.s.	NA
chr2:111205542:111206958	RPS20	1699	1504	88.52	1699	100	21800	60788	35.86	1699	1646	96.88	1699	100	33828	69905	48.39	0.422163	12.53	0	5.71119	1699	1699	100	5.72821	1699	1699	100	5.69417	-0.0340369	0.128131	0.148384	up	NA
chr2:116736153:116740148	TRAM1L1	1699	265	15.6	1104	64.98	314	2214	14.18	1699	245	14.42	1213	71.39	270	2400	11.25	-0.30939	-2.93	0	1.20476	1699	1104	64.98	1.1793	1699	1213	71.39	1.22793	0.0486302	0.266593	0.295835	n.s.	NA
chr2:116741173:116741774	TRAM1L1	1699	176	10.36	1104	64.98	185	2214	8.36	1699	230	13.54	1213	71.39	255	2400	10.62	0.31203	2.26	0	1.20476	1699	1104	64.98	1.1793	1699	1213	71.39	1.22793	0.0486302	0.266593	0.295835	n.s.	NA
chr2:117723286:117725460	RPL7	1699	1447	85.17	1699	100	6555	34902	18.78	1699	1407	82.81	1695	99.76	3856	34808	11.08	-0.711422	-7.7	0	4.79945	1699	1699	100	4.90235	1699	1695	99.76	4.69632	-0.206029	3.53085e-41	2.3693e-40	down	NA
chr2:117725672:117726716	RPL7	1699	1695	99.76	1699	100	21616	34902	61.93	1699	1690	99.47	1695	99.76	22179	34808	63.72	0.0404637	1.79	0	4.79945	1699	1699	100	4.90235	1699	1695	99.76	4.69632	-0.206029	3.53085e-41	2.3693e-40	n.s.	NA
chr2:117726827:117727154	RPL7	1699	1472	86.64	1699	100	9051	34902	25.93	1699	1594	93.82	1695	99.76	11271	34808	32.38	0.30977	6.45	0	4.79945	1699	1699	100	4.90235	1699	1695	99.76	4.69632	-0.206029	3.53085e-41	2.3693e-40	up	NA
chr2:117727293:117727945	RPL7	1699	877	51.62	1699	100	2097	34902	6.01	1699	1123	66.1	1695	99.76	2574	34808	7.39	0.259256	1.38	0	4.79945	1699	1699	100	4.90235	1699	1695	99.76	4.69632	-0.206029	3.53085e-41	2.3693e-40	n.s.	NA
chr2:122621478:122622252	RBIS	1699	614	36.14	994	58.51	951	2036	46.71	1699	567	33.37	1188	69.92	729	2437	29.91	-0.626218	-16.8	0	1.14368	1699	994	58.51	1.05728	1699	1188	69.92	1.21597	0.158691	8.06992e-06	1.30795e-05	down	NA
chr2:122622370:122624102	RBIS	1699	578	34.02	994	58.51	772	2036	37.92	1699	606	35.67	1188	69.92	810	2437	33.24	-0.184829	-4.68	0	1.14368	1699	994	58.51	1.05728	1699	1188	69.92	1.21597	0.158691	8.06992e-06	1.30795e-05	n.s.	NA
chr2:126717979:126719588	UQCRB	1699	438	25.78	1213	71.39	620	3094	20.04	1699	759	44.67	1415	83.28	1159	3643	31.81	0.641001	11.77	0	1.55086	1699	1213	71.39	1.45065	1699	1415	83.28	1.63675	0.186098	4.34128e-05	6.80576e-05	up	NA
chr2:126719661:126720423	UQCRB	1699	336	19.78	1213	71.39	444	3094	14.35	1699	594	34.96	1415	83.28	829	3643	22.76	0.630296	8.41	0	1.55086	1699	1213	71.39	1.45065	1699	1415	83.28	1.63675	0.186098	4.34128e-05	6.80576e-05	up	NA
chr2:127366567:127367610	RPL30	1699	1632	96.06	1699	100	13725	34973	39.24	1699	1646	96.88	1696	99.82	10052	36930	27.22	-0.511912	-12.02	0	4.85246	1699	1699	100	4.91915	1699	1696	99.82	4.78565	-0.133501	5.31354e-19	1.75006e-18	down	NA
chr2:127367742:127368491	RPL30	1699	1694	99.71	1699	100	21670	34973	61.96	1699	1691	99.53	1696	99.82	21612	36930	58.52	-0.081061	-3.44	0	4.85246	1699	1699	100	4.91915	1699	1696	99.82	4.78565	-0.133501	5.31354e-19	1.75006e-18	n.s.	NA
chr2:127368638:127369561	RPL30	1699	1518	89.35	1699	100	10987	34973	31.42	1699	1614	95	1696	99.82	15753	36930	42.66	0.429428	11.24	0	4.85246	1699	1699	100	4.91915	1699	1696	99.82	4.78565	-0.133501	5.31354e-19	1.75006e-18	up	NA
chr2:127369614:127369691	RPL30	1699	1292	76.04	1699	100	8673	34973	24.8	1699	1553	91.41	1696	99.82	12630	36930	34.2	0.448204	9.4	0	4.85246	1699	1699	100	4.91915	1699	1696	99.82	4.78565	-0.133501	5.31354e-19	1.75006e-18	up	NA
chr2:128186745:128189468	COX6C	1699	1245	73.28	1595	93.88	3820	8618	44.33	1699	1263	74.34	1656	97.47	2911	9828	29.62	-0.565992	-14.71	0	2.86376	1699	1595	93.88	2.80938	1699	1656	97.47	2.91614	0.106757	0.0361585	0.0446079	down	NA
chr2:128189608:128191451	COX6C	1699	1391	81.87	1595	93.88	3907	8618	45.34	1699	1475	86.82	1656	97.47	4154	9828	42.27	-0.0988909	-3.07	0	2.86376	1699	1595	93.88	2.80938	1699	1656	97.47	2.91614	0.106757	0.0361585	0.0446079	n.s.	NA
chr2:128191580:128192190	COX6C	1699	1107	65.16	1595	93.88	3110	8618	36.09	1699	1460	85.93	1656	97.47	5247	9828	53.39	0.552311	17.3	0	2.86376	1699	1595	93.88	2.80938	1699	1656	97.47	2.91614	0.106757	0.0361585	0.0446079	up	NA
chr2:128497370:128498661	PABPC1	1699	1140	67.1	1694	99.71	2169	17133	12.66	1699	1159	68.22	1689	99.41	2240	19944	11.23	-0.159533	-1.43	0	3.8958	1699	1694	99.71	3.88487	1699	1689	99.41	3.90675	0.0218834	0.249149	0.277348	n.s.	NA
chr2:128498758:128499040	PABPC1	1699	1292	76.04	1694	99.71	3427	17133	20	1699	1353	79.64	1689	99.41	3394	19944	17.02	-0.22079	-2.98	0	3.8958	1699	1694	99.71	3.88487	1699	1689	99.41	3.90675	0.0218834	0.249149	0.277348	n.s.	NA
chr2:128499172:128499352	PABPC1	1699	1233	72.57	1694	99.71	2927	17133	17.08	1699	1407	82.81	1689	99.41	4151	19944	20.81	0.270595	3.73	0	3.8958	1699	1694	99.71	3.88487	1699	1689	99.41	3.90675	0.0218834	0.249149	0.277348	n.s.	NA
chr2:128499438:128499874	PABPC1	1699	865	50.91	1694	99.71	1531	17133	8.94	1699	1198	70.51	1689	99.41	2910	19944	14.59	0.649303	5.65	0	3.8958	1699	1694	99.71	3.88487	1699	1689	99.41	3.90675	0.0218834	0.249149	0.277348	up	NA
chr2:128500030:128500734	PABPC1	1699	232	13.66	1694	99.71	283	17133	1.65	1699	435	25.6	1689	99.41	551	19944	2.76	0.50474	1.11	0	3.8958	1699	1694	99.71	3.88487	1699	1689	99.41	3.90675	0.0218834	0.249149	0.277348	n.s.	NA
chr2:128503366:128504656	PABPC1	1699	207	12.18	1694	99.71	235	17133	1.37	1699	143	8.42	1689	99.41	153	19944	0.77	-0.421138	-0.6	0	3.8958	1699	1694	99.71	3.88487	1699	1689	99.41	3.90675	0.0218834	0.249149	0.277348	n.s.	NA
chr2:132199456:132200095	EIF3E	1699	1176	69.22	1426	83.93	2530	4022	62.9	1699	1084	63.8	1437	84.58	1909	3701	51.58	-0.281302	-11.32	0	1.77879	1699	1426	83.93	1.87603	1699	1437	84.58	1.6823	-0.193734	2.85201e-13	7.135e-13	down	NA
chr2:132200548:132205867	EIF3E	1699	583	34.31	1426	83.93	919	4022	22.85	1699	705	41.49	1437	84.58	1000	3701	27.02	0.232468	4.17	0	1.77879	1699	1426	83.93	1.87603	1699	1437	84.58	1.6823	-0.193734	2.85201e-13	7.135e-13	n.s.	NA
chr2:132547580:132549670	ENY2	1699	252	14.83	1010	59.45	286	1810	15.8	1699	425	25.01	1173	69.04	509	2253	22.59	0.489714	6.79	0	1.09158	1699	1010	59.45	1.01675	1699	1173	69.04	1.15602	0.139277	1.81196e-05	2.91049e-05	up	NA
chr2:132549742:132551961	ENY2	1699	476	28.02	1010	59.45	610	1810	33.7	1699	657	38.67	1173	69.04	883	2253	39.19	0.211901	5.49	0	1.09158	1699	1010	59.45	1.01675	1699	1173	69.04	1.15602	0.139277	1.81196e-05	2.91049e-05	up	NA
chr2:135421667:135424304	EIF3H	1699	691	40.67	1427	83.99	1132	4048	27.96	1699	811	47.73	1436	84.52	1226	3605	34.01	0.273705	6.05	0	1.78013	1699	1427	83.99	1.89708	1699	1436	84.52	1.66391	-0.23317	9.23471e-19	2.97333e-18	up	NA
chr2:138489336:138490800	NDUFB9	1699	500	29.43	1088	64.04	677	2096	32.3	1699	677	39.85	1189	69.98	943	2290	41.18	0.341037	8.88	0	1.16529	1699	1088	64.04	1.14523	1699	1189	69.98	1.18364	0.038408	0.331477	0.362254	up	NA
chr2:143110599:143133409	KHDRBS3	1699	175	10.3	1111	65.39	199	2591	7.68	1699	77	4.53	773	45.5	85	1577	5.39	-0.441879	-2.29	0	1.0743	1699	1111	65.39	1.29152	1699	773	45.5	0.762111	-0.529404	4.05616e-49	3.78224e-48	n.s.	NA
chr2:145698981:145699084	RPLP1	1699	1699	100	1699	100	50006	107188	46.65	1699	1698	99.94	1699	100	43930	110186	39.87	-0.221434	-6.78	0	6.49915	1699	1699	100	6.60262	1699	1699	100	6.39568	-0.206944	5.53856e-25	2.32555e-24	down	NA
chr2:145699203:145699680	RPLP1	1699	1697	99.88	1699	100	31624	107188	29.5	1699	1697	99.88	1699	100	21678	110186	19.67	-0.561271	-9.83	0	6.49915	1699	1699	100	6.60262	1699	1699	100	6.39568	-0.206944	5.53856e-25	2.32555e-24	down	NA
chr2:148866133:148866558	EEF1D	1699	1525	89.76	1694	99.71	6200	18661	33.22	1699	1403	82.58	1690	99.47	3957	16771	23.59	-0.476768	-9.63	0	3.87102	1699	1694	99.71	4.05521	1699	1690	99.47	3.68641	-0.368803	7.51749e-42	5.29173e-41	down	NA
chr3:75022:75239	RPS27A	1699	1274	74.99	1699	100	5810	58062	10.01	1699	1506	88.64	1699	100	8562	62021	13.81	0.427757	3.8	0	5.60473	1699	1699	100	5.66122	1699	1699	100	5.54824	-0.112979	1.47198e-20	5.23208e-20	n.s.	NA
chr3:75295:75379	RPS27A	1699	1565	92.11	1699	100	12294	58062	21.17	1699	1635	96.23	1699	100	18207	62021	29.36	0.453563	8.19	0	5.60473	1699	1699	100	5.66122	1699	1699	100	5.54824	-0.112979	1.47198e-20	5.23208e-20	up	NA
chr3:75466:76092	RPS27A	1699	1697	99.88	1699	100	25915	58062	44.63	1699	1695	99.76	1699	100	33172	62021	53.49	0.256009	8.86	0	5.60473	1699	1699	100	5.66122	1699	1699	100	5.54824	-0.112979	1.47198e-20	5.23208e-20	up	NA
chr3:76225:76527	RPS27A	1699	1698	99.94	1699	100	39678	58062	68.34	1699	1696	99.82	1699	100	35255	62021	56.84	-0.26162	-11.5	0	5.60473	1699	1699	100	5.66122	1699	1699	100	5.54824	-0.112979	1.47198e-20	5.23208e-20	down	NA
chr3:2713376:2713784	SPTBN1	1699	403	23.72	1399	82.34	510	4277	11.92	1699	257	15.13	1393	81.99	284	3618	7.85	-0.545857	-4.07	0	1.77659	1699	1399	82.34	1.91037	1699	1393	81.99	1.64223	-0.268139	3.84041e-18	1.18344e-17	n.s.	NA
chr3:2741456:2742087	SPTBN1	1699	186	10.95	1399	82.34	209	4277	4.89	1699	116	6.83	1393	81.99	125	3618	3.45	-0.404462	-1.44	0	1.77659	1699	1399	82.34	1.91037	1699	1393	81.99	1.64223	-0.268139	3.84041e-18	1.18344e-17	n.s.	NA
chr3:10577429:10578467	RAB1B	1699	487	28.66	1514	89.11	659	6074	10.85	1699	644	37.9	1612	94.88	897	6505	13.79	0.319735	2.94	0	2.35878	1699	1514	89.11	2.33092	1699	1612	94.88	2.38494	0.0540204	0.34802	0.378603	n.s.	NA
chr3:10629411:10630620	ACTR2	1699	199	11.71	916	53.91	222	1645	13.5	1699	333	19.6	1202	70.75	374	2292	16.32	0.256386	2.82	0	1.0711	1699	916	53.91	0.906744	1699	1202	70.75	1.19636	0.289614	1.0387e-18	3.32939e-18	n.s.	NA
chr3:15648846:15650098	DSTN	1699	1511	88.93	1616	95.11	6116	13028	46.95	1699	1630	95.94	1688	99.35	8566	15530	55.16	0.228012	8.21	0	3.42411	1699	1616	95.11	3.28735	1699	1688	99.35	3.55504	0.267686	2.58744e-11	5.87905e-11	up	NA
chr3:15650176:15650401	DSTN	1699	1148	67.57	1616	95.11	3059	13028	23.48	1699	1463	86.11	1688	99.35	5120	15530	32.97	0.472658	9.49	0	3.42411	1699	1616	95.11	3.28735	1699	1688	99.35	3.55504	0.267686	2.58744e-11	5.87905e-11	up	NA
chr3:15650710:15658682	DSTN	1699	253	14.89	1616	95.11	297	13028	2.28	1699	380	22.37	1688	99.35	456	15530	2.94	0.2645	0.66	0	3.42411	1699	1616	95.11	3.28735	1699	1688	99.35	3.55504	0.267686	2.58744e-11	5.87905e-11	n.s.	NA
chr3:16133346:16133461	CNPY3	1699	433	25.49	1090	64.16	526	2061	25.52	1699	534	31.43	1150	67.69	687	2276	30.18	0.23354	4.66	0	1.18095	1699	1090	64.16	1.1839	1699	1150	67.69	1.17815	-0.0057433	0.811449	0.826412	n.s.	NA
chr3:16522200:16522680	EIF4A3	1699	176	10.36	1026	60.39	200	1902	10.52	1699	334	19.66	1253	73.75	401	2642	15.18	0.490071	4.66	0	1.20069	1699	1026	60.39	1.05732	1699	1253	73.75	1.31809	0.260766	1.2976e-14	3.4764e-14	n.s.	NA
chr3:16522789:16522869	EIF4A3	1699	517	30.43	1026	60.39	677	1902	35.59	1699	808	47.56	1253	73.75	1184	2642	44.81	0.324213	9.22	0	1.20069	1699	1026	60.39	1.05732	1699	1253	73.75	1.31809	0.260766	1.2976e-14	3.4764e-14	up	NA
chr3:16522998:16523201	EIF4A3	1699	801	47.15	1026	60.39	1232	1902	64.77	1699	956	56.27	1253	73.75	1522	2642	57.61	-0.166283	-7.16	0	1.20069	1699	1026	60.39	1.05732	1699	1253	73.75	1.31809	0.260766	1.2976e-14	3.4764e-14	down	NA
chr3:16641952:16642074	SRSF7	1699	160	9.42	1333	78.46	170	4768	3.57	1699	331	19.48	1509	88.82	388	5676	6.84	0.778659	3.27	0	1.98381	1699	1333	78.46	1.86357	1699	1509	88.82	2.09003	0.226455	3.47157e-06	5.73008e-06	n.s.	NA
chr3:16642177:16642937	SRSF7	1699	460	27.07	1333	78.46	632	4768	13.26	1699	814	47.91	1509	88.82	1304	5676	22.97	0.749256	9.71	0	1.98381	1699	1333	78.46	1.86357	1699	1509	88.82	2.09003	0.226455	3.47157e-06	5.73008e-06	up	NA
chr3:16642992:16645175	SRSF7	1699	489	28.78	1333	78.46	705	4768	14.79	1699	803	47.26	1509	88.82	1335	5676	23.52	0.634948	8.73	0	1.98381	1699	1333	78.46	1.86357	1699	1509	88.82	2.09003	0.226455	3.47157e-06	5.73008e-06	up	NA
chr3:16642992:16645803	SRSF7	1699	303	17.83	1333	78.46	359	4768	7.53	1699	514	30.25	1509	88.82	632	5676	11.13	0.507962	3.6	0	1.98381	1699	1333	78.46	1.86357	1699	1509	88.82	2.09003	0.226455	3.47157e-06	5.73008e-06	n.s.	NA
chr3:16645221:16645803	SRSF7	1699	684	40.26	1333	78.46	1093	4768	22.92	1699	948	55.8	1509	88.82	1722	5676	30.34	0.389788	7.42	0	1.98381	1699	1333	78.46	1.86357	1699	1509	88.82	2.09003	0.226455	3.47157e-06	5.73008e-06	up	NA
chr3:16645840:16646700	SRSF7	1699	1045	61.51	1333	78.46	2068	4768	43.37	1699	1254	73.81	1509	88.82	2954	5676	52.04	0.257496	8.67	0	1.98381	1699	1333	78.46	1.86357	1699	1509	88.82	2.09003	0.226455	3.47157e-06	5.73008e-06	up	NA
chr3:17119905:17120792	PARP1	1699	91	5.36	1074	63.21	97	2696	3.6	1699	184	10.83	1265	74.46	196	3149	6.22	0.650365	2.62	0	1.34198	1699	1074	63.21	1.25065	1699	1265	74.46	1.41952	0.168867	4.45779e-05	6.97318e-05	n.s.	NA
chr3:17120956:17121625	PARP1	1699	466	27.43	1074	63.21	635	2696	23.55	1699	717	42.2	1265	74.46	1070	3149	33.98	0.510807	10.43	0	1.34198	1699	1074	63.21	1.25065	1699	1265	74.46	1.41952	0.168867	4.45779e-05	6.97318e-05	up	NA
chr3:17123014:17130116	PARP1	1699	218	12.83	1074	63.21	261	2696	9.68	1699	120	7.06	1265	74.46	131	3149	4.16	-1.04947	-5.52	0	1.34198	1699	1074	63.21	1.25065	1699	1265	74.46	1.41952	0.168867	4.45779e-05	6.97318e-05	down	PARP1
chr3:17241912:17244904	H3F3C	1699	975	57.39	1676	98.65	2105	12351	17.04	1699	1121	65.98	1662	97.82	2215	10362	21.38	0.311011	4.34	0	3.22013	1699	1676	98.65	3.44063	1699	1662	97.82	2.99778	-0.442844	3.67194e-61	4.79355e-60	n.s.	NA
chr3:17357348:17359226	SRP9	1699	134	7.89	1026	60.39	145	1832	7.91	1699	189	11.12	1051	61.86	204	1913	10.66	0.38807	2.75	0	1.02465	1699	1026	60.39	1.04139	1699	1051	61.86	1.00831	-0.0330712	0.196251	0.222604	n.s.	NA
chr3:17507153:17510367	LBR	1699	118	6.95	909	53.5	129	1914	6.74	1699	366	21.54	1413	83.17	425	4378	9.71	0.468553	2.97	0	1.45294	1699	909	53.5	0.950763	1699	1413	83.17	1.776	0.825233	5.14514e-111	1.60618e-109	n.s.	NA
chr3:17511818:17512788	LBR	1699	534	31.43	909	53.5	815	1914	42.58	1699	879	51.74	1413	83.17	1501	4378	34.29	-0.304407	-8.29	0	1.45294	1699	909	53.5	0.950763	1699	1413	83.17	1.776	0.825233	5.14514e-111	1.60618e-109	down	NA
chr3:17512873:17513298	LBR	1699	212	12.48	909	53.5	247	1914	12.9	1699	272	16.01	1413	83.17	337	4378	7.7	-0.675998	-5.2	0	1.45294	1699	909	53.5	0.950763	1699	1413	83.17	1.776	0.825233	5.14514e-111	1.60618e-109	down	NA
chr3:18935931:18936451	EPRS	1699	361	21.25	1236	72.75	450	3278	13.73	1699	291	17.13	1411	83.05	337	3644	9.25	-0.523134	-4.48	0	1.58558	1699	1236	72.75	1.51394	1699	1411	83.05	1.64833	0.13439	0.00936554	0.012138	n.s.	NA
chr3:18950005:18950323	EPRS	1699	227	13.36	1236	72.75	260	3278	7.93	1699	176	10.36	1411	83.05	191	3644	5.24	-0.517114	-2.69	0	1.58558	1699	1236	72.75	1.51394	1699	1411	83.05	1.64833	0.13439	0.00936554	0.012138	n.s.	NA
chr3:18959354:18962545	EPRS	1699	154	9.06	1236	72.75	163	3278	4.97	1699	312	18.36	1411	83.05	344	3644	9.44	0.806319	4.47	0	1.58558	1699	1236	72.75	1.51394	1699	1411	83.05	1.64833	0.13439	0.00936554	0.012138	n.s.	NA
chr3:18962611:18962867	EPRS	1699	293	17.25	1236	72.75	335	3278	10.22	1699	530	31.19	1411	83.05	662	3644	18.17	0.772778	7.95	0	1.58558	1699	1236	72.75	1.51394	1699	1411	83.05	1.64833	0.13439	0.00936554	0.012138	up	NA
chr3:27760747:27762885	MRPL33	1699	585	34.43	1090	64.16	815	2497	32.64	1699	765	45.03	1224	72.04	1133	2768	40.93	0.317805	8.29	0	1.28298	1699	1090	64.16	1.23735	1699	1224	72.04	1.32362	0.0862648	0.050744	0.0611312	up	NA
chr3:27762993:27765529	MRPL33	1699	351	20.66	1090	64.16	473	2497	18.94	1699	632	37.2	1224	72.04	899	2768	32.48	0.747634	13.54	0	1.28298	1699	1090	64.16	1.23735	1699	1224	72.04	1.32362	0.0862648	0.050744	0.0611312	up	NA
chr3:27765549:27766111	MRPL33	1699	331	19.48	1090	64.16	443	2497	17.74	1699	603	35.49	1224	72.04	847	2768	30.6	0.753804	12.86	0	1.28298	1699	1090	64.16	1.23735	1699	1224	72.04	1.32362	0.0862648	0.050744	0.0611312	up	NA
chr3:30393636:30394305	HSP90AB1	1699	132	7.77	1466	86.29	146	7803	1.87	1699	219	12.89	1582	93.11	235	7917	2.97	0.468088	1.1	0	2.48817	1699	1466	86.29	2.46845	1699	1582	93.11	2.50645	0.0380056	0.150181	0.172528	n.s.	NA
chr3:30395365:30395620	HSP90AB1	1699	183	10.77	1466	86.29	209	7803	2.68	1699	134	7.89	1582	93.11	139	7917	1.76	-0.415037	-0.92	0	2.48817	1699	1466	86.29	2.46845	1699	1582	93.11	2.50645	0.0380056	0.150181	0.172528	n.s.	NA
chr3:30397302:30397745	HSP90AB1	1699	789	46.44	1466	86.29	1557	7803	19.95	1699	673	39.61	1582	93.11	985	7917	12.44	-0.640417	-7.51	0	2.48817	1699	1466	86.29	2.46845	1699	1582	93.11	2.50645	0.0380056	0.150181	0.172528	down	NA
chr3:30397880:30398038	HSP90AB1	1699	990	58.27	1466	86.29	2046	7803	26.22	1699	991	58.33	1582	93.11	1893	7917	23.91	-0.127942	-2.31	0	2.48817	1699	1466	86.29	2.46845	1699	1582	93.11	2.50645	0.0380056	0.150181	0.172528	n.s.	NA
chr3:30398199:30398418	HSP90AB1	1699	474	27.9	1466	86.29	662	7803	8.48	1699	639	37.61	1582	93.11	958	7917	12.1	0.466608	3.62	0	2.48817	1699	1466	86.29	2.46845	1699	1582	93.11	2.50645	0.0380056	0.150181	0.172528	n.s.	NA
chr3:34786036:34786385	HNRNPU	1699	404	23.78	1233	72.57	507	3566	14.22	1699	393	23.13	1437	84.58	459	4378	10.48	-0.406846	-3.74	0	1.70367	1699	1233	72.57	1.57235	1699	1437	84.58	1.81635	0.244007	3.33592e-08	6.43868e-08	n.s.	NA
chr3:34786555:34787087	HNRNPU	1699	218	12.83	1233	72.57	248	3566	6.95	1699	155	9.12	1437	84.58	171	4378	3.91	-0.695232	-3.04	0	1.70367	1699	1233	72.57	1.57235	1699	1437	84.58	1.81635	0.244007	3.33592e-08	6.43868e-08	n.s.	NA
chr3:34788010:34789223	HNRNPU	1699	233	13.71	1233	72.57	264	3566	7.4	1699	382	22.48	1437	84.58	458	4378	10.46	0.448146	3.06	0	1.70367	1699	1233	72.57	1.57235	1699	1437	84.58	1.81635	0.244007	3.33592e-08	6.43868e-08	n.s.	NA
chr3:34789296:34789682	HNRNPU	1699	312	18.36	1233	72.57	372	3566	10.43	1699	560	32.96	1437	84.58	733	4378	16.74	0.634181	6.31	0	1.70367	1699	1233	72.57	1.57235	1699	1437	84.58	1.81635	0.244007	3.33592e-08	6.43868e-08	up	NA
chr3:38293594:38294768	TOMM20	1699	881	51.85	1533	90.23	1756	7482	23.47	1699	1175	69.16	1603	94.35	2537	8269	30.68	0.372558	7.21	0	2.56808	1699	1533	90.23	2.5384	1699	1603	94.35	2.59647	0.0580688	0.603578	0.629897	up	NA
chr3:40807382:40807801	PSMB1	1699	168	9.89	1313	77.28	190	4266	4.45	1699	297	17.48	1501	88.35	330	5065	6.52	0.464476	2.07	0	1.8844	1699	1313	77.28	1.75552	1699	1501	88.35	1.99712	0.2416	2.02487e-08	3.97229e-08	n.s.	NA
chr3:40807932:40809123	PSMB1	1699	597	35.14	1313	77.28	973	4266	22.81	1699	911	53.62	1501	88.35	1550	5065	30.6	0.408357	7.79	0	1.8844	1699	1313	77.28	1.75552	1699	1501	88.35	1.99712	0.2416	2.02487e-08	3.97229e-08	up	NA
chr3:45688845:45689044	MRPL18	1699	890	52.38	1070	62.98	1642	2300	71.39	1699	1061	62.45	1336	78.63	1830	2982	61.37	-0.214938	-10.02	0	1.31188	1699	1070	62.98	1.15684	1699	1336	78.63	1.43605	0.279208	4.43352e-14	1.16178e-13	down	NA
chr3:45689280:45690257	MRPL18	1699	250	14.71	1070	62.98	303	2300	13.17	1699	521	30.67	1336	78.63	643	2982	21.56	0.670927	8.39	0	1.31188	1699	1070	62.98	1.15684	1699	1336	78.63	1.43605	0.279208	4.43352e-14	1.16178e-13	up	NA
chr3:45698702:45698920	TCP1	1699	276	16.24	1264	74.4	386	5136	7.52	1699	563	33.14	1553	91.41	790	7042	11.22	0.520319	3.7	0	2.13743	1699	1264	74.4	1.84937	1699	1553	91.41	2.37188	0.52251	3.68678e-31	1.83827e-30	n.s.	NA
chr3:45699085:45699324	TCP1	1699	928	54.62	1264	74.4	2020	5136	39.33	1699	1331	78.34	1553	91.41	3528	7042	50.1	0.34147	10.77	0	2.13743	1699	1264	74.4	1.84937	1699	1553	91.41	2.37188	0.52251	3.68678e-31	1.83827e-30	up	NA
chr3:56858881:56859430	RPS12	1699	1640	96.53	1699	100	12435	43769	28.41	1699	1627	95.76	1696	99.82	8947	48038	18.62	-0.583982	-9.79	0	5.23111	1699	1699	100	5.28649	1699	1696	99.82	5.17564	-0.110847	1.43676e-06	2.42158e-06	down	NA
chr3:56859533:56860037	RPS12	1699	1696	99.82	1699	100	28111	43769	64.23	1699	1694	99.71	1696	99.82	26643	48038	55.46	-0.208306	-8.77	0	5.23111	1699	1699	100	5.28649	1699	1696	99.82	5.17564	-0.110847	1.43676e-06	2.42158e-06	down	NA
chr3:56860141:56861633	RPS12	1699	1692	99.59	1699	100	19647	43769	44.89	1699	1686	99.23	1696	99.82	22612	48038	47.07	0.066957	2.18	0	5.23111	1699	1699	100	5.28649	1699	1696	99.82	5.17564	-0.110847	1.43676e-06	2.42158e-06	n.s.	NA
chr3:56861751:56862199	RPS12	1699	1406	82.75	1699	100	13041	43769	29.8	1699	1588	93.47	1696	99.82	18376	48038	38.25	0.349762	8.45	0	5.23111	1699	1699	100	5.28649	1699	1696	99.82	5.17564	-0.110847	1.43676e-06	2.42158e-06	up	NA
chr3:56862252:56862389	RPS12	1699	1279	75.28	1699	100	11041	43769	25.23	1699	1546	90.99	1696	99.82	15548	48038	32.37	0.347334	7.14	0	5.23111	1699	1699	100	5.28649	1699	1696	99.82	5.17564	-0.110847	1.43676e-06	2.42158e-06	up	NA
chr3:63304205:63305633	NUS1	1699	156	9.18	1130	66.51	177	2596	6.82	1699	268	15.77	1200	70.63	310	2490	12.45	0.782366	5.63	0	1.25408	1699	1130	66.51	1.27277	1699	1200	70.63	1.23648	-0.0362889	0.0850426	0.100594	up	NA
chr3:63305787:63309702	NUS1	1699	643	37.85	1130	66.51	914	2596	35.21	1699	783	46.09	1200	70.63	1164	2490	46.75	0.399113	11.54	0	1.25408	1699	1130	66.51	1.27277	1699	1200	70.63	1.23648	-0.0362889	0.0850426	0.100594	up	NA
chr3:63309803:63310497	NUS1	1699	977	57.5	1130	66.51	1855	2596	71.46	1699	1002	58.98	1200	70.63	1668	2490	66.99	-0.0918622	-4.47	0	1.25408	1699	1130	66.51	1.27277	1699	1200	70.63	1.23648	-0.0362889	0.0850426	0.100594	n.s.	NA
chr3:63825958:63827315	RWDD1	1699	258	15.19	912	53.68	291	1910	15.24	1699	418	24.6	1261	74.22	499	2650	18.83	0.288133	3.59	0	1.16056	1699	912	53.68	0.955419	1699	1261	74.22	1.30892	0.3535	4.45452e-24	1.82762e-23	n.s.	NA
chr3:63827379:63829189	RWDD1	1699	153	9.01	912	53.68	162	1910	8.48	1699	348	20.48	1261	74.22	399	2650	15.06	0.760513	6.58	0	1.16056	1699	912	53.68	0.955419	1699	1261	74.22	1.30892	0.3535	4.45452e-24	1.82762e-23	up	NA
chr3:63830464:63831433	RWDD1	1699	388	22.84	912	53.68	489	1910	25.6	1699	409	24.07	1261	74.22	485	2650	18.3	-0.462825	-7.3	0	1.16056	1699	912	53.68	0.955419	1699	1261	74.22	1.30892	0.3535	4.45452e-24	1.82762e-23	down	NA
chr3:63833164:63834523	RWDD1	1699	280	16.48	912	53.68	326	1910	17.07	1699	495	29.13	1261	74.22	619	2650	23.36	0.430918	6.29	0	1.16056	1699	912	53.68	0.955419	1699	1261	74.22	1.30892	0.3535	4.45452e-24	1.82762e-23	up	NA
chr3:64851243:64851712	HDAC2	1699	203	11.95	1162	68.39	229	2655	8.63	1699	150	8.83	1270	74.75	157	2917	5.38	-0.593979	-3.25	0	1.35616	1699	1162	68.39	1.33389	1699	1270	74.75	1.37653	0.0426378	0.560342	0.58992	n.s.	NA
chr3:64851869:64852633	HDAC2	1699	290	17.07	1162	68.39	335	2655	12.62	1699	465	27.37	1270	74.75	571	2917	19.57	0.594815	6.95	0	1.35616	1699	1162	68.39	1.33389	1699	1270	74.75	1.37653	0.0426378	0.560342	0.58992	up	NA
chr3:64852692:64852867	HDAC2	1699	441	25.96	1162	68.39	544	2655	20.49	1699	628	36.96	1270	74.75	866	2917	29.69	0.514103	9.2	0	1.35616	1699	1162	68.39	1.33389	1699	1270	74.75	1.37653	0.0426378	0.560342	0.58992	up	NA
chr3:71502924:71503208	PNISR	1699	238	14.01	1132	66.63	274	2172	12.62	1699	156	9.18	1151	67.75	171	2184	7.83	-0.625241	-4.79	0	1.20954	1699	1132	66.63	1.24881	1699	1151	67.75	1.17093	-0.0778826	0.00911631	0.0118578	n.s.	NA
chr3:75830931:75831467	PNRC1	1699	288	16.95	1392	81.93	367	5552	6.61	1699	201	11.83	1383	81.4	235	5028	4.67	-0.424548	-1.94	0	2.05553	1699	1392	81.93	2.21654	1699	1383	81.4	1.89347	-0.323079	8.14401e-13	1.9957e-12	n.s.	NA
chr3:76375542:76375848	AKIRIN2	1699	86	5.06	1003	59.03	87	1745	4.99	1699	177	10.42	1222	71.92	190	2494	7.62	0.525132	2.63	0	1.14356	1699	1003	59.03	1.00891	1699	1222	71.92	1.25408	0.245166	2.24962e-13	5.64765e-13	n.s.	NA
chr3:76893533:76898120	SYNCRIP	1699	315	18.54	1177	69.28	376	3148	11.94	1699	273	16.07	1387	81.64	320	3807	8.41	-0.459571	-3.53	0	1.55118	1699	1177	69.28	1.42794	1699	1387	81.64	1.65577	0.227829	6.21002e-08	1.17029e-07	n.s.	NA
chr3:80790697:80791062	COX7A2	1699	855	50.32	1464	86.17	1994	5986	33.31	1699	1251	73.63	1578	92.88	3438	7136	48.18	0.519443	14.87	0	2.32447	1699	1464	86.17	2.22256	1699	1578	92.88	2.41902	0.196468	7.92909e-06	1.29095e-05	up	NA
chr3:80791153:80792485	COX7A2	1699	1034	60.86	1464	86.17	1977	5986	33.03	1699	1247	73.4	1578	92.88	2575	7136	36.08	0.123834	3.05	0	2.32447	1699	1464	86.17	2.22256	1699	1578	92.88	2.41902	0.196468	7.92909e-06	1.29095e-05	n.s.	NA
chr3:80792571:80793247	COX7A2	1699	1282	75.46	1464	86.17	3513	5986	58.69	1699	1430	84.17	1578	92.88	3611	7136	50.6	-0.210118	-8.09	0	2.32447	1699	1464	86.17	2.22256	1699	1578	92.88	2.41902	0.196468	7.92909e-06	1.29095e-05	down	NA
chr3:81505278:81505417	EEF1A1	1699	457	26.9	1699	100	697	78389	0.89	1699	416	24.48	1699	100	529	89605	0.59	-0.249359	-0.3	0	6.04577	1699	1699	100	6.03836	1699	1699	100	6.05318	0.014814	0.807542	0.823601	n.s.	NA
chr3:81507008:81507307	EEF1A1	1699	1584	93.23	1699	100	18009	78389	22.97	1699	1661	97.76	1699	100	28334	89605	31.62	0.444527	8.65	0	6.04577	1699	1699	100	6.03836	1699	1699	100	6.05318	0.014814	0.807542	0.823601	up	NA
chr3:93709844:93710266	RPS7	1699	1038	61.09	1698	99.94	2937	33609	8.74	1699	1276	75.1	1699	100	3355	34165	9.82	0.151707	1.08	0	4.75539	1699	1698	99.94	4.84829	1699	1699	100	4.66255	-0.185735	1.68631e-30	8.29295e-30	n.s.	NA
chr3:93710339:93711821	RPS7	1699	1126	66.27	1698	99.94	3639	33609	10.83	1699	1393	81.99	1699	100	4484	34165	13.12	0.25529	2.29	0	4.75539	1699	1698	99.94	4.84829	1699	1699	100	4.66255	-0.185735	1.68631e-30	8.29295e-30	n.s.	NA
chr3:93711966:93713582	RPS7	1699	1676	98.65	1698	99.94	14351	33609	42.7	1699	1671	98.35	1699	100	17081	34165	50	0.222864	7.3	0	4.75539	1699	1698	99.94	4.84829	1699	1699	100	4.66255	-0.185735	1.68631e-30	8.29295e-30	up	NA
chr3:93713648:93715347	RPS7	1699	1693	99.65	1698	99.94	21360	33609	63.55	1699	1690	99.47	1699	100	22185	34165	64.93	0.030518	1.38	0	4.75539	1699	1698	99.94	4.84829	1699	1699	100	4.66255	-0.185735	1.68631e-30	8.29295e-30	n.s.	NA
chr3:93715499:93716094	RPS7	1699	1662	97.82	1698	99.94	14537	33609	43.25	1699	1655	97.41	1699	100	9849	34165	28.83	-0.568913	-14.42	0	4.75539	1699	1698	99.94	4.84829	1699	1699	100	4.66255	-0.185735	1.68631e-30	8.29295e-30	down	NA
chr3:96928237:96929009	PDIA6	1699	155	9.12	1152	67.8	163	2783	5.86	1699	240	14.13	1303	76.69	273	2983	9.15	0.565199	3.29	0	1.39973	1699	1152	67.8	1.35948	1699	1303	76.69	1.43531	0.0758369	0.207537	0.233561	n.s.	NA
chr3:104191420:104191896	SF3B6	1699	429	25.25	965	56.8	521	1702	30.61	1699	389	22.9	1106	65.1	453	1944	23.3	-0.379425	-7.31	0	1.01278	1699	965	56.8	0.962913	1699	1106	65.1	1.05629	0.0933793	0.00793822	0.0104008	down	NA
chr3:108856115:108856874	CDC5L	1699	182	10.71	1220	71.81	201	2995	6.71	1699	260	15.3	1347	79.28	292	3274	8.92	0.363609	2.21	0	1.47904	1699	1220	71.81	1.44064	1699	1347	79.28	1.51383	0.0731898	0.262826	0.292119	n.s.	NA
chr3:108857899:108858707	CDC5L	1699	482	28.37	1220	71.81	616	2995	20.57	1699	415	24.43	1347	79.28	524	3274	16	-0.343491	-4.57	0	1.47904	1699	1220	71.81	1.44064	1699	1347	79.28	1.51383	0.0731898	0.262826	0.292119	n.s.	NA
chr3:108882992:108884160	CDC5L	1699	282	16.6	1220	71.81	325	2995	10.85	1699	428	25.19	1347	79.28	510	3274	15.58	0.484557	4.73	0	1.47904	1699	1220	71.81	1.44064	1699	1347	79.28	1.51383	0.0731898	0.262826	0.292119	n.s.	NA
chr4:179534:180870	MSN	1699	599	35.26	1177	69.28	985	3376	29.18	1699	551	32.43	1370	80.64	760	3756	20.23	-0.507488	-8.95	0	1.56318	1699	1177	69.28	1.471	1699	1370	80.64	1.64236	0.171359	8.08542e-05	0.000123781	down	NA
chr4:1675744:1675821	PIN4	1699	887	52.21	1311	77.16	1441	2832	50.88	1699	995	58.56	1486	87.46	1621	4310	37.61	-0.426204	-13.27	0	1.70165	1699	1311	77.16	1.52189	1699	1486	87.46	1.86024	0.338351	3.42005e-23	1.36422e-22	down	NA
chr4:1675942:1676029	PIN4	1699	712	41.91	1311	77.16	965	2832	34.07	1699	995	58.56	1486	87.46	1614	4310	37.45	0.132746	3.38	0	1.70165	1699	1311	77.16	1.52189	1699	1486	87.46	1.86024	0.338351	3.42005e-23	1.36422e-22	n.s.	NA
chr4:1676089:1676182	PIN4	1699	871	51.27	1311	77.16	1496	2832	52.82	1699	1282	75.46	1486	87.46	3055	4310	70.88	0.417448	18.06	0	1.70165	1699	1311	77.16	1.52189	1699	1486	87.46	1.86024	0.338351	3.42005e-23	1.36422e-22	up	NA
chr4:1890157:1890964	RPS4Y1	1699	1056	62.15	1698	99.94	3040	30223	10.06	1699	1333	78.46	1698	99.94	3751	30136	12.45	0.282255	2.39	0	4.61815	1699	1698	99.94	4.72988	1699	1698	99.94	4.50641	-0.223472	4.29665e-50	4.22602e-49	n.s.	NA
chr4:1891137:1891679	RPS4Y1	1699	1684	99.12	1698	99.94	14950	30223	49.47	1699	1677	98.71	1698	99.94	16905	30136	56.1	0.178065	6.63	0	4.61815	1699	1698	99.94	4.72988	1699	1698	99.94	4.50641	-0.223472	4.29665e-50	4.22602e-49	up	NA
chr4:1891838:1892538	RPS4Y1	1699	1689	99.41	1698	99.94	19425	30223	64.27	1699	1687	99.29	1698	99.94	15216	30136	50.49	-0.342128	-13.78	0	4.61815	1699	1698	99.94	4.72988	1699	1698	99.94	4.50641	-0.223472	4.29665e-50	4.22602e-49	down	NA
chr4:1985228:1985664	TMSB15B	1699	660	38.85	1675	98.59	1303	21913	5.95	1699	1020	60.04	1694	99.71	2084	24732	8.43	0.440245	2.48	0	4.08125	1699	1675	98.59	4.01183	1699	1694	99.71	4.14989	0.138063	3.06234e-05	4.83244e-05	n.s.	NA
chr4:2026120:2026396	RPL36AL	1699	1399	82.34	1695	99.76	5426	22401	24.22	1699	1367	80.46	1697	99.88	3592	20888	17.2	-0.47063	-7.02	0	4.14434	1699	1695	99.76	4.2799	1699	1697	99.88	4.00893	-0.270962	2.95745e-44	2.28328e-43	down	NA
chr4:2026520:2027320	RPL36AL	1699	1689	99.41	1695	99.76	17186	22401	76.72	1699	1690	99.47	1697	99.88	15436	20888	73.9	-0.0533202	-2.82	0	4.14434	1699	1695	99.76	4.2799	1699	1697	99.88	4.00893	-0.270962	2.95745e-44	2.28328e-43	n.s.	NA
chr4:2027389:2027609	RPL36AL	1699	1687	99.29	1695	99.76	13804	22401	61.62	1699	1691	99.53	1697	99.88	14488	20888	69.36	0.168132	7.74	0	4.14434	1699	1695	99.76	4.2799	1699	1697	99.88	4.00893	-0.270962	2.95745e-44	2.28328e-43	up	NA
chr4:2121476:2122199	DKC1	1699	404	23.78	1334	78.52	518	4422	11.71	1699	546	32.14	1468	86.4	724	4945	14.64	0.299276	2.93	0	1.87549	1699	1334	78.52	1.81384	1699	1468	86.4	1.93151	0.117668	0.074431	0.0881872	n.s.	NA
chr4:2122966:2123415	DKC1	1699	835	49.15	1334	78.52	1545	4422	34.94	1699	811	47.73	1468	86.4	1304	4945	26.37	-0.392995	-8.57	0	1.87549	1699	1334	78.52	1.81384	1699	1468	86.4	1.93151	0.117668	0.074431	0.0881872	down	NA
chr4:2123483:2124105	DKC1	1699	598	35.2	1334	78.52	1005	4422	22.73	1699	517	30.43	1468	86.4	710	4945	14.36	-0.627534	-8.37	0	1.87549	1699	1334	78.52	1.81384	1699	1468	86.4	1.93151	0.117668	0.074431	0.0881872	down	NA
chr4:3501574:3506007	MBNL3	1699	238	14.01	1271	74.81	268	3049	8.79	1699	392	23.07	1427	83.99	460	3598	12.78	0.493195	3.99	0	1.59631	1699	1271	74.81	1.53432	1699	1427	83.99	1.65152	0.117191	0.0129148	0.016383	n.s.	NA
chr4:12902330:12903774	COX7B	1699	830	48.85	1529	89.99	1373	5287	25.97	1699	1101	64.8	1574	92.64	2021	5466	36.97	0.493504	11	0	2.20535	1699	1529	89.99	2.24829	1699	1574	92.64	2.16363	-0.0846581	9.62712e-06	1.55332e-05	up	NA
chr4:12903903:12904506	COX7B	1699	1397	82.22	1529	89.99	3575	5287	67.62	1699	1399	82.34	1574	92.64	3465	5466	63.39	-0.0917925	-4.23	0	2.20535	1699	1529	89.99	2.24829	1699	1574	92.64	2.16363	-0.0846581	9.62712e-06	1.55332e-05	n.s.	NA
chr4:12947570:12949186	PGK2	1699	372	21.9	1443	84.93	502	6079	8.26	1699	770	45.32	1668	98.18	1186	10441	11.36	0.416595	3.1	0	2.63235	1699	1443	84.93	2.2093	1699	1668	98.18	2.99833	0.789033	6.36638e-101	1.63252e-99	n.s.	NA
chr4:16386634:16388433	MCTS1	1699	1043	61.39	1198	70.51	2565	3952	64.9	1699	1103	64.92	1346	79.22	2383	4054	58.78	-0.140616	-6.12	0	1.62258	1699	1198	70.51	1.5932	1699	1346	79.22	1.64873	0.055531	0.964472	0.964472	down	NA
chr4:16388502:16389496	MCTS1	1699	901	53.03	1198	70.51	1707	3952	43.19	1699	1042	61.33	1346	79.22	1998	4054	49.28	0.186265	6.09	0	1.62258	1699	1198	70.51	1.5932	1699	1346	79.22	1.64873	0.055531	0.964472	0.964472	up	NA
chr4:16389631:16390740	MCTS1	1699	310	18.25	1198	70.51	410	3952	10.37	1699	515	30.31	1346	79.22	675	4054	16.65	0.634436	6.28	0	1.62258	1699	1198	70.51	1.5932	1699	1346	79.22	1.64873	0.055531	0.964472	0.964472	up	NA
chr4:16390839:16391471	MCTS1	1699	125	7.36	1198	70.51	139	3952	3.52	1699	197	11.6	1346	79.22	218	4054	5.38	0.497234	1.86	0	1.62258	1699	1198	70.51	1.5932	1699	1346	79.22	1.64873	0.055531	0.964472	0.964472	n.s.	NA
chr4:16502077:16502306	RPL39L	1699	1312	77.22	1697	99.88	11639	40042	29.07	1699	1560	91.82	1693	99.65	18299	45396	40.31	0.458166	11.24	0	5.07737	1699	1697	99.88	5.10899	1699	1693	99.65	5.04567	-0.0633255	0.0442331	0.0539209	up	NA
chr4:16502411:16504070	RPL39L	1699	1661	97.76	1697	99.88	11702	40042	29.22	1699	1670	98.29	1693	99.65	16541	45396	36.44	0.309077	7.22	0	5.07737	1699	1697	99.88	5.10899	1699	1693	99.65	5.04567	-0.0633255	0.0442331	0.0539209	up	NA
chr4:16561444:16561990	SLC25A5	1699	531	31.25	1274	74.99	798	4012	19.89	1699	827	48.68	1474	86.76	1330	4767	27.9	0.468257	8.01	0	1.8078	1699	1274	74.99	1.68586	1699	1474	86.76	1.91318	0.227319	1.03762e-06	1.76963e-06	up	NA
chr4:16562132:16562237	SLC25A5	1699	186	10.95	1274	74.99	210	4012	5.23	1699	326	19.19	1474	86.76	383	4767	8.03	0.535494	2.8	0	1.8078	1699	1274	74.99	1.68586	1699	1474	86.76	1.91318	0.227319	1.03762e-06	1.76963e-06	n.s.	NA
chr4:17647254:17647720	HMGB3	1699	601	35.37	1243	73.16	846	3876	21.83	1699	917	53.97	1606	94.53	1546	7956	19.43	-0.160242	-2.4	0	2.16641	1699	1243	73.16	1.63542	1699	1606	94.53	2.57738	0.941958	5.83099e-137	2.2035e-135	n.s.	NA
chr4:21946073:21946158	PPID	1699	626	36.85	970	57.09	932	2133	43.69	1699	812	47.79	1185	69.75	1251	2540	49.25	0.169172	5.56	0	1.14915	1699	970	57.09	1.05131	1699	1185	69.75	1.22924	0.17793	1.11183e-06	1.89169e-06	up	NA
chr4:21946246:21948509	PPID	1699	327	19.25	970	57.09	415	2133	19.46	1699	556	32.73	1185	69.75	743	2540	29.25	0.564129	9.79	0	1.14915	1699	970	57.09	1.05131	1699	1185	69.75	1.22924	0.17793	1.11183e-06	1.89169e-06	up	NA
chr4:30609333:30610293	SMARCA5	1699	487	28.66	1015	59.74	654	2461	26.57	1699	761	44.79	1281	75.4	1117	3302	33.83	0.337231	7.26	0	1.32855	1699	1015	59.74	1.14916	1699	1281	75.4	1.47069	0.321531	7.43656e-18	2.24347e-17	up	NA
chr4:31021044:31021232	ABCE1	1699	204	12.01	997	58.68	239	2156	11.09	1699	152	8.95	1170	68.86	163	2481	6.57	-0.675449	-4.52	0	1.14721	1699	997	58.68	1.07502	1699	1170	68.86	1.20873	0.133706	0.000256183	0.00038004	n.s.	NA
chr4:33237895:33238053	RPS3A	1699	1165	68.57	1699	100	5258	46434	11.32	1699	1461	85.99	1697	99.88	6520	44211	14.75	0.35435	3.43	0	5.19902	1699	1699	100	5.33597	1699	1697	99.88	5.0619	-0.274065	9.82408e-84	1.67945e-82	n.s.	NA
chr4:33238930:33239488	RPS3A	1699	1695	99.76	1699	100	27972	46434	60.24	1699	1691	99.53	1697	99.88	20864	44211	47.19	-0.34574	-13.05	0	5.19902	1699	1699	100	5.33597	1699	1697	99.88	5.0619	-0.274065	9.82408e-84	1.67945e-82	down	NA
chr4:34597295:34598190	RCHY1	1699	408	24.01	912	53.68	542	1557	34.81	1699	704	41.44	1215	71.51	981	2503	39.19	0.166474	4.38	0	1.10578	1699	912	53.68	0.903285	1699	1215	71.51	1.25777	0.354484	2.49927e-27	1.14298e-26	n.s.	NA
chr4:34598218:34598485	RCHY1	1699	478	28.13	912	53.68	639	1557	41.04	1699	777	45.73	1215	71.51	1148	2503	45.86	0.156594	4.82	0	1.10578	1699	912	53.68	0.903285	1699	1215	71.51	1.25777	0.354484	2.49927e-27	1.14298e-26	n.s.	NA
chr4:37708513:37710013	RPL34	1699	1686	99.23	1699	100	18693	42918	43.56	1699	1682	99	1699	100	13112	43163	30.38	-0.505904	-13.18	0	5.15	1699	1699	100	5.27126	1699	1699	100	5.02874	-0.242522	7.9729e-38	4.8513e-37	down	NA
chr4:37710118:37710908	RPL34	1699	1697	99.88	1699	100	23793	42918	55.44	1699	1693	99.65	1699	100	21375	43163	49.52	-0.159863	-5.92	0	5.15	1699	1699	100	5.27126	1699	1699	100	5.02874	-0.242522	7.9729e-38	4.8513e-37	down	NA
chr4:37711009:37711098	RPL34	1699	1682	99	1699	100	22397	42918	52.19	1699	1681	98.94	1699	100	27902	43163	64.64	0.30342	12.45	0	5.15	1699	1699	100	5.27126	1699	1699	100	5.02874	-0.242522	7.9729e-38	4.8513e-37	up	NA
chr4:37711173:37711670	RPL34	1699	1549	91.17	1699	100	17091	42918	39.82	1699	1634	96.17	1699	100	21820	43163	50.55	0.336696	10.73	0	5.15	1699	1699	100	5.27126	1699	1699	100	5.02874	-0.242522	7.9729e-38	4.8513e-37	up	NA
chr4:38402351:38403998	AIMP1	1699	220	12.95	1175	69.16	256	2874	8.91	1699	334	19.66	1228	72.28	395	3011	13.12	0.510783	4.21	0	1.37507	1699	1175	69.16	1.38427	1699	1228	72.28	1.36626	-0.0180133	0.266993	0.295835	n.s.	NA
chr4:38405789:38407983	AIMP1	1699	391	23.01	1175	69.16	573	2874	19.94	1699	278	16.36	1228	72.28	367	3011	12.19	-0.666817	-7.75	0	1.37507	1699	1175	69.16	1.38427	1699	1228	72.28	1.36626	-0.0180133	0.266993	0.295835	down	NA
chr4:38408098:38408819	AIMP1	1699	514	30.25	1175	69.16	718	2874	24.98	1699	462	27.19	1228	72.28	597	3011	19.83	-0.318739	-5.15	0	1.37507	1699	1175	69.16	1.38427	1699	1228	72.28	1.36626	-0.0180133	0.266993	0.295835	down	NA
chr4:38408954:38427516	AIMP1	1699	456	26.84	1175	69.16	566	2874	19.69	1699	569	33.49	1228	72.28	810	3011	26.9	0.431331	7.21	0	1.37507	1699	1175	69.16	1.38427	1699	1228	72.28	1.36626	-0.0180133	0.266993	0.295835	up	NA
chr4:44394193:44396743	SPCS3	1699	212	12.48	1329	78.22	239	3665	6.52	1699	283	16.66	1378	81.11	325	3624	8.97	0.406861	2.45	0	1.63704	1699	1329	78.22	1.67824	1699	1378	81.11	1.5973	-0.0809377	0.000313203	0.000462716	n.s.	NA
chr4:44396821:44397914	SPCS3	1699	535	31.49	1329	78.22	743	3665	20.27	1699	684	40.26	1378	81.11	951	3624	26.24	0.356907	5.97	0	1.63704	1699	1329	78.22	1.67824	1699	1378	81.11	1.5973	-0.0809377	0.000313203	0.000462716	up	NA
chr4:44398031:44398437	SPCS3	1699	929	54.68	1329	78.22	1615	3665	44.07	1699	1032	60.74	1378	81.11	1746	3624	48.18	0.125904	4.11	0	1.63704	1699	1329	78.22	1.67824	1699	1378	81.11	1.5973	-0.0809377	0.000313203	0.000462716	n.s.	NA
chr4:46403026:46403449	HNRNPDL	1699	443	26.07	1071	63.04	628	2657	23.64	1699	450	26.49	1405	82.7	594	4190	14.18	-0.69883	-9.46	0	1.52214	1699	1071	63.04	1.23775	1699	1405	82.7	1.73892	0.501174	9.27824e-42	6.34455e-41	down	NA
chr4:46403811:46404605	HNRNPDL	1699	142	8.36	1071	63.04	168	2657	6.32	1699	354	20.84	1405	82.7	422	4190	10.07	0.59674	3.75	0	1.52214	1699	1071	63.04	1.23775	1699	1405	82.7	1.73892	0.501174	9.27824e-42	6.34455e-41	n.s.	NA
chr4:46404774:46404989	HNRNPDL	1699	661	38.91	1071	63.04	1231	2657	46.33	1699	1157	68.1	1405	82.7	2656	4190	63.39	0.444082	17.06	0	1.52214	1699	1071	63.04	1.23775	1699	1405	82.7	1.73892	0.501174	9.27824e-42	6.34455e-41	up	NA
chr4:49254472:49255071	SRP72	1699	277	16.3	1089	64.1	313	1933	16.19	1699	240	14.13	1149	67.63	265	2083	12.72	-0.325289	-3.47	0	1.12153	1699	1089	64.1	1.12184	1699	1149	67.63	1.12124	-0.000599875	0.616593	0.642546	n.s.	NA
chr4:49255150:49255815	SRP72	1699	216	12.71	1089	64.1	243	1933	12.57	1699	189	11.12	1149	67.63	199	2083	9.55	-0.363178	-3.02	0	1.12153	1699	1089	64.1	1.12184	1699	1149	67.63	1.12124	-0.000599875	0.616593	0.642546	n.s.	NA
chr4:49255954:49256188	SRP72	1699	140	8.24	1089	64.1	146	1933	7.55	1699	239	14.07	1149	67.63	255	2083	12.24	0.630907	4.69	0	1.12153	1699	1089	64.1	1.12184	1699	1149	67.63	1.12124	-0.000599875	0.616593	0.642546	n.s.	NA
chr4:49256227:49256525	SRP72	1699	206	12.12	1089	64.1	221	1933	11.43	1699	371	21.84	1149	67.63	437	2083	20.98	0.822365	9.55	0	1.12153	1699	1089	64.1	1.12184	1699	1149	67.63	1.12124	-0.000599875	0.616593	0.642546	up	NA
chr4:49666993:49667538	SEPTIN11	1699	266	15.66	1020	60.04	306	2250	13.6	1699	329	19.36	1122	66.04	387	2131	18.16	0.392129	4.56	0	1.11689	1699	1020	60.04	1.1176	1699	1122	66.04	1.11625	-0.0013422	0.861714	0.870198	n.s.	NA
chr4:49667672:49672000	SEPTIN11	1699	608	35.79	1020	60.04	1092	2250	48.53	1699	506	29.78	1122	66.04	675	2131	31.68	-0.599895	-16.85	0	1.11689	1699	1020	60.04	1.1176	1699	1122	66.04	1.11625	-0.0013422	0.861714	0.870198	down	NA
chr4:49674109:49675846	SEPTIN11	1699	296	17.42	1020	60.04	341	2250	15.16	1699	358	21.07	1122	66.04	429	2131	20.13	0.386866	4.97	0	1.11689	1699	1020	60.04	1.1176	1699	1122	66.04	1.11625	-0.0013422	0.861714	0.870198	n.s.	NA
chr4:53993582:53994554	ANXA5	1699	146	8.59	1435	84.46	162	5367	3.02	1699	234	13.77	1566	92.17	256	6218	4.12	0.348948	1.1	0	2.19305	1699	1435	84.46	2.1062	1699	1566	92.17	2.27263	0.166431	0.00124248	0.00173224	n.s.	NA
chr4:54539290:54539514	RPL7L1	1699	391	23.01	1143	67.27	519	2792	18.59	1699	296	17.42	1257	73.98	351	2856	12.29	-0.559776	-6.3	0	1.33458	1699	1143	67.27	1.3249	1699	1257	73.98	1.34339	0.018494	0.701286	0.722791	down	NA
chr4:54539728:54539970	RPL7L1	1699	341	20.07	1143	67.27	400	2792	14.33	1699	413	24.31	1257	73.98	504	2856	17.65	0.282818	3.32	0	1.33458	1699	1143	67.27	1.3249	1699	1257	73.98	1.34339	0.018494	0.701286	0.722791	n.s.	NA
chr4:54540081:54540332	RPL7L1	1699	127	7.47	1143	67.27	140	2792	5.01	1699	203	11.95	1257	73.98	222	2856	7.77	0.545212	2.76	0	1.33458	1699	1143	67.27	1.3249	1699	1257	73.98	1.34339	0.018494	0.701286	0.722791	n.s.	NA
chr4:59946537:59947448	ADH4	1699	922	54.27	1151	67.75	1542	2383	64.71	1699	1005	59.15	1308	76.99	1673	2944	56.83	-0.184295	-7.88	0	1.3391	1699	1151	67.75	1.25939	1699	1308	76.99	1.40924	0.149848	0.000101939	0.000154741	down	NA
chr4:59947588:59948271	ADH4	1699	620	36.49	1151	67.75	885	2383	37.14	1699	819	48.2	1308	76.99	1264	2944	42.93	0.203902	5.79	0	1.3391	1699	1151	67.75	1.25939	1699	1308	76.99	1.40924	0.149848	0.000101939	0.000154741	up	NA
chr4:59948408:59949113	ADH4	1699	212	12.48	1151	67.75	242	2383	10.16	1699	358	21.07	1308	76.99	434	2944	14.74	0.496099	4.58	0	1.3391	1699	1151	67.75	1.25939	1699	1308	76.99	1.40924	0.149848	0.000101939	0.000154741	n.s.	NA
chr4:60155047:60155182	H2AFZ	1699	465	27.37	1236	72.75	873	4690	18.61	1699	1167	68.69	1655	97.41	2727	11199	24.35	0.370396	5.74	0	2.45984	1699	1236	72.75	1.71291	1699	1655	97.41	3.01767	1.30476	3.10878e-208	1.59436e-206	up	NA
chr4:60155313:60155745	H2AFZ	1699	134	7.89	1236	72.75	155	4690	3.3	1699	388	22.84	1655	97.41	469	11199	4.19	0.271398	0.89	0	2.45984	1699	1236	72.75	1.71291	1699	1655	97.41	3.01767	1.30476	3.10878e-208	1.59436e-206	n.s.	NA
chr4:69290018:69290889	RPL9	1699	747	43.97	1699	100	1494	36088	4.14	1699	963	56.68	1698	99.94	1794	35628	5.04	0.23278	0.9	0	4.84907	1699	1699	100	4.97255	1699	1698	99.94	4.72551	-0.247038	1.59776e-54	1.82094e-53	n.s.	NA
chr4:69290986:69291294	RPL9	1699	1173	69.04	1699	100	5284	36088	14.64	1699	1471	86.58	1698	99.94	6768	35628	19	0.354759	4.36	0	4.84907	1699	1699	100	4.97255	1699	1698	99.94	4.72551	-0.247038	1.59776e-54	1.82094e-53	n.s.	NA
chr4:69291428:69293405	RPL9	1699	1684	99.12	1699	100	16742	36088	46.39	1699	1682	99	1698	99.94	18968	35628	53.24	0.194775	6.85	0	4.84907	1699	1699	100	4.97255	1699	1698	99.94	4.72551	-0.247038	1.59776e-54	1.82094e-53	up	NA
chr4:69293487:69293776	RPL9	1699	1699	100	1699	100	23928	36088	66.3	1699	1692	99.59	1698	99.94	22448	35628	63.01	-0.0723092	-3.29	0	4.84907	1699	1699	100	4.97255	1699	1698	99.94	4.72551	-0.247038	1.59776e-54	1.82094e-53	n.s.	NA
chr4:69293896:69295055	RPL9	1699	1675	98.59	1699	100	17279	36088	47.88	1699	1656	97.47	1698	99.94	12007	35628	33.7	-0.494309	-14.18	0	4.84907	1699	1699	100	4.97255	1699	1698	99.94	4.72551	-0.247038	1.59776e-54	1.82094e-53	down	NA
chr4:85314653:85325892	ATOH8	1699	993	58.45	1265	74.46	2419	8080	29.94	1699	792	46.62	1025	60.33	1778	4409	40.33	0.417716	10.39	0	1.79291	1699	1265	74.46	2.10903	1699	1025	60.33	1.40278	-0.706251	1.63859e-40	1.08936e-39	up	NA
chr4:85326085:85333954	ATOH8	1699	1032	60.74	1265	74.46	5208	8080	64.46	1699	785	46.2	1025	60.33	2157	4409	48.92	-0.390996	-15.54	0	1.79291	1699	1265	74.46	2.10903	1699	1025	60.33	1.40278	-0.706251	1.63859e-40	1.08936e-39	down	NA
chr4:85493662:85494064	MRPL35	1699	198	11.65	1084	63.8	231	2240	10.31	1699	337	19.84	1272	74.87	409	2929	13.96	0.403511	3.65	0	1.28714	1699	1084	63.8	1.17119	1699	1272	74.87	1.38595	0.214755	9.94723e-10	2.08681e-09	n.s.	NA
chr4:85494210:85494606	MRPL35	1699	624	36.73	1084	63.8	868	2240	38.75	1699	886	52.15	1272	74.87	1388	2929	47.39	0.283754	8.64	0	1.28714	1699	1084	63.8	1.17119	1699	1272	74.87	1.38595	0.214755	9.94723e-10	2.08681e-09	up	NA
chr4:86182669:86183957	RPIA	1699	202	11.89	1181	69.51	225	2937	7.66	1699	184	10.83	994	58.51	198	1919	10.32	0.386435	2.66	0	1.22267	1699	1181	69.51	1.42774	1699	994	58.51	0.979016	-0.448723	1.88111e-33	9.93115e-33	n.s.	NA
chr4:86184058:86186624	RPIA	1699	376	22.13	1181	69.51	469	2937	15.97	1699	321	18.89	994	58.51	381	1919	19.85	0.297061	3.88	0	1.22267	1699	1181	69.51	1.42774	1699	994	58.51	0.979016	-0.448723	1.88111e-33	9.93115e-33	n.s.	NA
chr4:90819037:90819348	HTRA2	1699	380	22.37	975	57.39	477	1668	28.6	1699	688	40.49	1254	73.81	933	2522	36.99	0.360023	8.39	0	1.14604	1699	975	57.39	0.964874	1699	1254	73.81	1.28689	0.322017	3.94398e-23	1.56452e-22	up	NA
chr4:90819445:90823030	HTRA2	1699	147	8.65	975	57.39	164	1668	9.83	1699	313	18.42	1254	73.81	354	2522	14.04	0.473771	4.21	0	1.14604	1699	975	57.39	0.964874	1699	1254	73.81	1.28689	0.322017	3.94398e-23	1.56452e-22	n.s.	NA
chr4:91044120:91044306	NOP56	1699	157	9.24	1314	77.34	171	5981	2.86	1699	312	18.36	1538	90.52	381	8418	4.53	0.518679	1.67	0	2.28482	1699	1314	77.34	2.03401	1699	1538	90.52	2.4991	0.465097	6.59867e-25	2.73864e-24	n.s.	NA
chr4:91044832:91045021	NOP56	1699	768	45.2	1314	77.34	1369	5981	22.89	1699	818	48.15	1538	90.52	1398	8418	16.61	-0.440012	-6.28	0	2.28482	1699	1314	77.34	2.03401	1699	1538	90.52	2.4991	0.465097	6.59867e-25	2.73864e-24	down	NA
chr4:91045144:91045319	NOP56	1699	630	37.08	1314	77.34	1117	5981	18.68	1699	631	37.14	1538	90.52	929	8418	11.04	-0.708895	-7.64	0	2.28482	1699	1314	77.34	2.03401	1699	1538	90.52	2.4991	0.465097	6.59867e-25	2.73864e-24	down	NA
chr5:202549:202618	PPP1CA	1699	1038	61.09	1352	79.58	1864	3681	50.64	1699	1209	71.16	1471	86.58	2373	4156	57.1	0.170049	6.46	0	1.76992	1699	1352	79.58	1.72238	1699	1471	86.58	1.81362	0.0912425	0.145172	0.167309	up	NA
chr5:202754:202934	PPP1CA	1699	429	25.25	1352	79.58	584	3681	15.87	1699	635	37.37	1471	86.58	862	4156	20.74	0.365892	4.87	0	1.76992	1699	1352	79.58	1.72238	1699	1471	86.58	1.81362	0.0912425	0.145172	0.167309	n.s.	NA
chr5:346061:346149	SDHAF2	1699	797	46.91	1045	61.51	1185	1857	63.81	1699	864	50.85	1178	69.33	1266	2298	55.09	-0.208473	-8.72	0	1.13438	1699	1045	61.51	1.07581	1699	1178	69.33	1.18634	0.110534	0.000824623	0.00116322	down	NA
chr5:485983:486828	TMEM258	1699	931	54.8	1329	78.22	1760	3761	46.8	1699	1175	69.16	1612	94.88	2286	6844	33.4	-0.474602	-13.4	0	2.09384	1699	1329	78.22	1.69777	1699	1612	94.88	2.42037	0.722598	5.925e-93	1.32942e-91	down	NA
chr5:486992:487065	TMEM258	1699	865	50.91	1329	78.22	1364	3761	36.27	1699	1279	75.28	1612	94.88	2804	6844	40.97	0.171344	4.7	0	2.09384	1699	1329	78.22	1.69777	1699	1612	94.88	2.42037	0.722598	5.925e-93	1.32942e-91	n.s.	NA
chr5:487176:487657	TMEM258	1699	653	38.43	1329	78.22	1260	3761	33.5	1699	1289	75.87	1612	94.88	3323	6844	48.55	0.522289	15.05	0	2.09384	1699	1329	78.22	1.69777	1699	1612	94.88	2.42037	0.722598	5.925e-93	1.32942e-91	up	NA
chr5:534597:534671	NDUFS8	1699	1051	61.86	1222	71.92	1858	2666	69.69	1699	1121	65.98	1370	80.64	2011	3287	61.18	-0.185056	-8.51	0	1.47287	1699	1222	71.92	1.39152	1699	1370	80.64	1.54544	0.153924	6.11608e-05	9.44375e-05	down	NA
chr5:534801:534877	NDUFS8	1699	732	43.08	1222	71.92	1149	2666	43.1	1699	981	57.74	1370	80.64	1669	3287	50.78	0.231616	7.68	0	1.47287	1699	1222	71.92	1.39152	1699	1370	80.64	1.54544	0.153924	6.11608e-05	9.44375e-05	up	NA
chr5:573117:573811	CHURC1	1699	1033	60.8	1497	88.11	1803	5435	33.17	1699	1096	64.51	1542	90.76	2007	5135	39.08	0.230152	5.91	0	2.13958	1699	1497	88.11	2.21933	1699	1542	90.76	2.06217	-0.157161	1.02381e-12	2.49184e-12	up	NA
chr5:573948:574036	CHURC1	1699	479	28.19	1497	88.11	686	5435	12.62	1699	693	40.79	1542	90.76	1056	5135	20.56	0.66263	7.94	0	2.13958	1699	1497	88.11	2.21933	1699	1542	90.76	2.06217	-0.157161	1.02381e-12	2.49184e-12	up	NA
chr5:5774941:5777989	EIF3M	1699	394	23.19	1532	90.17	500	5427	9.21	1699	472	27.78	1531	90.11	599	5134	11.67	0.311434	2.46	0	2.14096	1699	1532	90.17	2.24275	1699	1531	90.11	2.03911	-0.203641	1.505e-15	4.17216e-15	n.s.	NA
chr5:5778134:5778631	EIF3M	1699	1033	60.8	1532	90.17	1959	5427	36.1	1699	1132	66.63	1531	90.11	2173	5134	42.33	0.223947	6.23	0	2.14096	1699	1532	90.17	2.24275	1699	1531	90.11	2.03911	-0.203641	1.505e-15	4.17216e-15	up	NA
chr5:9624125:9626115	IPO7	1699	193	11.36	1168	68.75	211	2700	7.81	1699	311	18.3	1294	76.16	358	3123	11.46	0.50009	3.65	0	1.39972	1699	1168	68.75	1.35354	1699	1294	76.16	1.4414	0.0878583	0.0514123	0.0617292	n.s.	NA
chr5:9635291:9635654	IPO7	1699	591	34.79	1168	68.75	905	2700	33.52	1699	463	27.25	1294	76.16	615	3123	19.69	-0.738499	-13.83	0	1.39972	1699	1168	68.75	1.35354	1699	1294	76.16	1.4414	0.0878583	0.0514123	0.0617292	down	NA
chr5:9635732:9637012	IPO7	1699	847	49.85	1168	68.75	1441	2700	53.37	1699	825	48.56	1294	76.16	1271	3123	40.7	-0.382763	-12.67	0	1.39972	1699	1168	68.75	1.35354	1699	1294	76.16	1.4414	0.0878583	0.0514123	0.0617292	down	NA
chr5:9637113:9637605	IPO7	1699	771	45.38	1168	68.75	1179	2700	43.67	1699	924	54.38	1294	76.16	1494	3123	47.84	0.128757	4.17	0	1.39972	1699	1168	68.75	1.35354	1699	1294	76.16	1.4414	0.0878583	0.0514123	0.0617292	n.s.	NA
chr5:9637741:9640439	IPO7	1699	239	14.07	1168	68.75	280	2700	10.37	1699	405	23.84	1294	76.16	478	3123	15.31	0.520525	4.94	0	1.39972	1699	1168	68.75	1.35354	1699	1294	76.16	1.4414	0.0878583	0.0514123	0.0617292	n.s.	NA
chr5:9640525:9640626	IPO7	1699	104	6.12	1168	68.75	112	2700	4.15	1699	179	10.54	1294	76.16	192	3123	6.15	0.473371	2	0	1.39972	1699	1168	68.75	1.35354	1699	1294	76.16	1.4414	0.0878583	0.0514123	0.0617292	n.s.	NA
chr5:9818191:9819141	TMEM9B	1699	325	19.13	1155	67.98	380	2288	16.61	1699	333	19.6	1053	61.98	392	1901	20.62	0.295972	4.01	0	1.13708	1699	1155	67.98	1.25818	1699	1053	61.98	1.00426	-0.253917	3.46355e-15	9.49171e-15	n.s.	NA
chr5:9990917:9991194	RPL27A	1699	1239	72.93	1698	99.94	9080	40581	22.38	1699	1533	90.23	1698	99.94	11672	41569	28.08	0.314752	5.7	0	5.05583	1699	1698	99.94	5.15121	1699	1698	99.94	4.96044	-0.190767	1.73257e-40	1.14127e-39	up	NA
chr5:9991259:9991539	RPL27A	1699	1334	78.52	1698	99.94	11234	40581	27.68	1699	1564	92.05	1698	99.94	14649	41569	35.24	0.337538	7.56	0	5.05583	1699	1698	99.94	5.15121	1699	1698	99.94	4.96044	-0.190767	1.73257e-40	1.14127e-39	up	NA
chr5:9991616:9992421	RPL27A	1699	1616	95.11	1698	99.94	11183	40581	27.56	1699	1647	96.94	1698	99.94	14129	41569	33.99	0.292947	6.43	0	5.05583	1699	1698	99.94	5.15121	1699	1698	99.94	4.96044	-0.190767	1.73257e-40	1.14127e-39	up	NA
chr5:9992597:9993721	RPL27A	1699	1695	99.76	1698	99.94	26745	40581	65.91	1699	1693	99.65	1698	99.94	22791	41569	54.83	-0.261181	-11.08	0	5.05583	1699	1698	99.94	5.15121	1699	1698	99.94	4.96044	-0.190767	1.73257e-40	1.14127e-39	down	NA
chr5:11952620:11953150	RPS13	1699	1540	90.64	1697	99.88	8357	31499	26.53	1699	1543	90.82	1695	99.76	5702	33299	17.12	-0.603422	-9.41	0	4.70917	1699	1697	99.88	4.77803	1699	1695	99.76	4.64023	-0.137794	1.14874e-18	3.64953e-18	down	NA
chr5:11953252:11953764	RPS13	1699	1695	99.76	1697	99.88	21726	31499	68.97	1699	1692	99.59	1695	99.76	19501	33299	58.56	-0.232393	-10.41	0	4.70917	1699	1697	99.88	4.77803	1699	1695	99.76	4.64023	-0.137794	1.14874e-18	3.64953e-18	down	NA
chr5:11953935:11954391	RPS13	1699	1595	93.88	1697	99.88	9431	31499	29.94	1699	1647	96.94	1695	99.76	12030	33299	36.13	0.263112	6.19	0	4.70917	1699	1697	99.88	4.77803	1699	1695	99.76	4.64023	-0.137794	1.14874e-18	3.64953e-18	up	NA
chr5:11954471:11955832	RPS13	1699	1184	69.69	1697	99.88	6350	31499	20.16	1699	1494	87.93	1695	99.76	8872	33299	26.64	0.385418	6.48	0	4.70917	1699	1697	99.88	4.77803	1699	1695	99.76	4.64023	-0.137794	1.14874e-18	3.64953e-18	up	NA
chr5:11955882:11956214	RPS13	1699	1068	62.86	1697	99.88	4827	31499	15.32	1699	1441	84.81	1695	99.76	6739	33299	20.24	0.380143	4.92	0	4.70917	1699	1697	99.88	4.77803	1699	1695	99.76	4.64023	-0.137794	1.14874e-18	3.64953e-18	n.s.	NA
chr5:12758513:12758913	LDHA	1699	174	10.24	922	54.27	213	2948	7.23	1699	314	18.48	1255	73.87	438	7604	5.76	-0.283869	-1.47	0	1.70522	1699	922	54.27	1.25979	1699	1255	73.87	2.03246	0.772675	2.54079e-44	1.98292e-43	n.s.	NA
chr5:13314861:13316356	NAP1L4	1699	172	10.12	982	57.8	195	1789	10.9	1699	171	10.06	1167	68.69	179	2273	7.88	-0.42233	-3.02	0	1.08597	1699	982	57.8	0.990151	1699	1167	68.69	1.1666	0.176452	9.75875e-08	1.79661e-07	n.s.	NA
chr5:13316429:13318580	NAP1L4	1699	172	10.12	982	57.8	196	1789	10.96	1699	134	7.89	1167	68.69	143	2273	6.29	-0.714227	-4.67	0	1.08597	1699	982	57.8	0.990151	1699	1167	68.69	1.1666	0.176452	9.75875e-08	1.79661e-07	n.s.	NA
chr5:13345885:13346360	PHLDA2	1699	890	52.38	1137	66.92	4678	10435	44.83	1699	1135	66.8	1464	86.17	4285	11551	37.1	-0.266501	-7.73	0	2.28415	1699	1137	66.92	1.99191	1699	1464	86.17	2.51111	0.519208	1.41998e-21	5.36603e-21	down	NA
chr5:13823502:13823971	CD81	1699	830	48.85	1383	81.4	1375	3952	34.79	1699	698	41.08	1364	80.28	1002	3380	29.64	-0.22414	-5.15	0	1.71197	1699	1383	81.4	1.86065	1699	1364	80.28	1.56121	-0.299433	5.45766e-19	1.78932e-18	down	NA
chr5:13824471:13825319	CD81	1699	552	32.49	1383	81.4	831	3952	21.03	1699	601	35.37	1364	80.28	850	3380	25.15	0.247341	4.12	0	1.71197	1699	1383	81.4	1.86065	1699	1364	80.28	1.56121	-0.299433	5.45766e-19	1.78932e-18	n.s.	NA
chr5:14195503:14203359	MRPL23	1699	576	33.9	1092	64.27	789	2216	35.6	1699	826	48.62	1237	72.81	1260	2797	45.05	0.331358	9.45	0	1.25756	1699	1092	64.27	1.16829	1699	1237	72.81	1.33635	0.168061	8.8982e-07	1.5358e-06	up	NA
chr5:14203434:14205200	MRPL23	1699	261	15.36	1092	64.27	309	2216	13.94	1699	463	27.25	1237	72.81	577	2797	20.63	0.533854	6.69	0	1.25756	1699	1092	64.27	1.16829	1699	1237	72.81	1.33635	0.168061	8.8982e-07	1.5358e-06	up	NA
chr5:14291659:14291994	TNNI2	1699	641	37.73	874	51.44	1259	2290	54.98	1699	601	35.37	1027	60.45	899	1981	45.38	-0.271409	-9.6	0	1.10074	1699	874	51.44	1.1754	1699	1027	60.45	1.03721	-0.138182	0.114469	0.133848	down	NA
chr5:14292172:14292290	TNNI2	1699	269	15.83	874	51.44	347	2290	15.15	1699	216	12.71	1027	60.45	248	1981	12.52	-0.256439	-2.63	0	1.10074	1699	874	51.44	1.1754	1699	1027	60.45	1.03721	-0.138182	0.114469	0.133848	n.s.	NA
chr5:15871446:15872348	POLR2L	1699	1004	59.09	1383	81.4	1878	4211	44.6	1699	1200	70.63	1479	87.05	2558	5102	50.14	0.165418	5.54	0	1.9112	1699	1383	81.4	1.83879	1699	1479	87.05	1.97891	0.140122	0.00037259	0.000544846	up	NA
chr5:15989021:15989451	RPLP2	1699	1684	99.12	1699	100	18186	55597	32.71	1699	1687	99.29	1699	100	14731	66518	22.15	-0.542164	-10.56	0	5.66765	1699	1699	100	5.6513	1699	1699	100	5.684	0.0326978	0.0520334	0.0623706	down	NA
chr5:15989551:15991205	RPLP2	1699	1697	99.88	1699	100	27485	55597	49.44	1699	1699	100	1699	100	27883	66518	41.92	-0.232918	-7.52	0	5.66765	1699	1699	100	5.6513	1699	1699	100	5.684	0.0326978	0.0520334	0.0623706	down	NA
chr5:15991255:15992955	RPLP2	1699	1697	99.88	1699	100	23389	55597	42.07	1699	1698	99.94	1699	100	26363	66518	39.63	-0.084138	-2.44	0	5.66765	1699	1699	100	5.6513	1699	1699	100	5.684	0.0326978	0.0520334	0.0623706	n.s.	NA
chr5:15993080:15993521	RPLP2	1699	1686	99.23	1699	100	26925	55597	48.43	1699	1691	99.53	1699	100	40343	66518	60.65	0.318714	12.22	0	5.66765	1699	1699	100	5.6513	1699	1699	100	5.684	0.0326978	0.0520334	0.0623706	up	NA
chr5:16996284:16997008	FTH1	1699	1614	95	1695	99.76	12215	29274	41.73	1699	1649	97.06	1693	99.65	12890	27947	46.12	0.14109	4.39	0	4.52902	1699	1695	99.76	4.66594	1699	1693	99.65	4.39195	-0.273989	5.83254e-38	3.57929e-37	n.s.	NA
chr5:16997135:16998621	FTH1	1699	1101	64.8	1695	99.76	4055	29274	13.85	1699	1388	81.7	1693	99.65	4407	27947	15.77	0.17542	1.92	0	4.52902	1699	1695	99.76	4.66594	1699	1693	99.65	4.39195	-0.273989	5.83254e-38	3.57929e-37	n.s.	NA
chr5:17262461:17262643	TIMM10	1699	853	50.21	1003	59.03	1388	1816	76.43	1699	1159	68.22	1265	74.46	2205	2637	83.62	0.128106	7.19	0	1.20169	1699	1003	59.03	1.03855	1699	1265	74.46	1.33104	0.292481	4.12837e-17	1.19523e-16	up	NA
chr5:17289999:17290192	SSRP1	1699	228	13.42	847	49.85	248	1359	18.25	1699	492	28.96	1230	72.4	606	2392	25.33	0.451849	7.08	0	1.06993	1699	847	49.85	0.812013	1699	1230	72.4	1.24753	0.435521	4.91366e-43	3.52801e-42	up	NA
chr5:17786726:17791536	CCND1	1699	346	20.36	1105	65.04	483	2952	16.36	1699	463	27.25	1102	64.86	700	3204	21.85	0.396427	5.49	0	1.30997	1699	1105	65.04	1.32173	1699	1102	64.86	1.29818	-0.0235483	0.59271	0.620358	up	NA
chr5:18711192:18720174	CAPRIN1	1699	204	12.01	978	57.56	243	1771	13.72	1699	135	7.95	1152	67.8	147	2183	6.73	-0.929237	-6.99	0	1.07416	1699	978	57.56	0.999906	1699	1152	67.8	1.13719	0.137286	5.14555e-05	7.98378e-05	down	CAPRIN1
chr5:23028037:23028427	NDUFS3	1699	523	30.78	1180	69.45	728	2568	28.35	1699	790	46.5	1328	78.16	1170	3014	38.82	0.440133	10.47	0	1.38095	1699	1180	69.45	1.31988	1699	1328	78.16	1.4352	0.115317	0.0122722	0.0157066	up	NA
chr5:23118602:23118704	PSMC3	1699	839	49.38	1180	69.45	1315	2456	53.54	1699	896	52.74	1293	76.1	1389	2867	48.45	-0.141344	-5.09	0	1.36055	1699	1180	69.45	1.3175	1699	1293	76.1	1.39983	0.0823235	0.0731494	0.086812	down	NA
chr5:24820026:24827558	RTF1	1699	382	22.48	1087	63.98	458	2002	22.88	1699	514	30.25	1113	65.51	629	2036	30.89	0.417301	8.01	0	1.10094	1699	1087	63.98	1.12569	1699	1113	65.51	1.07677	-0.0489246	0.0504044	0.0608241	up	NA
chr5:24827707:24829383	RTF1	1699	876	51.56	1087	63.98	1348	2002	67.33	1699	878	51.68	1113	65.51	1289	2036	63.31	-0.087476	-4.02	0	1.10094	1699	1087	63.98	1.12569	1699	1113	65.51	1.07677	-0.0489246	0.0504044	0.0608241	n.s.	NA
chr5:28237146:28239533	ERH	1699	293	17.25	1385	81.52	385	6783	5.68	1699	657	38.67	1608	94.64	940	9048	10.39	0.769848	4.71	0	2.46621	1699	1385	81.52	2.20965	1699	1608	94.64	2.68719	0.477543	1.0092e-26	4.50066e-26	n.s.	NA
chr5:29171271:29171615	EIF2S1	1699	239	14.07	1116	65.69	270	3312	8.15	1699	341	20.07	1323	77.87	398	3714	10.72	0.357129	2.57	0	1.49107	1699	1116	65.69	1.3914	1699	1323	77.87	1.57514	0.183739	6.35561e-05	9.77159e-05	n.s.	NA
chr5:32483556:32484570	ACTC1	1699	277	16.3	1435	84.46	395	6471	6.1	1699	312	18.36	1575	92.7	376	7766	4.84	-0.281851	-1.26	0	2.40652	1699	1435	84.46	2.30186	1699	1575	92.7	2.50188	0.20002	0.000440036	0.000636987	n.s.	NA
chr5:32484753:32485106	ACTC1	1699	966	56.86	1435	84.46	2701	6471	41.74	1699	1193	70.22	1575	92.7	2962	7766	38.14	-0.126943	-3.6	0	2.40652	1699	1435	84.46	2.30186	1699	1575	92.7	2.50188	0.20002	0.000440036	0.000636987	n.s.	NA
chr5:36377111:36378421	PSMA6	1699	872	51.32	1327	78.1	1561	3917	39.85	1699	1081	63.63	1469	86.46	1990	4386	45.37	0.182856	5.52	0	1.77962	1699	1327	78.1	1.71295	1699	1469	86.46	1.83986	0.126911	0.0135081	0.0170754	up	NA
chr5:36378517:36380003	PSMA6	1699	1081	63.63	1327	78.1	2230	3917	56.93	1699	1153	67.86	1469	86.46	2246	4386	51.21	-0.149985	-5.72	0	1.77962	1699	1327	78.1	1.71295	1699	1469	86.46	1.83986	0.126911	0.0135081	0.0170754	down	NA
chr5:37820193:37820279	PNN	1699	389	22.9	1195	70.34	486	3038	16	1699	311	18.3	1283	75.52	362	3130	11.57	-0.43555	-4.43	0	1.44389	1699	1195	70.34	1.43366	1699	1283	75.52	1.45342	0.0197593	0.832576	0.844336	n.s.	NA
chr5:37820419:37821427	PNN	1699	313	18.42	1195	70.34	393	3038	12.94	1699	188	11.07	1283	75.52	209	3130	6.68	-0.860052	-6.26	0	1.44389	1699	1195	70.34	1.43366	1699	1283	75.52	1.45342	0.0197593	0.832576	0.844336	down	PNN
chr5:38399700:38400187	TMED10	1699	492	28.96	1428	84.05	700	4299	16.28	1699	801	47.15	1554	91.47	1231	5446	22.6	0.449684	6.32	0	2.02059	1699	1428	84.05	1.91328	1699	1554	91.47	2.11919	0.205911	9.34957e-08	1.7257e-07	up	NA
chr5:39445369:39445891	AHSA1	1699	130	7.65	916	53.91	144	1839	7.83	1699	256	15.07	1139	67.04	290	2317	12.52	0.61461	4.69	0	1.05737	1699	916	53.91	0.94498	1699	1139	67.04	1.14776	0.202784	5.07807e-09	1.02706e-08	n.s.	NA
chr5:39445944:39446361	AHSA1	1699	226	13.3	916	53.91	279	1839	15.17	1699	449	26.43	1139	67.04	560	2317	24.17	0.638386	9	0	1.05737	1699	916	53.91	0.94498	1699	1139	67.04	1.14776	0.202784	5.07807e-09	1.02706e-08	up	NA
chr5:39564717:39564852	SLIRP	1699	867	51.03	1209	71.16	1495	2947	50.73	1699	1242	73.1	1458	85.82	2626	3977	66.03	0.373806	15.3	0	1.6042	1699	1209	71.16	1.42163	1699	1458	85.82	1.7556	0.333975	3.588e-19	1.20382e-18	up	NA
chr5:39564912:39565671	SLIRP	1699	846	49.79	1209	71.16	1364	2947	46.28	1699	1030	60.62	1458	85.82	1697	3977	42.67	-0.114588	-3.61	0	1.6042	1699	1209	71.16	1.42163	1699	1458	85.82	1.7556	0.333975	3.588e-19	1.20382e-18	n.s.	NA
chr5:39565780:39567066	SLIRP	1699	815	47.97	1209	71.16	1488	2947	50.49	1699	873	51.38	1458	85.82	1368	3977	34.4	-0.540543	-16.09	0	1.6042	1699	1209	71.16	1.42163	1699	1458	85.82	1.7556	0.333975	3.588e-19	1.20382e-18	down	NA
chr5:44006741:44008173	PSMC1	1699	261	15.36	933	54.91	312	1706	18.29	1699	408	24.01	1114	65.57	499	2152	23.19	0.326558	4.9	0	1.02751	1699	933	54.91	0.942164	1699	1114	65.57	1.09898	0.15682	1.96208e-06	3.27579e-06	n.s.	NA
chr5:44008329:44009118	PSMC1	1699	833	49.03	933	54.91	1349	1706	79.07	1699	968	56.97	1114	65.57	1629	2152	75.7	-0.0620352	-3.37	0	1.02751	1699	933	54.91	0.942164	1699	1114	65.57	1.09898	0.15682	1.96208e-06	3.27579e-06	n.s.	NA
chr5:44062815:44065329	CALM1	1699	189	11.12	1632	96.06	200	13002	1.54	1699	298	17.54	1676	98.65	342	15558	2.2	0.333243	0.66	0	3.41803	1699	1632	96.06	3.31734	1699	1676	98.65	3.51608	0.19874	1.20277e-08	2.37903e-08	n.s.	NA
chr5:44066343:44068289	CALM1	1699	603	35.49	1632	96.06	913	13002	7.02	1699	826	48.62	1676	98.65	1312	15558	8.43	0.233656	1.41	0	3.41803	1699	1632	96.06	3.31734	1699	1676	98.65	3.51608	0.19874	1.20277e-08	2.37903e-08	n.s.	NA
chr5:44068397:44069769	CALM1	1699	1027	60.45	1632	96.06	2280	13002	17.54	1699	1254	73.81	1676	98.65	3303	15558	21.23	0.261867	3.69	0	3.41803	1699	1632	96.06	3.31734	1699	1676	98.65	3.51608	0.19874	1.20277e-08	2.37903e-08	n.s.	NA
chr5:44774586:44775359	NDUFB1	1699	1218	71.69	1563	92	2617	6153	42.53	1699	1338	78.75	1584	93.23	3107	6144	50.57	0.244522	8.04	0	2.36967	1699	1563	92	2.44819	1699	1584	93.23	2.29218	-0.156013	4.07906e-11	9.18108e-11	up	NA
chr5:44775505:44776515	NDUFB1	1699	140	8.24	1563	92	157	6153	2.55	1699	213	12.54	1584	93.23	231	6144	3.76	0.423143	1.21	0	2.36967	1699	1563	92	2.44819	1699	1584	93.23	2.29218	-0.156013	4.07906e-11	9.18108e-11	n.s.	NA
chr5:45251574:45251990	UBR7	1699	225	13.24	939	55.27	264	1792	14.73	1699	431	25.37	1184	69.69	529	2468	21.43	0.511911	6.7	0	1.10707	1699	939	55.27	0.963594	1699	1184	69.69	1.22085	0.257256	3.84405e-14	1.011e-13	up	NA
chr5:45252052:45253077	UBR7	1699	383	22.54	939	55.27	472	1792	26.34	1699	600	35.31	1184	69.69	841	2468	34.08	0.359636	7.74	0	1.10707	1699	939	55.27	0.963594	1699	1184	69.69	1.22085	0.257256	3.84405e-14	1.011e-13	up	NA
chr5:45254288:45255497	UBR7	1699	518	30.49	939	55.27	685	1792	38.23	1699	617	36.32	1184	69.69	824	2468	33.39	-0.189968	-4.84	0	1.10707	1699	939	55.27	0.963594	1699	1184	69.69	1.22085	0.257256	3.84405e-14	1.011e-13	n.s.	NA
chr5:45255604:45257656	UBR7	1699	197	11.6	939	55.27	216	1792	12.05	1699	162	9.54	1184	69.69	172	2468	6.97	-0.711398	-5.08	0	1.10707	1699	939	55.27	0.963594	1699	1184	69.69	1.22085	0.257256	3.84405e-14	1.011e-13	down	NA
chr5:49630500:49630609	DYNC1H1	1699	175	10.3	1106	65.1	195	2430	8.02	1699	86	5.06	1291	75.99	94	2881	3.26	-1.08227	-4.76	0	1.33512	1699	1106	65.1	1.25637	1699	1291	75.99	1.40259	0.146212	0.00031657	0.000466729	n.s.	DYNC1H1
chr5:49667367:49667758	DYNC1H1	1699	345	20.31	1106	65.1	435	2430	17.9	1699	565	33.25	1291	75.99	740	2881	25.69	0.497913	7.79	0	1.33512	1699	1106	65.1	1.25637	1699	1291	75.99	1.40259	0.146212	0.00031657	0.000466729	up	NA
chr5:49679682:49679794	HSP90AA1	1699	133	7.83	1531	90.11	151	33149	0.46	1699	215	12.65	1646	96.88	250	37606	0.66	0.185215	0.2	0	4.15746	1699	1531	90.11	3.94933	1699	1646	96.88	4.35105	0.401726	9.06684e-07	1.56115e-06	n.s.	NA
chr5:49680064:49680926	HSP90AA1	1699	828	48.73	1531	90.11	1999	33149	6.03	1699	860	50.62	1646	96.88	1594	37606	4.24	-0.423958	-1.79	0	4.15746	1699	1531	90.11	3.94933	1699	1646	96.88	4.35105	0.401726	9.06684e-07	1.56115e-06	n.s.	NA
chr5:49681075:49681197	HSP90AA1	1699	653	38.43	1531	90.11	1056	33149	3.19	1699	820	48.26	1646	96.88	1465	37606	3.9	0.225832	0.71	0	4.15746	1699	1531	90.11	3.94933	1699	1646	96.88	4.35105	0.401726	9.06684e-07	1.56115e-06	n.s.	NA
chr5:49682595:49683069	HSP90AA1	1699	1097	64.57	1531	90.11	5999	33149	18.1	1699	1161	68.33	1646	96.88	3928	37606	10.45	-0.738225	-7.65	0	4.15746	1699	1531	90.11	3.94933	1699	1646	96.88	4.35105	0.401726	9.06684e-07	1.56115e-06	down	NA
chr5:49683204:49683624	HSP90AA1	1699	1296	76.28	1531	90.11	10432	33149	31.47	1699	1442	84.87	1646	96.88	10181	37606	27.07	-0.210078	-4.4	0	4.15746	1699	1531	90.11	3.94933	1699	1646	96.88	4.35105	0.401726	9.06684e-07	1.56115e-06	n.s.	NA
chr5:49683992:49684082	HSP90AA1	1699	264	15.54	1531	90.11	342	33149	1.03	1699	493	29.02	1646	96.88	683	37606	1.82	0.474215	0.79	0	4.15746	1699	1531	90.11	3.94933	1699	1646	96.88	4.35105	0.401726	9.06684e-07	1.56115e-06	n.s.	NA
chr5:49684242:49685559	HSP90AA1	1699	121	7.12	1531	90.11	129	33149	0.39	1699	191	11.24	1646	96.88	220	37606	0.59	0.193942	0.2	0	4.15746	1699	1531	90.11	3.94933	1699	1646	96.88	4.35105	0.401726	9.06684e-07	1.56115e-06	n.s.	NA
chr5:50412733:50412977	EIF5	1699	382	22.48	1508	88.76	512	9238	5.54	1699	697	41.02	1614	95	998	11210	8.9	0.598138	3.36	0	2.81191	1699	1508	88.76	2.68351	1699	1614	95	2.93188	0.248364	2.75786e-07	4.95035e-07	n.s.	NA
chr5:50413060:50413294	EIF5	1699	681	40.08	1508	88.76	1089	9238	11.79	1699	894	52.62	1614	95	1547	11210	13.8	0.210581	2.01	0	2.81191	1699	1508	88.76	2.68351	1699	1614	95	2.93188	0.248364	2.75786e-07	4.95035e-07	n.s.	NA
chr5:50413468:50413776	EIF5	1699	736	43.32	1508	88.76	1378	9238	14.92	1699	695	40.91	1614	95	1165	11210	10.39	-0.483073	-4.53	0	2.81191	1699	1508	88.76	2.68351	1699	1614	95	2.93188	0.248364	2.75786e-07	4.95035e-07	n.s.	NA
chr5:50414746:50415252	EIF5	1699	278	16.36	1508	88.76	330	9238	3.57	1699	254	14.95	1614	95	286	11210	2.55	-0.364375	-1.02	0	2.81191	1699	1508	88.76	2.68351	1699	1614	95	2.93188	0.248364	2.75786e-07	4.95035e-07	n.s.	NA
chr5:50416552:50417022	EIF5	1699	630	37.08	1508	88.76	1025	9238	11.1	1699	1039	61.15	1614	95	1921	11210	17.14	0.584167	6.04	0	2.81191	1699	1508	88.76	2.68351	1699	1614	95	2.93188	0.248364	2.75786e-07	4.95035e-07	up	NA
chr5:51774268:51774877	SIVA1	1699	277	16.3	984	57.92	321	1789	17.94	1699	396	23.31	1089	64.1	479	2041	23.47	0.369578	5.53	0	1.02765	1699	984	57.92	0.996554	1699	1089	64.1	1.05575	0.0591978	0.109665	0.128659	up	NA
chr5:55466120:55466635	PSMA3	1699	1065	62.68	1261	74.22	2557	3872	66.04	1699	1181	69.51	1450	85.34	2517	4735	53.16	-0.307794	-12.88	0	1.75907	1699	1261	74.22	1.63386	1699	1450	85.34	1.86795	0.234086	7.72055e-08	1.44358e-07	down	NA
chr5:55466701:55466838	PSMA3	1699	1105	65.04	1261	74.22	2535	3872	65.47	1699	1256	73.93	1450	85.34	2931	4735	61.9	-0.0796433	-3.57	0	1.75907	1699	1261	74.22	1.63386	1699	1450	85.34	1.86795	0.234086	7.72055e-08	1.44358e-07	n.s.	NA
chr5:55466907:55468663	PSMA3	1699	918	54.03	1261	74.22	1713	3872	44.24	1699	1140	67.1	1450	85.34	2495	4735	52.69	0.247054	8.45	0	1.75907	1699	1261	74.22	1.63386	1699	1450	85.34	1.86795	0.234086	7.72055e-08	1.44358e-07	up	NA
chr5:55468711:55470938	PSMA3	1699	705	41.49	1261	74.22	1205	3872	31.12	1699	1002	58.98	1450	85.34	1990	4735	42.03	0.421871	10.91	0	1.75907	1699	1261	74.22	1.63386	1699	1450	85.34	1.86795	0.234086	7.72055e-08	1.44358e-07	up	NA
chr5:55471005:55471693	PSMA3	1699	472	27.78	1261	74.22	664	3872	17.15	1699	745	43.85	1450	85.34	1155	4735	24.39	0.484291	7.24	0	1.75907	1699	1261	74.22	1.63386	1699	1450	85.34	1.86795	0.234086	7.72055e-08	1.44358e-07	up	NA
chr5:55471767:55472327	PSMA3	1699	263	15.48	1261	74.22	324	3872	8.37	1699	419	24.66	1450	85.34	530	4735	11.19	0.379577	2.82	0	1.75907	1699	1261	74.22	1.63386	1699	1450	85.34	1.86795	0.234086	7.72055e-08	1.44358e-07	n.s.	NA
chr5:57737706:57737786	RPS29	1699	1513	89.05	1699	100	6065	27222	22.28	1699	1536	90.41	1699	100	5398	32972	16.37	-0.422493	-5.91	0	4.66579	1699	1699	100	4.65084	1699	1699	100	4.68073	0.0298898	0.0377974	0.0463906	down	NA
chr5:58241041:58243658	C5H14orf166	1699	241	14.18	1237	72.81	284	3036	9.35	1699	428	25.19	1406	82.75	513	3587	14.3	0.563901	4.95	0	1.55406	1699	1237	72.81	1.47012	1699	1406	82.75	1.6279	0.157787	0.000595558	0.000846754	n.s.	NA
chr5:58243728:58246746	C5H14orf166	1699	443	26.07	1237	72.81	590	3036	19.43	1699	726	42.73	1406	82.75	1067	3587	29.75	0.589897	10.32	0	1.55406	1699	1237	72.81	1.47012	1699	1406	82.75	1.6279	0.157787	0.000595558	0.000846754	up	NA
chr5:58246796:58247519	C5H14orf166	1699	657	38.67	1237	72.81	951	3036	31.32	1699	923	54.33	1406	82.75	1493	3587	41.62	0.399103	10.3	0	1.55406	1699	1237	72.81	1.47012	1699	1406	82.75	1.6279	0.157787	0.000595558	0.000846754	up	NA
chr5:58379959:58380246	PSMC6	1699	179	10.54	1090	64.16	202	2159	9.36	1699	275	16.19	1167	68.69	319	2235	14.27	0.559676	4.91	0	1.15185	1699	1090	64.16	1.15389	1699	1167	68.69	1.14994	-0.00394599	0.530353	0.562455	n.s.	NA
chr5:58427823:58438891	FERMT2	1699	240	14.13	1003	59.03	283	1911	14.81	1699	158	9.3	1100	64.74	175	2028	8.63	-0.71523	-6.18	0	1.07071	1699	1003	59.03	1.06394	1699	1100	64.74	1.07688	0.0129426	0.888541	0.896029	down	NA
chr5:58439126:58449018	FERMT2	1699	745	43.85	1003	59.03	1092	1911	57.14	1699	842	49.56	1100	64.74	1262	2028	62.23	0.121078	5.09	0	1.07071	1699	1003	59.03	1.06394	1699	1100	64.74	1.07688	0.0129426	0.888541	0.896029	up	NA
chr5:58944922:58945961	FKBP3	1699	649	38.2	1478	86.99	1003	5330	18.82	1699	903	53.15	1533	90.23	1524	5384	28.31	0.564436	9.49	0	2.11504	1699	1478	86.99	2.14363	1699	1533	90.23	2.08748	-0.0561459	0.00178005	0.00244373	up	NA
chr5:58946030:58947040	FKBP3	1699	1025	60.33	1478	86.99	1947	5330	36.53	1699	1189	69.98	1533	90.23	2536	5384	47.1	0.357993	10.57	0	2.11504	1699	1478	86.99	2.14363	1699	1533	90.23	2.08748	-0.0561459	0.00178005	0.00244373	up	NA
chr5:58947139:58947967	FKBP3	1699	1292	76.04	1478	86.99	3410	5330	63.98	1699	1345	79.16	1533	90.23	3140	5384	58.32	-0.131477	-5.66	0	2.11504	1699	1478	86.99	2.14363	1699	1533	90.23	2.08748	-0.0561459	0.00178005	0.00244373	down	NA
chr6:3827442:3827613	GHITM	1699	174	10.24	1193	70.22	197	2670	7.38	1699	294	17.3	1343	79.05	330	3227	10.23	0.422336	2.85	0	1.43433	1699	1193	70.22	1.35456	1699	1343	79.05	1.50519	0.150635	0.000218493	0.00032683	n.s.	NA
chr6:8632608:8632725	JMJD1C	1699	205	12.07	1008	59.33	244	2363	10.33	1699	137	8.06	996	58.62	142	1828	7.77	-0.369499	-2.56	0	1.05543	1699	1008	59.33	1.14614	1699	996	58.62	0.963625	-0.182513	3.42937e-07	6.06475e-07	n.s.	NA
chr6:11283487:11283988	HNRNPH3	1699	212	12.48	1387	81.64	255	7489	3.4	1699	177	10.42	1594	93.82	200	8065	2.48	-0.338416	-0.92	0	2.43327	1699	1387	81.64	2.30332	1699	1594	93.82	2.54634	0.243029	0.00477971	0.00637887	n.s.	NA
chr6:11286632:11286882	HNRNPH3	1699	272	16.01	1387	81.64	339	7489	4.53	1699	473	27.84	1594	93.82	574	8065	7.12	0.5542	2.59	0	2.43327	1699	1387	81.64	2.30332	1699	1594	93.82	2.54634	0.243029	0.00477971	0.00637887	n.s.	NA
chr6:11286964:11287046	HNRNPH3	1699	532	31.31	1387	81.64	848	7489	11.32	1699	888	52.27	1594	93.82	1489	8065	18.46	0.659509	7.14	0	2.43327	1699	1387	81.64	2.30332	1699	1594	93.82	2.54634	0.243029	0.00477971	0.00637887	up	NA
chr6:11287134:11287432	HNRNPH3	1699	859	50.56	1387	81.64	1527	7489	20.39	1699	1124	66.16	1594	93.82	2181	8065	27.04	0.39055	6.65	0	2.43327	1699	1387	81.64	2.30332	1699	1594	93.82	2.54634	0.243029	0.00477971	0.00637887	up	NA
chr6:12220528:12221439	PPA1	1699	486	28.61	1050	61.8	664	2229	29.79	1699	760	44.73	1278	75.22	1120	2824	39.66	0.401148	9.87	0	1.25993	1699	1050	61.8	1.13154	1699	1278	75.22	1.36541	0.233862	1.12155e-10	2.43285e-10	up	NA
chr6:12221480:12222133	PPA1	1699	361	21.25	1050	61.8	450	2229	20.19	1699	621	36.55	1278	75.22	843	2824	29.85	0.541887	9.66	0	1.25993	1699	1050	61.8	1.13154	1699	1278	75.22	1.36541	0.233862	1.12155e-10	2.43285e-10	up	NA
chr6:12222204:12222414	PPA1	1699	198	11.65	1050	61.8	228	2229	10.23	1699	391	23.01	1278	75.22	465	2824	16.47	0.637522	6.24	0	1.25993	1699	1050	61.8	1.13154	1699	1278	75.22	1.36541	0.233862	1.12155e-10	2.43285e-10	up	NA
chr6:14000435:14001236	RPS24	1699	1679	98.82	1699	100	17291	36689	47.13	1699	1674	98.53	1697	99.88	12452	40421	30.81	-0.597456	-16.32	0	4.97948	1699	1699	100	5.03297	1699	1697	99.88	4.92593	-0.107042	6.12555e-08	1.15741e-07	down	NA
chr6:14001276:14002956	RPS24	1699	873	51.38	1699	100	1525	36689	4.16	1699	638	37.55	1697	99.88	916	40421	2.27	-0.65808	-1.89	0	4.97948	1699	1699	100	5.03297	1699	1697	99.88	4.92593	-0.107042	6.12555e-08	1.15741e-07	n.s.	NA
chr6:14001276:14003803	RPS24	1699	1691	99.53	1699	100	21394	36689	58.31	1699	1690	99.47	1697	99.88	16888	40421	41.78	-0.471339	-16.53	0	4.97948	1699	1699	100	5.03297	1699	1697	99.88	4.92593	-0.107042	6.12555e-08	1.15741e-07	down	NA
chr6:14002975:14003803	RPS24	1699	577	33.96	1699	100	860	36689	2.34	1699	387	22.78	1697	99.88	514	40421	1.27	-0.557156	-1.07	0	4.97948	1699	1699	100	5.03297	1699	1697	99.88	4.92593	-0.107042	6.12555e-08	1.15741e-07	n.s.	NA
chr6:14003915:14004419	RPS24	1699	1698	99.94	1699	100	28133	36689	76.68	1699	1696	99.82	1697	99.88	28735	40421	71.09	-0.107744	-5.59	0	4.97948	1699	1699	100	5.03297	1699	1697	99.88	4.92593	-0.107042	6.12555e-08	1.15741e-07	down	NA
chr6:14004630:14004956	RPS24	1699	1438	84.64	1699	100	10646	36689	29.02	1699	1598	94.06	1697	99.88	13620	40421	33.7	0.209012	4.68	0	4.97948	1699	1699	100	5.03297	1699	1697	99.88	4.92593	-0.107042	6.12555e-08	1.15741e-07	n.s.	NA
chr6:14005023:14006155	RPS24	1699	1348	79.34	1699	100	8249	36689	22.48	1699	1565	92.11	1697	99.88	10300	40421	25.48	0.173471	3	0	4.97948	1699	1699	100	5.03297	1699	1697	99.88	4.92593	-0.107042	6.12555e-08	1.15741e-07	n.s.	NA
chr6:15692944:15693589	VDAC2	1699	721	42.44	1529	89.99	1175	7316	16.06	1699	1046	61.57	1650	97.12	1978	8867	22.31	0.450331	6.25	0	2.64399	1699	1529	89.99	2.50971	1699	1650	97.12	2.76843	0.258716	2.21875e-09	4.53864e-09	up	NA
chr6:15693648:15694473	VDAC2	1699	421	24.78	1529	89.99	601	7316	8.21	1699	728	42.85	1650	97.12	1111	8867	12.53	0.554889	4.32	0	2.64399	1699	1529	89.99	2.50971	1699	1650	97.12	2.76843	0.258716	2.21875e-09	4.53864e-09	n.s.	NA
chr6:17054336:17054952	EIF3F	1699	593	34.9	1397	82.22	862	3964	21.75	1699	713	41.97	1411	83.05	1039	3750	27.71	0.335687	5.96	0	1.74946	1699	1397	82.22	1.83102	1699	1411	83.05	1.6687	-0.162313	2.73601e-10	5.88159e-10	up	NA
chr6:17055067:17055181	EIF3F	1699	203	11.95	1397	82.22	234	3964	5.9	1699	258	15.19	1411	83.05	300	3750	8	0.383329	2.1	0	1.74946	1699	1397	82.22	1.83102	1699	1411	83.05	1.6687	-0.162313	2.73601e-10	5.88159e-10	n.s.	NA
chr6:18246994:18247243	NDUFB8	1699	259	15.24	1175	69.16	303	2612	11.6	1699	407	23.96	1329	78.22	480	3142	15.28	0.369677	3.68	0	1.40331	1699	1175	69.16	1.32896	1699	1329	78.22	1.46904	0.14008	0.000426036	0.000619218	n.s.	NA
chr6:18247344:18248402	NDUFB8	1699	632	37.2	1175	69.16	961	2612	36.79	1699	879	51.74	1329	78.22	1421	3142	45.23	0.290825	8.44	0	1.40331	1699	1175	69.16	1.32896	1699	1329	78.22	1.46904	0.14008	0.000426036	0.000619218	up	NA
chr6:18248559:18249274	NDUFB8	1699	998	58.74	1175	69.16	1851	2612	70.87	1699	1065	62.68	1329	78.22	1902	3142	60.53	-0.2241	-10.34	0	1.40331	1699	1175	69.16	1.32896	1699	1329	78.22	1.46904	0.14008	0.000426036	0.000619218	down	NA
chr6:23663134:23663239	NPM3	1699	259	15.24	1112	65.45	381	7126	5.35	1699	515	30.31	1388	81.7	754	9098	8.29	0.548922	2.94	0	2.14733	1699	1112	65.45	1.87943	1699	1388	81.7	2.36196	0.482528	6.40754e-18	1.95771e-17	n.s.	NA
chr6:24042118:24042189	MRPL43	1699	865	50.91	1426	83.93	1270	4276	29.7	1699	1029	60.57	1532	90.17	1746	4977	35.08	0.232961	5.38	0	1.97298	1699	1426	83.93	1.92917	1699	1532	90.17	2.01377	0.0845991	0.22473	0.251726	up	NA
chr6:24042297:24042380	MRPL43	1699	1262	74.28	1426	83.93	2785	4276	65.13	1699	1325	77.99	1532	90.17	2872	4977	57.71	-0.171699	-7.42	0	1.97298	1699	1426	83.93	1.92917	1699	1532	90.17	2.01377	0.0845991	0.22473	0.251726	down	NA
chr6:24562395:24562928	USMG5	1699	488	28.72	1116	65.69	642	2240	28.66	1699	510	30.02	1324	77.93	633	2928	21.62	-0.39092	-7.04	0	1.32225	1699	1116	65.69	1.19443	1699	1324	77.93	1.42999	0.235553	5.3502e-11	1.1893e-10	down	NA
chr6:24563025:24563111	USMG5	1699	752	44.26	1116	65.69	1127	2240	50.31	1699	841	49.5	1324	77.93	1244	2928	42.49	-0.238556	-7.82	0	1.32225	1699	1116	65.69	1.19443	1699	1324	77.93	1.42999	0.235553	5.3502e-11	1.1893e-10	down	NA
chr6:24563210:24564325	USMG5	1699	609	35.84	1116	65.69	854	2240	38.12	1699	903	53.15	1324	77.93	1427	2928	48.74	0.3465	10.62	0	1.32225	1699	1116	65.69	1.19443	1699	1324	77.93	1.42999	0.235553	5.3502e-11	1.1893e-10	up	NA
chr6:24564360:24564909	USMG5	1699	533	31.37	1116	65.69	750	2240	33.48	1699	885	52.09	1324	77.93	1385	2928	47.3	0.486263	13.82	0	1.32225	1699	1116	65.69	1.19443	1699	1324	77.93	1.42999	0.235553	5.3502e-11	1.1893e-10	up	NA
chr6:30933612:30934090	EIF3A	1699	182	10.71	1316	77.46	201	3393	5.92	1699	95	5.59	1415	83.28	101	3871	2.61	-0.938773	-3.31	0	1.66522	1699	1316	77.46	1.62439	1699	1415	83.28	1.70318	0.0787883	0.0987723	0.116451	n.s.	EIF3A
chr6:30934245:30935294	EIF3A	1699	426	25.07	1316	77.46	525	3393	15.47	1699	393	23.13	1415	83.28	462	3871	11.93	-0.349118	-3.54	0	1.66522	1699	1316	77.46	1.62439	1699	1415	83.28	1.70318	0.0787883	0.0987723	0.116451	n.s.	NA
chr6:30938357:30940995	EIF3A	1699	251	14.77	1316	77.46	293	3393	8.64	1699	220	12.95	1415	83.28	253	3871	6.54	-0.354469	-2.1	0	1.66522	1699	1316	77.46	1.62439	1699	1415	83.28	1.70318	0.0787883	0.0987723	0.116451	n.s.	NA
chr6:30977184:30977623	PRDX3	1699	733	43.14	1128	66.39	1066	2265	47.06	1699	845	49.74	1332	78.4	1262	3058	41.27	-0.185203	-5.79	0	1.33804	1699	1128	66.39	1.21019	1699	1332	78.4	1.44631	0.236122	1.72088e-11	3.94757e-11	down	NA
chr6:30977790:30978903	PRDX3	1699	428	25.19	1128	66.39	548	2265	24.19	1699	668	39.32	1332	78.4	930	3058	30.41	0.318373	6.22	0	1.33804	1699	1128	66.39	1.21019	1699	1332	78.4	1.44631	0.236122	1.72088e-11	3.94757e-11	up	NA
chr6:30979008:30980705	PRDX3	1699	149	8.77	1128	66.39	170	2265	7.51	1699	314	18.48	1332	78.4	359	3058	11.74	0.582134	4.23	0	1.33804	1699	1128	66.39	1.21019	1699	1332	78.4	1.44631	0.236122	1.72088e-11	3.94757e-11	n.s.	NA
chr6:35289301:35290268	GLRX3	1699	359	21.13	994	58.51	429	1806	23.75	1699	492	28.96	1135	66.8	604	2097	28.8	0.267884	5.05	0	1.06099	1699	994	58.51	1.01304	1699	1135	66.8	1.10298	0.0899309	0.00982536	0.0126881	up	NA
chr6:35290309:35290390	GLRX3	1699	474	27.9	994	58.51	608	1806	33.67	1699	604	35.55	1135	66.8	810	2097	38.63	0.192905	4.96	0	1.06099	1699	994	58.51	1.01304	1699	1135	66.8	1.10298	0.0899309	0.00982536	0.0126881	n.s.	NA
chr7:1408620:1409236	ZC3H15	1699	118	6.95	1268	74.63	123	3124	3.94	1699	194	11.42	1478	86.99	210	3919	5.36	0.364516	1.42	0	1.65015	1699	1268	74.63	1.52623	1699	1478	86.99	1.75646	0.230235	4.88383e-08	9.31543e-08	n.s.	NA
chr7:1410756:1411429	ZC3H15	1699	480	28.25	1268	74.63	585	3124	18.73	1699	505	29.72	1478	86.99	611	3919	15.59	-0.250077	-3.14	0	1.65015	1699	1268	74.63	1.52623	1699	1478	86.99	1.75646	0.230235	4.88383e-08	9.31543e-08	n.s.	NA
chr7:1417046:1418627	ZC3H15	1699	291	17.13	1268	74.63	341	3124	10.92	1699	226	13.3	1478	86.99	246	3919	6.28	-0.711374	-4.64	0	1.65015	1699	1268	74.63	1.52623	1699	1478	86.99	1.75646	0.230235	4.88383e-08	9.31543e-08	n.s.	NA
chr7:4384941:4385692	ATIC	1699	108	6.36	1037	61.04	115	2018	5.7	1699	188	11.07	1225	72.1	210	2660	7.89	0.408022	2.19	0	1.2296	1699	1037	61.04	1.13148	1699	1225	72.1	1.31265	0.181168	3.20593e-07	5.68361e-07	n.s.	NA
chr7:4385849:4386312	ATIC	1699	518	30.49	1037	61.04	720	2018	35.68	1699	734	43.2	1225	72.1	1072	2660	40.3	0.171148	4.62	0	1.2296	1699	1037	61.04	1.13148	1699	1225	72.1	1.31265	0.181168	3.20593e-07	5.68361e-07	n.s.	NA
chr7:4647679:4651547	UBE2F	1699	223	13.13	1065	62.68	255	1889	13.5	1699	298	17.54	1094	64.39	340	1933	17.59	0.358474	4.09	0	1.07176	1699	1065	62.68	1.0901	1699	1094	64.39	1.05391	-0.0361955	0.195065	0.221608	n.s.	NA
chr7:4895551:4898523	COL6A3	1699	98	5.77	1093	64.33	110	4910	2.24	1699	283	16.66	1312	77.22	360	10370	3.47	0.464281	1.23	0	2.0486	1699	1093	64.33	1.71862	1699	1312	77.22	2.32349	0.604876	1.15372e-21	4.38293e-21	n.s.	NA
chr7:4898695:4898855	COL6A3	1699	469	27.6	1093	64.33	919	4910	18.72	1699	843	49.62	1312	77.22	2897	10370	27.94	0.553405	9.22	0	2.0486	1699	1093	64.33	1.71862	1699	1312	77.22	2.32349	0.604876	1.15372e-21	4.38293e-21	up	NA
chr7:6567951:6577446	NDUFA10	1699	312	18.36	1160	68.28	363	2419	15.01	1699	479	28.19	1300	76.52	597	2725	21.91	0.517004	6.9	0	1.32091	1699	1160	68.28	1.27237	1699	1300	76.52	1.36422	0.091848	0.0471048	0.0571305	up	NA
chr7:6577533:6583596	NDUFA10	1699	132	7.77	1160	68.28	138	2419	5.7	1699	214	12.6	1300	76.52	233	2725	8.55	0.51134	2.85	0	1.32091	1699	1160	68.28	1.27237	1699	1300	76.52	1.36422	0.091848	0.0471048	0.0571305	n.s.	NA
chr7:10222313:10222396	HSPD1	1699	321	18.89	1244	73.22	442	7728	5.72	1699	695	40.91	1557	91.64	1049	9801	10.7	0.799975	4.98	0	2.45127	1699	1244	73.22	2.15143	1699	1557	91.64	2.69083	0.539405	1.41503e-20	5.05467e-20	n.s.	NA
chr7:10224054:10224967	HSPD1	1699	639	37.61	1244	73.22	1149	7728	14.87	1699	647	38.08	1557	91.64	980	9801	10	-0.528799	-4.87	0	2.45127	1699	1244	73.22	2.15143	1699	1557	91.64	2.69083	0.539405	1.41503e-20	5.05467e-20	n.s.	NA
chr7:10231699:10233762	HSPE1	1699	502	29.55	1487	87.52	994	13240	7.51	1699	1047	61.62	1658	97.59	2283	17770	12.85	0.702655	5.34	0	3.27824	1699	1487	87.52	2.96104	1699	1658	97.59	3.56272	0.601686	2.30931e-34	1.28534e-33	up	NA
chr7:10233928:10235118	HSPE1	1699	1200	70.63	1487	87.52	3706	13240	27.99	1699	1518	89.35	1658	97.59	6379	17770	35.9	0.348065	7.91	0	3.27824	1699	1487	87.52	2.96104	1699	1658	97.59	3.56272	0.601686	2.30931e-34	1.28534e-33	up	NA
chr7:11026690:11027434	MAIP1	1699	131	7.71	1094	64.39	143	2275	6.29	1699	233	13.71	1231	72.45	259	2601	9.96	0.588257	3.67	0	1.23244	1699	1094	64.39	1.17263	1699	1231	72.45	1.28559	0.112959	0.00427368	0.00572482	n.s.	NA
chr7:11027507:11028800	MAIP1	1699	239	14.07	1094	64.39	262	2275	11.52	1699	334	19.66	1231	72.45	394	2601	15.15	0.3673	3.63	0	1.23244	1699	1094	64.39	1.17263	1699	1231	72.45	1.28559	0.112959	0.00427368	0.00572482	n.s.	NA
chr7:11028928:11029876	MAIP1	1699	393	23.13	1094	64.39	465	2275	20.44	1699	534	31.43	1231	72.45	668	2601	25.68	0.315454	5.24	0	1.23244	1699	1094	64.39	1.17263	1699	1231	72.45	1.28559	0.112959	0.00427368	0.00572482	up	NA
chr7:11293008:11293848	BZW1	1699	178	10.48	1269	74.69	204	3427	5.95	1699	361	21.25	1474	86.76	411	4330	9.49	0.59393	3.54	0	1.71508	1699	1269	74.69	1.57136	1699	1474	86.76	1.83881	0.267446	2.72935e-11	6.18193e-11	n.s.	NA
chr7:11293972:11294092	BZW1	1699	469	27.6	1269	74.69	617	3427	18	1699	810	47.68	1474	86.76	1192	4330	27.53	0.58648	9.53	0	1.71508	1699	1269	74.69	1.57136	1699	1474	86.76	1.83881	0.267446	2.72935e-11	6.18193e-11	up	NA
chr7:11394347:11396961	NDUFB3	1699	540	31.78	1224	72.04	781	2593	30.12	1699	698	41.08	1278	75.22	1009	2756	36.61	0.273274	6.49	0	1.3696	1699	1224	72.04	1.38755	1699	1278	75.22	1.35241	-0.0351364	0.113585	0.133041	up	NA
chr7:11790988:11791726	NOP58	1699	442	26.02	1241	73.04	563	4537	12.41	1699	615	36.2	1473	86.7	829	5572	14.88	0.243902	2.47	0	1.89997	1699	1241	73.04	1.74117	1699	1473	86.7	2.03375	0.29258	1.80293e-09	3.70918e-09	n.s.	NA
chr7:11791862:11793085	NOP58	1699	693	40.79	1241	73.04	1101	4537	24.27	1699	767	45.14	1473	86.7	1197	5572	21.48	-0.168784	-2.79	0	1.89997	1699	1241	73.04	1.74117	1699	1473	86.7	2.03375	0.29258	1.80293e-09	3.70918e-09	n.s.	NA
chr7:11793148:11795499	NOP58	1699	742	43.67	1241	73.04	1262	4537	27.82	1699	760	44.73	1473	86.7	1204	5572	21.61	-0.350109	-6.21	0	1.89997	1699	1241	73.04	1.74117	1699	1473	86.7	2.03375	0.29258	1.80293e-09	3.70918e-09	down	NA
chr7:11795634:11800474	NOP58	1699	414	24.37	1241	73.04	540	4537	11.9	1699	372	21.9	1473	86.7	460	5572	8.26	-0.478287	-3.64	0	1.89997	1699	1241	73.04	1.74117	1699	1473	86.7	2.03375	0.29258	1.80293e-09	3.70918e-09	n.s.	NA
chr7:11800597:11801320	NOP58	1699	463	27.25	1241	73.04	621	4537	13.69	1699	813	47.85	1473	86.7	1224	5572	21.97	0.644916	8.28	0	1.89997	1699	1241	73.04	1.74117	1699	1473	86.7	2.03375	0.29258	1.80293e-09	3.70918e-09	up	NA
chr7:12572774:12573173	EEF1B2	1699	1686	99.23	1698	99.94	17451	30564	57.1	1699	1669	98.23	1696	99.82	14028	28684	48.91	-0.219209	-8.19	0	4.54943	1699	1698	99.94	4.7042	1699	1696	99.82	4.39448	-0.309719	2.13908e-46	1.78589e-45	down	NA
chr7:12573300:12574044	EEF1B2	1699	1640	96.53	1698	99.94	12456	30564	40.75	1699	1649	97.06	1696	99.82	12314	28684	42.93	0.0734303	2.18	0	4.54943	1699	1698	99.94	4.7042	1699	1696	99.82	4.39448	-0.309719	2.13908e-46	1.78589e-45	n.s.	NA
chr7:12574112:12574474	EEF1B2	1699	1373	80.81	1698	99.94	7490	30564	24.51	1699	1520	89.46	1696	99.82	7812	28684	27.23	0.146166	2.72	0	4.54943	1699	1698	99.94	4.7042	1699	1696	99.82	4.39448	-0.309719	2.13908e-46	1.78589e-45	n.s.	NA
chr7:15828316:15828401	HNRNPA3	1699	381	22.42	1453	85.52	480	6416	7.48	1699	769	45.26	1644	96.76	1121	8408	13.33	0.756902	5.85	0	2.50711	1699	1453	85.52	2.27291	1699	1644	96.76	2.7141	0.44119	3.44504e-27	1.56553e-26	up	NA
chr7:15828474:15828566	HNRNPA3	1699	250	14.71	1453	85.52	284	6416	4.43	1699	528	31.08	1644	96.76	675	8408	8.03	0.733774	3.6	0	2.50711	1699	1453	85.52	2.27291	1699	1644	96.76	2.7141	0.44119	3.44504e-27	1.56553e-26	n.s.	NA
chr7:15832043:15832120	HNRNPA3	1699	407	23.96	1453	85.52	605	6416	9.43	1699	295	17.36	1644	96.76	361	8408	4.29	-0.9794	-5.14	0	2.50711	1699	1453	85.52	2.27291	1699	1644	96.76	2.7141	0.44119	3.44504e-27	1.56553e-26	down	HNRNPA3
chr7:15832268:15832358	HNRNPA3	1699	600	35.31	1453	85.52	952	6416	14.84	1699	561	33.02	1644	96.76	798	8408	9.49	-0.594558	-5.35	0	2.50711	1699	1453	85.52	2.27291	1699	1644	96.76	2.7141	0.44119	3.44504e-27	1.56553e-26	down	NA
chr7:16648693:16648763	ATP5G3	1699	530	31.19	1632	96.06	998	21019	4.75	1699	974	57.33	1686	99.23	1838	25961	7.08	0.490793	2.33	0	3.98451	1699	1632	96.06	3.78692	1699	1686	99.23	4.17577	0.388853	1.80155e-18	5.67331e-18	n.s.	NA
chr7:16648846:16649730	ATP5G3	1699	514	30.25	1632	96.06	898	21019	4.27	1699	935	55.03	1686	99.23	1763	25961	6.79	0.56382	2.52	0	3.98451	1699	1632	96.06	3.78692	1699	1686	99.23	4.17577	0.388853	1.80155e-18	5.67331e-18	n.s.	NA
chr7:16649809:16650172	ATP5G3	1699	816	48.03	1632	96.06	2221	21019	10.57	1699	1323	77.87	1686	99.23	4564	25961	17.58	0.683362	7.01	0	3.98451	1699	1632	96.06	3.78692	1699	1686	99.23	4.17577	0.388853	1.80155e-18	5.67331e-18	up	NA
chr7:16650367:16651439	ATP5G3	1699	1573	92.58	1632	96.06	13647	21019	64.93	1699	1668	98.18	1686	99.23	16225	25961	62.5	-0.0541785	-2.43	0	3.98451	1699	1632	96.06	3.78692	1699	1686	99.23	4.17577	0.388853	1.80155e-18	5.67331e-18	n.s.	NA
chr7:17000523:17013046	OLA1	1699	190	11.18	951	55.97	215	2024	10.62	1699	137	8.06	1121	65.98	153	2241	6.83	-0.569526	-3.79	0	1.07052	1699	951	55.97	1.0144	1699	1121	65.98	1.11814	0.103736	0.00339638	0.00458383	n.s.	NA
chr7:17043451:17045522	OLA1	1699	123	7.24	951	55.97	131	2024	6.47	1699	196	11.54	1121	65.98	217	2241	9.68	0.515731	3.21	0	1.07052	1699	951	55.97	1.0144	1699	1121	65.98	1.11814	0.103736	0.00339638	0.00458383	n.s.	NA
chr7:18579402:18580092	SSB	1699	203	11.95	1250	73.57	235	5606	4.19	1699	353	20.78	1453	85.52	411	6542	6.28	0.488204	2.09	0	2.03018	1699	1250	73.57	1.88857	1699	1453	85.52	2.15202	0.263451	1.31309e-06	2.21835e-06	n.s.	NA
chr7:18580136:18580220	SSB	1699	171	10.06	1250	73.57	190	5606	3.39	1699	265	15.6	1453	85.52	302	6542	4.62	0.356349	1.23	0	2.03018	1699	1250	73.57	1.88857	1699	1453	85.52	2.15202	0.263451	1.31309e-06	2.21835e-06	n.s.	NA
chr7:18580293:18580509	SSB	1699	379	22.31	1250	73.57	510	5606	9.1	1699	280	16.48	1453	85.52	339	6542	5.18	-0.708677	-3.92	0	2.03018	1699	1250	73.57	1.88857	1699	1453	85.52	2.15202	0.263451	1.31309e-06	2.21835e-06	n.s.	NA
chr7:18580611:18580707	SSB	1699	812	47.79	1250	73.57	1763	5606	31.45	1699	732	43.08	1453	85.52	1260	6542	19.26	-0.679584	-12.19	0	2.03018	1699	1250	73.57	1.88857	1699	1453	85.52	2.15202	0.263451	1.31309e-06	2.21835e-06	down	NA
chr7:18581154:18581323	SSB	1699	324	19.07	1250	73.57	444	5606	7.92	1699	511	30.08	1453	85.52	736	6542	11.25	0.457666	3.33	0	2.03018	1699	1250	73.57	1.88857	1699	1453	85.52	2.15202	0.263451	1.31309e-06	2.21835e-06	n.s.	NA
chr7:18622876:18628264	PPIG	1699	739	43.5	1271	74.81	1258	3794	33.16	1699	700	41.2	1460	85.93	1065	4539	23.46	-0.481884	-9.7	0	1.75899	1699	1271	74.81	1.6549	1699	1460	85.93	1.84961	0.194709	9.12597e-05	0.000139118	down	NA
chr7:18628522:18629644	PPIG	1699	568	33.43	1271	74.81	828	3794	21.82	1699	783	46.09	1460	85.93	1152	4539	25.38	0.209146	3.56	0	1.75899	1699	1271	74.81	1.6549	1699	1460	85.93	1.84961	0.194709	9.12597e-05	0.000139118	n.s.	NA
chr7:18629733:18631051	PPIG	1699	336	19.78	1271	74.81	447	3794	11.78	1699	531	31.25	1460	85.93	683	4539	15.05	0.328685	3.27	0	1.75899	1699	1271	74.81	1.6549	1699	1460	85.93	1.84961	0.194709	9.12597e-05	0.000139118	n.s.	NA
chr7:18631097:18631591	PPIG	1699	257	15.13	1271	74.81	310	3794	8.17	1699	409	24.07	1460	85.93	493	4539	10.86	0.37111	2.69	0	1.75899	1699	1271	74.81	1.6549	1699	1460	85.93	1.84961	0.194709	9.12597e-05	0.000139118	n.s.	NA
chr7:18929053:18929806	SPC25	1699	117	6.89	519	30.55	134	1308	10.24	1699	394	23.19	1420	83.58	486	5670	8.57	-0.232051	-1.67	0	1.59441	1699	519	30.55	0.588068	1699	1420	83.58	1.96222	1.37415	7.09993e-223	3.92135e-221	n.s.	NA
chr7:21377181:21379243	PSMD14	1699	159	9.36	908	53.44	187	1803	10.37	1699	348	20.48	1135	66.8	422	2328	18.13	0.750605	7.76	0	1.05328	1699	908	53.44	0.9296	1699	1135	66.8	1.15223	0.222627	1.06317e-11	2.46243e-11	up	NA
chr7:22493191:22493834	CNOT9	1699	97	5.71	966	56.86	107	1615	6.63	1699	227	13.36	1162	68.39	258	2199	11.73	0.738477	5.1	0	1.05992	1699	966	56.86	0.949635	1699	1162	68.39	1.1516	0.201969	6.78644e-11	1.49928e-10	up	NA
chr7:22570429:22571173	ARPC2	1699	322	18.95	1333	78.46	398	3730	10.67	1699	535	31.49	1465	86.23	695	4145	16.77	0.606639	6.1	0	1.75088	1699	1333	78.46	1.70615	1699	1465	86.23	1.79159	0.0854422	0.30954	0.339831	up	NA
chr7:22575494:22575913	ARPC2	1699	128	7.53	1333	78.46	136	3730	3.65	1699	182	10.71	1465	86.23	198	4145	4.78	0.313839	1.13	0	1.75088	1699	1333	78.46	1.70615	1699	1465	86.23	1.79159	0.0854422	0.30954	0.339831	n.s.	NA
chr7:23330847:23331692	RPL37A	1699	1686	99.23	1699	100	20078	41356	48.55	1699	1689	99.41	1697	99.88	17185	48516	35.42	-0.444154	-13.13	0	5.21072	1699	1699	100	5.21549	1699	1697	99.88	5.20595	-0.00953429	0.572758	0.602108	down	NA
chr7:23331776:23332702	RPL37A	1699	1690	99.47	1699	100	18103	41356	43.77	1699	1693	99.65	1697	99.88	19451	48516	40.09	-0.123745	-3.68	0	5.21072	1699	1699	100	5.21549	1699	1697	99.88	5.20595	-0.00953429	0.572758	0.602108	n.s.	NA
chr7:23332832:23333281	RPL37A	1699	1643	96.7	1699	100	20801	41356	50.3	1699	1673	98.47	1697	99.88	29757	48516	61.33	0.280968	11.03	0	5.21072	1699	1699	100	5.21549	1699	1697	99.88	5.20595	-0.00953429	0.572758	0.602108	up	NA
chr7:25259857:25262475	MRAS	1699	392	23.07	1038	61.09	603	2906	20.75	1699	362	21.31	1137	66.92	476	2739	17.38	-0.242879	-3.37	0	1.28727	1699	1038	61.09	1.33352	1699	1137	66.92	1.24505	-0.0884739	0.164093	0.187908	n.s.	NA
chr7:28381927:28383282	DBI	1699	1197	70.45	1434	84.4	2996	6189	48.41	1699	1525	89.76	1651	97.17	5327	9265	57.5	0.243634	9.09	0	2.53767	1699	1434	84.4	2.21654	1699	1651	97.17	2.81659	0.600046	8.81759e-60	1.11071e-58	up	NA
chr7:28383346:28385071	DBI	1699	821	48.32	1434	84.4	1584	6189	25.59	1699	1330	78.28	1651	97.17	3376	9265	36.44	0.493697	10.85	0	2.53767	1699	1434	84.4	2.21654	1699	1651	97.17	2.81659	0.600046	8.81759e-60	1.11071e-58	up	NA
chr7:35553326:35553409	PRPF40A	1699	312	18.36	1030	60.62	360	2018	17.84	1699	329	19.36	1210	71.22	376	2566	14.65	-0.267636	-3.19	0	1.16765	1699	1030	60.62	1.06592	1699	1210	71.22	1.25424	0.188317	3.05633e-08	5.91495e-08	n.s.	NA
chr7:35554881:35555128	PRPF40A	1699	124	7.3	1030	60.62	127	2018	6.29	1699	213	12.54	1210	71.22	231	2566	9	0.456009	2.71	0	1.16765	1699	1030	60.62	1.06592	1699	1210	71.22	1.25424	0.188317	3.05633e-08	5.91495e-08	n.s.	NA
chr7:35558372:35558976	PRPF40A	1699	250	14.71	1030	60.62	274	2018	13.58	1699	183	10.77	1210	71.22	201	2566	7.83	-0.723505	-5.75	0	1.16765	1699	1030	60.62	1.06592	1699	1210	71.22	1.25424	0.188317	3.05633e-08	5.91495e-08	down	NA
chr8:2993944:2997027	ASPM	1699	40	2.35	482	28.37	43	769	5.59	1699	465	27.37	1428	84.05	619	4921	12.58	1.04313	6.99	0	1.56822	1699	482	28.37	0.489531	1699	1428	84.05	1.93232	1.44279	4.87759e-266	2.91842e-264	up	ASPM
chr8:3023790:3024793	ASPM	1699	82	4.83	482	28.37	88	769	11.44	1699	197	11.6	1428	84.05	226	4921	4.59	-1.15407	-6.85	0	1.56822	1699	482	28.37	0.489531	1699	1428	84.05	1.93232	1.44279	4.87759e-266	2.91842e-264	down	ASPM
chr8:3024967:3025045	ASPM	1699	163	9.59	482	28.37	202	769	26.27	1699	573	33.73	1428	84.05	767	4921	15.59	-0.717001	-10.68	0	1.56822	1699	482	28.37	0.489531	1699	1428	84.05	1.93232	1.44279	4.87759e-266	2.91842e-264	down	NA
chr8:3910796:3911612	UCHL5	1699	193	11.36	1009	59.39	221	2160	10.23	1699	158	9.3	1105	65.04	178	2285	7.79	-0.353423	-2.44	0	1.1051	1699	1009	59.39	1.08678	1699	1105	65.04	1.12183	0.0350469	0.443058	0.4748	n.s.	NA
chr8:4372020:4372240	CRIP1	1699	652	38.38	893	52.56	2279	5452	41.8	1699	743	43.73	912	53.68	3427	6894	49.71	0.244659	7.91	0	1.4512	1699	893	52.56	1.44771	1699	912	53.68	1.45461	0.00689215	0.923426	0.926006	up	NA
chr8:4372289:4372413	CRIP1	1699	534	31.43	893	52.56	1549	5452	28.41	1699	661	38.91	912	53.68	2498	6894	36.23	0.340159	7.82	0	1.4512	1699	893	52.56	1.44771	1699	912	53.68	1.45461	0.00689215	0.923426	0.926006	up	NA
chr8:4372472:4372559	CRIP1	1699	353	20.78	893	52.56	849	5452	15.57	1699	496	29.19	912	53.68	1351	6894	19.6	0.314071	4.03	0	1.4512	1699	893	52.56	1.44771	1699	912	53.68	1.45461	0.00689215	0.923426	0.926006	n.s.	NA
chr8:4372655:4374720	CRIP1	1699	293	17.25	893	52.56	585	5452	10.73	1699	411	24.19	912	53.68	940	6894	13.64	0.319713	2.91	0	1.4512	1699	893	52.56	1.44771	1699	912	53.68	1.45461	0.00689215	0.923426	0.926006	n.s.	NA
chr8:5154982:5155260	PRRC2C	1699	165	9.71	1335	78.58	180	4483	4.02	1699	299	17.6	1498	88.17	340	5073	6.7	0.617171	2.68	0	1.92542	1699	1335	78.58	1.84043	1699	1498	88.17	2.00117	0.160748	0.00931087	0.012089	n.s.	NA
chr8:14381428:14383713	TMED5	1699	334	19.66	989	58.21	390	1906	20.46	1699	358	21.07	1220	71.81	432	2555	16.91	-0.260885	-3.55	0	1.15736	1699	989	58.21	1.01676	1699	1220	71.81	1.27133	0.254569	7.73003e-14	2.00367e-13	n.s.	NA
chr8:14448173:14448784	RPL5	1699	1645	96.82	1691	99.53	10487	18011	58.23	1699	1648	97	1693	99.65	8852	18522	47.79	-0.279743	-10.44	0	3.90004	1699	1691	99.53	3.98314	1699	1693	99.65	3.81705	-0.166087	9.49057e-20	3.27607e-19	down	NA
chr8:14450715:14451707	RPL5	1699	1246	73.34	1691	99.53	3596	18011	19.97	1699	1440	84.76	1693	99.65	4509	18522	24.34	0.27309	4.37	0	3.90004	1699	1691	99.53	3.98314	1699	1693	99.65	3.81705	-0.166087	9.49057e-20	3.27607e-19	n.s.	NA
chr8:14451911:14452506	RPL5	1699	418	24.6	1691	99.53	505	18011	2.8	1699	500	29.43	1693	99.65	624	18522	3.37	0.201634	0.57	0	3.90004	1699	1691	99.53	3.98314	1699	1693	99.65	3.81705	-0.166087	9.49057e-20	3.27607e-19	n.s.	NA
chr8:16966224:16967052	GNG5	1699	794	46.73	1496	88.05	1637	7521	21.77	1699	1262	74.28	1637	96.35	3114	9290	33.52	0.600298	11.75	0	2.64241	1699	1496	88.05	2.48318	1699	1637	96.35	2.78792	0.304743	1.45932e-13	3.71556e-13	up	NA
chr8:16967209:16968711	GNG5	1699	1384	81.46	1496	88.05	4925	7521	65.48	1699	1554	91.47	1637	96.35	5642	9290	60.73	-0.106949	-4.75	0	2.64241	1699	1496	88.05	2.48318	1699	1637	96.35	2.78792	0.304743	1.45932e-13	3.71556e-13	n.s.	NA
chr8:19967595:19967887	EBNA1BP2	1699	605	35.61	1056	62.15	855	2588	33.04	1699	834	49.09	1312	77.22	1277	3480	36.7	0.147333	3.66	0	1.3798	1699	1056	62.15	1.20228	1699	1312	77.22	1.52268	0.320397	3.05877e-17	8.92762e-17	n.s.	NA
chr8:19968051:19968367	EBNA1BP2	1699	172	10.12	1056	62.15	198	2588	7.65	1699	338	19.89	1312	77.22	398	3480	11.44	0.524214	3.79	0	1.3798	1699	1056	62.15	1.20228	1699	1312	77.22	1.52268	0.320397	3.05877e-17	8.92762e-17	n.s.	NA
chr8:19969074:19969679	EBNA1BP2	1699	383	22.54	1056	62.15	483	2588	18.66	1699	327	19.25	1312	77.22	387	3480	11.12	-0.697874	-7.54	0	1.3798	1699	1056	62.15	1.20228	1699	1312	77.22	1.52268	0.320397	3.05877e-17	8.92762e-17	down	NA
chr8:19970524:19971570	EBNA1BP2	1699	116	6.83	1056	62.15	131	2588	5.06	1699	232	13.66	1312	77.22	266	3480	7.64	0.511714	2.58	0	1.3798	1699	1056	62.15	1.20228	1699	1312	77.22	1.52268	0.320397	3.05877e-17	8.92762e-17	n.s.	NA
chr8:19971655:19971743	EBNA1BP2	1699	73	4.3	1056	62.15	78	2588	3.01	1699	190	11.18	1312	77.22	202	3480	5.8	0.761933	2.79	0	1.3798	1699	1056	62.15	1.20228	1699	1312	77.22	1.52268	0.320397	3.05877e-17	8.92762e-17	n.s.	NA
chr8:21119891:21120670	RPS8	1699	1036	60.98	1699	100	3182	54425	5.85	1699	1337	78.69	1698	99.94	4296	59343	7.24	0.26654	1.39	0	5.52005	1699	1699	100	5.56654	1699	1698	99.94	5.47352	-0.0930209	4.37908e-11	9.82557e-11	n.s.	NA
chr8:21120778:21121025	RPS8	1699	1216	71.57	1699	100	3060	54425	5.62	1699	1405	82.7	1698	99.94	3911	59343	6.59	0.197269	0.97	0	5.52005	1699	1699	100	5.56654	1699	1698	99.94	5.47352	-0.0930209	4.37908e-11	9.82557e-11	n.s.	NA
chr8:21121126:21122143	RPS8	1699	1570	92.41	1699	100	8903	54425	16.36	1699	1637	96.35	1698	99.94	11260	59343	18.97	0.202067	2.61	0	5.52005	1699	1699	100	5.56654	1699	1698	99.94	5.47352	-0.0930209	4.37908e-11	9.82557e-11	n.s.	NA
chr8:21122320:21123262	RPS8	1699	1698	99.94	1699	100	29305	54425	53.84	1699	1694	99.71	1698	99.94	33845	59343	57.03	0.0815704	3.19	0	5.52005	1699	1699	100	5.56654	1699	1698	99.94	5.47352	-0.0930209	4.37908e-11	9.82557e-11	n.s.	NA
chr8:21123393:21124065	RPS8	1699	1694	99.71	1699	100	31588	54425	58.04	1699	1696	99.82	1698	99.94	26979	59343	45.46	-0.345704	-12.58	0	5.52005	1699	1699	100	5.56654	1699	1698	99.94	5.47352	-0.0930209	4.37908e-11	9.82557e-11	down	NA
chr8:21501730:21502895	PRDX1	1699	1000	58.86	1572	92.53	2447	8685	28.18	1699	1390	81.81	1662	97.82	4544	11718	38.78	0.447063	10.6	0	2.93892	1699	1572	92.53	2.74706	1699	1662	97.82	3.1204	0.373337	4.39106e-29	2.08793e-28	up	NA
chr8:21503027:21503825	PRDX1	1699	382	22.48	1572	92.53	520	8685	5.99	1699	687	40.44	1662	97.82	981	11718	8.37	0.422757	2.38	0	2.93892	1699	1572	92.53	2.74706	1699	1662	97.82	3.1204	0.373337	4.39106e-29	2.08793e-28	n.s.	NA
chr8:21529449:21529936	NASP	1699	383	22.54	1004	59.09	487	2418	20.14	1699	501	29.49	1395	82.11	624	3782	16.5	-0.27262	-3.64	0	1.4531	1699	1004	59.09	1.14866	1699	1395	82.11	1.67221	0.523542	9.87946e-46	7.97017e-45	n.s.	NA
chr8:21530018:21530534	NASP	1699	346	20.36	1004	59.09	438	2418	18.11	1699	396	23.31	1395	82.11	474	3782	12.53	-0.498166	-5.58	0	1.4531	1699	1004	59.09	1.14866	1699	1395	82.11	1.67221	0.523542	9.87946e-46	7.97017e-45	down	NA
chr8:21536742:21536836	NASP	1699	337	19.84	1004	59.09	423	2418	17.49	1699	602	35.43	1395	82.11	820	3782	21.68	0.294675	4.19	0	1.4531	1699	1004	59.09	1.14866	1699	1395	82.11	1.67221	0.523542	9.87946e-46	7.97017e-45	n.s.	NA
chr8:21536909:21537854	NASP	1699	471	27.72	1004	59.09	625	2418	25.85	1699	806	47.44	1395	82.11	1223	3782	32.34	0.312332	6.49	0	1.4531	1699	1004	59.09	1.14866	1699	1395	82.11	1.67221	0.523542	9.87946e-46	7.97017e-45	up	NA
chr8:21537987:21538505	NASP	1699	525	30.9	1004	59.09	750	2418	31.02	1699	699	41.14	1395	82.11	1013	3782	26.78	-0.204927	-4.24	0	1.4531	1699	1004	59.09	1.14866	1699	1395	82.11	1.67221	0.523542	9.87946e-46	7.97017e-45	n.s.	NA
chr8:21951448:21951551	UQCRHL	1699	774	45.56	1546	90.99	1739	9328	18.64	1699	1253	73.75	1646	96.88	3456	11651	29.66	0.642563	11.02	0	2.92375	1699	1546	90.99	2.77723	1699	1646	96.88	3.06136	0.284133	7.92746e-12	1.85405e-11	up	NA
chr8:21951576:21951720	UQCRHL	1699	805	47.38	1546	90.99	1839	9328	19.71	1699	1286	75.69	1646	96.88	3733	11651	32.04	0.673886	12.33	0	2.92375	1699	1546	90.99	2.77723	1699	1646	96.88	3.06136	0.284133	7.92746e-12	1.85405e-11	up	NA
chr8:24614143:24616502	BTF3L4	1699	248	14.6	1333	78.46	298	4254	7.01	1699	357	21.01	1472	86.64	416	4714	8.82	0.293921	1.81	0	1.84752	1699	1333	78.46	1.78787	1699	1472	86.64	1.90155	0.11368	0.0867581	0.102455	n.s.	NA
chr8:24618963:24619858	BTF3L4	1699	908	53.44	1333	78.46	1566	4254	36.81	1699	893	52.56	1472	86.64	1461	4714	30.99	-0.241147	-5.82	0	1.84752	1699	1333	78.46	1.78787	1699	1472	86.64	1.90155	0.11368	0.0867581	0.102455	down	NA
chr8:25002361:25002954	MAGOH	1699	1176	69.22	1360	80.05	2635	4453	59.17	1699	1371	80.69	1514	89.11	3477	5515	63.05	0.0901542	3.88	0	1.97064	1699	1360	80.05	1.84413	1699	1514	89.11	2.08429	0.240159	1.52405e-09	3.15352e-09	n.s.	NA
chr8:25003038:25003326	MAGOH	1699	800	47.09	1360	80.05	1346	4453	30.23	1699	1096	64.51	1514	89.11	2200	5515	39.89	0.388815	9.66	0	1.97064	1699	1360	80.05	1.84413	1699	1514	89.11	2.08429	0.240159	1.52405e-09	3.15352e-09	up	NA
chr8:25003438:25003517	MAGOH	1699	311	18.3	1360	80.05	406	4453	9.12	1699	538	31.67	1514	89.11	721	5515	13.07	0.475413	3.95	0	1.97064	1699	1360	80.05	1.84413	1699	1514	89.11	2.08429	0.240159	1.52405e-09	3.15352e-09	n.s.	NA
chr8:25003577:25003665	MAGOH	1699	209	12.3	1360	80.05	259	4453	5.82	1699	352	20.72	1514	89.11	426	5515	7.72	0.354556	1.9	0	1.97064	1699	1360	80.05	1.84413	1699	1514	89.11	2.08429	0.240159	1.52405e-09	3.15352e-09	n.s.	NA
chr8:29020262:29021438	SERBP1	1699	1403	82.58	1666	98.06	5091	16415	31.01	1699	1533	90.23	1696	99.82	5096	20366	25.02	-0.298902	-5.99	0	3.80827	1699	1666	98.06	3.68596	1699	1696	99.82	3.92842	0.24246	1.87872e-17	5.55111e-17	down	NA
chr8:29021478:29022394	SERBP1	1699	1437	84.58	1666	98.06	5692	16415	34.68	1699	1536	90.41	1696	99.82	5823	20366	28.59	-0.270006	-6.09	0	3.80827	1699	1666	98.06	3.68596	1699	1696	99.82	3.92842	0.24246	1.87872e-17	5.55111e-17	down	NA
chr8:29022569:29024935	SERBP1	1699	634	37.32	1666	98.06	933	16415	5.68	1699	910	53.56	1696	99.82	1538	20366	7.55	0.356076	1.87	0	3.80827	1699	1666	98.06	3.68596	1699	1696	99.82	3.92842	0.24246	1.87872e-17	5.55111e-17	n.s.	NA
chr8:29022569:29028046	SERBP1	1699	1016	59.8	1666	98.06	2020	16415	12.31	1699	1305	76.81	1696	99.82	3322	20366	16.31	0.379095	4	0	3.80827	1699	1666	98.06	3.68596	1699	1696	99.82	3.92842	0.24246	1.87872e-17	5.55111e-17	n.s.	NA
chr8:29024984:29028046	SERBP1	1699	440	25.9	1666	98.06	594	16415	3.62	1699	751	44.2	1696	99.82	1131	20366	5.55	0.503602	1.93	0	3.80827	1699	1666	98.06	3.68596	1699	1696	99.82	3.92842	0.24246	1.87872e-17	5.55111e-17	n.s.	NA
chr8:29028225:29030529	SERBP1	1699	382	22.48	1666	98.06	455	16415	2.77	1699	533	31.37	1696	99.82	684	20366	3.36	0.209764	0.59	0	3.80827	1699	1666	98.06	3.68596	1699	1696	99.82	3.92842	0.24246	1.87872e-17	5.55111e-17	n.s.	NA
chr8:29030605:29031206	SERBP1	1699	366	21.54	1666	98.06	427	16415	2.6	1699	320	18.83	1696	99.82	361	20366	1.77	-0.378111	-0.83	0	3.80827	1699	1666	98.06	3.68596	1699	1696	99.82	3.92842	0.24246	1.87872e-17	5.55111e-17	n.s.	NA
chr8:29031279:29031418	SERBP1	1699	290	17.07	1666	98.06	333	16415	2.03	1699	257	15.13	1696	99.82	291	20366	1.43	-0.318361	-0.6	0	3.80827	1699	1666	98.06	3.68596	1699	1696	99.82	3.92842	0.24246	1.87872e-17	5.55111e-17	n.s.	NA
chr8:29372551:29373073	SRSF11	1699	366	21.54	1109	65.27	460	2438	18.87	1699	316	18.6	1171	68.92	369	2478	14.89	-0.322473	-3.98	0	1.2256	1699	1109	65.27	1.23435	1699	1171	68.92	1.21731	-0.017045	0.356522	0.38668	n.s.	NA
chr8:29373164:29373473	SRSF11	1699	294	17.3	1109	65.27	364	2438	14.93	1699	201	11.83	1171	68.92	230	2478	9.28	-0.631906	-5.65	0	1.2256	1699	1109	65.27	1.23435	1699	1171	68.92	1.21731	-0.017045	0.356522	0.38668	down	NA
chr9:4578435:4582078	TRA2B	1699	66	3.88	1062	62.51	71	2143	3.31	1699	178	10.48	1284	75.57	195	2877	6.78	0.852082	3.47	0	1.27525	1699	1062	62.51	1.13045	1699	1284	75.57	1.39502	0.264566	2.70295e-14	7.16133e-14	n.s.	NA
chr9:4582142:4582896	TRA2B	1699	146	8.59	1062	62.51	165	2143	7.7	1699	342	20.13	1284	75.57	396	2877	13.76	0.762605	6.06	0	1.27525	1699	1062	62.51	1.13045	1699	1284	75.57	1.39502	0.264566	2.70295e-14	7.16133e-14	up	NA
chr9:4582971:4583813	TRA2B	1699	325	19.13	1062	62.51	397	2143	18.53	1699	614	36.14	1284	75.57	811	2877	28.19	0.579782	9.66	0	1.27525	1699	1062	62.51	1.13045	1699	1284	75.57	1.39502	0.264566	2.70295e-14	7.16133e-14	up	NA
chr9:5116943:5117619	HDLBP	1699	95	5.59	1277	75.16	99	3027	3.27	1699	174	10.24	1463	86.11	186	4050	4.59	0.388612	1.32	0	1.67002	1699	1277	75.16	1.52144	1699	1463	86.11	1.79972	0.278277	2.28752e-14	6.10572e-14	n.s.	NA
chr9:5131742:5132155	HDLBP	1699	229	13.48	1277	75.16	256	3027	8.46	1699	193	11.36	1463	86.11	210	4050	5.19	-0.611901	-3.27	0	1.67002	1699	1277	75.16	1.52144	1699	1463	86.11	1.79972	0.278277	2.28752e-14	6.10572e-14	n.s.	NA
chr9:5334961:5335567	SUMO3	1699	128	7.53	1370	80.64	142	4564	3.11	1699	242	14.24	1553	91.41	270	6434	4.2	0.339373	1.09	0	2.09316	1699	1370	80.64	1.872	1699	1553	91.41	2.28826	0.416258	1.41778e-31	7.21964e-31	n.s.	NA
chr9:5335640:5336052	SUMO3	1699	201	11.83	1370	80.64	229	4564	5.02	1699	343	20.19	1553	91.41	403	6434	6.26	0.270206	1.24	0	2.09316	1699	1370	80.64	1.872	1699	1553	91.41	2.28826	0.416258	1.41778e-31	7.21964e-31	n.s.	NA
chr9:5342449:5347797	UBE2G2	1699	166	9.77	1027	60.45	173	1825	9.48	1699	251	14.77	1181	69.51	276	2225	12.4	0.354594	2.92	0	1.11931	1699	1027	60.45	1.05223	1699	1181	69.51	1.17764	0.125406	0.00025507	0.000379172	n.s.	NA
chr9:5347917:5349754	UBE2G2	1699	526	30.96	1027	60.45	665	1825	36.44	1699	719	42.32	1181	69.51	1019	2225	45.8	0.321928	9.36	0	1.11931	1699	1027	60.45	1.05223	1699	1181	69.51	1.17764	0.125406	0.00025507	0.000379172	up	NA
chr9:5349896:5351655	UBE2G2	1699	768	45.2	1027	60.45	1145	1825	62.74	1699	841	49.5	1181	69.51	1236	2225	55.55	-0.172672	-7.19	0	1.11931	1699	1027	60.45	1.05223	1699	1181	69.51	1.17764	0.125406	0.00025507	0.000379172	down	NA
chr9:6039393:6039830	COPB2	1699	455	26.78	1093	64.33	555	2122	26.15	1699	641	37.73	1227	72.22	889	2430	36.58	0.469013	10.43	0	1.21952	1699	1093	64.33	1.18354	1699	1227	72.22	1.25157	0.0680215	0.114647	0.133848	up	NA
chr9:6039924:6040802	COPB2	1699	171	10.06	1093	64.33	192	2122	9.05	1699	293	17.25	1227	72.22	339	2430	13.95	0.57295	4.9	0	1.21952	1699	1093	64.33	1.18354	1699	1227	72.22	1.25157	0.0680215	0.114647	0.133848	n.s.	NA
chr9:8484019:8496997	SERPINE2	1699	88	5.18	906	53.33	95	2524	3.76	1699	229	13.48	1287	75.75	275	5323	5.17	0.374309	1.41	0	1.51891	1699	906	53.33	1.09437	1699	1287	75.75	1.81778	0.723409	5.608e-51	5.92139e-50	n.s.	NA
chr9:15278329:15278654	RPL35A	1699	1636	96.29	1699	100	24517	53928	45.46	1699	1680	98.88	1699	100	36051	59589	60.5	0.404597	15.04	0	5.56155	1699	1699	100	5.60574	1699	1699	100	5.51737	-0.0883731	9.96905e-10	2.08681e-09	up	NA
chr9:15278697:15279258	RPL35A	1699	1677	98.71	1699	100	26816	53928	49.73	1699	1690	99.47	1699	100	39011	59589	65.47	0.389864	15.74	0	5.56155	1699	1699	100	5.60574	1699	1699	100	5.51737	-0.0883731	9.96905e-10	2.08681e-09	up	NA
chr9:15279412:15280147	RPL35A	1699	1697	99.88	1699	100	30218	53928	56.03	1699	1696	99.82	1699	100	26569	59589	44.59	-0.323004	-11.44	0	5.56155	1699	1699	100	5.60574	1699	1699	100	5.51737	-0.0883731	9.96905e-10	2.08681e-09	down	NA
chr9:15280293:15280716	RPL35A	1699	1513	89.05	1699	100	8087	53928	15	1699	1491	87.76	1699	100	5128	59589	8.61	-0.735464	-6.39	0	5.56155	1699	1699	100	5.60574	1699	1699	100	5.51737	-0.0883731	9.96905e-10	2.08681e-09	down	NA
chr9:15333287:15340196	PSMD1	1699	176	10.36	1202	70.75	196	2868	6.83	1699	308	18.13	1454	85.58	341	3956	8.62	0.297025	1.79	0	1.59663	1699	1202	70.75	1.41048	1699	1454	85.58	1.75051	0.340024	6.85039e-19	2.23572e-18	n.s.	NA
chr9:15344931:15346562	PSMD1	1699	441	25.96	1202	70.75	550	2868	19.18	1699	497	29.25	1454	85.58	604	3956	15.27	-0.310712	-3.91	0	1.59663	1699	1202	70.75	1.41048	1699	1454	85.58	1.75051	0.340024	6.85039e-19	2.23572e-18	n.s.	NA
chr9:15346656:15348256	PSMD1	1699	190	11.18	1202	70.75	212	2868	7.39	1699	200	11.77	1454	85.58	220	3956	5.56	-0.354975	-1.83	0	1.59663	1699	1202	70.75	1.41048	1699	1454	85.58	1.75051	0.340024	6.85039e-19	2.23572e-18	n.s.	NA
chr9:15349579:15351938	PSMD1	1699	336	19.78	1202	70.75	412	2868	14.37	1699	630	37.08	1454	85.58	800	3956	20.22	0.465307	5.85	0	1.59663	1699	1202	70.75	1.41048	1699	1454	85.58	1.75051	0.340024	6.85039e-19	2.23572e-18	up	NA
chr9:15352094:15352903	PSMD1	1699	768	45.2	1202	70.75	1187	2868	41.39	1699	940	55.33	1454	85.58	1439	3956	36.38	-0.181457	-5.01	0	1.59663	1699	1202	70.75	1.41048	1699	1454	85.58	1.75051	0.340024	6.85039e-19	2.23572e-18	down	NA
chr9:15431012:15431204	NCL	1699	363	21.37	1570	92.41	507	21390	2.37	1699	742	43.67	1669	98.23	1109	25562	4.34	0.664091	1.97	0	3.80947	1699	1570	92.41	3.5961	1699	1669	98.23	4.01019	0.414083	4.95579e-11	1.10849e-10	n.s.	NA
chr9:15432619:15432718	NCL	1699	176	10.36	1570	92.41	206	21390	0.96	1699	142	8.36	1669	98.23	163	25562	0.64	-0.257158	-0.32	0	3.80947	1699	1570	92.41	3.5961	1699	1669	98.23	4.01019	0.414083	4.95579e-11	1.10849e-10	n.s.	NA
chr9:15433602:15434023	NCL	1699	227	13.36	1570	92.41	282	21390	1.32	1699	161	9.48	1669	98.23	182	25562	0.71	-0.440128	-0.61	0	3.80947	1699	1570	92.41	3.5961	1699	1669	98.23	4.01019	0.414083	4.95579e-11	1.10849e-10	n.s.	NA
chr9:15434161:15434520	NCL	1699	739	43.5	1570	92.41	1533	21390	7.17	1699	722	42.5	1669	98.23	1165	25562	4.56	-0.555251	-2.61	0	3.80947	1699	1570	92.41	3.5961	1699	1669	98.23	4.01019	0.414083	4.95579e-11	1.10849e-10	n.s.	NA
chr9:15435384:15435777	NCL	1699	1267	74.57	1570	92.41	5692	21390	26.61	1699	1418	83.46	1669	98.23	5384	25562	21.06	-0.323758	-5.55	0	3.80947	1699	1570	92.41	3.5961	1699	1669	98.23	4.01019	0.414083	4.95579e-11	1.10849e-10	down	NA
chr9:15435931:15436210	NCL	1699	1138	66.98	1570	92.41	2845	21390	13.3	1699	1380	81.22	1669	98.23	4390	25562	17.17	0.345543	3.87	0	3.80947	1699	1570	92.41	3.5961	1699	1669	98.23	4.01019	0.414083	4.95579e-11	1.10849e-10	n.s.	NA
chr9:15436494:15437247	NCL	1699	792	46.62	1570	92.41	1604	21390	7.5	1699	869	51.15	1669	98.23	1562	25562	6.11	-0.257613	-1.39	0	3.80947	1699	1570	92.41	3.5961	1699	1669	98.23	4.01019	0.414083	4.95579e-11	1.10849e-10	n.s.	NA
chr9:16048672:16048795	PSMD2	1699	172	10.12	1138	66.98	184	2572	7.15	1699	321	18.89	1431	84.23	373	3675	10.15	0.452172	3	0	1.5088	1699	1138	66.98	1.29466	1699	1431	84.23	1.67909	0.384431	4.29268e-25	1.82376e-24	n.s.	NA
chr9:16048959:16049041	PSMD2	1699	361	21.25	1138	66.98	437	2572	16.99	1699	383	22.54	1431	84.23	453	3675	12.33	-0.432518	-4.66	0	1.5088	1699	1138	66.98	1.29466	1699	1431	84.23	1.67909	0.384431	4.29268e-25	1.82376e-24	n.s.	NA
chr9:16049144:16049229	PSMD2	1699	172	10.12	1138	66.98	191	2572	7.43	1699	123	7.24	1431	84.23	128	3675	3.48	-0.912034	-3.95	0	1.5088	1699	1138	66.98	1.29466	1699	1431	84.23	1.67909	0.384431	4.29268e-25	1.82376e-24	n.s.	PSMD2
chr9:16050392:16050468	PSMD2	1699	232	13.66	1138	66.98	281	2572	10.93	1699	474	27.9	1431	84.23	596	3675	16.22	0.529491	5.29	0	1.5088	1699	1138	66.98	1.29466	1699	1431	84.23	1.67909	0.384431	4.29268e-25	1.82376e-24	up	NA
chr9:16050588:16050672	PSMD2	1699	610	35.9	1138	66.98	859	2572	33.4	1699	964	56.74	1431	84.23	1539	3675	41.88	0.317896	8.48	0	1.5088	1699	1138	66.98	1.29466	1699	1431	84.23	1.67909	0.384431	4.29268e-25	1.82376e-24	up	NA
chr9:17585116:17585922	NDUFB5	1699	1285	75.63	1429	84.11	3243	4544	71.37	1699	1293	76.1	1469	86.46	2920	4476	65.24	-0.127689	-6.13	0	1.89962	1699	1429	84.11	1.95366	1699	1469	86.46	1.84706	-0.106601	1.29791e-06	2.19788e-06	down	NA
chr9:17586030:17586638	NDUFB5	1699	930	54.74	1429	84.11	1615	4544	35.54	1699	1092	64.27	1469	86.46	2050	4476	45.8	0.357032	10.26	0	1.89962	1699	1429	84.11	1.95366	1699	1469	86.46	1.84706	-0.106601	1.29791e-06	2.19788e-06	up	NA
chr9:17586701:17586993	NDUFB5	1699	549	32.31	1429	84.11	816	4544	17.96	1699	790	46.5	1469	86.46	1202	4476	26.85	0.554718	8.89	0	1.89962	1699	1429	84.11	1.95366	1699	1469	86.46	1.84706	-0.106601	1.29791e-06	2.19788e-06	up	NA
chr9:17587061:17587936	NDUFB5	1699	300	17.66	1429	84.11	378	4544	8.32	1699	440	25.9	1469	86.46	527	4476	11.77	0.454357	3.45	0	1.89962	1699	1429	84.11	1.95366	1699	1469	86.46	1.84706	-0.106601	1.29791e-06	2.19788e-06	n.s.	NA
chr9:19872700:19873687	EIF5A2	1699	1177	69.28	1574	92.64	2729	11885	22.96	1699	1437	84.58	1663	97.88	4305	13259	32.47	0.482241	9.51	0	3.14897	1699	1574	92.64	3.05288	1699	1663	97.88	3.23991	0.187023	0.00138392	0.00191825	up	NA
chr9:19873793:19874183	EIF5A2	1699	1433	84.34	1574	92.64	4679	11885	39.37	1699	1564	92.05	1663	97.88	5972	13259	45.04	0.189604	5.67	0	3.14897	1699	1574	92.64	3.05288	1699	1663	97.88	3.23991	0.187023	0.00138392	0.00191825	up	NA
chr9:19874316:19874755	EIF5A2	1699	1167	68.69	1574	92.64	3061	11885	25.76	1699	1226	72.16	1663	97.88	2689	13259	20.28	-0.33058	-5.48	0	3.14897	1699	1574	92.64	3.05288	1699	1663	97.88	3.23991	0.187023	0.00138392	0.00191825	down	NA
chr9:19879005:19879246	RPL22L1	1699	707	41.61	1427	83.99	1558	4954	31.45	1699	1007	59.27	1506	88.64	2595	6803	38.14	0.270425	6.69	0	2.14866	1699	1427	83.99	2.04402	1699	1506	88.64	2.24781	0.203785	1.96639e-06	3.27579e-06	up	NA
chr9:19879340:19879795	RPL22L1	1699	578	34.02	1427	83.99	980	4954	19.78	1699	818	48.15	1506	88.64	1665	6803	24.47	0.293603	4.69	0	2.14866	1699	1427	83.99	2.04402	1699	1506	88.64	2.24781	0.203785	1.96639e-06	3.27579e-06	n.s.	NA
chr9:22295689:22297612	KPNA4	1699	308	18.13	1120	65.92	367	2168	16.93	1699	306	18.01	1280	75.34	351	2722	12.89	-0.368329	-4.04	0	1.27944	1699	1120	65.92	1.19205	1699	1280	75.34	1.35591	0.163869	7.50465e-06	1.22741e-05	n.s.	NA
chr9:23804841:23804904	SERP1	1699	1133	66.69	1606	94.53	2692	8731	30.83	1699	1262	74.28	1668	98.18	2627	10643	24.68	-0.309742	-6.15	0	2.95134	1699	1606	94.53	2.84433	1699	1668	98.18	3.05437	0.210034	2.35038e-08	4.59829e-08	down	NA
chr10:1464122:1465480	SEC11A	1699	365	21.48	1048	61.68	454	2003	22.67	1699	551	32.43	1196	70.39	702	2342	29.97	0.387812	7.3	0	1.14047	1699	1048	61.68	1.07175	1699	1196	70.39	1.2007	0.128947	0.000430633	0.000624636	up	NA
chr10:1465539:1465692	SEC11A	1699	543	31.96	1048	61.68	708	2003	35.35	1699	697	41.02	1196	70.39	977	2342	41.72	0.232956	6.37	0	1.14047	1699	1048	61.68	1.07175	1699	1196	70.39	1.2007	0.128947	0.000430633	0.000624636	up	NA
chr10:1762879:1762953	PPIB	1699	207	12.18	1678	98.76	231	19090	1.21	1699	376	22.13	1696	99.82	452	26638	1.7	0.288913	0.49	0	4.11071	1699	1678	98.76	3.92395	1699	1696	99.82	4.29549	0.371539	1.02976e-55	1.23227e-54	n.s.	NA
chr10:1763048:1763214	PPIB	1699	525	30.9	1678	98.76	833	19090	4.36	1699	983	57.86	1696	99.82	1763	26638	6.62	0.507558	2.26	0	4.11071	1699	1678	98.76	3.92395	1699	1696	99.82	4.29549	0.371539	1.02976e-55	1.23227e-54	n.s.	NA
chr10:1763400:1763473	PPIB	1699	1411	83.05	1678	98.76	5594	19090	29.3	1699	1578	92.88	1696	99.82	10515	26638	39.47	0.417535	10.17	0	4.11071	1699	1678	98.76	3.92395	1699	1696	99.82	4.29549	0.371539	1.02976e-55	1.23227e-54	up	NA
chr10:1791407:1791584	RPS17	1699	1695	99.76	1699	100	26741	58778	45.49	1699	1696	99.82	1699	100	19623	60625	32.37	-0.478369	-13.12	0	5.62558	1699	1699	100	5.7271	1699	1699	100	5.52406	-0.203039	5.48557e-44	4.06045e-43	down	NA
chr10:1791651:1792708	RPS17	1699	1698	99.94	1699	100	37155	58778	63.21	1699	1697	99.88	1699	100	31535	60625	52.02	-0.276261	-11.19	0	5.62558	1699	1699	100	5.7271	1699	1699	100	5.52406	-0.203039	5.48557e-44	4.06045e-43	down	NA
chr10:1792815:1792938	RPS17	1699	1697	99.88	1699	100	27142	58778	46.18	1699	1698	99.94	1699	100	29650	60625	48.91	0.0811535	2.73	0	5.62558	1699	1699	100	5.7271	1699	1699	100	5.52406	-0.203039	5.48557e-44	4.06045e-43	n.s.	NA
chr10:1793091:1793234	RPS17	1699	1411	83.05	1699	100	17363	58778	29.54	1699	1594	93.82	1699	100	23028	60625	37.98	0.352034	8.44	0	5.62558	1699	1699	100	5.7271	1699	1699	100	5.52406	-0.203039	5.48557e-44	4.06045e-43	up	NA
chr10:2849902:2850683	COX5A	1699	885	52.09	1604	94.41	1880	7710	24.38	1699	1232	72.51	1641	96.59	2913	9298	31.33	0.349181	6.95	0	2.76305	1699	1604	94.41	2.71366	1699	1641	96.59	2.81132	0.0976641	0.00622388	0.00822974	up	NA
chr10:2851594:2852031	COX5A	1699	1471	86.58	1604	94.41	4755	7710	61.67	1699	1502	88.4	1641	96.59	4501	9298	48.41	-0.342972	-13.26	0	2.76305	1699	1604	94.41	2.71366	1699	1641	96.59	2.81132	0.0976641	0.00622388	0.00822974	down	NA
chr10:3092076:3092172	COMMD4	1699	200	11.77	965	56.8	233	1670	13.95	1699	310	18.25	1130	66.51	353	2117	16.67	0.241157	2.72	0	1.0573	1699	965	56.8	0.987576	1699	1130	66.51	1.11684	0.129266	6.271e-05	9.66219e-05	n.s.	NA
chr10:3092293:3092548	COMMD4	1699	466	27.43	965	56.8	600	1670	35.93	1699	683	40.2	1130	66.51	969	2117	45.77	0.34079	9.84	0	1.0573	1699	965	56.8	0.987576	1699	1130	66.51	1.11684	0.129266	6.271e-05	9.66219e-05	up	NA
chr10:3092975:3093088	COMMD4	1699	475	27.96	965	56.8	618	1670	37.01	1699	435	25.6	1130	66.51	511	2117	24.14	-0.596394	-12.87	0	1.0573	1699	965	56.8	0.987576	1699	1130	66.51	1.11684	0.129266	6.271e-05	9.66219e-05	down	NA
chr10:3824428:3825410	ETFA	1699	208	12.24	995	58.56	247	1708	14.46	1699	336	19.78	1157	68.1	388	2077	18.68	0.34819	4.22	0	1.06883	1699	995	58.56	1.0119	1699	1157	68.1	1.11779	0.105888	0.00355521	0.00478919	n.s.	NA
chr10:3825494:3835426	ETFA	1699	402	23.66	995	58.56	516	1708	30.21	1699	617	36.32	1157	68.1	822	2077	39.58	0.378761	9.37	0	1.06883	1699	995	58.56	1.0119	1699	1157	68.1	1.11779	0.105888	0.00355521	0.00478919	up	NA
chr10:3839117:3839955	ETFA	1699	769	45.26	995	58.56	1167	1708	68.33	1699	859	50.56	1157	68.1	1261	2077	60.71	-0.167975	-7.62	0	1.06883	1699	995	58.56	1.0119	1699	1157	68.1	1.11779	0.105888	0.00355521	0.00478919	down	NA
chr10:4098250:4098772	PSMA4	1699	725	42.67	1373	80.81	1157	4340	26.66	1699	727	42.79	1535	90.35	1069	5251	20.36	-0.37289	-6.3	0	1.95788	1699	1373	80.81	1.84148	1699	1535	90.35	2.06199	0.220512	2.82146e-07	5.05189e-07	down	NA
chr10:4098897:4099102	PSMA4	1699	875	51.5	1373	80.81	1530	4340	35.25	1699	943	55.5	1535	90.35	1601	5251	30.49	-0.203087	-4.76	0	1.95788	1699	1373	80.81	1.84148	1699	1535	90.35	2.06199	0.220512	2.82146e-07	5.05189e-07	n.s.	NA
chr10:4099234:4100010	PSMA4	1699	482	28.37	1373	80.81	662	4340	15.25	1699	698	41.08	1535	90.35	1031	5251	19.63	0.344304	4.38	0	1.95788	1699	1373	80.81	1.84148	1699	1535	90.35	2.06199	0.220512	2.82146e-07	5.05189e-07	n.s.	NA
chr10:4100100:4100318	PSMA4	1699	224	13.18	1373	80.81	262	4340	6.04	1699	338	19.89	1535	90.35	400	5251	7.62	0.292112	1.58	0	1.95788	1699	1373	80.81	1.84148	1699	1535	90.35	2.06199	0.220512	2.82146e-07	5.05189e-07	n.s.	NA
chr10:4625864:4626137	TPM1	1699	463	27.25	1425	83.87	733	6461	11.34	1699	448	26.37	1540	90.64	623	7281	8.56	-0.36826	-2.78	0	2.31041	1699	1425	83.87	2.23719	1699	1540	90.64	2.37817	0.140981	0.0126689	0.0161568	n.s.	NA
chr10:4626201:4626616	TPM1	1699	323	19.01	1425	83.87	462	6461	7.15	1699	280	16.48	1540	90.64	351	7281	4.82	-0.485781	-2.33	0	2.31041	1699	1425	83.87	2.23719	1699	1540	90.64	2.37817	0.140981	0.0126689	0.0161568	n.s.	NA
chr10:4626693:4627499	TPM1	1699	320	18.83	1425	83.87	431	6461	6.67	1699	214	12.6	1540	90.64	238	7281	3.27	-0.844991	-3.4	0	2.31041	1699	1425	83.87	2.23719	1699	1540	90.64	2.37817	0.140981	0.0126689	0.0161568	n.s.	NA
chr10:4627571:4627690	TPM1	1699	368	21.66	1425	83.87	502	6461	7.77	1699	280	16.48	1540	90.64	327	7281	4.49	-0.675771	-3.28	0	2.31041	1699	1425	83.87	2.23719	1699	1540	90.64	2.37817	0.140981	0.0126689	0.0161568	n.s.	NA
chr10:4627809:4629095	TPM1	1699	320	18.83	1425	83.87	399	6461	6.18	1699	297	17.48	1540	90.64	356	7281	4.89	-0.285716	-1.29	0	2.31041	1699	1425	83.87	2.23719	1699	1540	90.64	2.37817	0.140981	0.0126689	0.0161568	n.s.	NA
chr10:5541423:5544844	ANXA2	1699	203	11.95	1624	95.59	251	15992	1.57	1699	180	10.59	1674	98.53	203	17711	1.15	-0.257432	-0.42	0	3.55493	1699	1624	95.59	3.43792	1699	1674	98.53	3.66844	0.230525	1.00915e-08	2.01269e-08	n.s.	NA
chr10:5544940:5547504	ANXA2	1699	271	15.95	1624	95.59	357	15992	2.23	1699	212	12.48	1674	98.53	229	17711	1.29	-0.496187	-0.94	0	3.55493	1699	1624	95.59	3.43792	1699	1674	98.53	3.66844	0.230525	1.00915e-08	2.01269e-08	n.s.	NA
chr10:5553355:5554350	ANXA2	1699	397	23.37	1624	95.59	537	15992	3.36	1699	587	34.55	1674	98.53	797	17711	4.5	0.335103	1.14	0	3.55493	1699	1624	95.59	3.43792	1699	1674	98.53	3.66844	0.230525	1.00915e-08	2.01269e-08	n.s.	NA
chr10:5554410:5555080	ANXA2	1699	611	35.96	1624	95.59	964	15992	6.03	1699	970	57.09	1674	98.53	1708	17711	9.64	0.597902	3.61	0	3.55493	1699	1624	95.59	3.43792	1699	1674	98.53	3.66844	0.230525	1.00915e-08	2.01269e-08	n.s.	NA
chr10:5555204:5556088	ANXA2	1699	1232	72.51	1624	95.59	3845	15992	24.04	1699	1505	88.58	1674	98.53	6229	17711	35.17	0.530559	11.13	0	3.55493	1699	1624	95.59	3.43792	1699	1674	98.53	3.66844	0.230525	1.00915e-08	2.01269e-08	up	NA
chr10:7860703:7861295	TCF12	1699	223	13.13	1530	90.05	251	6409	3.92	1699	123	7.24	1487	87.52	129	4910	2.63	-0.438689	-1.29	0	2.20343	1699	1530	90.05	2.44214	1699	1487	87.52	1.95782	-0.48432	1.48273e-47	1.33075e-46	n.s.	NA
chr10:7861468:7862407	TCF12	1699	809	47.62	1530	90.05	1328	6409	20.72	1699	626	36.85	1487	87.52	883	4910	17.98	-0.194544	-2.74	0	2.20343	1699	1530	90.05	2.44214	1699	1487	87.52	1.95782	-0.48432	1.48273e-47	1.33075e-46	n.s.	NA
chr10:8469366:8470504	RSL24D1	1699	182	10.71	1058	62.27	212	2444	8.67	1699	282	16.6	1196	70.39	344	2587	13.3	0.564427	4.63	0	1.21096	1699	1058	62.27	1.18353	1699	1196	70.39	1.23522	0.0516839	0.410045	0.442061	n.s.	NA
chr10:8470578:8471212	RSL24D1	1699	353	20.78	1058	62.27	432	2444	17.68	1699	495	29.13	1196	70.39	630	2587	24.35	0.440491	6.67	0	1.21096	1699	1058	62.27	1.18353	1699	1196	70.39	1.23522	0.0516839	0.410045	0.442061	up	NA
chr10:8471277:8471756	RSL24D1	1699	541	31.84	1058	62.27	734	2444	30.03	1699	668	39.32	1196	70.39	973	2587	37.61	0.315311	7.58	0	1.21096	1699	1058	62.27	1.18353	1699	1196	70.39	1.23522	0.0516839	0.410045	0.442061	up	NA
chr10:11167084:11167189	ITGB1BP3	1699	1670	98.29	1689	99.41	18650	27983	66.65	1699	1686	99.23	1696	99.82	18615	34688	53.66	-0.307604	-12.99	0	4.54614	1699	1689	99.41	4.43863	1699	1696	99.82	4.6532	0.214567	1.00489e-22	3.9427e-22	down	NA
chr10:11167282:11167488	ITGB1BP3	1699	1667	98.12	1689	99.41	16312	27983	58.29	1699	1684	99.12	1696	99.82	21125	34688	60.9	0.0621506	2.61	0	4.54614	1699	1689	99.41	4.43863	1699	1696	99.82	4.6532	0.214567	1.00489e-22	3.9427e-22	n.s.	NA
chr10:11167596:11168062	ITGB1BP3	1699	1464	86.17	1689	99.41	6846	27983	24.46	1699	1612	94.88	1696	99.82	11590	34688	33.41	0.434595	8.95	0	4.54614	1699	1689	99.41	4.43863	1699	1696	99.82	4.6532	0.214567	1.00489e-22	3.9427e-22	up	NA
chr10:11168135:11168321	ITGB1BP3	1699	1072	63.1	1689	99.41	3529	27983	12.61	1699	1435	84.46	1696	99.82	6107	34688	17.61	0.451411	5	0	4.54614	1699	1689	99.41	4.43863	1699	1696	99.82	4.6532	0.214567	1.00489e-22	3.9427e-22	n.s.	NA
chr10:13612682:13613149	MRPS11	1699	465	27.37	1006	59.21	607	1826	33.24	1699	747	43.97	1240	72.98	1093	2539	43.05	0.363459	9.81	0	1.15986	1699	1006	59.21	1.02155	1699	1240	72.98	1.27206	0.250506	2.02061e-13	5.09051e-13	up	NA
chr10:13613216:13614653	MRPS11	1699	295	17.36	1006	59.21	356	1826	19.5	1699	520	30.61	1240	72.98	653	2539	25.72	0.382296	6.22	0	1.15986	1699	1006	59.21	1.02155	1699	1240	72.98	1.27206	0.250506	2.02061e-13	5.09051e-13	up	NA
chr10:18944012:18944244	RPL4	1699	1316	77.46	1697	99.88	6146	24849	24.73	1699	1549	91.17	1696	99.82	9824	33059	29.72	0.255727	4.99	0	4.54821	1699	1697	99.88	4.4513	1699	1696	99.82	4.64518	0.193877	4.80927e-28	2.24224e-27	n.s.	NA
chr10:18944329:18944510	RPL4	1699	1033	60.8	1697	99.88	2517	24849	10.13	1699	1354	79.69	1696	99.82	3838	33059	11.61	0.180115	1.48	0	4.54821	1699	1697	99.88	4.4513	1699	1696	99.82	4.64518	0.193877	4.80927e-28	2.24224e-27	n.s.	NA
chr10:20444865:20445226	AP3S2	1699	331	19.48	1059	62.33	418	1908	21.91	1699	458	26.96	1117	65.74	573	1962	29.2	0.398571	7.29	0	1.10214	1699	1059	62.33	1.13022	1699	1117	65.74	1.07552	-0.0547002	0.131512	0.152055	up	NA
chr10:20562395:20562583	HYPK	1699	1032	60.74	1256	73.93	1948	3149	61.86	1699	1247	73.4	1507	88.7	2513	4638	54.18	-0.187997	-7.68	0	1.74126	1699	1256	73.93	1.5056	1699	1507	88.7	1.93768	0.432076	6.26621e-34	3.46087e-33	down	NA
chr10:20562920:20563003	HYPK	1699	773	45.5	1256	73.93	1172	3149	37.22	1699	1150	67.69	1507	88.7	2151	4638	46.38	0.30995	9.16	0	1.74126	1699	1256	73.93	1.5056	1699	1507	88.7	1.93768	0.432076	6.26621e-34	3.46087e-33	up	NA
chr10:20574734:20575020	PDIA3	1699	606	35.67	1444	84.99	894	4568	19.57	1699	951	55.97	1576	92.76	1535	5819	26.38	0.412581	6.81	0	2.13592	1699	1444	84.99	2.0221	1699	1576	92.76	2.2402	0.2181	8.48825e-08	1.57076e-07	up	NA
chr10:20575079:20575552	PDIA3	1699	400	23.54	1444	84.99	503	4568	11.01	1699	645	37.96	1576	92.76	869	5819	14.93	0.40751	3.92	0	2.13592	1699	1444	84.99	2.0221	1699	1576	92.76	2.2402	0.2181	8.48825e-08	1.57076e-07	n.s.	NA
chr11:716694:716880	FAM192A	1699	170	10.01	923	54.33	186	1563	11.9	1699	167	9.83	1146	67.45	178	2157	8.25	-0.479846	-3.65	0	1.02286	1699	923	54.33	0.895063	1699	1146	67.45	1.12579	0.230726	7.26157e-13	1.78555e-12	n.s.	NA
chr11:717023:718988	FAM192A	1699	220	12.95	923	54.33	244	1563	15.61	1699	366	21.54	1146	67.45	444	2157	20.58	0.377643	4.97	0	1.02286	1699	923	54.33	0.895063	1699	1146	67.45	1.12579	0.230726	7.26157e-13	1.78555e-12	n.s.	NA
chr11:903809:911172	NUTF2	1699	120	7.06	1089	64.1	135	2715	4.97	1699	241	14.18	1375	80.93	276	3868	7.14	0.447298	2.17	0	1.4705	1699	1089	64.1	1.24963	1699	1375	80.93	1.64543	0.395807	4.04045e-27	1.82455e-26	n.s.	NA
chr11:1184015:1184433	AARS	1699	173	10.18	1060	62.39	199	2279	8.73	1699	384	22.6	1374	80.87	449	3243	13.85	0.609951	5.12	0	1.39038	1699	1060	62.39	1.17716	1699	1374	80.87	1.55488	0.377717	2.83384e-24	1.16937e-23	up	NA
chr11:1184521:1185010	AARS	1699	399	23.48	1060	62.39	514	2279	22.55	1699	781	45.97	1374	80.87	1130	3243	34.84	0.605844	12.29	0	1.39038	1699	1060	62.39	1.17716	1699	1374	80.87	1.55488	0.377717	2.83384e-24	1.16937e-23	up	NA
chr11:6520980:6521634	BRD7	1699	209	12.3	951	55.97	227	1628	13.94	1699	343	20.19	1134	66.75	409	2086	19.61	0.464164	5.67	0	1.03274	1699	951	55.97	0.942469	1699	1134	66.75	1.10845	0.165977	2.02738e-07	3.67591e-07	up	NA
chr11:7718099:7719462	DNAJA2	1699	525	30.9	1196	70.39	751	3091	24.3	1699	474	27.9	1339	78.81	614	3294	18.64	-0.365342	-5.66	0	1.47036	1699	1196	70.39	1.42891	1699	1339	78.81	1.50738	0.0784737	0.289258	0.318051	down	NA
chr11:7719544:7719854	DNAJA2	1699	482	28.37	1196	70.39	691	3091	22.36	1699	353	20.78	1339	78.81	432	3294	13.11	-0.727322	-9.25	0	1.47036	1699	1196	70.39	1.42891	1699	1339	78.81	1.50738	0.0784737	0.289258	0.318051	down	NA
chr11:9853657:9854102	PDCD5	1699	149	8.77	1114	65.57	161	2346	6.86	1699	241	14.18	1226	72.16	268	2545	10.53	0.552791	3.67	0	1.23715	1699	1114	65.57	1.21041	1699	1226	72.16	1.26145	0.0510451	0.38407	0.415931	n.s.	NA
chr11:9854144:9854862	PDCD5	1699	156	9.18	1114	65.57	162	2346	6.91	1699	226	13.3	1226	72.16	253	2545	9.94	0.467863	3.03	0	1.23715	1699	1114	65.57	1.21041	1699	1226	72.16	1.26145	0.0510451	0.38407	0.415931	n.s.	NA
chr11:9854925:9855347	PDCD5	1699	200	11.77	1114	65.57	217	2346	9.25	1699	256	15.07	1226	72.16	291	2545	11.43	0.278202	2.18	0	1.23715	1699	1114	65.57	1.21041	1699	1226	72.16	1.26145	0.0510451	0.38407	0.415931	n.s.	NA
chr11:10983665:10983747	GPI	1699	212	12.48	1332	78.4	253	4198	6.03	1699	415	24.43	1554	91.47	508	5752	8.83	0.483667	2.8	0	1.99132	1699	1332	78.4	1.78311	1699	1554	91.47	2.16978	0.386668	4.54383e-22	1.74464e-21	n.s.	NA
chr11:10983815:10985201	GPI	1699	407	23.96	1332	78.4	550	4198	13.1	1699	753	44.32	1554	91.47	1146	5752	19.92	0.569188	6.82	0	1.99132	1699	1332	78.4	1.78311	1699	1554	91.47	2.16978	0.386668	4.54383e-22	1.74464e-21	up	NA
chr11:15411196:15411789	GCSH	1699	537	31.61	944	55.56	719	1882	38.2	1699	624	36.73	1220	71.81	824	2785	29.59	-0.357794	-8.61	0	1.17048	1699	944	55.56	0.988715	1699	1220	71.81	1.31113	0.322411	8.659e-21	3.17202e-20	down	NA
chr11:15413421:15414619	GCSH	1699	400	23.54	944	55.56	530	1882	28.16	1699	693	40.79	1220	71.81	1009	2785	36.23	0.352475	8.07	0	1.17048	1699	944	55.56	0.988715	1699	1220	71.81	1.31113	0.322411	8.659e-21	3.17202e-20	up	NA
chr11:15414700:15417888	GCSH	1699	160	9.42	944	55.56	176	1882	9.35	1699	369	21.72	1220	71.81	437	2785	15.69	0.689353	6.34	0	1.17048	1699	944	55.56	0.988715	1699	1220	71.81	1.31113	0.322411	8.659e-21	3.17202e-20	up	NA
chr11:16629163:16629349	HSBP1	1699	472	27.78	1406	82.75	616	3477	17.72	1699	665	39.14	1419	83.52	919	3721	24.7	0.457188	6.98	0	1.70154	1699	1406	82.75	1.73577	1699	1419	83.52	1.66763	-0.0681419	0.00473675	0.00633331	up	NA
chr11:16629417:16629927	HSBP1	1699	217	12.77	1406	82.75	243	3477	6.99	1699	328	19.31	1419	83.52	390	3721	10.48	0.522855	3.49	0	1.70154	1699	1406	82.75	1.73577	1699	1419	83.52	1.66763	-0.0681419	0.00473675	0.00633331	n.s.	NA
chr11:17611688:17612786	COX4I1	1699	942	55.44	1631	96	2051	9104	22.53	1699	1210	71.22	1657	97.53	2759	9306	29.65	0.381386	7.12	0	2.88616	1699	1631	96	2.95399	1699	1657	97.53	2.81939	-0.134602	6.35986e-12	1.49228e-11	up	NA
chr11:18734497:18734795	RPL13	1699	742	43.67	1698	99.94	1454	43483	3.34	1699	967	56.92	1699	100	1761	45378	3.88	0.169186	0.54	0	5.19509	1699	1698	99.94	5.27873	1699	1699	100	5.1115	-0.16723	2.90041e-26	1.26981e-25	n.s.	NA
chr11:18734938:18735845	RPL13	1699	1318	77.58	1698	99.94	8573	43483	19.72	1699	1543	90.82	1699	100	11057	45378	24.37	0.2921	4.65	0	5.19509	1699	1698	99.94	5.27873	1699	1699	100	5.1115	-0.16723	2.90041e-26	1.26981e-25	n.s.	NA
chr11:18736020:18737565	RPL13	1699	1696	99.82	1698	99.94	27751	43483	63.82	1699	1698	99.94	1699	100	28374	45378	62.53	-0.029001	-1.29	0	5.19509	1699	1698	99.94	5.27873	1699	1699	100	5.1115	-0.16723	2.90041e-26	1.26981e-25	n.s.	NA
chr11:18737623:18738162	RPL13	1699	1697	99.88	1698	99.94	30560	43483	70.28	1699	1697	99.88	1699	100	27695	45378	61.03	-0.200531	-9.25	0	5.19509	1699	1698	99.94	5.27873	1699	1699	100	5.1115	-0.16723	2.90041e-26	1.26981e-25	down	NA
chr11:18933997:18934079	NIP7	1699	357	21.01	1169	68.81	530	3919	13.52	1699	748	44.03	1453	85.52	1217	6209	19.6	0.504603	6.08	0	1.86136	1699	1169	68.81	1.55827	1699	1453	85.52	2.10522	0.546953	9.54878e-40	6.1766e-39	up	NA
chr11:18934221:18934306	NIP7	1699	857	50.44	1169	68.81	1786	3919	45.57	1699	1249	73.51	1453	85.52	3381	6209	54.45	0.251787	8.88	0	1.86136	1699	1169	68.81	1.55827	1699	1453	85.52	2.10522	0.546953	9.54878e-40	6.1766e-39	up	NA
chr11:19075361:19076057	PSMD7	1699	441	25.96	1310	77.1	612	4351	14.07	1699	753	44.32	1516	89.23	1143	5543	20.62	0.520687	6.55	0	1.944	1699	1310	77.1	1.77304	1699	1516	89.23	2.09173	0.318693	2.46155e-14	6.5459e-14	up	NA
chr11:19076150:19076524	PSMD7	1699	208	12.24	1310	77.1	242	4351	5.56	1699	395	23.25	1516	89.23	477	5543	8.61	0.550841	3.05	0	1.944	1699	1310	77.1	1.77304	1699	1516	89.23	2.09173	0.318693	2.46155e-14	6.5459e-14	n.s.	NA
chr11:19874119:19874935	KARS	1699	183	10.77	1316	77.46	214	3931	5.44	1699	351	20.66	1510	88.88	399	4687	8.51	0.562385	3.07	0	1.84796	1699	1316	77.46	1.725	1699	1510	88.88	1.95512	0.230126	2.87142e-07	5.11584e-07	n.s.	NA
chr11:19875022:19875339	KARS	1699	451	26.55	1316	77.46	601	3931	15.29	1699	775	45.62	1510	88.88	1180	4687	25.18	0.684478	9.89	0	1.84796	1699	1316	77.46	1.725	1699	1510	88.88	1.95512	0.230126	2.87142e-07	5.11584e-07	up	NA
chr11:19875467:19878138	KARS	1699	1082	63.68	1316	77.46	2072	3931	52.71	1699	1266	74.51	1510	88.88	2638	4687	56.28	0.0928408	3.57	0	1.84796	1699	1316	77.46	1.725	1699	1510	88.88	1.95512	0.230126	2.87142e-07	5.11584e-07	n.s.	NA
chr11:19878283:19878602	KARS	1699	906	53.33	1316	77.46	1842	3931	46.86	1699	929	54.68	1510	88.88	1494	4687	31.88	-0.54161	-14.98	0	1.84796	1699	1316	77.46	1.725	1699	1510	88.88	1.95512	0.230126	2.87142e-07	5.11584e-07	down	NA
chr12:967194:967357	RPL29	1699	1681	98.94	1696	99.82	16908	31632	53.45	1699	1690	99.47	1699	100	20921	32097	65.18	0.281463	11.73	0	4.73214	1699	1696	99.82	4.84585	1699	1699	100	4.61863	-0.227225	3.67914e-26	1.60098e-25	up	NA
chr12:967403:968070	RPL29	1699	1692	99.59	1696	99.82	21368	31632	67.55	1699	1696	99.82	1699	100	24717	32097	77.01	0.186502	9.46	0	4.73214	1699	1696	99.82	4.84585	1699	1699	100	4.61863	-0.227225	3.67914e-26	1.60098e-25	up	NA
chr12:968136:969239	RPL29	1699	1679	98.82	1696	99.82	14324	31632	45.28	1699	1684	99.12	1699	100	12123	32097	37.77	-0.255448	-7.51	0	4.73214	1699	1696	99.82	4.84585	1699	1699	100	4.61863	-0.227225	3.67914e-26	1.60098e-25	down	NA
chr12:1171148:1171599	GNL3	1699	143	8.42	1009	59.39	155	2593	5.98	1699	251	14.77	1281	75.4	290	3257	8.9	0.504201	2.92	0	1.32662	1699	1009	59.39	1.17246	1699	1281	75.4	1.44804	0.275578	3.30148e-12	7.87528e-12	n.s.	NA
chr12:1172540:1173015	GNL3	1699	445	26.19	1009	59.39	615	2593	23.72	1699	418	24.6	1281	75.4	537	3257	16.49	-0.499148	-7.23	0	1.32662	1699	1009	59.39	1.17246	1699	1281	75.4	1.44804	0.275578	3.30148e-12	7.87528e-12	down	NA
chr12:1173216:1173542	GNL3	1699	226	13.3	1009	59.39	263	2593	10.14	1699	491	28.9	1281	75.4	633	3257	19.44	0.875646	9.3	0	1.32662	1699	1009	59.39	1.17246	1699	1281	75.4	1.44804	0.275578	3.30148e-12	7.87528e-12	up	GNL3
chr12:1173625:1173713	GNL3	1699	415	24.43	1009	59.39	530	2593	20.44	1699	682	40.14	1281	75.4	930	3257	28.55	0.462853	8.11	0	1.32662	1699	1009	59.39	1.17246	1699	1281	75.4	1.44804	0.275578	3.30148e-12	7.87528e-12	up	NA
chr12:1181206:1181278	SPCS1	1699	494	29.08	1122	66.04	628	2250	27.91	1699	682	40.14	1333	78.46	927	2814	32.94	0.231418	5.03	0	1.3185	1699	1122	66.04	1.21684	1699	1333	78.46	1.40406	0.187228	1.28978e-06	2.18927e-06	up	NA
chr12:1181730:1182102	SPCS1	1699	817	48.09	1122	66.04	1230	2250	54.67	1699	938	55.21	1333	78.46	1408	2814	50.04	-0.125272	-4.63	0	1.3185	1699	1122	66.04	1.21684	1699	1333	78.46	1.40406	0.187228	1.28978e-06	2.18927e-06	n.s.	NA
chr12:1182247:1183070	SPCS1	1699	399	23.48	1122	66.04	493	2250	21.91	1699	398	23.43	1333	78.46	470	2814	16.7	-0.372228	-5.21	0	1.3185	1699	1122	66.04	1.21684	1699	1333	78.46	1.40406	0.187228	1.28978e-06	2.18927e-06	down	NA
chr12:1850864:1851252	RASSF1	1699	311	18.3	799	47.03	378	1304	28.99	1699	655	38.55	1209	71.16	931	2563	36.32	0.315467	7.33	0	1.09487	1699	799	47.03	0.782939	1699	1209	71.16	1.30102	0.518076	1.7268e-50	1.722e-49	up	NA
chr12:2632821:2633553	MANF	1699	536	31.55	1400	82.4	862	5229	16.48	1699	908	53.44	1535	90.35	1570	6066	25.88	0.620828	9.4	0	2.13271	1699	1400	82.4	2.04624	1699	1535	90.35	2.21158	0.165338	0.00304915	0.00412296	up	NA
chr12:3556124:3558025	RBM10	1699	256	15.07	1025	60.33	292	1747	16.71	1699	195	11.48	1006	59.21	212	1697	12.49	-0.392674	-4.22	0	1.01244	1699	1025	60.33	1.07069	1699	1006	59.21	0.953099	-0.11759	0.000398696	0.000580657	n.s.	NA
chr12:3602757:3602865	GNAI2	1699	291	17.13	1119	65.86	349	2260	15.44	1699	525	30.9	1309	77.05	690	2995	23.04	0.548227	7.6	0	1.3353	1699	1119	65.86	1.21087	1699	1309	77.05	1.44167	0.230799	7.41498e-11	1.63312e-10	up	NA
chr12:5622012:5622443	ACAD9	1699	291	17.13	949	55.86	338	1907	17.72	1699	493	29.02	1166	68.63	578	2308	25.04	0.476149	7.32	0	1.08874	1699	949	55.86	0.989286	1699	1166	68.63	1.16968	0.180393	5.55142e-08	1.05448e-07	up	NA
chr12:5622517:5623547	ACAD9	1699	179	10.54	949	55.86	205	1907	10.75	1699	305	17.95	1166	68.63	336	2308	14.56	0.405181	3.81	0	1.08874	1699	949	55.86	0.989286	1699	1166	68.63	1.16968	0.180393	5.55142e-08	1.05448e-07	n.s.	NA
chr12:5629869:5630757	ACAD9	1699	340	20.01	949	55.86	429	1907	22.5	1699	319	18.78	1166	68.63	370	2308	16.03	-0.464582	-6.47	0	1.08874	1699	949	55.86	0.989286	1699	1166	68.63	1.16968	0.180393	5.55142e-08	1.05448e-07	down	NA
chr12:7642346:7643741	SELENOK	1699	696	40.97	1005	59.15	983	1927	51.01	1699	914	53.8	1213	71.39	1380	2410	57.26	0.163717	6.25	0	1.13612	1699	1005	59.15	1.03847	1699	1213	71.39	1.21702	0.178544	2.17949e-07	3.93184e-07	up	NA
chr12:7643835:7644420	SELENOK	1699	353	20.78	1005	59.15	446	1927	23.14	1699	630	37.08	1213	71.39	809	2410	33.57	0.518095	10.43	0	1.13612	1699	1005	59.15	1.03847	1699	1213	71.39	1.21702	0.178544	2.17949e-07	3.93184e-07	up	NA
chr12:7644502:7645524	SELENOK	1699	146	8.59	1005	59.15	162	1927	8.41	1699	299	17.6	1213	71.39	328	2410	13.61	0.63469	5.2	0	1.13612	1699	1005	59.15	1.03847	1699	1213	71.39	1.21702	0.178544	2.17949e-07	3.93184e-07	up	NA
chr12:9462092:9463097	UQCRC1	1699	177	10.42	1150	67.69	200	2261	8.85	1699	265	15.6	1299	76.46	309	2690	11.49	0.342578	2.64	0	1.31104	1699	1150	67.69	1.25564	1699	1299	76.46	1.36009	0.104449	0.0127977	0.0162921	n.s.	NA
chr12:9463184:9463651	UQCRC1	1699	366	21.54	1150	67.69	455	2261	20.12	1699	554	32.61	1299	76.46	692	2690	25.72	0.33931	5.6	0	1.31104	1699	1150	67.69	1.25564	1699	1299	76.46	1.36009	0.104449	0.0127977	0.0162921	up	NA
chr12:9463741:9464286	UQCRC1	1699	711	41.85	1150	67.69	1008	2261	44.58	1699	902	53.09	1299	76.46	1385	2690	51.49	0.203642	6.91	0	1.31104	1699	1150	67.69	1.25564	1699	1299	76.46	1.36009	0.104449	0.0127977	0.0162921	up	NA
chr12:9518465:9519425	COPG1	1699	135	7.95	1039	61.15	142	1825	7.78	1699	240	14.13	1176	69.22	267	2267	11.78	0.541595	4	0	1.14429	1699	1039	61.15	1.08276	1699	1176	69.22	1.19865	0.115886	0.00132414	0.00183894	n.s.	NA
chr12:9519525:9519995	COPG1	1699	390	22.95	1039	61.15	483	1825	26.47	1699	608	35.79	1176	69.22	816	2267	35.99	0.429278	9.52	0	1.14429	1699	1039	61.15	1.08276	1699	1176	69.22	1.19865	0.115886	0.00132414	0.00183894	up	NA
chr12:9535285:9535463	RAB7A	1699	329	19.36	1279	75.28	383	2781	13.77	1699	256	15.07	1313	77.28	286	2918	9.8	-0.451639	-3.97	0	1.44298	1699	1279	75.28	1.46941	1699	1313	77.28	1.41723	-0.0521731	0.0335643	0.0414788	n.s.	NA
chr12:11199771:11200086	LSM3	1699	323	19.01	929	54.68	404	1734	23.3	1699	652	38.38	1278	75.22	872	2735	31.88	0.436254	8.58	0	1.16799	1699	929	54.68	0.932281	1699	1278	75.22	1.33934	0.407055	9.31838e-34	5.03053e-33	up	NA
chr12:11882327:11882413	ARPC4	1699	432	25.43	1537	90.46	565	5690	9.93	1699	624	36.73	1607	94.59	855	6586	12.98	0.355071	3.05	0	2.34949	1699	1537	90.46	2.30339	1699	1607	94.59	2.39358	0.0901818	0.125559	0.14564	n.s.	NA
chr12:11882510:11882630	ARPC4	1699	858	50.5	1537	90.46	1570	5690	27.59	1699	1127	66.33	1607	94.59	2294	6586	34.83	0.325657	7.24	0	2.34949	1699	1537	90.46	2.30339	1699	1607	94.59	2.39358	0.0901818	0.125559	0.14564	up	NA
chr12:11882802:11883052	ARPC4	1699	1428	84.05	1537	90.46	4007	5690	70.42	1699	1512	88.99	1607	94.59	4249	6586	64.52	-0.124393	-5.9	0	2.34949	1699	1537	90.46	2.30339	1699	1607	94.59	2.39358	0.0901818	0.125559	0.14564	down	NA
chr12:12040640:12040721	IMPDH2	1699	183	10.77	1191	70.1	212	3199	6.63	1699	398	23.43	1450	85.34	482	4191	11.5	0.712173	4.87	0	1.64184	1699	1191	70.1	1.46464	1699	1450	85.34	1.78739	0.322751	3.88491e-15	1.05658e-14	n.s.	NA
chr12:12040866:12041225	IMPDH2	1699	766	45.09	1191	70.1	1183	3199	36.98	1699	1034	60.86	1450	85.34	1942	4191	46.34	0.31782	9.36	0	1.64184	1699	1191	70.1	1.46464	1699	1450	85.34	1.78739	0.322751	3.88491e-15	1.05658e-14	up	NA
chr12:13920872:13921729	THOC7	1699	415	24.43	1219	71.75	546	2755	19.82	1699	601	35.37	1323	77.87	813	3048	26.67	0.410353	6.85	0	1.43119	1699	1219	71.75	1.40658	1699	1323	77.87	1.45386	0.0472824	0.663029	0.684971	up	NA
chr12:13921800:13921922	THOC7	1699	233	13.71	1219	71.75	267	2755	9.69	1699	349	20.54	1323	77.87	404	3048	13.25	0.4147	3.56	0	1.43119	1699	1219	71.75	1.40658	1699	1323	77.87	1.45386	0.0472824	0.663029	0.684971	n.s.	NA
chr12:13921990:13924678	THOC7	1699	120	7.06	1219	71.75	130	2755	4.72	1699	185	10.89	1323	77.87	201	3048	6.59	0.408085	1.87	0	1.43119	1699	1219	71.75	1.40658	1699	1323	77.87	1.45386	0.0472824	0.663029	0.684971	n.s.	NA
chr12:13926477:13927413	THOC7	1699	203	11.95	1219	71.75	227	2755	8.24	1699	169	9.95	1323	77.87	174	3048	5.71	-0.46158	-2.53	0	1.43119	1699	1219	71.75	1.40658	1699	1323	77.87	1.45386	0.0472824	0.663029	0.684971	n.s.	NA
chr12:14011079:14011227	PSMD6	1699	575	33.84	1056	62.15	755	2010	37.56	1699	773	45.5	1198	70.51	1144	2548	44.9	0.251389	7.34	0	1.16945	1699	1056	62.15	1.08736	1699	1198	70.51	1.24181	0.154445	2.80167e-05	4.45044e-05	up	NA
chr12:14011306:14012867	PSMD6	1699	290	17.07	1056	62.15	340	2010	16.92	1699	465	27.37	1198	70.51	600	2548	23.55	0.454152	6.63	0	1.16945	1699	1056	62.15	1.08736	1699	1198	70.51	1.24181	0.154445	2.80167e-05	4.45044e-05	up	NA
chr12:19876138:19876521	RPL32	1699	1698	99.94	1699	100	40579	62510	64.92	1699	1697	99.88	1699	100	34651	66898	51.8	-0.320178	-13.12	0	5.71076	1699	1699	100	5.76189	1699	1699	100	5.65964	-0.102249	7.85666e-18	2.36028e-17	down	NA
chr12:19876704:19876974	RPL32	1699	1681	98.94	1699	100	15628	62510	25	1699	1685	99.18	1699	100	21965	66898	32.83	0.379792	7.83	0	5.71076	1699	1699	100	5.76189	1699	1699	100	5.65964	-0.102249	7.85666e-18	2.36028e-17	up	NA
chr12:19877076:19877705	RPL32	1699	1326	78.05	1699	100	14831	62510	23.73	1699	1566	92.17	1699	100	21656	66898	32.37	0.432289	8.64	0	5.71076	1699	1699	100	5.76189	1699	1699	100	5.65964	-0.102249	7.85666e-18	2.36028e-17	up	NA
chr13:2141088:2156084	PFDN1	1699	821	48.32	1078	63.45	1295	2133	60.71	1699	950	55.92	1309	77.05	1513	2824	53.58	-0.177132	-7.13	0	1.3023	1699	1078	63.45	1.17884	1699	1309	77.05	1.40397	0.225129	1.57295e-09	3.24534e-09	down	NA
chr13:2156170:2169864	PFDN1	1699	691	40.67	1078	63.45	975	2133	45.71	1699	914	53.8	1309	77.05	1410	2824	49.93	0.124784	4.22	0	1.3023	1699	1078	63.45	1.17884	1699	1309	77.05	1.40397	0.225129	1.57295e-09	3.24534e-09	n.s.	NA
chr13:2170032:2170267	PFDN1	1699	341	20.07	1078	63.45	416	2133	19.5	1699	568	33.43	1309	77.05	730	2824	25.85	0.389298	6.35	0	1.3023	1699	1078	63.45	1.17884	1699	1309	77.05	1.40397	0.225129	1.57295e-09	3.24534e-09	up	NA
chr13:3526788:3527847	HSPA9	1699	193	11.36	1180	69.45	212	3453	6.14	1699	141	8.3	1441	84.81	156	4451	3.5	-0.665999	-2.64	0	1.67001	1699	1180	69.45	1.48749	1699	1441	84.81	1.81947	0.331986	2.15152e-15	5.91874e-15	n.s.	NA
chr13:4020902:4021878	NPM1	1699	1550	91.23	1674	98.53	7612	23481	32.42	1699	1625	95.64	1689	99.41	12404	29767	41.67	0.35251	9.25	0	4.23834	1699	1674	98.53	4.11251	1699	1689	99.41	4.36306	0.250551	3.8982e-16	1.11068e-15	up	NA
chr13:4021954:4023730	NPM1	1699	1125	66.22	1674	98.53	3715	23481	15.82	1699	1473	86.7	1689	99.41	7357	29767	24.72	0.612713	8.9	0	4.23834	1699	1674	98.53	4.11251	1699	1689	99.41	4.36306	0.250551	3.8982e-16	1.11068e-15	up	NA
chr13:4023833:4024637	NPM1	1699	635	37.37	1674	98.53	1111	23481	4.73	1699	1030	60.62	1689	99.41	2094	29767	7.03	0.486865	2.3	0	4.23834	1699	1674	98.53	4.11251	1699	1689	99.41	4.36306	0.250551	3.8982e-16	1.11068e-15	n.s.	NA
chr13:4025875:4026256	NPM1	1699	405	23.84	1674	98.53	496	23481	2.11	1699	367	21.6	1689	99.41	432	29767	1.45	-0.344133	-0.66	0	4.23834	1699	1674	98.53	4.11251	1699	1689	99.41	4.36306	0.250551	3.8982e-16	1.11068e-15	n.s.	NA
chr13:4026319:4026796	NPM1	1699	506	29.78	1674	98.53	710	23481	3.02	1699	442	26.02	1689	99.41	555	29767	1.86	-0.49118	-1.16	0	4.23834	1699	1674	98.53	4.11251	1699	1689	99.41	4.36306	0.250551	3.8982e-16	1.11068e-15	n.s.	NA
chr13:4026901:4027414	NPM1	1699	650	38.26	1674	98.53	1167	23481	4.97	1699	628	36.96	1689	99.41	946	29767	3.18	-0.514228	-1.79	0	4.23834	1699	1674	98.53	4.11251	1699	1689	99.41	4.36306	0.250551	3.8982e-16	1.11068e-15	n.s.	NA
chr13:4027509:4028135	NPM1	1699	756	44.5	1674	98.53	1469	23481	6.26	1699	792	46.62	1689	99.41	1350	29767	4.54	-0.390084	-1.72	0	4.23834	1699	1674	98.53	4.11251	1699	1689	99.41	4.36306	0.250551	3.8982e-16	1.11068e-15	n.s.	NA
chr13:4031152:4031677	NPM1	1699	289	17.01	1674	98.53	357	23481	1.52	1699	436	25.66	1689	99.41	576	29767	1.94	0.222392	0.42	0	4.23834	1699	1674	98.53	4.11251	1699	1689	99.41	4.36306	0.250551	3.8982e-16	1.11068e-15	n.s.	NA
chr13:5487151:5487511	RARS	1699	593	34.9	910	53.56	795	1570	50.64	1699	623	36.67	1197	70.45	819	2211	37.04	-0.440972	-13.6	0	1.04796	1699	910	53.56	0.894691	1699	1197	70.45	1.16449	0.269797	3.3684e-17	9.79155e-17	down	NA
chr13:5487760:5488001	RARS	1699	263	15.48	910	53.56	311	1570	19.81	1699	522	30.72	1197	70.45	651	2211	29.44	0.548691	9.63	0	1.04796	1699	910	53.56	0.894691	1699	1197	70.45	1.16449	0.269797	3.3684e-17	9.79155e-17	up	NA
chr13:9188402:9191221	CSNK1A1	1699	188	11.07	985	57.98	204	1802	11.32	1699	112	6.59	1073	63.15	118	1955	6.04	-0.807355	-5.28	0	1.02266	1699	985	57.98	1.00999	1699	1073	63.15	1.03429	0.0243054	0.459544	0.491001	down	NA
chr13:9856300:9857079	RPL26L1	1699	258	15.19	1697	99.88	292	43085	0.68	1699	364	21.42	1699	100	416	39677	1.05	0.287163	0.37	0	5.05836	1699	1697	99.88	5.21226	1699	1699	100	4.90465	-0.30761	1.59471e-92	3.46971e-91	n.s.	NA
chr13:9857253:9857912	RPL26L1	1699	1694	99.71	1697	99.88	20515	43085	47.62	1699	1690	99.47	1699	100	22179	39677	55.9	0.226879	8.28	0	5.05836	1699	1697	99.88	5.21226	1699	1699	100	4.90465	-0.30761	1.59471e-92	3.46971e-91	up	NA
chr13:9858054:9860215	RPL26L1	1699	1694	99.71	1697	99.88	30063	43085	69.78	1699	1694	99.71	1699	100	23354	39677	58.86	-0.241749	-10.92	0	5.05836	1699	1697	99.88	5.21226	1699	1699	100	4.90465	-0.30761	1.59471e-92	3.46971e-91	down	NA
chr13:10806683:10806758	NHP2	1699	456	26.84	1201	70.69	686	3864	17.75	1699	902	53.09	1518	89.35	1575	5826	27.03	0.580081	9.28	0	1.88992	1699	1201	70.69	1.5713	1699	1518	89.35	2.142	0.570703	2.21728e-45	1.76889e-44	up	NA
chr13:10806829:10806892	NHP2	1699	833	49.03	1201	70.69	1490	3864	38.56	1699	1235	72.69	1518	89.35	2882	5826	49.47	0.351384	10.91	0	1.88992	1699	1201	70.69	1.5713	1699	1518	89.35	2.142	0.570703	2.21728e-45	1.76889e-44	up	NA
chr13:10806999:10808117	NHP2	1699	1064	62.63	1201	70.69	2634	3864	68.17	1699	1383	81.4	1518	89.35	3503	5826	60.13	-0.178266	-8.04	0	1.88992	1699	1201	70.69	1.5713	1699	1518	89.35	2.142	0.570703	2.21728e-45	1.76889e-44	down	NA
chr13:10914563:10915001	PRELID1	1699	1326	78.05	1445	85.05	4802	8616	55.73	1699	1533	90.23	1616	95.11	6370	10374	61.4	0.137434	5.67	0	2.6893	1699	1445	85.05	2.49873	1699	1616	95.11	2.85971	0.360988	3.85943e-12	9.14546e-12	up	NA
chr13:10915081:10915298	PRELID1	1699	1002	58.98	1445	85.05	2373	8616	27.54	1699	1357	79.87	1616	95.11	4059	10374	39.13	0.491696	11.59	0	2.6893	1699	1445	85.05	2.49873	1699	1616	95.11	2.85971	0.360988	3.85943e-12	9.14546e-12	up	NA
chr13:10915413:10915488	PRELID1	1699	501	29.49	1445	85.05	782	8616	9.08	1699	895	52.68	1616	95.11	1531	10374	14.76	0.644772	5.68	0	2.6893	1699	1445	85.05	2.49873	1699	1616	95.11	2.85971	0.360988	3.85943e-12	9.14546e-12	up	NA
chr13:10981992:10982060	FGFR4	1699	233	13.71	1214	71.45	288	4374	6.58	1699	221	13.01	906	53.33	266	2665	9.98	0.534608	3.4	0	1.43741	1699	1214	71.45	1.72006	1699	906	53.33	1.05868	-0.661388	4.61402e-47	3.94389e-46	n.s.	NA
chr13:11123706:11123940	NOP16	1699	170	10.01	926	54.5	196	2282	8.59	1699	392	23.07	1160	68.28	504	3051	16.52	0.8694	7.93	0	1.19708	1699	926	54.5	1.04342	1699	1160	68.28	1.31975	0.276338	1.36836e-13	3.50887e-13	up	NOP16
chr13:13610745:13611616	ATOX1	1699	579	34.08	1310	77.1	886	2909	30.46	1699	937	55.15	1430	84.17	1573	3873	40.61	0.403412	10.15	0	1.65545	1699	1310	77.1	1.55915	1699	1430	84.17	1.74367	0.184513	7.97465e-08	1.48722e-07	up	NA
chr13:13611693:13613009	ATOX1	1699	611	35.96	1310	77.1	914	2909	31.42	1699	971	57.15	1430	84.17	1617	3873	41.75	0.39904	10.33	0	1.65545	1699	1310	77.1	1.55915	1699	1430	84.17	1.74367	0.184513	7.97465e-08	1.48722e-07	up	NA
chr13:13613163:13614633	ATOX1	1699	1081	63.63	1310	77.1	1921	2909	66.04	1699	1145	67.39	1430	84.17	2190	3873	56.55	-0.220206	-9.49	0	1.65545	1699	1310	77.1	1.55915	1699	1430	84.17	1.74367	0.184513	7.97465e-08	1.48722e-07	down	NA
chr13:13844468:13845492	RPS14	1699	1174	69.1	1698	99.94	10188	50076	20.35	1699	1512	88.99	1697	99.88	13410	52233	25.67	0.320982	5.32	0	5.37065	1699	1698	99.94	5.46426	1699	1697	99.88	5.27698	-0.187285	3.83356e-38	2.37284e-37	up	NA
chr13:13845644:13845846	RPS14	1699	1687	99.29	1698	99.94	18031	50076	36.01	1699	1682	99	1697	99.88	22577	52233	43.22	0.256784	7.21	0	5.37065	1699	1698	99.94	5.46426	1699	1697	99.88	5.27698	-0.187285	3.83356e-38	2.37284e-37	up	NA
chr13:13846009:13846492	RPS14	1699	1697	99.88	1698	99.94	34842	50076	69.58	1699	1693	99.65	1697	99.88	30623	52233	58.63	-0.243221	-10.95	0	5.37065	1699	1698	99.94	5.46426	1699	1697	99.88	5.27698	-0.187285	3.83356e-38	2.37284e-37	down	NA
chr13:13846570:13847342	RPS14	1699	1686	99.23	1698	99.94	21544	50076	43.02	1699	1684	99.12	1697	99.88	15247	52233	29.19	-0.544088	-13.83	0	5.37065	1699	1698	99.94	5.46426	1699	1697	99.88	5.27698	-0.187285	3.83356e-38	2.37284e-37	down	NA
chr13:14128847:14129613	RNF130	1699	191	11.24	1181	69.51	223	3647	6.11	1699	296	17.42	1260	74.16	337	2997	11.24	0.783682	5.13	0	1.4421	1699	1181	69.51	1.51081	1699	1260	74.16	1.37769	-0.133113	1.41408e-05	2.27648e-05	up	NA
chr13:14131890:14133429	RNF130	1699	979	57.62	1181	69.51	2605	3647	71.43	1699	954	56.15	1260	74.16	1720	2997	57.39	-0.310866	-14.04	0	1.4421	1699	1181	69.51	1.51081	1699	1260	74.16	1.37769	-0.133113	1.41408e-05	2.27648e-05	down	NA
chr13:14245231:14245386	CANX	1699	334	19.66	1161	68.33	412	2769	14.88	1699	281	16.54	1280	75.34	315	3053	10.32	-0.488337	-4.56	0	1.38563	1699	1161	68.33	1.34869	1699	1280	75.34	1.41914	0.07045	0.176202	0.201453	n.s.	NA
chr13:14245517:14245602	CANX	1699	537	31.61	1161	68.33	735	2769	26.54	1699	536	31.55	1280	75.34	698	3053	22.86	-0.206935	-3.68	0	1.38563	1699	1161	68.33	1.34869	1699	1280	75.34	1.41914	0.07045	0.176202	0.201453	n.s.	NA
chr13:14246340:14246668	CANX	1699	119	7	1161	68.33	128	2769	4.62	1699	195	11.48	1280	75.34	214	3053	7.01	0.511232	2.39	0	1.38563	1699	1161	68.33	1.34869	1699	1280	75.34	1.41914	0.07045	0.176202	0.201453	n.s.	NA
chr13:14288809:14289798	HNRNPH2	1699	306	18.01	1489	87.64	375	9078	4.13	1699	298	17.54	1650	97.12	355	11373	3.12	-0.316314	-1.01	0	2.85827	1699	1489	87.64	2.63924	1699	1650	97.12	3.05594	0.416703	7.15985e-18	2.1691e-17	n.s.	NA
chr13:14289937:14290651	HNRNPH2	1699	319	18.78	1489	87.64	393	9078	4.33	1699	310	18.25	1650	97.12	361	11373	3.17	-0.354088	-1.16	0	2.85827	1699	1489	87.64	2.63924	1699	1650	97.12	3.05594	0.416703	7.15985e-18	2.1691e-17	n.s.	NA
chr13:14290808:14290998	HNRNPH2	1699	307	18.07	1489	87.64	379	9078	4.17	1699	296	17.42	1650	97.12	346	11373	3.04	-0.355809	-1.13	0	2.85827	1699	1489	87.64	2.63924	1699	1650	97.12	3.05594	0.416703	7.15985e-18	2.1691e-17	n.s.	NA
chr13:14291143:14292646	HNRNPH2	1699	208	12.24	1489	87.64	243	9078	2.68	1699	115	6.77	1650	97.12	135	11373	1.19	-0.748775	-1.49	0	2.85827	1699	1489	87.64	2.63924	1699	1650	97.12	3.05594	0.416703	7.15985e-18	2.1691e-17	n.s.	NA
chr13:14294455:14294604	HNRNPH2	1699	132	7.77	1489	87.64	145	9078	1.6	1699	245	14.42	1650	97.12	271	11373	2.38	0.378512	0.78	0	2.85827	1699	1489	87.64	2.63924	1699	1650	97.12	3.05594	0.416703	7.15985e-18	2.1691e-17	n.s.	NA
chr13:14294741:14294898	HNRNPH2	1699	479	28.19	1489	87.64	644	9078	7.09	1699	782	46.03	1650	97.12	1217	11373	10.7	0.532297	3.61	0	2.85827	1699	1489	87.64	2.63924	1699	1650	97.12	3.05594	0.416703	7.15985e-18	2.1691e-17	n.s.	NA
chr13:14294983:14295096	HNRNPH2	1699	844	49.68	1489	87.64	1399	9078	15.41	1699	1108	65.21	1650	97.12	2180	11373	19.17	0.297636	3.76	0	2.85827	1699	1489	87.64	2.63924	1699	1650	97.12	3.05594	0.416703	7.15985e-18	2.1691e-17	n.s.	NA
chr13:14296266:14296807	HNRNPH2	1699	857	50.44	1489	87.64	1815	9078	19.99	1699	951	55.97	1650	97.12	1663	11373	14.62	-0.426308	-5.37	0	2.85827	1699	1489	87.64	2.63924	1699	1650	97.12	3.05594	0.416703	7.15985e-18	2.1691e-17	down	NA
chr13:15006006:15006259	HNRNPAB	1699	169	9.95	1397	82.22	183	4684	3.91	1699	325	19.13	1566	92.17	369	6125	6.02	0.515748	2.11	0	2.10464	1699	1397	82.22	1.94611	1699	1566	92.17	2.24606	0.299954	6.33081e-13	1.56204e-12	n.s.	NA
chr13:15006574:15006666	HNRNPAB	1699	182	10.71	1397	82.22	196	4684	4.18	1699	284	16.72	1566	92.17	319	6125	5.21	0.261641	1.03	0	2.10464	1699	1397	82.22	1.94611	1699	1566	92.17	2.24606	0.299954	6.33081e-13	1.56204e-12	n.s.	NA
chr13:15006776:15008363	HNRNPAB	1699	467	27.49	1397	82.22	603	4684	12.87	1699	701	41.26	1566	92.17	980	6125	16	0.293567	3.13	0	2.10464	1699	1397	82.22	1.94611	1699	1566	92.17	2.24606	0.299954	6.33081e-13	1.56204e-12	n.s.	NA
chr13:15009069:15009158	HNRNPAB	1699	258	15.19	1397	82.22	297	4684	6.34	1699	238	14.01	1566	92.17	265	6125	4.33	-0.461645	-2.01	0	2.10464	1699	1397	82.22	1.94611	1699	1566	92.17	2.24606	0.299954	6.33081e-13	1.56204e-12	n.s.	NA
chr13:16405281:16405880	DDX46	1699	253	14.89	1009	59.39	299	2116	14.13	1699	158	9.3	1091	64.21	179	2027	8.83	-0.622149	-5.3	0	1.07225	1699	1009	59.39	1.08756	1699	1091	64.21	1.0581	-0.0294673	0.198627	0.224944	down	NA
chr13:16405999:16407076	DDX46	1699	504	29.66	1009	59.39	699	2116	33.03	1699	397	23.37	1091	64.21	487	2027	24.03	-0.443149	-9	0	1.07225	1699	1009	59.39	1.08756	1699	1091	64.21	1.0581	-0.0294673	0.198627	0.224944	down	NA
chr13:16616579:16617245	SKP1	1699	227	13.36	1289	75.87	269	2754	9.77	1699	351	20.66	1353	79.64	410	3078	13.32	0.411013	3.55	0	1.49507	1699	1289	75.87	1.49115	1699	1353	79.64	1.49879	0.00764276	0.638005	0.662935	n.s.	NA
chr13:17774935:17775101	UQCRQ	1699	760	44.73	1130	66.51	1111	2177	51.03	1699	777	45.73	1236	72.75	1107	2493	44.4	-0.196651	-6.63	0	1.23295	1699	1130	66.51	1.20018	1699	1236	72.75	1.2629	0.0627221	0.134437	0.155186	down	NA
chr13:17895909:17896100	NDFIP1	1699	563	33.14	1575	92.7	892	6638	13.44	1699	709	41.73	1584	93.23	1023	6272	16.31	0.261535	2.87	0	2.4155	1699	1575	92.7	2.5379	1699	1584	93.23	2.29381	-0.244091	9.96693e-16	2.78453e-15	n.s.	NA
chr13:17896226:17896943	NDFIP1	1699	1166	68.63	1575	92.7	2677	6638	40.33	1699	1237	72.81	1584	93.23	2760	6272	44.01	0.123056	3.68	0	2.4155	1699	1575	92.7	2.5379	1699	1584	93.23	2.29381	-0.244091	9.96693e-16	2.78453e-15	n.s.	NA
chr13:17897713:17899492	NDFIP1	1699	1273	74.93	1575	92.7	3028	6638	45.62	1699	1164	68.51	1584	93.23	2318	6272	36.96	-0.296469	-8.66	0	2.4155	1699	1575	92.7	2.5379	1699	1584	93.23	2.29381	-0.244091	9.96693e-16	2.78453e-15	down	NA
chr13:18575296:18580462	TCERG1	1699	227	13.36	947	55.74	250	1604	15.59	1699	261	15.36	1192	70.16	294	2320	12.67	-0.279301	-2.92	0	1.07905	1699	947	55.74	0.922519	1699	1192	70.16	1.20341	0.280891	3.16153e-18	9.78439e-18	n.s.	NA
chr13:18597649:18598459	TCERG1	1699	123	7.24	947	55.74	132	1604	8.23	1699	265	15.6	1192	70.16	287	2320	12.37	0.534597	4.14	0	1.07905	1699	947	55.74	0.922519	1699	1192	70.16	1.20341	0.280891	3.16153e-18	9.78439e-18	n.s.	NA
chr13:18851487:18852058	CTBPL	1699	269	15.83	974	57.33	293	1810	16.19	1699	356	20.95	1117	65.74	399	1987	20.08	0.294305	3.89	0	1.02901	1699	974	57.33	0.984959	1699	1117	65.74	1.06743	0.0824711	0.0266779	0.0331397	n.s.	NA
chr13:18852180:18853247	CTBPL	1699	449	26.43	974	57.33	574	1810	31.71	1699	420	24.72	1117	65.74	498	1987	25.06	-0.327895	-6.65	0	1.02901	1699	974	57.33	0.984959	1699	1117	65.74	1.06743	0.0824711	0.0266779	0.0331397	down	NA
chr14:513035:513121	RSL1D1	1699	266	15.66	935	55.03	348	2149	16.19	1699	197	11.6	1084	63.8	228	2449	9.31	-0.737525	-6.88	0	1.08882	1699	935	55.03	1.02353	1699	1084	63.8	1.14514	0.121615	0.000748776	0.0010604	down	NA
chr14:513216:513794	RSL1D1	1699	348	20.48	935	55.03	461	2149	21.45	1699	360	21.19	1084	63.8	441	2449	18.01	-0.239957	-3.44	0	1.08882	1699	935	55.03	1.02353	1699	1084	63.8	1.14514	0.121615	0.000748776	0.0010604	n.s.	NA
chr14:533406:534468	GSPT2	1699	201	11.83	1043	61.39	226	2066	10.94	1699	126	7.42	1166	68.63	133	2197	6.05	-0.760108	-4.89	0	1.12333	1699	1043	61.39	1.09515	1699	1166	68.63	1.14853	0.0533732	0.208018	0.233735	n.s.	NA
chr14:1539343:1540461	BRI3	1699	252	14.83	1390	81.81	300	3644	8.23	1699	356	20.95	1438	84.64	424	3922	10.81	0.355606	2.58	0	1.74339	1699	1390	81.81	1.75452	1699	1438	84.64	1.73264	-0.0218831	0.102219	0.120317	n.s.	NA
chr14:1540577:1550234	BRI3	1699	636	37.43	1390	81.81	960	3644	26.34	1699	853	50.21	1438	84.64	1335	3922	34.04	0.35799	7.7	0	1.74339	1699	1390	81.81	1.75452	1699	1438	84.64	1.73264	-0.0218831	0.102219	0.120317	up	NA
chr14:2395408:2398163	PDGFA	1699	432	25.43	1018	59.92	597	2464	24.23	1699	294	17.3	809	47.62	372	1856	20.04	-0.262006	-4.19	0	1.04669	1699	1018	59.92	1.20284	1699	809	47.62	0.8502	-0.352643	1.18157e-20	4.26315e-20	n.s.	NA
chr14:4574594:4574899	ACTB	1699	644	37.9	1698	99.94	965	84900	1.14	1699	909	53.5	1697	99.88	1470	108046	1.36	0.141176	0.22	0	6.0905	1699	1698	99.94	5.93308	1699	1697	99.88	6.24801	0.314931	8.77997e-33	4.56813e-32	n.s.	NA
chr14:4576106:4576426	ACTB	1699	213	12.54	1698	99.94	258	84900	0.3	1699	209	12.3	1697	99.88	234	108046	0.22	-0.0916305	-0.08	0	6.0905	1699	1698	99.94	5.93308	1699	1697	99.88	6.24801	0.314931	8.77997e-33	4.56813e-32	n.s.	NA
chr14:4761792:4762502	ARPC1A	1699	150	8.83	1103	64.92	172	2090	8.23	1699	251	14.77	1196	70.39	280	2322	12.06	0.500752	3.83	0	1.18664	1699	1103	64.92	1.16483	1699	1196	70.39	1.20674	0.0419098	0.452179	0.483852	n.s.	NA
chr14:4762594:4763462	ARPC1A	1699	354	20.84	1103	64.92	447	2090	21.39	1699	538	31.67	1196	70.39	690	2322	29.72	0.456324	8.33	0	1.18664	1699	1103	64.92	1.16483	1699	1196	70.39	1.20674	0.0419098	0.452179	0.483852	up	NA
chr14:4771415:4771496	ARPC1B	1699	565	33.25	1177	69.28	920	2982	30.85	1699	824	48.5	1274	74.99	1340	3241	41.35	0.411069	10.5	0	1.46289	1699	1177	69.28	1.44857	1699	1274	74.99	1.47612	0.0275566	0.819757	0.833691	up	NA
chr14:4782521:4782756	BUD31	1699	319	18.78	1161	68.33	392	2485	15.77	1699	521	30.67	1305	76.81	650	2897	22.44	0.48309	6.67	0	1.34311	1699	1161	68.33	1.28546	1699	1305	76.81	1.3944	0.108942	0.0129144	0.016383	up	NA
chr14:4796677:4797019	ATP5J2	1699	1232	72.51	1496	88.05	3343	6112	54.7	1699	1377	81.05	1636	96.29	3293	8013	41.1	-0.403857	-13.6	0	2.4777	1699	1496	88.05	2.29752	1699	1636	96.29	2.64245	0.344932	6.56124e-21	2.42834e-20	down	NA
chr14:4797137:4797349	ATP5J2	1699	1106	65.1	1496	88.05	2162	6112	35.37	1699	1331	78.34	1636	96.29	3011	8013	37.58	0.0851042	2.21	0	2.4777	1699	1496	88.05	2.29752	1699	1636	96.29	2.64245	0.344932	6.56124e-21	2.42834e-20	n.s.	NA
chr14:4797458:4797533	ATP5J2	1699	913	53.74	1496	88.05	1896	6112	31.02	1699	1360	80.05	1636	96.29	3814	8013	47.6	0.601983	16.58	0	2.4777	1699	1496	88.05	2.29752	1699	1636	96.29	2.64245	0.344932	6.56124e-21	2.42834e-20	up	NA
chr14:6537403:6537711	NDUFB10	1699	193	11.36	1257	73.98	212	2807	7.55	1699	328	19.31	1349	79.4	369	3110	11.86	0.588894	4.31	0	1.4833	1699	1257	73.98	1.47442	1699	1349	79.4	1.49157	0.0171557	0.792822	0.810892	n.s.	NA
chr14:6537851:6538168	NDUFB10	1699	678	39.91	1257	73.98	1022	2807	36.41	1699	917	53.97	1349	79.4	1407	3110	45.24	0.305717	8.83	0	1.4833	1699	1257	73.98	1.47442	1699	1349	79.4	1.49157	0.0171557	0.792822	0.810892	up	NA
chr14:6538309:6538649	NDUFB10	1699	1086	63.92	1257	73.98	2058	2807	73.32	1699	1138	66.98	1349	79.4	2057	3110	66.14	-0.146578	-7.18	0	1.4833	1699	1257	73.98	1.47442	1699	1349	79.4	1.49157	0.0171557	0.792822	0.810892	down	NA
chr14:6539425:6539666	RPS2	1699	1691	99.53	1698	99.94	34177	65953	51.82	1699	1689	99.41	1698	99.94	28503	75329	37.84	-0.443541	-13.98	0	5.73568	1699	1698	99.94	5.72623	1699	1698	99.94	5.74513	0.018902	0.269396	0.298038	down	NA
chr14:6539759:6540084	RPS2	1699	1695	99.76	1698	99.94	46734	65953	70.86	1699	1695	99.76	1698	99.94	49048	75329	65.11	-0.12032	-5.75	0	5.73568	1699	1698	99.94	5.72623	1699	1698	99.94	5.74513	0.018902	0.269396	0.298038	down	NA
chr14:6540245:6540324	RPS2	1699	1651	97.17	1698	99.94	17518	65953	26.56	1699	1668	98.18	1698	99.94	26468	75329	35.14	0.391021	8.58	0	5.73568	1699	1698	99.94	5.72623	1699	1698	99.94	5.74513	0.018902	0.269396	0.298038	up	NA
chr14:6540499:6541024	RPS2	1699	903	53.15	1698	99.94	2428	65953	3.68	1699	1277	75.16	1698	99.94	3555	75329	4.72	0.289507	1.04	0	5.73568	1699	1698	99.94	5.72623	1699	1698	99.94	5.74513	0.018902	0.269396	0.298038	n.s.	NA
chr14:7277541:7278185	NDUFAB1	1699	1171	68.92	1385	81.52	2746	4348	63.16	1699	1257	73.98	1528	89.94	2576	5036	51.15	-0.299007	-12.01	0	1.94591	1699	1385	81.52	1.86438	1699	1528	89.94	2.0198	0.155417	0.00259398	0.00352075	down	NA
chr14:7278298:7278831	NDUFAB1	1699	1189	69.98	1385	81.52	2569	4348	59.08	1699	1354	79.69	1528	89.94	3127	5036	62.09	0.0705265	3.01	0	1.94591	1699	1385	81.52	1.86438	1699	1528	89.94	2.0198	0.155417	0.00259398	0.00352075	n.s.	NA
chr14:7278920:7278993	NDUFAB1	1699	748	44.03	1385	81.52	1218	4348	28.01	1699	1049	61.74	1528	89.94	1913	5036	37.99	0.426554	9.98	0	1.94591	1699	1385	81.52	1.86438	1699	1528	89.94	2.0198	0.155417	0.00259398	0.00352075	up	NA
chr14:8715795:8716901	RPS15A	1699	1689	99.41	1698	99.94	21032	44518	47.24	1699	1682	99	1697	99.88	15368	46164	33.29	-0.492442	-13.95	0	5.21378	1699	1698	99.94	5.31008	1699	1697	99.88	5.11742	-0.19266	1.18563e-26	5.25481e-26	down	NA
chr14:8716988:8718603	RPS15A	1699	1697	99.88	1698	99.94	27058	44518	60.78	1699	1696	99.82	1697	99.88	24720	46164	53.55	-0.179561	-7.23	0	5.21378	1699	1698	99.94	5.31008	1699	1697	99.88	5.11742	-0.19266	1.18563e-26	5.25481e-26	down	NA
chr14:8718684:8719307	RPS15A	1699	1693	99.65	1698	99.94	17716	44518	39.8	1699	1690	99.47	1697	99.88	19875	46164	43.05	0.110573	3.25	0	5.21378	1699	1698	99.94	5.31008	1699	1697	99.88	5.11742	-0.19266	1.18563e-26	5.25481e-26	n.s.	NA
chr14:8719446:8720403	RPS15A	1699	1398	82.28	1698	99.94	15276	44518	34.31	1699	1599	94.11	1697	99.88	20283	46164	43.94	0.347923	9.63	0	5.21378	1699	1698	99.94	5.31008	1699	1697	99.88	5.11742	-0.19266	1.18563e-26	5.25481e-26	up	NA
chr14:9202066:9202857	KDELR2	1699	341	20.07	1183	69.63	396	2519	15.72	1699	441	25.96	1287	75.75	564	2758	20.45	0.359403	4.73	0	1.34774	1699	1183	69.63	1.32306	1699	1287	75.75	1.37042	0.0473619	0.46074	0.491547	n.s.	NA
chr14:12385218:12385295	SNRNP25	1699	417	24.54	988	58.15	531	2021	26.27	1699	626	36.85	1084	63.8	860	2133	40.32	0.599526	14.05	0	1.06435	1699	988	58.15	1.0464	1699	1084	63.8	1.08072	0.0343218	0.343278	0.374011	up	NA
chr14:12385371:12385819	SNRNP25	1699	740	43.56	988	58.15	1170	2021	57.89	1699	862	50.74	1084	63.8	1385	2133	64.93	0.162912	7.04	0	1.06435	1699	988	58.15	1.0464	1699	1084	63.8	1.08072	0.0343218	0.343278	0.374011	up	NA
chr14:12385883:12387076	SNRNP25	1699	835	49.15	988	58.15	1510	2021	74.72	1699	900	52.97	1084	63.8	1456	2133	68.26	-0.128652	-6.46	0	1.06435	1699	988	58.15	1.0464	1699	1084	63.8	1.08072	0.0343218	0.343278	0.374011	down	NA
chr14:12535651:12536294	MRPL28	1699	185	10.89	1070	62.98	204	2244	9.09	1699	275	16.19	1280	75.34	317	2861	11.08	0.259694	1.99	0	1.27709	1699	1070	62.98	1.1612	1699	1280	75.34	1.37397	0.212769	4.64849e-09	9.45501e-09	n.s.	NA
chr14:12536382:12537481	MRPL28	1699	332	19.54	1070	62.98	411	2244	18.32	1699	561	33.02	1280	75.34	745	2861	26.04	0.485	7.72	0	1.27709	1699	1070	62.98	1.1612	1699	1280	75.34	1.37397	0.212769	4.64849e-09	9.45501e-09	up	NA
chr14:12744759:12745501	NUDT16L1	1699	206	12.12	1478	86.99	231	9085	2.54	1699	409	24.07	1668	98.18	511	13733	3.72	0.415037	1.18	0	2.98044	1699	1478	86.99	2.61183	1699	1668	98.18	3.30707	0.695247	1.1948e-66	1.68209e-65	n.s.	NA
chr14:13797771:13797860	NDUFB6	1699	1215	71.51	1506	88.64	2782	5483	50.74	1699	1301	76.57	1549	91.17	2967	5557	53.39	0.0720614	2.65	0	2.19294	1699	1506	88.64	2.24864	1699	1549	91.17	2.13879	-0.109853	0.000165523	0.000248631	n.s.	NA
chr14:13797954:13798555	NDUFB6	1699	1365	80.34	1506	88.64	3558	5483	64.89	1699	1344	79.11	1549	91.17	3144	5557	56.58	-0.194492	-8.31	0	2.19294	1699	1506	88.64	2.24864	1699	1549	91.17	2.13879	-0.109853	0.000165523	0.000248631	down	NA
chr14:13798601:13799481	NDUFB6	1699	1319	77.63	1506	88.64	3176	5483	57.92	1699	1220	71.81	1549	91.17	2497	5557	44.93	-0.359321	-12.99	0	2.19294	1699	1506	88.64	2.24864	1699	1549	91.17	2.13879	-0.109853	0.000165523	0.000248631	down	NA
chr14:14251857:14260329	ATP6V0C	1699	203	11.95	1301	76.57	244	4119	5.92	1699	429	25.25	1517	89.29	536	5149	10.41	0.721455	4.49	0	1.88562	1699	1301	76.57	1.71822	1699	1517	89.29	2.02918	0.310959	1.41515e-13	3.61594e-13	n.s.	NA
chr14:15390807:15391257	UQCRC2	1699	187	11.01	1115	65.63	219	2171	10.09	1699	301	17.72	1281	75.4	351	2633	13.33	0.369779	3.24	0	1.2697	1699	1115	65.63	1.19112	1699	1281	75.4	1.3381	0.146974	5.04193e-05	7.85273e-05	n.s.	NA
chr14:15391335:15392468	UQCRC2	1699	358	21.07	1115	65.63	457	2171	21.05	1699	588	34.61	1281	75.4	767	2633	29.13	0.450422	8.08	0	1.2697	1699	1115	65.63	1.19112	1699	1281	75.4	1.3381	0.146974	5.04193e-05	7.85273e-05	up	NA
chr15:958857:959202	MRPL40	1699	109	6.42	981	57.74	120	1871	6.41	1699	217	12.77	1227	72.22	238	2418	9.84	0.548819	3.43	0	1.13497	1699	981	57.74	1.00287	1699	1227	72.22	1.24058	0.237712	5.69942e-13	1.4111e-12	n.s.	NA
chr15:960815:960888	C22orf39	1699	238	14.01	896	52.74	284	1460	19.45	1699	483	28.43	1208	71.1	594	2306	25.76	0.387977	6.31	0	1.06813	1699	896	52.74	0.873724	1699	1208	71.1	1.21232	0.338597	6.09802e-26	2.63758e-25	up	NA
chr15:1607760:1609571	RANBP1	1699	340	20.01	1021	60.09	429	2894	14.82	1699	389	22.9	1411	83.05	468	4029	11.62	-0.326038	-3.2	0	1.5106	1699	1021	60.09	1.2446	1699	1411	83.05	1.70307	0.458473	2.55976e-29	1.2335e-28	n.s.	NA
chr15:3483768:3483874	RAN	1699	770	45.32	1395	82.11	1659	9278	17.88	1699	1285	75.63	1633	96.12	3562	13069	27.26	0.581903	9.38	0	2.85077	1699	1395	82.11	2.50078	1699	1633	96.12	3.14974	0.648959	8.93647e-42	6.1696e-41	up	NA
chr15:3484046:3484413	RAN	1699	177	10.42	1395	82.11	225	9278	2.43	1699	393	23.13	1633	96.12	479	13069	3.67	0.445214	1.24	0	2.85077	1699	1395	82.11	2.50078	1699	1633	96.12	3.14974	0.648959	8.93647e-42	6.1696e-41	n.s.	NA
chr15:4962352:4963769	NCOR2	1699	509	29.96	1198	70.51	682	2990	22.81	1699	413	24.31	1321	77.75	498	3123	15.95	-0.490282	-6.86	0	1.46156	1699	1198	70.51	1.44647	1699	1321	77.75	1.47524	0.0287747	0.650233	0.673691	down	NA
chr15:4963825:4965307	NCOR2	1699	427	25.13	1198	70.51	570	2990	19.06	1699	298	17.54	1321	77.75	366	3123	11.72	-0.657223	-7.34	0	1.46156	1699	1198	70.51	1.44647	1699	1321	77.75	1.47524	0.0287747	0.650233	0.673691	down	NA
chr15:4974958:4977116	NCOR2	1699	396	23.31	1198	70.51	495	2990	16.56	1699	330	19.42	1321	77.75	389	3123	12.46	-0.383614	-4.1	0	1.46156	1699	1198	70.51	1.44647	1699	1321	77.75	1.47524	0.0287747	0.650233	0.673691	n.s.	NA
chr15:4977180:4982777	NCOR2	1699	325	19.13	1198	70.51	409	2990	13.68	1699	212	12.48	1321	77.75	240	3123	7.68	-0.758085	-6	0	1.46156	1699	1198	70.51	1.44647	1699	1321	77.75	1.47524	0.0287747	0.650233	0.673691	down	NA
chr15:5252835:5253283	TMED2	1699	235	13.83	1252	73.69	285	3004	9.49	1699	201	11.83	1424	83.81	219	3376	6.49	-0.485977	-3	0	1.55008	1699	1252	73.69	1.47619	1699	1424	83.81	1.61505	0.138859	0.0036799	0.00493863	n.s.	NA
chr15:5581151:5581646	ARPC3	1699	567	33.37	979	57.62	743	1736	42.8	1699	680	40.02	1083	63.74	910	1919	47.42	0.144672	4.62	0	1.00807	1699	979	57.62	0.982484	1699	1083	63.74	1.0312	0.0487134	0.227626	0.254177	n.s.	NA
chr15:6679433:6679920	RPL6	1699	1672	98.41	1696	99.82	14831	26190	56.63	1699	1677	98.71	1697	99.88	12864	25472	50.5	-0.162248	-6.13	0	4.37368	1699	1696	99.82	4.47518	1699	1697	99.88	4.27225	-0.202931	1.98389e-42	1.41033e-41	down	NA
chr15:6680106:6680427	RPL6	1699	1550	91.23	1696	99.82	6552	26190	25.02	1699	1579	92.94	1697	99.88	6999	25472	27.48	0.130328	2.46	0	4.37368	1699	1696	99.82	4.47518	1699	1697	99.88	4.27225	-0.202931	1.98389e-42	1.41033e-41	n.s.	NA
chr15:6680477:6681143	RPL6	1699	1480	87.11	1696	99.82	5127	26190	19.58	1699	1526	89.82	1697	99.88	5538	25472	21.74	0.143989	2.16	0	4.37368	1699	1696	99.82	4.47518	1699	1697	99.88	4.27225	-0.202931	1.98389e-42	1.41033e-41	n.s.	NA
chr15:6681288:6681541	RPL6	1699	813	47.85	1696	99.82	1418	26190	5.41	1699	966	56.86	1697	99.88	1681	25472	6.6	0.245675	1.19	0	4.37368	1699	1696	99.82	4.47518	1699	1697	99.88	4.27225	-0.202931	1.98389e-42	1.41033e-41	n.s.	NA
chr15:6681641:6681745	RPL6	1699	402	23.66	1696	99.82	519	26190	1.98	1699	481	28.31	1697	99.88	607	25472	2.38	0.181711	0.4	0	4.37368	1699	1696	99.82	4.47518	1699	1697	99.88	4.27225	-0.202931	1.98389e-42	1.41033e-41	n.s.	NA
chr15:8255152:8255271	CHCHD10	1699	277	16.3	928	54.62	342	1700	20.12	1699	464	27.31	1087	63.98	584	2081	28.06	0.460425	7.94	0	1.01087	1699	928	54.62	0.939464	1699	1087	63.98	1.07182	0.132359	3.76529e-05	5.91571e-05	up	NA
chr15:8717172:8717992	SNRPD3	1699	1083	63.74	1367	80.46	2412	4828	49.96	1699	1216	71.57	1545	90.94	2587	6339	40.81	-0.285517	-9.15	0	2.09371	1699	1367	80.46	1.91369	1699	1545	90.94	2.25298	0.339293	8.11478e-18	2.42767e-17	down	NA
chr15:8718186:8718889	SNRPD3	1699	711	41.85	1367	80.46	1169	4828	24.21	1699	1061	62.45	1545	90.94	2044	6339	32.24	0.398924	8.03	0	2.09371	1699	1367	80.46	1.91369	1699	1545	90.94	2.25298	0.339293	8.11478e-18	2.42767e-17	up	NA
chr15:8719040:8719416	SNRPD3	1699	133	7.83	1367	80.46	150	4828	3.11	1699	290	17.07	1545	90.94	342	6339	5.4	0.638934	2.29	0	2.09371	1699	1367	80.46	1.91369	1699	1545	90.94	2.25298	0.339293	8.11478e-18	2.42767e-17	n.s.	NA
chr15:9565313:9565670	DYL1	1699	235	13.83	1418	83.46	289	6084	4.75	1699	593	34.9	1643	96.7	811	11624	6.98	0.472827	2.23	0	2.65467	1699	1418	83.46	2.18654	1699	1643	96.7	3.05869	0.872157	2.98795e-118	9.75157e-117	n.s.	NA
chr15:9582256:9582799	COX6A1	1699	1569	92.35	1656	97.47	6448	11311	57.01	1699	1598	94.06	1669	98.23	6374	11671	54.61	-0.0609573	-2.4	0	3.21864	1699	1656	97.47	3.27204	1699	1669	98.23	3.16565	-0.106393	8.63703e-10	1.82932e-09	n.s.	NA
chr15:9582940:9583145	COX6A1	1699	1016	59.8	1656	97.47	2168	11311	19.17	1699	1297	76.34	1669	98.23	3148	11671	26.97	0.471669	7.8	0	3.21864	1699	1656	97.47	3.27204	1699	1669	98.23	3.16565	-0.106393	8.63703e-10	1.82932e-09	up	NA
chr15:9723631:9724057	RPLP0	1699	1674	98.53	1691	99.53	16166	21457	75.34	1699	1679	98.82	1692	99.59	20406	27794	73.42	-0.0367488	-1.92	0	4.2318	1699	1691	99.53	4.13957	1699	1692	99.59	4.32397	0.184405	0.000929745	0.00130637	n.s.	NA
chr15:9724199:9724343	RPLP0	1699	1432	84.28	1691	99.53	3629	21457	16.91	1699	1455	85.64	1692	99.59	3906	27794	14.05	-0.251002	-2.86	0	4.2318	1699	1691	99.53	4.13957	1699	1692	99.59	4.32397	0.184405	0.000929745	0.00130637	n.s.	NA
chr15:11319928:11320913	UQCR10	1699	1288	75.81	1558	91.7	3025	7841	38.58	1699	1418	83.46	1653	97.29	3492	9917	35.21	-0.128383	-3.37	0	2.77691	1699	1558	91.7	2.63686	1699	1653	97.29	2.90891	0.272046	1.98967e-12	4.77787e-12	n.s.	NA
chr16:1750543:1750628	POLR2I	1699	114	6.71	1028	60.51	120	1939	6.19	1699	204	12.01	1182	69.57	220	2477	8.88	0.458519	2.69	0	1.14619	1699	1028	60.51	1.05716	1699	1182	69.57	1.22362	0.166462	1.82429e-06	3.06037e-06	n.s.	NA
chr16:1750684:1750794	POLR2I	1699	299	17.6	1028	60.51	360	1939	18.57	1699	528	31.08	1182	69.57	687	2477	27.74	0.554416	9.17	0	1.14619	1699	1028	60.51	1.05716	1699	1182	69.57	1.22362	0.166462	1.82429e-06	3.06037e-06	up	NA
chr16:1750869:1751547	POLR2I	1699	577	33.96	1028	60.51	769	1939	39.66	1699	808	47.56	1182	69.57	1233	2477	49.78	0.32065	10.12	0	1.14619	1699	1028	60.51	1.05716	1699	1182	69.57	1.22362	0.166462	1.82429e-06	3.06037e-06	up	NA
chr16:1751986:1752069	POLR2I	1699	838	49.32	1028	60.51	1318	1939	67.97	1699	900	52.97	1182	69.57	1416	2477	57.17	-0.245694	-10.8	0	1.14619	1699	1028	60.51	1.05716	1699	1182	69.57	1.22362	0.166462	1.82429e-06	3.06037e-06	down	NA
chr16:2526503:2526672	GNB2L1	1699	1683	99.06	1696	99.82	19981	37267	53.62	1699	1680	98.88	1699	100	14985	38065	39.37	-0.436146	-14.25	0	4.9173	1699	1696	99.82	4.9959	1699	1699	100	4.83883	-0.157071	4.75217e-25	2.00709e-24	down	NA
chr16:2526784:2527144	GNB2L1	1699	1693	99.65	1696	99.82	25735	37267	69.06	1699	1696	99.82	1699	100	25068	38065	65.86	-0.0674476	-3.2	0	4.9173	1699	1696	99.82	4.9959	1699	1699	100	4.83883	-0.157071	4.75217e-25	2.00709e-24	n.s.	NA
chr16:2527286:2527494	GNB2L1	1699	1509	88.82	1696	99.82	10175	37267	27.3	1699	1609	94.7	1699	100	13356	38065	35.09	0.350797	7.79	0	4.9173	1699	1696	99.82	4.9959	1699	1699	100	4.83883	-0.157071	4.75217e-25	2.00709e-24	up	NA
chr16:2527606:2527728	GNB2L1	1699	1010	59.45	1696	99.82	3163	37267	8.49	1699	1344	79.11	1699	100	4131	38065	10.85	0.320407	2.36	0	4.9173	1699	1696	99.82	4.9959	1699	1699	100	4.83883	-0.157071	4.75217e-25	2.00709e-24	n.s.	NA
chr16:2527825:2528114	GNB2L1	1699	614	36.14	1696	99.82	1035	37267	2.78	1699	807	47.5	1699	100	1270	38065	3.34	0.199309	0.56	0	4.9173	1699	1696	99.82	4.9959	1699	1699	100	4.83883	-0.157071	4.75217e-25	2.00709e-24	n.s.	NA
chr16:2576407:2576478	BRD2	1699	204	12.01	1003	59.03	217	1920	11.3	1699	343	20.19	1195	70.34	387	2526	15.32	0.407983	4.02	0	1.1614	1699	1003	59.03	1.051	1699	1195	70.34	1.25406	0.203057	1.15595e-08	2.29908e-08	n.s.	NA
chr16:2763262:2766948	PFDN6	1699	903	53.15	1414	83.23	1456	3950	36.86	1699	1174	69.1	1517	89.29	2287	4568	50.07	0.431802	13.21	0	1.89218	1699	1414	83.23	1.85173	1699	1517	89.29	1.92989	0.07816	0.283589	0.312296	up	NA
chr16:2767074:2767166	PFDN6	1699	1289	75.87	1414	83.23	3070	3950	77.72	1699	1397	82.22	1517	89.29	3358	4568	73.51	-0.0792962	-4.21	0	1.89218	1699	1414	83.23	1.85173	1699	1517	89.29	1.92989	0.07816	0.283589	0.312296	n.s.	NA
chr17:913991:914167	EDF1	1699	170	10.01	1276	75.1	187	3619	5.17	1699	226	13.3	1379	81.17	252	3362	7.5	0.462192	2.33	0	1.58958	1699	1276	75.1	1.6178	1699	1379	81.17	1.56346	-0.0543465	0.000874481	0.00123113	n.s.	NA
chr17:929733:930360	PHPT1	1699	252	14.83	969	57.03	319	1947	16.38	1699	625	36.79	1379	81.17	830	3645	22.77	0.451714	6.39	0	1.37861	1699	969	57.03	1.01592	1699	1379	81.17	1.63347	0.617555	8.3183e-71	1.19451e-69	up	NA
chr17:1924942:1925026	RPL12	1699	1198	70.51	1698	99.94	4197	34559	12.14	1699	1445	85.05	1697	99.88	4992	35999	13.87	0.178439	1.73	0	4.84846	1699	1698	99.94	4.94004	1699	1697	99.88	4.75682	-0.183222	6.09862e-25	2.54582e-24	n.s.	NA
chr17:1925101:1925227	RPL12	1699	1137	66.92	1698	99.94	3583	34559	10.37	1699	1366	80.4	1697	99.88	4253	35999	11.81	0.172038	1.44	0	4.84846	1699	1698	99.94	4.94004	1699	1697	99.88	4.75682	-0.183222	6.09862e-25	2.54582e-24	n.s.	NA
chr17:1925327:1925814	RPL12	1699	1579	92.94	1698	99.94	10541	34559	30.5	1699	1621	95.41	1697	99.88	12806	35999	35.57	0.215309	5.07	0	4.84846	1699	1698	99.94	4.94004	1699	1697	99.88	4.75682	-0.183222	6.09862e-25	2.54582e-24	up	NA
chr17:1925897:1926352	RPL12	1699	1693	99.65	1698	99.94	20162	34559	58.34	1699	1689	99.41	1697	99.88	21811	35999	60.59	0.0536912	2.25	0	4.84846	1699	1698	99.94	4.94004	1699	1697	99.88	4.75682	-0.183222	6.09862e-25	2.54582e-24	n.s.	NA
chr17:1926440:1926960	RPL12	1699	1694	99.71	1698	99.94	24676	34559	71.4	1699	1691	99.53	1697	99.88	22834	35999	63.43	-0.168257	-7.97	0	4.84846	1699	1698	99.94	4.94004	1699	1697	99.88	4.75682	-0.183222	6.09862e-25	2.54582e-24	down	NA
chr17:1927074:1927161	RPL12	1699	1613	94.94	1698	99.94	9868	34559	28.55	1699	1590	93.58	1697	99.88	6824	35999	18.96	-0.566046	-9.59	0	4.84846	1699	1698	99.94	4.94004	1699	1697	99.88	4.75682	-0.183222	6.09862e-25	2.54582e-24	down	NA
chr17:5322544:5323224	URM1	1699	1281	75.4	1491	87.76	2738	4441	61.65	1699	1237	72.81	1482	87.23	2594	4434	58.5	-0.0744248	-3.15	0	1.98432	1699	1491	87.76	2.07334	1699	1482	87.23	1.89476	-0.178579	1.16472e-08	2.31014e-08	n.s.	NA
chr17:5324383:5335754	URM1	1699	659	38.79	1491	87.76	1033	4441	23.26	1699	791	46.56	1482	87.23	1209	4434	27.27	0.220692	4.01	0	1.98432	1699	1491	87.76	2.07334	1699	1482	87.23	1.89476	-0.178579	1.16472e-08	2.31014e-08	n.s.	NA
chr17:5335826:5338382	URM1	1699	717	42.2	1491	87.76	1381	4441	31.1	1699	908	53.44	1482	87.23	1586	4434	35.77	0.195956	4.67	0	1.98432	1699	1491	87.76	2.07334	1699	1482	87.23	1.89476	-0.178579	1.16472e-08	2.31014e-08	n.s.	NA
chr17:5556660:5557350	SPTAN1	1699	452	26.6	1044	61.45	573	1935	29.61	1699	584	34.37	1123	66.1	784	2218	35.35	0.247952	5.74	0	1.1152	1699	1044	61.45	1.09305	1699	1123	66.1	1.13579	0.042742	0.239741	0.267289	up	NA
chr17:5582697:5583764	SET	1699	409	24.07	1443	84.93	531	9043	5.87	1699	429	25.25	1633	96.12	538	11629	4.63	-0.287175	-1.24	0	2.81366	1699	1443	84.93	2.56622	1699	1633	96.12	3.03231	0.466091	2.70133e-21	1.01018e-20	n.s.	NA
chr17:5583936:5584030	SET	1699	205	12.07	1443	84.93	233	9043	2.58	1699	158	9.3	1633	96.12	169	11629	1.45	-0.547178	-1.13	0	2.81366	1699	1443	84.93	2.56622	1699	1633	96.12	3.03231	0.466091	2.70133e-21	1.01018e-20	n.s.	NA
chr17:5584178:5585112	SET	1699	301	17.72	1443	84.93	368	9043	4.07	1699	502	29.55	1633	96.12	634	11629	5.45	0.347313	1.38	0	2.81366	1699	1443	84.93	2.56622	1699	1633	96.12	3.03231	0.466091	2.70133e-21	1.01018e-20	n.s.	NA
chr17:5944132:5944510	NTMT1	1699	273	16.07	1257	73.98	327	2839	11.52	1699	482	28.37	1435	84.46	616	3843	16.03	0.443844	4.51	0	1.59501	1699	1257	73.98	1.46567	1699	1435	84.46	1.70831	0.24264	5.07107e-11	1.13075e-10	n.s.	NA
chr17:7166941:7167287	RPL7A	1699	1199	70.57	1696	99.82	5875	36700	16.01	1699	1499	88.23	1697	99.88	7617	38502	19.78	0.288813	3.77	0	4.93312	1699	1696	99.82	4.99882	1699	1697	99.88	4.86746	-0.131365	2.80804e-18	8.72802e-18	n.s.	NA
chr17:7167368:7167647	RPL7A	1699	1596	93.94	1696	99.82	12262	36700	33.41	1699	1659	97.65	1697	99.88	15827	38502	41.11	0.291335	7.7	0	4.93312	1699	1696	99.82	4.99882	1699	1697	99.88	4.86746	-0.131365	2.80804e-18	8.72802e-18	up	NA
chr17:7167779:7168178	RPL7A	1699	1693	99.65	1696	99.82	25693	36700	70.01	1699	1691	99.53	1697	99.88	24955	38502	64.81	-0.109715	-5.2	0	4.93312	1699	1696	99.82	4.99882	1699	1697	99.88	4.86746	-0.131365	2.80804e-18	8.72802e-18	down	NA
chr17:7168249:7168711	RPL7A	1699	1694	99.71	1696	99.82	24099	36700	65.66	1699	1693	99.65	1697	99.88	20104	38502	52.22	-0.324853	-13.44	0	4.93312	1699	1696	99.82	4.99882	1699	1697	99.88	4.86746	-0.131365	2.80804e-18	8.72802e-18	down	NA
chr17:7852394:7853586	COL5A1	1699	163	9.59	1516	89.23	216	11365	1.9	1699	226	13.3	1545	90.94	256	9709	2.64	0.327886	0.74	0	2.80066	1699	1516	89.23	2.93247	1699	1545	90.94	2.67132	-0.261151	7.37888e-10	1.56747e-09	n.s.	NA
chr17:7853656:7857231	COL5A1	1699	357	21.01	1516	89.23	533	11365	4.69	1699	477	28.08	1545	90.94	661	9709	6.81	0.456894	2.12	0	2.80066	1699	1516	89.23	2.93247	1699	1545	90.94	2.67132	-0.261151	7.37888e-10	1.56747e-09	n.s.	NA
chr17:7857466:7859496	COL5A1	1699	1179	69.39	1516	89.23	3862	11365	33.98	1699	1172	68.98	1545	90.94	2986	9709	30.75	-0.139774	-3.23	0	2.80066	1699	1516	89.23	2.93247	1699	1545	90.94	2.67132	-0.261151	7.37888e-10	1.56747e-09	n.s.	NA
chr17:9004798:9005566	NDUFA8	1699	417	24.54	1274	74.99	586	3261	17.97	1699	715	42.08	1476	86.87	1069	4373	24.45	0.423946	6.48	0	1.70849	1699	1274	74.99	1.55057	1699	1476	86.87	1.84479	0.294219	6.53777e-15	1.76471e-14	up	NA
chr17:9675661:9686278	PSMB7	1699	643	37.85	1440	84.76	1051	4680	22.46	1699	991	58.33	1573	92.58	1794	5514	32.54	0.51568	10.08	0	2.07006	1699	1440	84.76	1.98396	1699	1573	92.58	2.14889	0.164928	0.000476499	0.000687	up	NA
chr17:9686338:9691555	PSMB7	1699	412	24.25	1440	84.76	546	4680	11.67	1699	632	37.2	1573	92.58	927	5514	16.81	0.491271	5.14	0	2.07006	1699	1440	84.76	1.98396	1699	1573	92.58	2.14889	0.164928	0.000476499	0.000687	up	NA
chr17:9824995:9825469	RPL35	1699	1696	99.82	1698	99.94	24812	38967	63.67	1699	1698	99.94	1699	100	25479	44417	57.36	-0.148117	-6.31	0	5.10544	1699	1698	99.94	5.1291	1699	1699	100	5.08181	-0.0472903	0.00646857	0.0085219	down	NA
chr17:9825552:9825740	RPL35	1699	1691	99.53	1698	99.94	15625	38967	40.1	1699	1692	99.59	1699	100	19135	44417	43.08	0.100986	2.98	0	5.10544	1699	1698	99.94	5.1291	1699	1699	100	5.08181	-0.0472903	0.00646857	0.0085219	n.s.	NA
chr17:9825878:9826078	RPL35	1699	1387	81.64	1698	99.94	12326	38967	31.63	1699	1589	93.53	1699	100	17577	44417	39.57	0.314214	7.94	0	5.10544	1699	1698	99.94	5.1291	1699	1699	100	5.08181	-0.0472903	0.00646857	0.0085219	up	NA
chr17:9893348:9893435	HSPA5	1699	281	16.54	1467	86.34	369	11257	3.28	1699	154	9.06	1569	92.35	178	8242	2.16	-0.437686	-1.12	0	2.56664	1699	1467	86.34	2.65337	1699	1569	92.35	2.48554	-0.16783	6.46511e-06	1.06223e-05	n.s.	NA
chr18:1736159:1737169	MYH10	1699	224	13.18	1071	63.04	256	2340	10.94	1699	348	20.48	1413	83.17	451	5021	8.98	-0.258691	-1.96	0	1.60061	1699	1071	63.04	1.24085	1699	1413	83.17	1.87329	0.632446	2.53889e-47	2.25052e-46	n.s.	NA
chr18:2315456:2322159	PMP22	1699	177	10.42	704	41.44	212	2125	9.98	1699	389	22.9	1021	60.09	538	2813	19.13	0.874469	9.15	0	1.03196	1699	704	41.44	0.841279	1699	1021	60.09	1.16345	0.322167	3.1893e-20	1.12251e-19	up	PMP22
chr18:4707483:4707952	H3F3B	1699	152	8.95	1676	98.65	166	21281	0.78	1699	300	17.66	1697	99.88	351	28790	1.22	0.318682	0.44	0	4.22696	1699	1676	98.65	4.03191	1699	1697	99.88	4.4196	0.387687	1.88417e-48	1.73441e-47	n.s.	NA
chr18:4708095:4708174	H3F3B	1699	297	17.48	1676	98.65	341	21281	1.6	1699	563	33.14	1697	99.88	730	28790	2.54	0.445238	0.94	0	4.22696	1699	1676	98.65	4.03191	1699	1697	99.88	4.4196	0.387687	1.88417e-48	1.73441e-47	n.s.	NA
chr18:4708329:4708417	H3F3B	1699	764	44.97	1676	98.65	1087	21281	5.11	1699	1110	65.33	1697	99.88	1986	28790	6.9	0.37068	1.79	0	4.22696	1699	1676	98.65	4.03191	1699	1697	99.88	4.4196	0.387687	1.88417e-48	1.73441e-47	n.s.	NA
chr18:5064376:5064602	NME2	1699	866	50.97	1698	99.94	2182	38926	5.61	1699	1244	73.22	1698	99.94	3403	46674	7.29	0.326722	1.68	0	5.07613	1699	1698	99.94	5.02552	1699	1698	99.94	5.12675	0.101226	5.03226e-12	1.18464e-11	n.s.	NA
chr18:5064736:5065137	NME2	1699	1114	65.57	1698	99.94	4255	38926	10.93	1699	1481	87.17	1698	99.94	6981	46674	14.96	0.419867	4.03	0	5.07613	1699	1698	99.94	5.02552	1699	1698	99.94	5.12675	0.101226	5.03226e-12	1.18464e-11	n.s.	NA
chr18:5065240:5065531	NME2	1699	1650	97.12	1698	99.94	13195	38926	33.9	1699	1668	98.18	1698	99.94	20480	46674	43.88	0.362846	9.98	0	5.07613	1699	1698	99.94	5.02552	1699	1698	99.94	5.12675	0.101226	5.03226e-12	1.18464e-11	up	NA
chr18:5065645:5066044	NME2	1699	1695	99.76	1698	99.94	27218	38926	69.92	1699	1692	99.59	1698	99.94	31071	46674	66.57	-0.0698097	-3.35	0	5.07613	1699	1698	99.94	5.02552	1699	1698	99.94	5.12675	0.101226	5.03226e-12	1.18464e-11	n.s.	NA
chr18:6742215:6742908	ZNF207	1699	220	12.95	1258	74.04	252	3007	8.38	1699	399	23.48	1402	82.52	465	3633	12.8	0.557008	4.42	0	1.57187	1699	1258	74.04	1.48623	1699	1402	82.52	1.64871	0.162472	5.98478e-05	9.26093e-05	n.s.	NA
chr18:6889393:6889549	DDX5	1699	367	21.6	1550	91.23	492	7876	6.25	1699	251	14.77	1639	96.47	303	8178	3.71	-0.622254	-2.54	0	2.6435	1699	1550	91.23	2.62787	1699	1639	96.47	2.65828	0.0304164	0.118519	0.138144	n.s.	NA
chr18:6979274:6979369	KPNA2	1699	42	2.47	233	13.71	47	442	10.63	1699	703	41.38	1502	88.4	1197	9547	12.54	0.219377	1.91	0	2.31352	1699	233	13.71	0.241808	1699	1502	88.4	2.6349	2.3931	0	0	n.s.	NA
chr18:7136137:7137061	PSMD12	1699	530	31.19	1134	66.75	747	2853	26.18	1699	549	32.31	1311	77.16	753	3424	21.99	-0.241539	-4.19	0	1.42679	1699	1134	66.75	1.33583	1699	1311	77.16	1.50546	0.169629	8.49632e-05	0.000129795	n.s.	NA
chr18:7137167:7137605	PSMD12	1699	369	21.72	1134	66.75	468	2853	16.4	1699	293	17.25	1311	77.16	350	3424	10.22	-0.633015	-6.18	0	1.42679	1699	1134	66.75	1.33583	1699	1311	77.16	1.50546	0.169629	8.49632e-05	0.000129795	down	NA
chr18:7864150:7864724	PRKAR1A	1699	331	19.48	1184	69.69	393	2393	16.42	1699	494	29.08	1318	77.58	617	2918	21.14	0.345911	4.72	0	1.37237	1699	1184	69.69	1.30014	1699	1318	77.58	1.43726	0.137121	0.000325628	0.0004791	n.s.	NA
chr18:9098054:9098242	RPL38	1699	1697	99.88	1697	99.88	20896	27264	76.64	1699	1697	99.88	1698	99.94	27606	33228	83.08	0.114963	6.44	0	4.65785	1699	1697	99.88	4.62838	1699	1698	99.94	4.68731	0.0589311	0.000206661	0.000309776	up	NA
chr18:9098276:9098606	RPL38	1699	1697	99.88	1697	99.88	22366	27264	82.03	1699	1698	99.94	1698	99.94	28955	33228	87.14	0.0861642	5.11	0	4.65785	1699	1697	99.88	4.62838	1699	1698	99.94	4.68731	0.0589311	0.000206661	0.000309776	up	NA
chr18:9098668:9099940	RPL38	1699	1633	96.12	1697	99.88	8998	27264	33	1699	1666	98.06	1698	99.94	9241	33228	27.81	-0.238965	-5.19	0	4.65785	1699	1697	99.88	4.62838	1699	1698	99.94	4.68731	0.0589311	0.000206661	0.000309776	down	NA
chr18:9100064:9100422	RPL38	1699	1319	77.63	1697	99.88	3863	27264	14.17	1699	1349	79.4	1698	99.94	3176	33228	9.56	-0.522611	-4.61	0	4.65785	1699	1697	99.88	4.62838	1699	1698	99.94	4.68731	0.0589311	0.000206661	0.000309776	n.s.	NA
chr18:9189696:9189804	ACTG1	1699	230	13.54	1697	99.88	270	35469	0.76	1699	291	17.13	1699	100	357	35179	1.01	0.19162	0.25	0	4.82459	1699	1697	99.88	4.9172	1699	1699	100	4.73209	-0.185109	4.572e-12	1.07984e-11	n.s.	NA
chr18:9189987:9190075	ACTG1	1699	456	26.84	1697	99.88	641	35469	1.81	1699	534	31.43	1699	100	807	35179	2.29	0.227517	0.48	0	4.82459	1699	1697	99.88	4.9172	1699	1699	100	4.73209	-0.185109	4.572e-12	1.07984e-11	n.s.	NA
chr18:9767447:9767541	TIMP2	1699	401	23.6	1505	88.58	571	10494	5.44	1699	388	22.84	1620	95.35	488	11041	4.42	-0.248768	-1.02	0	2.79923	1699	1505	88.58	2.71186	1699	1620	95.35	2.88039	0.168532	0.0131463	0.0166474	n.s.	NA
chr18:9939770:9939929	ALYREF	1699	454	26.72	1340	78.87	701	5074	13.82	1699	894	52.62	1584	93.23	1530	7236	21.14	0.57911	7.32	0	2.20233	1699	1340	78.87	1.9287	1699	1584	93.23	2.43381	0.505107	5.52526e-37	3.27863e-36	up	NA
chr18:9939994:9940085	ALYREF	1699	249	14.66	1340	78.87	337	5074	6.64	1699	539	31.72	1584	93.23	726	7236	10.03	0.529788	3.39	0	2.20233	1699	1340	78.87	1.9287	1699	1584	93.23	2.43381	0.505107	5.52526e-37	3.27863e-36	n.s.	NA
chr18:10123738:10124018	LUC7L3	1699	171	10.06	1053	61.98	189	2170	8.71	1699	121	7.12	1113	65.51	126	2250	5.6	-0.557005	-3.11	0	1.12695	1699	1053	61.98	1.12919	1699	1113	65.51	1.12482	-0.00437104	0.801081	0.818174	n.s.	NA
chr18:10124303:10124772	LUC7L3	1699	222	13.07	1053	61.98	262	2170	12.07	1699	148	8.71	1113	65.51	162	2250	7.2	-0.672563	-4.87	0	1.12695	1699	1053	61.98	1.12919	1699	1113	65.51	1.12482	-0.00437104	0.801081	0.818174	n.s.	NA
chr18:10389436:10390144	MRPL27	1699	113	6.65	1013	59.62	118	2052	5.75	1699	251	14.77	1254	73.81	296	3055	9.69	0.663302	3.94	0	1.24996	1699	1013	59.62	1.06207	1699	1254	73.81	1.40173	0.33966	4.71779e-24	1.92464e-23	n.s.	NA
chr18:10390213:10390356	MRPL27	1699	252	14.83	1013	59.62	306	2052	14.91	1699	515	30.31	1254	73.81	664	3055	21.73	0.514664	6.82	0	1.24996	1699	1013	59.62	1.06207	1699	1254	73.81	1.40173	0.33966	4.71779e-24	1.92464e-23	up	NA
chr18:10624573:10624706	ATP5PD	1699	1345	79.16	1466	86.29	3947	5624	70.18	1699	1437	84.58	1561	91.88	3962	6342	62.47	-0.165397	-7.71	0	2.23103	1699	1466	86.29	2.18362	1699	1561	91.88	2.27555	0.0919282	0.277643	0.306218	down	NA
chr18:10624770:10625097	ATP5PD	1699	1290	75.93	1466	86.29	3278	5624	58.29	1699	1417	83.4	1561	91.88	3882	6342	61.21	0.0693577	2.92	0	2.23103	1699	1466	86.29	2.18362	1699	1561	91.88	2.27555	0.0919282	0.277643	0.306218	n.s.	NA
chr18:10625170:10625968	ATP5PD	1699	912	53.68	1466	86.29	1709	5624	30.39	1699	1187	69.86	1561	91.88	2613	6342	41.2	0.426938	10.81	0	2.23103	1699	1466	86.29	2.18362	1699	1561	91.88	2.27555	0.0919282	0.277643	0.306218	up	NA
chr18:10626066:10626723	ATP5PD	1699	410	24.13	1466	86.29	556	5624	9.89	1699	693	40.79	1561	91.88	980	6342	15.45	0.595084	5.56	0	2.23103	1699	1466	86.29	2.18362	1699	1561	91.88	2.27555	0.0919282	0.277643	0.306218	up	NA
chr18:10626855:10627026	ATP5PD	1699	267	15.72	1466	86.29	332	5624	5.9	1699	425	25.01	1561	91.88	523	6342	8.25	0.422857	2.35	0	2.23103	1699	1466	86.29	2.18362	1699	1561	91.88	2.27555	0.0919282	0.277643	0.306218	n.s.	NA
chr18:10658587:10662292	HN1	1699	349	20.54	1231	72.45	446	2860	15.59	1699	738	43.44	1564	92.05	1135	5387	21.07	0.411773	5.48	0	1.84456	1699	1231	72.45	1.473	1699	1564	92.05	2.13702	0.664015	1.39247e-73	2.0829e-72	up	NA
chr18:10662321:10664174	HN1	1699	314	18.48	1231	72.45	400	2860	13.99	1699	702	41.32	1564	92.05	1057	5387	19.62	0.460044	5.63	0	1.84456	1699	1231	72.45	1.473	1699	1564	92.05	2.13702	0.664015	1.39247e-73	2.0829e-72	up	NA
chr18:10664270:10664896	HN1	1699	208	12.24	1231	72.45	242	2860	8.46	1699	497	29.25	1564	92.05	628	5387	11.66	0.420365	3.2	0	1.84456	1699	1231	72.45	1.473	1699	1564	92.05	2.13702	0.664015	1.39247e-73	2.0829e-72	n.s.	NA
chr18:10674846:10676297	SUMO2	1699	183	10.77	1306	76.87	197	3436	5.73	1699	124	7.3	1430	84.17	125	3831	3.26	-0.659753	-2.47	0	1.65672	1699	1306	76.87	1.62101	1699	1430	84.17	1.68934	0.0683321	0.589262	0.61765	n.s.	NA
chr18:10676370:10679233	SUMO2	1699	299	17.6	1306	76.87	332	3436	9.66	1699	235	13.83	1430	84.17	252	3831	6.58	-0.491938	-3.08	0	1.65672	1699	1306	76.87	1.62101	1699	1430	84.17	1.68934	0.0683321	0.589262	0.61765	n.s.	NA
chr18:10679366:10680635	SUMO2	1699	262	15.42	1306	76.87	298	3436	8.67	1699	387	22.78	1430	84.17	473	3831	12.35	0.465252	3.68	0	1.65672	1699	1306	76.87	1.62101	1699	1430	84.17	1.68934	0.0683321	0.589262	0.61765	n.s.	NA
chr19:707620:709091	SUPT4H1	1699	276	16.24	974	57.33	327	1607	20.35	1699	404	23.78	1087	63.98	472	1877	25.15	0.292575	4.8	0	1.00312	1699	974	57.33	0.982149	1699	1087	63.98	1.02191	0.0397602	0.193533	0.220217	n.s.	NA
chr19:3579024:3579593	C1QBP	1699	262	15.42	1423	83.76	333	10107	3.29	1699	469	27.6	1622	95.47	617	12827	4.81	0.437561	1.52	0	2.86729	1699	1423	83.76	2.61236	1699	1622	95.47	3.09094	0.478579	3.90749e-20	1.36858e-19	n.s.	NA
chr19:3579717:3580435	C1QBP	1699	658	38.73	1423	83.76	1395	10107	13.8	1699	1139	67.04	1622	95.47	2890	12827	22.53	0.668904	8.73	0	2.86729	1699	1423	83.76	2.61236	1699	1622	95.47	3.09094	0.478579	3.90749e-20	1.36858e-19	up	NA
chr19:4403612:4403746	HSPB1	1699	1503	88.46	1635	96.23	7168	15300	46.85	1699	1422	83.7	1569	92.35	6840	13098	52.22	0.15345	5.37	0	3.20657	1699	1635	96.23	3.45374	1699	1569	92.35	2.94901	-0.504728	2.12727e-33	1.11488e-32	up	NA
chr19:4403811:4404817	HSPB1	1699	1248	73.45	1635	96.23	4324	15300	28.26	1699	1272	74.87	1569	92.35	4646	13098	35.47	0.31778	7.21	0	3.20657	1699	1635	96.23	3.45374	1699	1569	92.35	2.94901	-0.504728	2.12727e-33	1.11488e-32	up	NA
chr19:4435391:4436017	MDH2	1699	940	55.33	1303	76.69	1717	4110	41.78	1699	1236	72.75	1513	89.05	2682	5230	51.28	0.289323	9.5	0	1.90767	1699	1303	76.69	1.73909	1699	1513	89.05	2.05285	0.313763	1.00309e-13	2.58143e-13	up	NA
chr19:4436170:4436579	MDH2	1699	319	18.78	1303	76.69	416	4110	10.12	1699	536	31.55	1513	89.05	703	5230	13.44	0.376914	3.32	0	1.90767	1699	1303	76.69	1.73909	1699	1513	89.05	2.05285	0.313763	1.00309e-13	2.58143e-13	n.s.	NA
chr19:5036998:5037155	CCT6A	1699	272	16.01	1292	76.04	321	5439	5.9	1699	204	12.01	1510	88.88	244	6553	3.72	-0.54781	-2.18	0	2.09272	1699	1292	76.04	1.92482	1699	1510	88.88	2.23638	0.311554	4.18697e-10	8.97385e-10	n.s.	NA
chr19:5037260:5038010	CCT6A	1699	248	14.6	1292	76.04	290	5439	5.33	1699	156	9.18	1510	88.88	174	6553	2.66	-0.790362	-2.67	0	2.09272	1699	1292	76.04	1.92482	1699	1510	88.88	2.23638	0.311554	4.18697e-10	8.97385e-10	n.s.	NA
chr19:5040235:5040344	CCT6A	1699	137	8.06	1292	76.04	155	5439	2.85	1699	314	18.48	1510	88.88	363	6553	5.54	0.764432	2.69	0	2.09272	1699	1292	76.04	1.92482	1699	1510	88.88	2.23638	0.311554	4.18697e-10	8.97385e-10	n.s.	NA
chr19:5040448:5040783	CCT6A	1699	400	23.54	1292	76.04	603	5439	11.09	1699	808	47.56	1510	88.88	1385	6553	21.14	0.872841	10.05	0	2.09272	1699	1292	76.04	1.92482	1699	1510	88.88	2.23638	0.311554	4.18697e-10	8.97385e-10	up	CCT6A
chr19:5040857:5041035	CCT6A	1699	679	39.96	1292	76.04	1109	5439	20.39	1699	1062	62.51	1510	88.88	2105	6553	32.12	0.630766	11.73	0	2.09272	1699	1292	76.04	1.92482	1699	1510	88.88	2.23638	0.311554	4.18697e-10	8.97385e-10	up	NA
chr19:5492346:5493070	PRPF8	1699	508	29.9	1022	60.15	676	1925	35.12	1699	820	48.26	1296	76.28	1174	2638	44.5	0.333069	9.38	0	1.22766	1699	1022	60.15	1.06725	1699	1296	76.28	1.35416	0.286912	1.8098e-17	5.36956e-17	up	NA
chr19:5884851:5885311	ALDOC	1699	721	42.44	1507	88.7	1537	7142	21.52	1699	1302	76.63	1651	97.17	3466	11459	30.25	0.472649	8.73	0	2.78515	1699	1507	88.7	2.444	1699	1651	97.17	3.09654	0.652545	3.57693e-82	5.8369e-81	up	NA
chr19:5915088:5915778	SDF2	1699	341	20.07	991	58.33	427	1897	22.51	1699	596	35.08	1208	71.1	772	2505	30.82	0.436659	8.31	0	1.14712	1699	991	58.33	1.02265	1699	1208	71.1	1.24924	0.226587	1.11849e-10	2.43285e-10	up	NA
chr19:5949813:5950307	RPL23A	1699	1217	71.63	1698	99.94	8094	41183	19.65	1699	1503	88.46	1696	99.82	10309	41078	25.1	0.337908	5.45	0	5.04019	1699	1698	99.94	5.16635	1699	1696	99.82	4.91388	-0.252471	1.4472e-50	1.46351e-49	up	NA
chr19:5950489:5950786	RPL23A	1699	1687	99.29	1698	99.94	18466	41183	44.84	1699	1684	99.12	1696	99.82	20433	41078	49.74	0.146516	4.9	0	5.04019	1699	1698	99.94	5.16635	1699	1696	99.82	4.91388	-0.252471	1.4472e-50	1.46351e-49	n.s.	NA
chr19:5950964:5951318	RPL23A	1699	1686	99.23	1698	99.94	21891	41183	53.16	1699	1684	99.12	1696	99.82	15816	41078	38.5	-0.455375	-14.66	0	5.04019	1699	1698	99.94	5.16635	1699	1696	99.82	4.91388	-0.252471	1.4472e-50	1.46351e-49	down	NA
chr19:5951389:5952093	RPL23A	1699	1482	87.23	1698	99.94	7419	41183	18.01	1699	1427	83.99	1696	99.82	4384	41078	10.67	-0.703954	-7.34	0	5.04019	1699	1698	99.94	5.16635	1699	1696	99.82	4.91388	-0.252471	1.4472e-50	1.46351e-49	down	NA
chr19:8902007:8902415	MRPS23	1699	114	6.71	959	56.44	121	1676	7.22	1699	240	14.13	1164	68.51	255	2212	11.53	0.608176	4.31	0	1.06177	1699	959	56.44	0.953727	1699	1164	68.51	1.15079	0.197065	2.02097e-09	4.14587e-09	n.s.	NA
chr19:9449486:9449841	IFT20	1699	447	26.31	1185	69.75	579	2668	21.7	1699	706	41.55	1441	84.81	1005	3753	26.78	0.291354	5.08	0	1.54282	1699	1185	69.75	1.35248	1699	1441	84.81	1.69934	0.346853	3.87581e-22	1.49614e-21	up	NA
chr19:9449946:9450749	IFT20	1699	182	10.71	1185	69.75	213	2668	7.98	1699	346	20.36	1441	84.81	400	3753	10.66	0.37678	2.68	0	1.54282	1699	1185	69.75	1.35248	1699	1441	84.81	1.69934	0.346853	3.87581e-22	1.49614e-21	n.s.	NA
chr19:9450836:9451018	IFT20	1699	69	4.06	1185	69.75	72	2668	2.7	1699	170	10.01	1441	84.81	184	3753	4.9	0.67319	2.2	0	1.54282	1699	1185	69.75	1.35248	1699	1441	84.81	1.69934	0.346853	3.87581e-22	1.49614e-21	n.s.	NA
chr19:9609981:9610607	PAFAH1B1	1699	140	8.24	1020	60.04	152	1816	8.37	1699	298	17.54	1269	74.69	334	2549	13.1	0.589574	4.73	0	1.18575	1699	1020	60.04	1.03083	1699	1269	74.69	1.31027	0.279447	2.00124e-17	5.88889e-17	n.s.	NA
chr19:9951677:9952390	TXNDC17	1699	224	13.18	1011	59.51	262	1930	13.58	1699	353	20.78	1138	66.98	426	2185	19.5	0.491633	5.92	0	1.0968	1699	1011	59.51	1.06608	1699	1138	66.98	1.12408	0.0580051	0.121301	0.140929	up	NA
chr20:468477:470851	DLGAP4	1699	173	10.18	996	58.62	186	1792	10.38	1699	291	17.13	1134	66.75	313	2115	14.8	0.473424	4.42	0	1.07641	1699	996	58.62	1.03192	1699	1134	66.75	1.11548	0.0835663	0.0169474	0.0212732	n.s.	NA
chr20:1031378:1034438	RBM39	1699	362	21.31	1001	58.92	443	1785	24.82	1699	326	19.19	1180	69.45	376	2197	17.11	-0.511702	-7.71	0	1.10496	1699	1001	58.92	1.02844	1699	1180	69.45	1.16987	0.141429	3.04588e-05	4.81705e-05	down	NA
chr20:1363055:1363590	EIF6	1699	263	15.48	1117	65.74	321	2488	12.9	1699	429	25.25	1284	75.57	530	2844	18.64	0.49871	5.74	0	1.3077	1699	1117	65.74	1.24065	1699	1284	75.57	1.36603	0.125381	0.00245093	0.00333922	up	NA
chr20:1363773:1365056	EIF6	1699	734	43.2	1117	65.74	1159	2488	46.58	1699	805	47.38	1284	75.57	1207	2844	42.44	-0.131331	-4.14	0	1.3077	1699	1117	65.74	1.24065	1699	1284	75.57	1.36603	0.125381	0.00245093	0.00333922	n.s.	NA
chr20:1673248:1674154	EIF2S2	1699	595	35.02	1325	77.99	977	6172	15.83	1699	453	26.66	1542	90.76	617	6633	9.3	-0.708391	-6.53	0	2.18093	1699	1325	77.99	2.05308	1699	1542	90.76	2.29078	0.237702	0.000530803	0.000759196	down	NA
chr20:1674259:1675465	EIF2S2	1699	333	19.6	1325	77.99	442	6172	7.16	1699	217	12.77	1542	90.76	264	6633	3.98	-0.712423	-3.18	0	2.18093	1699	1325	77.99	2.05308	1699	1542	90.76	2.29078	0.237702	0.000530803	0.000759196	n.s.	NA
chr20:1676589:1677490	EIF2S2	1699	150	8.83	1325	77.99	169	6172	2.74	1699	272	16.01	1542	90.76	324	6633	4.88	0.652778	2.14	0	2.18093	1699	1325	77.99	2.05308	1699	1542	90.76	2.29078	0.237702	0.000530803	0.000759196	n.s.	NA
chr20:1677548:1678569	EIF2S2	1699	260	15.3	1325	77.99	310	6172	5.02	1699	450	26.49	1542	90.76	572	6633	8.62	0.676273	3.6	0	2.18093	1699	1325	77.99	2.05308	1699	1542	90.76	2.29078	0.237702	0.000530803	0.000759196	n.s.	NA
chr20:1678656:1679436	EIF2S2	1699	543	31.96	1325	77.99	747	6172	12.1	1699	763	44.91	1542	90.76	1107	6633	16.69	0.433367	4.59	0	2.18093	1699	1325	77.99	2.05308	1699	1542	90.76	2.29078	0.237702	0.000530803	0.000759196	n.s.	NA
chr20:5036364:5040248	RPN2	1699	361	21.25	1107	65.16	444	2244	19.79	1699	596	35.08	1327	78.1	832	3083	26.99	0.429022	7.2	0	1.34389	1699	1107	65.16	1.19627	1699	1327	78.1	1.46704	0.270776	1.20694e-14	3.24562e-14	up	NA
chr20:7736253:7736508	PSMA7	1699	1046	61.57	1375	80.93	2328	6831	34.08	1699	1241	73.04	1613	94.94	2633	8904	29.57	-0.198532	-4.51	0	2.47074	1699	1375	80.93	2.22239	1699	1613	94.94	2.68245	0.460062	1.17672e-20	4.26315e-20	n.s.	NA
chr20:7736572:7737152	PSMA7	1699	1093	64.33	1375	80.93	2549	6831	37.32	1699	1259	74.1	1613	94.94	2906	8904	32.64	-0.18792	-4.68	0	2.47074	1699	1375	80.93	2.22239	1699	1613	94.94	2.68245	0.460062	1.17672e-20	4.26315e-20	n.s.	NA
chr20:7737708:7738927	PSMA7	1699	694	40.85	1375	80.93	1268	6831	18.56	1699	1139	67.04	1613	94.94	2441	8904	27.41	0.538492	8.85	0	2.47074	1699	1375	80.93	2.22239	1699	1613	94.94	2.68245	0.460062	1.17672e-20	4.26315e-20	up	NA
chr20:7739053:7740074	PSMA7	1699	261	15.36	1375	80.93	348	6831	5.09	1699	539	31.72	1613	94.94	731	8904	8.21	0.596759	3.12	0	2.47074	1699	1375	80.93	2.22239	1699	1613	94.94	2.68245	0.460062	1.17672e-20	4.26315e-20	n.s.	NA
chr20:7935175:7935354	RPS21	1699	1314	77.34	1698	99.94	4282	29736	14.4	1699	1218	71.69	1696	99.82	2742	30672	8.94	-0.631613	-5.46	0	4.63251	1699	1698	99.94	4.74971	1699	1696	99.82	4.51518	-0.234524	6.0288e-17	1.73147e-16	down	NA
chr20:7935411:7936030	RPS21	1699	1624	95.59	1698	99.94	9900	29736	33.29	1699	1610	94.76	1696	99.82	6843	30672	22.31	-0.556839	-10.98	0	4.63251	1699	1698	99.94	4.74971	1699	1696	99.82	4.51518	-0.234524	6.0288e-17	1.73147e-16	down	NA
chr20:7936103:7937261	RPS21	1699	1679	98.82	1698	99.94	13026	29736	43.81	1699	1663	97.88	1696	99.82	10758	30672	35.07	-0.313021	-8.74	0	4.63251	1699	1698	99.94	4.74971	1699	1696	99.82	4.51518	-0.234524	6.0288e-17	1.73147e-16	down	NA
chr20:7937326:7938198	RPS21	1699	1695	99.76	1698	99.94	22569	29736	75.9	1699	1690	99.47	1696	99.82	25850	30672	84.28	0.149224	8.38	0	4.63251	1699	1698	99.94	4.74971	1699	1696	99.82	4.51518	-0.234524	6.0288e-17	1.73147e-16	up	NA
chr20:7938285:7938485	RPS21	1699	1663	97.88	1698	99.94	17032	29736	57.28	1699	1673	98.47	1696	99.82	20608	30672	67.19	0.226559	9.91	0	4.63251	1699	1698	99.94	4.74971	1699	1696	99.82	4.51518	-0.234524	6.0288e-17	1.73147e-16	up	NA
chr20:9021125:9021372	PPDPF	1699	883	51.97	1253	73.75	1834	3752	48.88	1699	1238	72.87	1466	86.29	4918	8705	56.5	0.2051	7.62	0	2.07715	1699	1253	73.75	1.6927	1699	1466	86.29	2.40574	0.713041	1.54818e-46	1.30776e-45	up	NA
chr20:9021470:9021644	PPDPF	1699	570	33.55	1253	73.75	958	3752	25.53	1699	984	57.92	1466	86.29	2743	8705	31.51	0.293259	5.98	0	2.07715	1699	1253	73.75	1.6927	1699	1466	86.29	2.40574	0.713041	1.54818e-46	1.30776e-45	up	NA
chr20:9021723:9022228	PPDPF	1699	308	18.13	1253	73.75	420	3752	11.19	1699	675	39.73	1466	86.29	1262	8705	14.5	0.34657	3.31	0	2.07715	1699	1253	73.75	1.6927	1699	1466	86.29	2.40574	0.713041	1.54818e-46	1.30776e-45	n.s.	NA
chr20:9822277:9822384	FKBP1A	1699	847	49.85	1539	90.58	1903	6039	31.51	1699	1242	73.1	1625	95.64	3411	9067	37.62	0.248465	6.11	0	2.57236	1699	1539	90.58	2.38418	1699	1625	95.64	2.75058	0.366405	2.58271e-28	1.21202e-27	up	NA
chr20:9822433:9827781	FKBP1A	1699	766	45.09	1539	90.58	1393	6039	23.07	1699	1165	68.57	1625	95.64	2527	9067	27.87	0.262335	4.8	0	2.57236	1699	1539	90.58	2.38418	1699	1625	95.64	2.75058	0.366405	2.58271e-28	1.21202e-27	n.s.	NA
chr20:9935382:9948194	CSNK2A1	1699	139	8.18	1041	61.27	156	1806	8.64	1699	251	14.77	1261	74.22	286	2404	11.9	0.420266	3.26	0	1.17374	1699	1041	61.27	1.05561	1699	1261	74.22	1.27127	0.215662	6.3638e-11	1.41025e-10	n.s.	NA
chr20:9954714:9956046	CSNK2A1	1699	100	5.89	1041	61.27	110	1806	6.09	1699	223	13.13	1261	74.22	247	2404	10.27	0.66863	4.18	0	1.17374	1699	1041	61.27	1.05561	1699	1261	74.22	1.27127	0.215662	6.3638e-11	1.41025e-10	n.s.	NA
chr20:9956134:9956615	CSNK2A1	1699	198	11.65	1041	61.27	222	1806	12.29	1699	375	22.07	1261	74.22	433	2404	18.01	0.516417	5.72	0	1.17374	1699	1041	61.27	1.05561	1699	1261	74.22	1.27127	0.215662	6.3638e-11	1.41025e-10	up	NA
chr20:9999202:9999663	HM13	1699	176	10.36	1131	66.57	195	2165	9.01	1699	312	18.36	1313	77.28	360	2808	12.82	0.465316	3.81	0	1.32074	1699	1131	66.57	1.22315	1699	1313	77.28	1.40481	0.181658	5.21526e-07	9.11084e-07	n.s.	NA
chr20:9999750:10002324	HM13	1699	426	25.07	1131	66.57	503	2165	23.23	1699	650	38.26	1313	77.28	877	2808	31.23	0.41161	8	0	1.32074	1699	1131	66.57	1.22315	1699	1313	77.28	1.40481	0.181658	5.21526e-07	9.11084e-07	up	NA
chr20:10007504:10007647	ID1	1699	1246	73.34	1290	75.93	18412	30285	60.8	1699	1134	66.75	1200	70.63	9486	15205	62.39	0.0366484	1.59	0	2.83698	1699	1290	75.93	3.25867	1699	1200	70.63	2.38366	-0.87502	2.10778e-34	1.18233e-33	n.s.	NA
chr20:10042972:10043199	TPX2	1699	57	3.35	316	18.6	62	561	11.05	1699	450	26.49	1547	91.05	552	5914	9.33	-0.222193	-1.72	0	1.89395	1699	316	18.6	0.316511	1699	1547	91.05	2.21616	1.89965	0	0	n.s.	NA
chr20:10268057:10268706	MAPRE1	1699	234	13.77	1356	79.81	276	3893	7.09	1699	397	23.37	1523	89.64	481	4765	10.09	0.455048	3	0	1.87049	1699	1356	79.81	1.76141	1699	1523	89.64	1.9676	0.206197	1.86798e-06	3.12636e-06	n.s.	NA
chr20:10268817:10269535	MAPRE1	1699	674	39.67	1356	79.81	981	3893	25.2	1699	945	55.62	1523	89.64	1524	4765	31.98	0.332025	6.78	0	1.87049	1699	1356	79.81	1.76141	1699	1523	89.64	1.9676	0.206197	1.86798e-06	3.12636e-06	up	NA
chr20:10269689:10270041	MAPRE1	1699	981	57.74	1356	79.81	1841	3893	47.29	1699	1065	62.68	1523	89.64	1836	4765	38.53	-0.288777	-8.76	0	1.87049	1699	1356	79.81	1.76141	1699	1523	89.64	1.9676	0.206197	1.86798e-06	3.12636e-06	down	NA
chr20:10508513:10508585	UBE2C	1699	29	1.71	300	17.66	31	761	4.07	1699	399	23.48	1567	92.23	489	8907	5.49	0.356233	1.42	0	2.27162	1699	300	17.66	0.340829	1699	1567	92.23	2.64126	2.30043	0	0	n.s.	NA
chr20:10508673:10508752	UBE2C	1699	87	5.12	300	17.66	121	761	15.9	1699	952	56.03	1567	92.23	1789	8907	20.09	0.319536	4.19	0	2.27162	1699	300	17.66	0.340829	1699	1567	92.23	2.64126	2.30043	0	0	n.s.	NA
chr20:10509087:10509170	UBE2C	1699	213	12.54	300	17.66	377	761	49.54	1699	1423	83.76	1567	92.23	4819	8907	54.1	0.124627	4.56	0	2.27162	1699	300	17.66	0.340829	1699	1567	92.23	2.64126	2.30043	0	0	n.s.	NA
chr20:10511156:10511245	TNNC2	1699	755	44.44	940	55.33	1345	2029	66.29	1699	828	48.73	1103	64.92	1341	2253	59.52	-0.15298	-6.77	0	1.148	1699	940	55.33	1.15392	1699	1103	64.92	1.14295	-0.0109666	0.541369	0.572464	down	NA
chr20:10511573:10511645	TNNC2	1699	245	14.42	940	55.33	321	2029	15.82	1699	233	13.71	1103	64.92	269	2253	11.94	-0.37834	-3.88	0	1.148	1699	940	55.33	1.15392	1699	1103	64.92	1.14295	-0.0109666	0.541369	0.572464	n.s.	NA
chr20:10751995:10752365	SNRPN	1699	310	18.25	1207	71.04	449	3920	11.45	1699	671	39.49	1559	91.76	951	6024	15.79	0.431456	4.34	0	1.94161	1699	1207	71.04	1.5926	1699	1559	91.76	2.21182	0.619215	1.42607e-53	1.57526e-52	n.s.	NA
chr20:10752505:10752678	SNRPN	1699	884	52.03	1207	71.04	1845	3920	47.07	1699	1347	79.28	1559	91.76	3334	6024	55.35	0.229279	8.28	0	1.94161	1699	1207	71.04	1.5926	1699	1559	91.76	2.21182	0.619215	1.42607e-53	1.57526e-52	up	NA
chr20:10752805:10753011	SNRPN	1699	1077	63.39	1207	71.04	2495	3920	63.65	1699	1365	80.34	1559	91.76	3340	6024	55.44	-0.195932	-8.21	0	1.94161	1699	1207	71.04	1.5926	1699	1559	91.76	2.21182	0.619215	1.42607e-53	1.57526e-52	down	NA
chr20:10754092:10754349	DDX27	1699	645	37.96	1021	60.09	952	2500	38.08	1699	711	41.85	1243	73.16	1025	3007	34.09	-0.155371	-3.99	0	1.28771	1699	1021	60.09	1.16939	1699	1243	73.16	1.3849	0.215509	4.26719e-08	8.21406e-08	n.s.	NA
chr20:10754425:10754610	DDX27	1699	462	27.19	1021	60.09	597	2500	23.88	1699	625	36.79	1243	73.16	883	3007	29.36	0.287185	5.48	0	1.28771	1699	1021	60.09	1.16939	1699	1243	73.16	1.3849	0.215509	4.26719e-08	8.21406e-08	up	NA
chr20:10754696:10754977	DDX27	1699	218	12.83	1021	60.09	250	2500	10	1699	392	23.07	1243	73.16	489	3007	16.26	0.649929	6.26	0	1.28771	1699	1021	60.09	1.16939	1699	1243	73.16	1.3849	0.215509	4.26719e-08	8.21406e-08	up	NA
chr20:10755514:10755659	DDX27	1699	220	12.95	1021	60.09	257	2500	10.28	1699	201	11.83	1243	73.16	222	3007	7.38	-0.428745	-2.9	0	1.28771	1699	1021	60.09	1.16939	1699	1243	73.16	1.3849	0.215509	4.26719e-08	8.21406e-08	n.s.	NA
chr21:642842:643207	RPL22	1699	1332	78.4	1698	99.94	10119	29050	34.83	1699	1555	91.52	1697	99.88	15696	34299	45.76	0.384107	10.93	0	4.70387	1699	1698	99.94	4.69902	1699	1697	99.88	4.70873	0.00970648	0.146612	0.168697	up	NA
chr21:643313:644019	RPL22	1699	1625	95.64	1698	99.94	7647	29050	26.32	1699	1659	97.65	1697	99.88	10455	34299	30.48	0.204478	4.16	0	4.70387	1699	1698	99.94	4.69902	1699	1697	99.88	4.70873	0.00970648	0.146612	0.168697	n.s.	NA
chr21:644145:645269	RPL22	1699	1688	99.35	1698	99.94	17970	29050	61.86	1699	1690	99.47	1697	99.88	18513	34299	53.98	-0.193235	-7.88	0	4.70387	1699	1698	99.94	4.69902	1699	1697	99.88	4.70873	0.00970648	0.146612	0.168697	down	NA
chr21:3221068:3221584	ENO1	1699	909	53.5	1674	98.53	2240	16795	13.34	1699	1388	81.7	1692	99.59	4845	29112	16.64	0.298806	3.3	0	4.08073	1699	1674	98.53	3.76459	1699	1692	99.59	4.39351	0.628922	1.17547e-108	3.51662e-107	n.s.	NA
chr21:3221644:3222041	ENO1	1699	640	37.67	1674	98.53	1085	16795	6.46	1699	1073	63.15	1692	99.59	2212	29112	7.6	0.205161	1.14	0	4.08073	1699	1674	98.53	3.76459	1699	1692	99.59	4.39351	0.628922	1.17547e-108	3.51662e-107	n.s.	NA
chr21:4333775:4333865	CPLANE2	1699	182	10.71	961	56.56	206	1593	12.93	1699	427	25.13	1227	72.22	508	2458	20.67	0.637504	7.74	0	1.12838	1699	961	56.56	0.950128	1699	1227	72.22	1.26799	0.31786	2.61705e-22	1.02122e-21	up	NA
chr21:4674785:4675172	MRTO4	1699	114	6.71	1150	67.69	120	2877	4.17	1699	197	11.6	1284	75.57	217	3323	6.53	0.542486	2.36	0	1.41372	1699	1150	67.69	1.35398	1699	1284	75.57	1.46722	0.113238	0.0125455	0.0160278	n.s.	NA
chr21:4675325:4675602	MRTO4	1699	457	26.9	1150	67.69	602	2877	20.92	1699	661	38.91	1284	75.57	963	3323	28.98	0.451753	8.06	0	1.41372	1699	1150	67.69	1.35398	1699	1284	75.57	1.46722	0.113238	0.0125455	0.0160278	up	NA
chr21:4675680:4675838	MRTO4	1699	780	45.91	1150	67.69	1239	2877	43.07	1699	971	57.15	1284	75.57	1710	3323	51.46	0.251421	8.39	0	1.41372	1699	1150	67.69	1.35398	1699	1284	75.57	1.46722	0.113238	0.0125455	0.0160278	up	NA
chr21:4687055:4688832	CAPZB	1699	294	17.3	1362	80.16	369	3801	9.71	1699	251	14.77	1457	85.76	294	3926	7.49	-0.335122	-2.22	0	1.74684	1699	1362	80.16	1.74449	1699	1457	85.76	1.74904	0.00455457	0.121173	0.140929	n.s.	NA
chr21:4687055:4690233	CAPZB	1699	613	36.08	1362	80.16	828	3801	21.78	1699	781	45.97	1457	85.76	1111	3926	28.3	0.363133	6.52	0	1.74684	1699	1362	80.16	1.74449	1699	1457	85.76	1.74904	0.00455457	0.121173	0.140929	up	NA
chr21:4690311:4691117	CAPZB	1699	448	26.37	1362	80.16	563	3801	14.81	1699	641	37.73	1457	85.76	858	3926	21.85	0.531357	7.04	0	1.74684	1699	1362	80.16	1.74449	1699	1457	85.76	1.74904	0.00455457	0.121173	0.140929	up	NA
chr21:4691184:4698116	CAPZB	1699	313	18.42	1362	80.16	366	3801	9.63	1699	448	26.37	1457	85.76	542	3926	13.81	0.47843	4.18	0	1.74684	1699	1362	80.16	1.74449	1699	1457	85.76	1.74904	0.00455457	0.121173	0.140929	n.s.	NA
chr21:4747859:4757862	MINOS1	1699	618	36.37	1445	85.05	968	4152	23.31	1699	992	58.39	1574	92.64	1833	5935	30.88	0.391102	7.57	0	2.08755	1699	1445	85.05	1.92099	1699	1574	92.64	2.24046	0.319474	1.41108e-19	4.77905e-19	up	NA
chr21:4757911:4758282	MINOS1	1699	707	41.61	1445	85.05	1044	4152	25.14	1699	1059	62.33	1574	92.64	2034	5935	34.27	0.432182	9.13	0	2.08755	1699	1445	85.05	1.92099	1699	1574	92.64	2.24046	0.319474	1.41108e-19	4.77905e-19	up	NA
chr21:4858429:4858622	RP11-529K1.3	1699	292	17.19	1297	76.34	343	4088	8.39	1699	496	29.19	1507	88.7	606	4693	12.91	0.566925	4.52	0	1.83719	1699	1297	76.34	1.72492	1699	1507	88.7	1.93382	0.208909	0.000237302	0.000354227	n.s.	NA
chr21:5525381:5525868	PLOD1	1699	330	19.42	1277	75.16	420	3251	12.92	1699	137	8.06	1186	69.81	150	2571	5.83	-1.0272	-7.09	0	1.46643	1699	1277	75.16	1.64557	1699	1186	69.81	1.27355	-0.372011	5.21452e-24	2.11527e-23	down	PLOD1
chr21:6397793:6398782	YBX1	1699	1364	80.28	1695	99.76	3569	37960	9.4	1699	1432	84.28	1697	99.88	4099	39264	10.44	0.137504	1.04	0	4.88377	1699	1695	99.76	4.88413	1699	1697	99.88	4.8834	-0.000729321	0.0111612	0.0143359	n.s.	NA
chr21:6399049:6399152	YBX1	1699	1603	94.35	1695	99.76	11240	37960	29.61	1699	1665	98	1697	99.88	12364	39264	31.49	0.0859927	1.88	0	4.88377	1699	1695	99.76	4.88413	1699	1697	99.88	4.8834	-0.000729321	0.0111612	0.0143359	n.s.	NA
chr21:6399236:6399539	YBX1	1699	1483	87.29	1695	99.76	6844	37960	18.03	1699	1592	93.7	1697	99.88	9371	39264	23.87	0.386131	5.84	0	4.88377	1699	1695	99.76	4.88413	1699	1697	99.88	4.8834	-0.000729321	0.0111612	0.0143359	up	NA
chr21:6735860:6736288	HP1BP3	1699	115	6.77	844	49.68	127	1295	9.81	1699	272	16.01	1211	71.28	305	2356	12.95	0.367899	3.14	0	1.05787	1699	844	49.68	0.811803	1699	1211	71.28	1.22937	0.417568	1.20152e-38	7.50165e-38	n.s.	NA
chr21:6777869:6778316	DDOST	1699	124	7.3	934	54.97	129	1589	8.12	1699	206	12.12	1170	68.86	230	2230	10.31	0.310493	2.19	0	1.06842	1699	934	54.97	0.929477	1699	1170	68.86	1.17934	0.249858	6.77688e-14	1.76297e-13	n.s.	NA
chr22:18695:18780	MRPS24	1699	637	37.49	1018	59.92	890	1807	49.25	1699	872	51.32	1223	71.98	1356	2466	54.99	0.156046	5.74	0	1.1723	1699	1018	59.92	1.07266	1699	1223	71.98	1.25525	0.182593	4.34852e-08	8.34823e-08	up	NA
chr22:18893:18965	MRPS24	1699	292	17.19	1018	59.92	354	1807	19.59	1699	471	27.72	1223	71.98	592	2466	24.01	0.280561	4.42	0	1.1723	1699	1018	59.92	1.07266	1699	1223	71.98	1.25525	0.182593	4.34852e-08	8.34823e-08	n.s.	NA
chr22:481557:481956	PCNA	1699	82	4.83	925	54.44	90	2831	3.18	1699	227	13.36	1460	85.93	255	5142	4.96	0.511809	1.78	0	1.63683	1699	925	54.44	1.1418	1699	1460	85.93	1.95046	0.808659	5.18315e-84	9.07684e-83	n.s.	NA
chr22:2560578:2563018	EIF4EBP1	1699	231	13.6	1605	94.47	272	7888	3.45	1699	305	17.95	1617	95.17	355	7854	4.52	0.310863	1.07	0	2.66559	1699	1605	94.47	2.74071	1699	1617	95.17	2.59103	-0.149687	6.7381e-09	1.35517e-08	n.s.	NA
chr22:2563190:2564268	EIF4EBP1	1699	940	55.33	1605	94.47	2023	7888	25.65	1699	1193	70.22	1617	95.17	2592	7854	33	0.351399	7.35	0	2.66559	1699	1605	94.47	2.74071	1699	1617	95.17	2.59103	-0.149687	6.7381e-09	1.35517e-08	up	NA
chr22:4016279:4018785	H2AZ2	1699	1620	95.35	1664	97.94	8729	12721	68.62	1699	1685	99.18	1697	99.88	12644	17939	70.48	0.0380378	1.86	0	3.5945	1699	1664	97.94	3.39368	1699	1697	99.88	3.79142	0.397741	4.96647e-44	3.71451e-43	n.s.	NA
chr22:4018916:4020285	H2AZ2	1699	1096	64.51	1664	97.94	3100	12721	24.37	1699	1485	87.4	1697	99.88	5744	17939	32.02	0.380217	7.65	0	3.5945	1699	1664	97.94	3.39368	1699	1697	99.88	3.79142	0.397741	4.96647e-44	3.71451e-43	up	NA
chr22:4020400:4020646	H2AZ2	1699	528	31.08	1664	97.94	797	12721	6.27	1699	901	53.03	1697	99.88	1539	17939	8.58	0.39807	2.31	0	3.5945	1699	1664	97.94	3.39368	1699	1697	99.88	3.79142	0.397741	4.96647e-44	3.71451e-43	n.s.	NA
chr22:4020725:4022264	H2AZ2	1699	343	20.19	1664	97.94	430	12721	3.38	1699	570	33.55	1697	99.88	760	17939	4.24	0.258636	0.86	0	3.5945	1699	1664	97.94	3.39368	1699	1697	99.88	3.79142	0.397741	4.96647e-44	3.71451e-43	n.s.	NA
chr22:4031710:4031815	COX5B	1699	1387	81.64	1433	84.34	3943	4689	84.09	1699	1561	91.88	1600	94.17	5800	7316	79.28	-0.083949	-4.81	0	2.25275	1699	1433	84.34	1.9929	1699	1600	94.17	2.48549	0.492591	2.6847e-47	2.35075e-46	n.s.	NA
chr22:4031916:4032018	COX5B	1699	1021	60.09	1433	84.34	2194	4689	46.79	1699	1385	81.52	1600	94.17	3976	7316	54.35	0.211875	7.56	0	2.25275	1699	1433	84.34	1.9929	1699	1600	94.17	2.48549	0.492591	2.6847e-47	2.35075e-46	up	NA
chr22:4032093:4032192	COX5B	1699	513	30.19	1433	84.34	753	4689	16.06	1699	908	53.44	1600	94.17	1453	7316	19.86	0.290122	3.8	0	2.25275	1699	1433	84.34	1.9929	1699	1600	94.17	2.48549	0.492591	2.6847e-47	2.35075e-46	n.s.	NA
chr22:4107434:4107591	SNRNP27	1699	125	7.36	1050	61.8	132	2177	6.06	1699	202	11.89	1231	72.45	217	2556	8.49	0.42674	2.43	0	1.20958	1699	1050	61.8	1.13281	1699	1231	72.45	1.27505	0.142239	0.000138609	0.000208639	n.s.	NA
chr22:4107672:4107960	SNRNP27	1699	262	15.42	1050	61.8	315	2177	14.47	1699	443	26.07	1231	72.45	526	2556	20.58	0.480222	6.11	0	1.20958	1699	1050	61.8	1.13281	1699	1231	72.45	1.27505	0.142239	0.000138609	0.000208639	up	NA
chr22:4108026:4108180	SNRNP27	1699	422	24.84	1050	61.8	555	2177	25.49	1699	644	37.9	1231	72.45	873	2556	34.15	0.408077	8.66	0	1.20958	1699	1050	61.8	1.13281	1699	1231	72.45	1.27505	0.142239	0.000138609	0.000208639	up	NA
chr22:4128379:4128909	TIA1	1699	297	17.48	981	57.74	355	1604	22.13	1699	473	27.84	1115	65.63	570	1975	28.86	0.368449	6.73	0	1.02799	1699	981	57.74	0.977226	1699	1115	65.63	1.07265	0.0954186	0.00118975	0.00166195	up	NA
chr22:4145099:4145946	SNRPGP15	1699	1121	65.98	1412	83.11	3204	6443	49.73	1699	1392	81.93	1640	96.53	3690	10417	35.42	-0.478108	-14.31	0	2.59513	1699	1412	83.11	2.21563	1699	1640	96.53	2.92186	0.706224	1.41622e-75	2.21053e-74	down	NA
chr22:4146072:4146314	SNRPGP15	1699	1263	74.34	1412	83.11	4145	6443	64.33	1699	1586	93.35	1640	96.53	7968	10417	76.49	0.246265	12.16	0	2.59513	1699	1412	83.11	2.21563	1699	1640	96.53	2.92186	0.706224	1.41622e-75	2.21053e-74	up	NA
chr22:4146338:4146498	SNRPGP15	1699	1218	71.69	1412	83.11	3944	6443	61.21	1699	1578	92.88	1640	96.53	7837	10417	75.23	0.293212	14.02	0	2.59513	1699	1412	83.11	2.21563	1699	1640	96.53	2.92186	0.706224	1.41622e-75	2.21053e-74	up	NA
chr22:5209572:5210193	PPIA	1699	515	30.31	1699	100	631	59557	1.06	1699	536	31.55	1699	100	694	82106	0.85	-0.155119	-0.21	0	5.74259	1699	1699	100	5.5806	1699	1699	100	5.90458	0.323985	7.81023e-83	1.30413e-81	n.s.	NA
chr22:5210980:5211818	PPIA	1699	554	32.61	1699	100	882	59557	1.48	1699	957	56.33	1699	100	1673	82106	2.04	0.293731	0.56	0	5.74259	1699	1699	100	5.5806	1699	1699	100	5.90458	0.323985	7.81023e-83	1.30413e-81	n.s.	NA
chr22:5211850:5211920	PPIA	1699	732	43.08	1699	100	1461	59557	2.45	1699	1163	68.45	1699	100	2681	82106	3.27	0.30764	0.82	0	5.74259	1699	1699	100	5.5806	1699	1699	100	5.90458	0.323985	7.81023e-83	1.30413e-81	n.s.	NA
chr22:5212010:5212142	PPIA	1699	1093	64.33	1699	100	5933	59557	9.96	1699	1510	88.88	1699	100	11086	82106	13.5	0.403805	3.54	0	5.74259	1699	1699	100	5.5806	1699	1699	100	5.90458	0.323985	7.81023e-83	1.30413e-81	n.s.	NA
chr22:5212316:5212408	PPIA	1699	1694	99.71	1699	100	27994	59557	47	1699	1696	99.82	1699	100	45142	82106	54.98	0.221877	7.98	0	5.74259	1699	1699	100	5.5806	1699	1699	100	5.90458	0.323985	7.81023e-83	1.30413e-81	up	NA
chr23:353149:353260	ZNF593	1699	809	47.62	1501	88.35	1618	4844	33.4	1699	1026	60.39	1554	91.47	1837	4946	37.14	0.148896	3.74	0	2.11776	1699	1501	88.35	2.18604	1699	1554	91.47	2.05182	-0.134226	0.00013648	0.000205866	n.s.	NA
chr23:353324:353746	ZNF593	1699	492	28.96	1501	88.35	723	4844	14.93	1699	615	36.2	1554	91.47	833	4946	16.84	0.163369	1.91	0	2.11776	1699	1501	88.35	2.18604	1699	1554	91.47	2.05182	-0.134226	0.00013648	0.000205866	n.s.	NA
chr23:576770:578143	PUM1	1699	125	7.36	991	58.33	135	1747	7.73	1699	256	15.07	1161	68.33	280	2147	13.04	0.685489	5.31	0	1.08417	1699	991	58.33	1.01891	1699	1161	68.33	1.13988	0.120968	0.000631849	0.000896576	up	NA
chr23:1367663:1367792	CTPS1	1699	537	31.61	965	56.8	818	1978	41.35	1699	547	32.2	1227	72.22	748	2829	26.44	-0.626081	-14.91	0	1.19384	1699	965	56.8	1.0185	1699	1227	72.22	1.33174	0.313231	1.02402e-19	3.51791e-19	down	NA
chr23:1367884:1369432	CTPS1	1699	754	44.38	965	56.8	1262	1978	63.8	1699	923	54.33	1227	72.22	1515	2829	53.55	-0.248415	-10.25	0	1.19384	1699	965	56.8	1.0185	1699	1227	72.22	1.33174	0.313231	1.02402e-19	3.51791e-19	down	NA
chr23:1369578:1369816	CTPS1	1699	461	27.13	965	56.8	636	1978	32.15	1699	782	46.03	1227	72.22	1233	2829	43.58	0.427388	11.43	0	1.19384	1699	965	56.8	1.0185	1699	1227	72.22	1.33174	0.313231	1.02402e-19	3.51791e-19	up	NA
chr23:1369914:1369997	CTPS1	1699	190	11.18	965	56.8	221	1978	11.17	1699	421	24.78	1227	72.22	512	2829	18.1	0.650243	6.93	0	1.19384	1699	965	56.8	1.0185	1699	1227	72.22	1.33174	0.313231	1.02402e-19	3.51791e-19	up	NA
chr23:1370054:1370169	CTPS1	1699	100	5.89	965	56.8	104	1978	5.26	1699	195	11.48	1227	72.22	217	2829	7.67	0.469869	2.41	0	1.19384	1699	965	56.8	1.0185	1699	1227	72.22	1.33174	0.313231	1.02402e-19	3.51791e-19	n.s.	NA
chr23:1646916:1647992	DNAJC8	1699	230	13.54	1215	71.51	269	2902	9.27	1699	171	10.06	1365	80.34	180	3309	5.44	-0.673304	-3.83	0	1.48384	1699	1215	71.51	1.41991	1699	1365	80.34	1.54075	0.120837	0.00739879	0.00971176	n.s.	NA
chr23:1648065:1648890	DNAJC8	1699	314	18.48	1215	71.51	369	2902	12.72	1699	265	15.6	1365	80.34	285	3309	8.61	-0.513672	-4.11	0	1.48384	1699	1215	71.51	1.41991	1699	1365	80.34	1.54075	0.120837	0.00739879	0.00971176	n.s.	NA
chr23:1648986:1649583	DNAJC8	1699	400	23.54	1215	71.51	509	2902	17.54	1699	348	20.48	1365	80.34	407	3309	12.3	-0.479215	-5.24	0	1.48384	1699	1215	71.51	1.41991	1699	1365	80.34	1.54075	0.120837	0.00739879	0.00971176	down	NA
chr23:1649651:1651396	DNAJC8	1699	434	25.54	1215	71.51	552	2902	19.02	1699	410	24.13	1365	80.34	476	3309	14.39	-0.379449	-4.63	0	1.48384	1699	1215	71.51	1.41991	1699	1365	80.34	1.54075	0.120837	0.00739879	0.00971176	n.s.	NA
chr23:1654620:1655571	DNAJC8	1699	416	24.48	1215	71.51	536	2902	18.47	1699	581	34.2	1365	80.34	759	3309	22.94	0.29817	4.47	0	1.48384	1699	1215	71.51	1.41991	1699	1365	80.34	1.54075	0.120837	0.00739879	0.00971176	n.s.	NA
chr23:1678466:1680187	HNRNPR	1699	251	14.77	1275	75.04	282	3223	8.75	1699	342	20.13	1375	80.93	390	3560	10.96	0.294743	2.21	0	1.57752	1699	1275	75.04	1.54604	1699	1375	80.93	1.60672	0.0606715	0.3359	0.366529	n.s.	NA
chr23:1680394:1681076	HNRNPR	1699	492	28.96	1275	75.04	672	3223	20.85	1699	431	25.37	1375	80.93	540	3560	15.17	-0.434314	-5.68	0	1.57752	1699	1275	75.04	1.54604	1699	1375	80.93	1.60672	0.0606715	0.3359	0.366529	down	NA
chr23:2693672:2696116	SRRM1	1699	108	6.36	1070	62.98	110	2168	5.07	1699	171	10.06	1146	67.45	183	2297	7.97	0.563411	2.9	0	1.15975	1699	1070	62.98	1.1569	1699	1146	67.45	1.16242	0.00551576	0.918163	0.922016	n.s.	NA
chr23:3396935:3397296	STMN1	1699	284	16.72	1419	83.52	371	5078	7.31	1699	617	36.32	1606	94.53	873	7761	11.25	0.559861	3.94	0	2.29714	1699	1419	83.52	2.01891	1699	1606	94.53	2.54297	0.52406	8.55264e-42	5.96194e-41	n.s.	NA
chr23:4213519:4214418	THRAP3	1699	297	17.48	1160	68.28	338	2664	12.69	1699	244	14.36	1271	74.81	273	2922	9.34	-0.404886	-3.35	0	1.35649	1699	1160	68.28	1.32161	1699	1271	74.81	1.38833	0.0667186	0.226265	0.25305	n.s.	NA
chr23:4419146:4419532	PSMB2	1699	138	8.12	1337	78.69	153	3803	4.02	1699	214	12.6	1462	86.05	242	4384	5.52	0.377185	1.5	0	1.77096	1699	1337	78.69	1.69872	1699	1462	86.05	1.83703	0.138317	0.00190585	0.00261145	n.s.	NA
chr23:4419604:4423795	PSMB2	1699	307	18.07	1337	78.69	391	3803	10.28	1699	478	28.13	1462	86.05	600	4384	13.69	0.381067	3.41	0	1.77096	1699	1337	78.69	1.69872	1699	1462	86.05	1.83703	0.138317	0.00190585	0.00261145	n.s.	NA
chr23:4423959:4425365	PSMB2	1699	929	54.68	1337	78.69	1624	3803	42.7	1699	1087	63.98	1462	86.05	2016	4384	45.99	0.10472	3.29	0	1.77096	1699	1337	78.69	1.69872	1699	1462	86.05	1.83703	0.138317	0.00190585	0.00261145	n.s.	NA
chr23:4540979:4541098	SFPQ	1699	253	14.89	1046	61.57	299	2327	12.85	1699	284	16.72	1386	81.58	340	3901	8.72	-0.510858	-4.13	0	1.45866	1699	1046	61.57	1.16054	1699	1386	81.58	1.68364	0.523099	2.9011e-47	2.50962e-46	n.s.	NA
chr23:4541195:4542353	SFPQ	1699	183	10.77	1046	61.57	210	2327	9.02	1699	199	11.71	1386	81.58	228	3901	5.84	-0.550814	-3.18	0	1.45866	1699	1046	61.57	1.16054	1699	1386	81.58	1.68364	0.523099	2.9011e-47	2.50962e-46	n.s.	NA
chr23:4543497:4543574	SFPQ	1699	92	5.41	1046	61.57	96	2327	4.13	1699	205	12.07	1386	81.58	219	3901	5.61	0.365691	1.48	0	1.45866	1699	1046	61.57	1.16054	1699	1386	81.58	1.68364	0.523099	2.9011e-47	2.50962e-46	n.s.	NA
chr23:4543697:4546292	SFPQ	1699	155	9.12	1046	61.57	175	2327	7.52	1699	405	23.84	1386	81.58	486	3901	12.46	0.659753	4.94	0	1.45866	1699	1046	61.57	1.16054	1699	1386	81.58	1.68364	0.523099	2.9011e-47	2.50962e-46	n.s.	NA
chr23:5212421:5213231	PTP4A2	1699	456	26.84	1153	67.86	582	2589	22.48	1699	627	36.9	1377	81.05	831	3209	25.9	0.196174	3.42	0	1.43109	1699	1153	67.86	1.31739	1699	1377	81.05	1.52629	0.208899	4.7443e-07	8.34904e-07	n.s.	NA
chr23:5213363:5218028	PTP4A2	1699	125	7.36	1153	67.86	134	2589	5.18	1699	225	13.24	1377	81.05	245	3209	7.63	0.481754	2.45	0	1.43109	1699	1153	67.86	1.31739	1699	1377	81.05	1.52629	0.208899	4.7443e-07	8.34904e-07	n.s.	NA
chr23:5300200:5300497	EIF3I	1699	748	44.03	1428	84.05	1178	4182	28.17	1699	1023	60.21	1537	90.46	1810	4983	36.32	0.355464	8.15	0	1.96407	1699	1428	84.05	1.89931	1699	1537	90.46	2.02422	0.12491	0.00879101	0.0114763	up	NA
chr23:5300591:5300756	EIF3I	1699	367	21.6	1428	84.05	453	4182	10.83	1699	565	33.25	1537	90.46	730	4983	14.65	0.403713	3.82	0	1.96407	1699	1428	84.05	1.89931	1699	1537	90.46	2.02422	0.12491	0.00879101	0.0114763	n.s.	NA
chr23:5300831:5301085	EIF3I	1699	157	9.24	1428	84.05	177	4182	4.23	1699	277	16.3	1537	90.46	317	4983	6.36	0.492895	2.13	0	1.96407	1699	1428	84.05	1.89931	1699	1537	90.46	2.02422	0.12491	0.00879101	0.0114763	n.s.	NA
chr23:5484557:5484874	NDUFS5	1699	1185	69.75	1519	89.41	2388	5141	46.45	1699	1381	81.28	1600	94.17	3361	6128	54.85	0.235149	8.4	0	2.25264	1699	1519	89.41	2.18438	1699	1600	94.17	2.31745	0.133072	0.000804616	0.00113723	up	NA
chr23:5714128:5714489	RPL11	1699	1108	65.21	1699	100	4565	40336	11.32	1699	1400	82.4	1697	99.88	5512	41168	13.39	0.224064	2.07	0	5.03956	1699	1699	100	5.14332	1699	1697	99.88	4.93568	-0.207634	3.23552e-37	1.93592e-36	n.s.	NA
chr23:5714641:5714995	RPL11	1699	1332	78.4	1699	100	7130	40336	17.68	1699	1527	89.88	1697	99.88	8975	41168	21.8	0.287539	4.12	0	5.03956	1699	1699	100	5.14332	1699	1697	99.88	4.93568	-0.207634	3.23552e-37	1.93592e-36	n.s.	NA
chr23:5715103:5715488	RPL11	1699	1689	99.41	1699	100	18546	40336	45.98	1699	1685	99.18	1697	99.88	21716	41168	52.75	0.194218	6.77	0	5.03956	1699	1699	100	5.14332	1699	1697	99.88	4.93568	-0.207634	3.23552e-37	1.93592e-36	up	NA
chr23:5715621:5716333	RPL11	1699	1697	99.88	1699	100	27699	40336	68.67	1699	1697	99.88	1697	99.88	24089	41168	58.51	-0.227405	-10.16	0	5.03956	1699	1699	100	5.14332	1699	1697	99.88	4.93568	-0.207634	3.23552e-37	1.93592e-36	down	NA
chr23:5716445:5717127	RPL11	1699	1570	92.41	1699	100	9627	40336	23.87	1699	1562	91.94	1697	99.88	6164	41168	14.97	-0.639042	-8.9	0	5.03956	1699	1699	100	5.14332	1699	1697	99.88	4.93568	-0.207634	3.23552e-37	1.93592e-36	down	NA
chr23:6065825:6067317	NNF1	1699	199	11.71	1073	63.15	240	2371	10.12	1699	505	29.72	1534	90.29	635	4750	13.37	0.369903	3.25	0	1.66975	1699	1073	63.15	1.19941	1699	1534	90.29	1.99874	0.799332	5.04296e-106	1.39263e-104	n.s.	NA
chr23:6067419:6068587	NNF1	1699	477	28.08	1073	63.15	690	2371	29.1	1699	1089	64.1	1534	90.29	1942	4750	40.88	0.476498	11.78	0	1.66975	1699	1073	63.15	1.19941	1699	1534	90.29	1.99874	0.799332	5.04296e-106	1.39263e-104	up	NA
chr23:6068784:6069563	NNF1	1699	827	48.68	1073	63.15	1393	2371	58.75	1699	1241	73.04	1534	90.29	2462	4750	51.83	-0.177581	-6.92	0	1.66975	1699	1073	63.15	1.19941	1699	1534	90.29	1.99874	0.799332	5.04296e-106	1.39263e-104	down	NA
chr24:1486885:1488383	APLP2	1699	297	17.48	1414	83.23	367	4615	7.95	1699	265	15.6	1494	87.93	319	5550	5.75	-0.407	-2.2	0	2.01657	1699	1414	83.23	1.96836	1699	1494	87.93	2.06221	0.0938517	0.0460062	0.0558924	n.s.	NA
chr24:3103897:3104347	HSPA8	1699	297	17.48	1452	85.46	390	23958	1.63	1699	235	13.83	1653	97.29	289	33884	0.85	-0.507538	-0.78	0	3.94547	1699	1452	85.46	3.4906	1699	1653	97.29	4.34502	0.854419	2.99333e-44	2.28639e-43	n.s.	NA
chr24:3105984:3106294	HSPA8	1699	352	20.72	1452	85.46	490	23958	2.05	1699	383	22.54	1653	97.29	491	33884	1.45	-0.316027	-0.6	0	3.94547	1699	1452	85.46	3.4906	1699	1653	97.29	4.34502	0.854419	2.99333e-44	2.28639e-43	n.s.	NA
chr24:3106494:3106827	HSPA8	1699	367	21.6	1452	85.46	459	23958	1.92	1699	605	35.61	1653	97.29	887	33884	2.62	0.310021	0.7	0	3.94547	1699	1452	85.46	3.4906	1699	1653	97.29	4.34502	0.854419	2.99333e-44	2.28639e-43	n.s.	NA
chr24:3107061:3107523	HSPA8	1699	1208	71.1	1452	85.46	4724	23958	19.72	1699	1538	90.52	1653	97.29	9588	33884	28.3	0.499877	8.58	0	3.94547	1699	1452	85.46	3.4906	1699	1653	97.29	4.34502	0.854419	2.99333e-44	2.28639e-43	up	NA
chr24:5410355:5410440	FXYD6	1699	756	44.5	1509	88.82	1147	5449	21.05	1699	800	47.09	1361	80.11	1194	4265	28	0.395274	6.95	0	2.00266	1699	1509	88.82	2.25678	1699	1361	80.11	1.72091	-0.535866	3.36118e-49	3.17543e-48	up	NA
chr24:5410491:5410620	FXYD6	1699	650	38.26	1509	88.82	910	5449	16.7	1699	715	42.08	1361	80.11	1029	4265	24.13	0.505661	7.43	0	2.00266	1699	1509	88.82	2.25678	1699	1361	80.11	1.72091	-0.535866	3.36118e-49	3.17543e-48	up	NA
chr24:5410658:5410763	FXYD6	1699	513	30.19	1509	88.82	682	5449	12.52	1699	582	34.26	1361	80.11	791	4265	18.55	0.532073	6.03	0	2.00266	1699	1509	88.82	2.25678	1699	1361	80.11	1.72091	-0.535866	3.36118e-49	3.17543e-48	up	NA
chr24:5410839:5410926	FXYD6	1699	259	15.24	1509	88.82	312	5449	5.73	1699	324	19.07	1361	80.11	386	4265	9.05	0.578517	3.32	0	2.00266	1699	1509	88.82	2.25678	1699	1361	80.11	1.72091	-0.535866	3.36118e-49	3.17543e-48	n.s.	NA
chr24:5410966:5411085	FXYD6	1699	178	10.48	1509	88.82	209	5449	3.84	1699	198	11.65	1361	80.11	224	4265	5.25	0.368849	1.41	0	2.00266	1699	1509	88.82	2.25678	1699	1361	80.11	1.72091	-0.535866	3.36118e-49	3.17543e-48	n.s.	NA
chr24:5506837:5507340	ARCN1	1699	674	39.67	1294	76.16	1057	3261	32.41	1699	538	31.67	1410	82.99	733	3449	21.25	-0.586475	-11.16	0	1.59469	1699	1294	76.16	1.56649	1699	1410	82.99	1.62058	0.0540978	0.514556	0.546526	down	NA
chr24:5507546:5507647	ARCN1	1699	621	36.55	1294	76.16	844	3261	25.88	1699	807	47.5	1410	82.99	1175	3449	34.07	0.383704	8.19	0	1.59469	1699	1294	76.16	1.56649	1699	1410	82.99	1.62058	0.0540978	0.514556	0.546526	up	NA
chr24:5507757:5508082	ARCN1	1699	273	16.07	1294	76.16	317	3261	9.72	1699	411	24.19	1410	82.99	480	3449	13.92	0.476943	4.2	0	1.59469	1699	1294	76.16	1.56649	1699	1410	82.99	1.62058	0.0540978	0.514556	0.546526	n.s.	NA
chr24:5676892:5677400	HYOU1	1699	213	12.54	1083	63.74	251	2638	9.51	1699	180	10.59	1274	74.99	193	2661	7.25	-0.349297	-2.26	0	1.30388	1699	1083	63.74	1.25661	1699	1274	74.99	1.34406	0.0874448	0.0477941	0.0578687	n.s.	NA
chr25:163656:163825	SSR2	1699	503	29.61	1555	91.52	705	5804	12.15	1699	759	44.67	1637	96.35	1118	6760	16.54	0.415586	4.39	0	2.41269	1699	1555	91.52	2.3659	1699	1637	96.35	2.45714	0.0912384	0.202366	0.228817	n.s.	NA
chr25:163904:164142	SSR2	1699	806	47.44	1555	91.52	1529	5804	26.34	1699	1177	69.28	1637	96.35	2284	6760	33.79	0.347659	7.45	0	2.41269	1699	1555	91.52	2.3659	1699	1637	96.35	2.45714	0.0912384	0.202366	0.228817	up	NA
chr25:281533:281882	PSMD4	1699	357	21.01	1205	70.92	471	2846	16.55	1699	593	34.9	1377	81.05	777	3452	22.51	0.421804	5.96	0	1.49416	1699	1205	70.92	1.40029	1699	1377	81.05	1.5763	0.176011	7.69871e-06	1.25629e-05	up	NA
chr25:282015:282117	PSMD4	1699	845	49.74	1205	70.92	1429	2846	50.21	1699	1058	62.27	1377	81.05	1931	3452	55.94	0.153017	5.73	0	1.49416	1699	1205	70.92	1.40029	1699	1377	81.05	1.5763	0.176011	7.69871e-06	1.25629e-05	up	NA
chr25:282186:282260	PSMD4	1699	1000	58.86	1205	70.92	1888	2846	66.34	1699	1140	67.1	1377	81.05	2103	3452	60.92	-0.121058	-5.42	0	1.49416	1699	1205	70.92	1.40029	1699	1377	81.05	1.5763	0.176011	7.69871e-06	1.25629e-05	down	NA
chr25:384063:384369	PSMB4	1699	1119	65.86	1467	86.34	2686	6004	44.74	1699	1238	72.87	1618	95.23	2432	7533	32.28	-0.458801	-12.46	0	2.39266	1699	1467	86.34	2.23026	1699	1618	95.23	2.53991	0.309655	6.08399e-15	1.64842e-14	down	NA
chr25:384459:384800	PSMB4	1699	1334	78.52	1467	86.34	4139	6004	68.94	1699	1507	88.7	1618	95.23	4625	7533	61.4	-0.164572	-7.54	0	2.39266	1699	1467	86.34	2.23026	1699	1618	95.23	2.53991	0.309655	6.08399e-15	1.64842e-14	down	NA
chr25:384918:385012	PSMB4	1699	1065	62.68	1467	86.34	2348	6004	39.11	1699	1375	80.93	1618	95.23	3570	7533	47.39	0.270747	8.28	0	2.39266	1699	1467	86.34	2.23026	1699	1618	95.23	2.53991	0.309655	6.08399e-15	1.64842e-14	up	NA
chr25:385095:385265	PSMB4	1699	689	40.55	1467	86.34	1230	6004	20.49	1699	1091	64.21	1618	95.23	2229	7533	29.59	0.509395	9.1	0	2.39266	1699	1467	86.34	2.23026	1699	1618	95.23	2.53991	0.309655	6.08399e-15	1.64842e-14	up	NA
chr25:385413:385622	PSMB4	1699	174	10.24	1467	86.34	210	6004	3.5	1699	340	20.01	1618	95.23	402	7533	5.34	0.494558	1.84	0	2.39266	1699	1467	86.34	2.23026	1699	1618	95.23	2.53991	0.309655	6.08399e-15	1.64842e-14	n.s.	NA
chr25:445130:445296	MRPL9	1699	969	57.03	1364	80.28	1666	3796	43.89	1699	1274	74.99	1558	91.7	2751	5157	53.34	0.27562	9.45	0	1.92064	1699	1364	80.28	1.74306	1699	1558	91.7	2.0761	0.333046	6.82497e-20	2.36731e-19	up	NA
chr25:445399:445553	MRPL9	1699	520	30.61	1364	80.28	757	3796	19.94	1699	923	54.33	1558	91.7	1531	5157	29.69	0.551507	9.75	0	1.92064	1699	1364	80.28	1.74306	1699	1558	91.7	2.0761	0.333046	6.82497e-20	2.36731e-19	up	NA
chr25:445602:445744	MRPL9	1699	383	22.54	1364	80.28	486	3796	12.8	1699	674	39.67	1558	91.7	934	5157	18.11	0.46966	5.31	0	1.92064	1699	1364	80.28	1.74306	1699	1558	91.7	2.0761	0.333046	6.82497e-20	2.36731e-19	up	NA
chr25:464901:465107	S100A10	1699	1648	97	1678	98.76	16188	21785	74.31	1699	1686	99.23	1689	99.41	16064	22040	72.89	-0.0274623	-1.42	0	3.98538	1699	1678	98.76	3.98554	1699	1689	99.41	3.98523	-0.000305288	0.206903	0.233561	n.s.	NA
chr25:465333:466700	S100A10	1699	532	31.31	1678	98.76	877	21785	4.03	1699	917	53.97	1689	99.41	1605	22040	7.28	0.719072	3.25	0	3.98538	1699	1678	98.76	3.98554	1699	1689	99.41	3.98523	-0.000305288	0.206903	0.233561	n.s.	NA
chr25:480414:480490	PFDN2	1699	499	29.37	1398	82.28	708	4053	17.47	1699	874	51.44	1548	91.11	1362	4968	27.42	0.621723	9.95	0	1.95164	1699	1398	82.28	1.84334	1699	1548	91.11	2.04945	0.206114	3.57451e-07	6.30589e-07	up	NA
chr25:1550818:1550931	LAMTOR2	1699	408	24.01	1537	90.46	573	5800	9.88	1699	783	46.09	1647	96.94	1162	7893	14.72	0.530923	4.84	0	2.49	1699	1537	90.46	2.3195	1699	1647	96.94	2.64911	0.329612	2.28096e-23	9.14931e-23	n.s.	NA
chr25:1551095:1552776	LAMTOR2	1699	1292	76.04	1537	90.46	3085	5800	53.19	1699	1505	88.58	1647	96.94	4725	7893	59.86	0.167468	6.67	0	2.49	1699	1537	90.46	2.3195	1699	1647	96.94	2.64911	0.329612	2.28096e-23	9.14931e-23	up	NA
chr25:1552867:1553174	LAMTOR2	1699	1409	82.93	1537	90.46	4022	5800	69.34	1699	1557	91.64	1647	96.94	4872	7893	61.73	-0.16519	-7.61	0	2.49	1699	1537	90.46	2.3195	1699	1647	96.94	2.64911	0.329612	2.28096e-23	9.14931e-23	down	NA
chr25:2621870:2621937	HDGF	1699	969	57.03	1535	90.35	1926	5760	33.44	1699	1364	80.28	1653	97.29	3444	8923	38.6	0.201415	5.16	0	2.55992	1699	1535	90.35	2.30035	1699	1653	97.29	2.80096	0.500608	1.54176e-55	1.81473e-54	up	NA
chr25:2622144:2622287	HDGF	1699	1196	70.39	1535	90.35	2514	5760	43.65	1699	1350	79.46	1653	97.29	3237	8923	36.28	-0.260258	-7.37	0	2.55992	1699	1535	90.35	2.30035	1699	1653	97.29	2.80096	0.500608	1.54176e-55	1.81473e-54	down	NA
chr25:2623368:2623449	MRPL24	1699	96	5.65	1105	65.04	100	2199	4.55	1699	179	10.54	1342	78.99	187	2902	6.44	0.422815	1.89	0	1.32676	1699	1105	65.04	1.19302	1699	1342	78.99	1.43689	0.243867	1.1968e-11	2.76304e-11	n.s.	NA
chr25:2623546:2623623	MRPL24	1699	231	13.6	1105	65.04	270	2199	12.28	1699	472	27.78	1342	78.99	572	2902	19.71	0.641072	7.43	0	1.32676	1699	1105	65.04	1.19302	1699	1342	78.99	1.43689	0.243867	1.1968e-11	2.76304e-11	up	NA
chr25:2623728:2623801	MRPL24	1699	593	34.9	1105	65.04	805	2199	36.61	1699	895	52.68	1342	78.99	1398	2902	48.17	0.386662	11.56	0	1.32676	1699	1105	65.04	1.19302	1699	1342	78.99	1.43689	0.243867	1.1968e-11	2.76304e-11	up	NA
chr25:2623933:2624011	MRPL24	1699	936	55.09	1105	65.04	1620	2199	73.67	1699	1109	65.27	1342	78.99	1888	2902	65.06	-0.176752	-8.61	0	1.32676	1699	1105	65.04	1.19302	1699	1342	78.99	1.43689	0.243867	1.1968e-11	2.76304e-11	down	NA
chr25:2867177:2874350	TPM3	1699	148	8.71	1497	88.11	162	6027	2.69	1699	264	15.54	1649	97.06	302	7790	3.88	0.40326	1.19	0	2.46846	1699	1497	88.11	2.28074	1699	1649	97.06	2.63887	0.358129	2.21717e-21	8.33469e-21	n.s.	NA
chr25:3308212:3308553	S100A6	1699	1631	96	1664	97.94	13680	31111	43.97	1699	1641	96.59	1683	99.06	12028	32973	36.48	-0.262842	-7.49	0	4.52925	1699	1664	97.94	4.57074	1699	1683	99.06	4.48823	-0.0825101	4.89125e-08	9.31543e-08	down	NA
chr25:3308706:3309241	S100A6	1699	1562	91.94	1664	97.94	20039	31111	64.41	1699	1642	96.65	1683	99.06	23434	32973	71.07	0.139888	6.66	0	4.52925	1699	1664	97.94	4.57074	1699	1683	99.06	4.48823	-0.0825101	4.89125e-08	9.31543e-08	up	NA
chr25:3345283:3345378	SNAPIN	1699	159	9.36	1011	59.51	178	1888	9.43	1699	311	18.3	1213	71.39	347	2798	12.4	0.361494	2.97	0	1.19522	1699	1011	59.51	1.04929	1699	1213	71.39	1.31685	0.26756	1.92168e-15	5.30679e-15	n.s.	NA
chr25:3345498:3345582	SNAPIN	1699	497	29.25	1011	59.51	663	1888	35.12	1699	789	46.44	1213	71.39	1208	2798	43.17	0.290269	8.05	0	1.19522	1699	1011	59.51	1.04929	1699	1213	71.39	1.31685	0.26756	1.92168e-15	5.30679e-15	up	NA
chr25:3346282:3346380	ILF2	1699	539	31.72	986	58.03	680	1819	37.38	1699	516	30.37	1245	73.28	630	2669	23.6	-0.641696	-13.78	0	1.1928	1699	986	58.03	1.02327	1699	1245	73.28	1.32707	0.303807	3.92359e-19	1.3103e-18	down	NA
chr25:3346551:3346826	ILF2	1699	580	34.14	986	58.03	822	1819	45.19	1699	865	50.91	1245	73.28	1326	2669	49.68	0.133836	4.49	0	1.1928	1699	986	58.03	1.02327	1699	1245	73.28	1.32707	0.303807	3.92359e-19	1.3103e-18	n.s.	NA
chr25:3551508:3551631	FDPS	1699	87	5.12	1077	63.39	95	5394	1.76	1699	195	11.48	1381	81.28	233	7412	3.14	0.584963	1.38	0	1.94678	1699	1077	63.39	1.64707	1699	1381	81.28	2.18051	0.533447	8.54804e-27	3.83593e-26	n.s.	NA
chr25:3551710:3551796	FDPS	1699	228	13.42	1077	63.39	335	5394	6.21	1699	504	29.66	1381	81.28	727	7412	9.81	0.584295	3.6	0	1.94678	1699	1077	63.39	1.64707	1699	1381	81.28	2.18051	0.533447	8.54804e-27	3.83593e-26	n.s.	NA
chr25:3551932:3552725	FDPS	1699	618	36.37	1077	63.39	1417	5394	26.27	1699	1040	61.21	1381	81.28	2825	7412	38.11	0.520223	11.84	0	1.94678	1699	1077	63.39	1.64707	1699	1381	81.28	2.18051	0.533447	8.54804e-27	3.83593e-26	up	NA
chr25:3926820:3926899	TOMM40L	1699	286	16.83	1149	67.63	341	2128	16.02	1699	421	24.78	1247	73.4	497	2406	20.66	0.347802	4.64	0	1.24554	1699	1149	67.63	1.22825	1699	1247	73.4	1.26147	0.0332178	0.548569	0.579224	n.s.	NA
chr25:3970941:3971047	NDUFS2	1699	496	29.19	990	58.27	620	1643	37.74	1699	704	41.44	1202	70.75	935	2151	43.47	0.199008	5.73	0	1.0835	1699	990	58.27	0.977458	1699	1202	70.75	1.17084	0.193383	3.96589e-09	8.08952e-09	up	NA
chr25:3971144:3971424	NDUFS2	1699	806	47.44	990	58.27	1171	1643	71.27	1699	969	57.03	1202	70.75	1443	2151	67.09	-0.085954	-4.18	0	1.0835	1699	990	58.27	0.977458	1699	1202	70.75	1.17084	0.193383	3.96589e-09	8.08952e-09	n.s.	NA
chr25:3971509:3971989	NDUFS2	1699	707	41.61	990	58.27	993	1643	60.44	1699	760	44.73	1202	70.75	1042	2151	48.44	-0.313499	-12	0	1.0835	1699	990	58.27	0.977458	1699	1202	70.75	1.17084	0.193383	3.96589e-09	8.08952e-09	down	NA
chr25:3972048:3972145	NDUFS2	1699	351	20.66	990	58.27	411	1643	25.02	1699	325	19.13	1202	70.75	371	2151	17.25	-0.511724	-7.77	0	1.0835	1699	990	58.27	0.977458	1699	1202	70.75	1.17084	0.193383	3.96589e-09	8.08952e-09	down	NA
chr26:1115063:1116489	TIMM17B	1699	639	37.61	1062	62.51	976	2555	38.2	1699	1002	58.98	1346	79.22	1877	3880	48.38	0.333073	10.18	0	1.43667	1699	1062	62.51	1.20556	1699	1346	79.22	1.61901	0.413446	9.86103e-30	4.78393e-29	up	NA
chr26:1116601:1116974	TIMM17B	1699	265	15.6	1062	62.51	349	2555	13.66	1699	551	32.43	1346	79.22	727	3880	18.74	0.429237	5.08	0	1.43667	1699	1062	62.51	1.20556	1699	1346	79.22	1.61901	0.413446	9.86103e-30	4.78393e-29	up	NA
chr26:1163532:1163649	SARS	1699	450	26.49	1172	68.98	589	2633	22.37	1699	770	45.32	1476	86.87	1177	4097	28.73	0.347262	6.36	0	1.61192	1699	1172	68.98	1.34066	1699	1476	86.87	1.82731	0.486649	2.73123e-40	1.78275e-39	up	NA
chr26:1188810:1189381	PPIL1	1699	373	21.95	1193	70.22	554	3241	17.09	1699	882	51.91	1555	91.52	1444	6007	24.04	0.469042	6.95	0	1.89693	1699	1193	70.22	1.4676	1699	1555	91.52	2.22631	0.758709	1.83646e-92	3.87818e-91	up	NA
chr26:1189537:1190026	PPIL1	1699	846	49.79	1193	70.22	1503	3241	46.37	1699	1322	77.81	1555	91.52	3171	6007	52.79	0.183364	6.42	0	1.89693	1699	1193	70.22	1.4676	1699	1555	91.52	2.22631	0.758709	1.83646e-92	3.87818e-91	up	NA
chr26:1212647:1214877	PSMA5	1699	932	54.86	1180	69.45	1596	2907	54.9	1699	1138	66.98	1401	82.46	2144	3652	58.71	0.0951243	3.81	0	1.52151	1699	1180	69.45	1.38791	1699	1401	82.46	1.63403	0.246114	9.30644e-10	1.95954e-09	n.s.	NA
chr26:1214965:1216073	PSMA5	1699	520	30.61	1180	69.45	774	2907	26.63	1699	829	48.79	1401	82.46	1300	3652	35.6	0.405608	8.97	0	1.52151	1699	1180	69.45	1.38791	1699	1401	82.46	1.63403	0.246114	9.30644e-10	1.95954e-09	up	NA
chr26:1216177:1216965	PSMA5	1699	249	14.66	1180	69.45	301	2907	10.35	1699	409	24.07	1401	82.46	501	3652	13.72	0.375085	3.37	0	1.52151	1699	1180	69.45	1.38791	1699	1401	82.46	1.63403	0.246114	9.30644e-10	1.95954e-09	n.s.	NA
chr26:1217025:1217119	PSMA5	1699	129	7.59	1180	69.45	139	2907	4.78	1699	218	12.83	1401	82.46	238	3652	6.52	0.379663	1.74	0	1.52151	1699	1180	69.45	1.38791	1699	1401	82.46	1.63403	0.246114	9.30644e-10	1.95954e-09	n.s.	NA
chr26:1271048:1271139	GSTM3	1699	619	36.43	1394	82.05	1070	3962	27.01	1699	832	48.97	1456	85.7	1329	4464	29.77	0.135582	2.76	0	1.871	1699	1394	82.05	1.86915	1699	1456	85.7	1.87277	0.00361373	0.702658	0.722791	n.s.	NA
chr26:1271434:1271536	GSTM3	1699	1209	71.16	1394	82.05	2704	3962	68.25	1699	1211	71.28	1456	85.7	2680	4464	60.04	-0.182059	-8.21	0	1.871	1699	1394	82.05	1.86915	1699	1456	85.7	1.87277	0.00361373	0.702658	0.722791	down	NA
chr26:1424515:1424973	LAMTOR5	1699	458	26.96	1115	65.63	590	2095	28.16	1699	671	39.49	1246	73.34	932	2503	37.24	0.391092	9.08	0	1.22713	1699	1115	65.63	1.17734	1699	1246	73.34	1.27168	0.094339	0.0103979	0.0133794	up	NA
chr26:1425092:1426081	LAMTOR5	1699	99	5.83	1115	65.63	106	2095	5.06	1699	202	11.89	1246	73.34	221	2503	8.83	0.697874	3.77	0	1.22713	1699	1115	65.63	1.17734	1699	1246	73.34	1.27168	0.094339	0.0103979	0.0133794	n.s.	NA
chr26:1679156:1679293	SNRPE	1699	549	32.31	1460	85.93	959	7373	13.01	1699	1045	61.51	1626	95.7	2020	10449	19.33	0.537153	6.32	0	2.66225	1699	1460	85.93	2.39065	1699	1626	95.7	2.90612	0.51547	1.5228e-41	1.03148e-40	up	NA
chr26:1679321:1679666	SNRPE	1699	492	28.96	1460	85.93	767	7373	10.4	1699	966	56.86	1626	95.7	1697	10449	16.24	0.596726	5.84	0	2.66225	1699	1460	85.93	2.39065	1699	1626	95.7	2.90612	0.51547	1.5228e-41	1.03148e-40	up	NA
chr26:1679730:1679929	SNRPE	1699	881	51.85	1460	85.93	1816	7373	24.63	1699	1283	75.52	1626	95.7	3535	10449	33.83	0.442497	9.2	0	2.66225	1699	1460	85.93	2.39065	1699	1626	95.7	2.90612	0.51547	1.5228e-41	1.03148e-40	up	NA
chr26:1680009:1680684	SNRPE	1699	1305	76.81	1460	85.93	4056	7373	55.01	1699	1543	90.82	1626	95.7	6237	10449	59.69	0.115774	4.68	0	2.66225	1699	1460	85.93	2.39065	1699	1626	95.7	2.90612	0.51547	1.5228e-41	1.03148e-40	n.s.	NA
chr26:2266008:2266255	NUCKS1	1699	874	51.44	1411	83.05	1487	6064	24.52	1699	1207	71.04	1655	97.41	2525	11361	22.23	-0.135639	-2.29	0	2.64709	1699	1411	83.05	2.16725	1699	1655	97.41	3.05618	0.888923	5.95739e-126	2.03686e-124	n.s.	NA
chr26:2270078:2277198	NUCKS1	1699	690	40.61	1411	83.05	1095	6064	18.06	1699	1136	66.86	1655	97.41	2235	11361	19.67	0.11699	1.61	0	2.64709	1699	1411	83.05	2.16725	1699	1655	97.41	3.05618	0.888923	5.95739e-126	2.03686e-124	n.s.	NA
chr26:3217904:3218302	ATP5PB	1699	389	22.9	1427	83.99	503	4517	11.14	1699	565	33.25	1545	90.94	741	5163	14.35	0.33847	3.21	0	2.00405	1699	1427	83.99	1.94436	1699	1545	90.94	2.05918	0.11482	0.0671315	0.0799343	n.s.	NA
chr26:3218429:3218629	ATP5PB	1699	881	51.85	1427	83.99	1584	4517	35.07	1699	1135	66.8	1545	90.94	2197	5163	42.55	0.271873	7.48	0	2.00405	1699	1427	83.99	1.94436	1699	1545	90.94	2.05918	0.11482	0.0671315	0.0799343	up	NA
chr26:3218810:3219390	ATP5PB	1699	1170	68.86	1427	83.99	2674	4517	59.2	1699	1205	70.92	1545	90.94	2448	5163	47.41	-0.314458	-11.79	0	2.00405	1699	1427	83.99	1.94436	1699	1545	90.94	2.05918	0.11482	0.0671315	0.0799343	down	NA
chr26:3539061:3539475	CAPZA1	1699	112	6.59	1039	61.15	121	2331	5.19	1699	194	11.42	1283	75.52	207	2927	7.07	0.382629	1.88	0	1.27857	1699	1039	61.15	1.14632	1699	1283	75.52	1.38567	0.239347	9.03438e-11	1.9837e-10	n.s.	NA
chr26:3539556:3539983	CAPZA1	1699	219	12.89	1039	61.15	266	2331	11.41	1699	371	21.84	1283	75.52	464	2927	15.85	0.441245	4.44	0	1.27857	1699	1039	61.15	1.14632	1699	1283	75.52	1.38567	0.239347	9.03438e-11	1.9837e-10	n.s.	NA
chr26:3540628:3541210	CAPZA1	1699	538	31.67	1039	61.15	753	2331	32.3	1699	613	36.08	1283	75.52	838	2927	28.63	-0.168464	-3.67	0	1.27857	1699	1039	61.15	1.14632	1699	1283	75.52	1.38567	0.239347	9.03438e-11	1.9837e-10	n.s.	NA
chr26:3541274:3541822	CAPZA1	1699	535	31.49	1039	61.15	745	2331	31.96	1699	539	31.72	1283	75.52	704	2927	24.05	-0.395906	-7.91	0	1.27857	1699	1039	61.15	1.14632	1699	1283	75.52	1.38567	0.239347	9.03438e-11	1.9837e-10	down	NA
chr26:4130844:4131161	RPL10A	1699	794	46.73	1698	99.94	1657	31050	5.34	1699	1014	59.68	1695	99.76	1966	32095	6.13	0.169419	0.79	0	4.67051	1699	1698	99.94	4.76302	1699	1695	99.76	4.57784	-0.185172	3.5478e-25	1.51626e-24	n.s.	NA
chr26:4131311:4132357	RPL10A	1699	1521	89.52	1698	99.94	9212	31050	29.67	1699	1605	94.47	1695	99.76	11923	32095	37.15	0.314855	7.48	0	4.67051	1699	1698	99.94	4.76302	1699	1695	99.76	4.57784	-0.185172	3.5478e-25	1.51626e-24	up	NA
chr26:4132531:4133855	RPL10A	1699	1690	99.47	1698	99.94	22445	31050	72.29	1699	1691	99.53	1695	99.76	20439	32095	63.68	-0.180297	-8.61	0	4.67051	1699	1698	99.94	4.76302	1699	1695	99.76	4.57784	-0.185172	3.5478e-25	1.51626e-24	down	NA
chr26:4376617:4377533	RPS10	1699	1056	62.15	1698	99.94	4430	38302	11.57	1699	1405	82.7	1698	99.94	5115	39354	13	0.155442	1.43	0	5.00538	1699	1698	99.94	5.09314	1699	1698	99.94	4.91762	-0.175523	2.6049e-31	1.30792e-30	n.s.	NA
chr26:4377684:4378062	RPS10	1699	1477	86.93	1698	99.94	9076	38302	23.7	1699	1606	94.53	1698	99.94	12012	39354	30.52	0.351756	6.82	0	5.00538	1699	1698	99.94	5.09314	1699	1698	99.94	4.91762	-0.175523	2.6049e-31	1.30792e-30	up	NA
chr26:4378235:4380834	RPS10	1699	1698	99.94	1698	99.94	27078	38302	70.7	1699	1695	99.76	1698	99.94	24925	39354	63.34	-0.156257	-7.36	0	5.00538	1699	1698	99.94	5.09314	1699	1698	99.94	4.91762	-0.175523	2.6049e-31	1.30792e-30	down	NA
chr26:4380913:4381459	RPS10	1699	1690	99.47	1698	99.94	20600	38302	53.78	1699	1690	99.47	1698	99.94	15481	39354	39.34	-0.441438	-14.44	0	5.00538	1699	1698	99.94	5.09314	1699	1698	99.94	4.91762	-0.175523	2.6049e-31	1.30792e-30	down	NA
chr26:4381516:4382003	RPS10	1699	1613	94.94	1698	99.94	10416	38302	27.19	1699	1610	94.76	1698	99.94	7121	39354	18.09	-0.562366	-9.1	0	5.00538	1699	1698	99.94	5.09314	1699	1698	99.94	4.91762	-0.175523	2.6049e-31	1.30792e-30	down	NA
chr26:4985257:4985336	TOMM6	1699	1065	62.68	1542	90.76	1973	5946	33.18	1699	1403	82.58	1671	98.35	3518	9586	36.7	0.141412	3.52	0	2.64658	1699	1542	90.76	2.35644	1699	1671	98.35	2.91433	0.557892	4.2525e-63	5.65426e-62	n.s.	NA
chr26:4985439:4985832	TOMM6	1699	1328	78.16	1542	90.76	3260	5946	54.83	1699	1538	90.52	1671	98.35	4511	9586	47.06	-0.216204	-7.77	0	2.64658	1699	1542	90.76	2.35644	1699	1671	98.35	2.91433	0.557892	4.2525e-63	5.65426e-62	down	NA
chr27:2276261:2277920	DAD1	1699	838	49.32	1397	82.22	1443	4039	35.73	1699	1024	60.27	1479	87.05	1944	4458	43.61	0.280408	7.88	0	1.85388	1699	1397	82.22	1.83882	1699	1479	87.05	1.8681	0.0292738	0.82442	0.837247	up	NA
chr27:2278070:2278575	DAD1	1699	1236	72.75	1397	82.22	2817	4039	69.74	1699	1255	73.87	1479	87.05	2649	4458	59.42	-0.2275	-10.32	0	1.85388	1699	1397	82.22	1.83882	1699	1479	87.05	1.8681	0.0292738	0.82442	0.837247	down	NA
chr27:3974006:3974749	GRN	1699	699	41.14	1028	60.51	956	1813	52.73	1699	746	43.91	1206	70.98	1088	2639	41.23	-0.34746	-11.5	0	1.23183	1699	1028	60.51	1.12809	1699	1206	70.98	1.32026	0.192177	1.13322e-07	2.07564e-07	down	NA
chr27:4122253:4122373	PSMC5	1699	441	25.96	1203	70.81	629	3067	20.51	1699	719	42.32	1389	81.75	1100	3932	27.98	0.43005	7.47	0	1.57343	1699	1203	70.81	1.45108	1699	1389	81.75	1.6794	0.228317	6.36818e-09	1.28437e-08	up	NA
chr27:4122473:4122624	PSMC5	1699	863	50.79	1203	70.81	1485	3067	48.42	1699	1089	64.1	1389	81.75	2189	3932	55.67	0.19749	7.25	0	1.57343	1699	1203	70.81	1.45108	1699	1389	81.75	1.6794	0.228317	6.36818e-09	1.28437e-08	up	NA
chr27:4122736:4122836	PSMC5	1699	1017	59.86	1203	70.81	2038	3067	66.45	1699	1127	66.33	1389	81.75	2175	3932	55.32	-0.260171	-11.13	0	1.57343	1699	1203	70.81	1.45108	1699	1389	81.75	1.6794	0.228317	6.36818e-09	1.28437e-08	down	NA
chr27:4122924:4123200	PSMC5	1699	683	40.2	1203	70.81	1094	3067	35.67	1699	662	38.96	1389	81.75	903	3932	22.97	-0.61337	-12.7	0	1.57343	1699	1203	70.81	1.45108	1699	1389	81.75	1.6794	0.228317	6.36818e-09	1.28437e-08	down	NA
chr27:5493538:5495601	LSM12	1699	282	16.6	939	55.27	337	1632	20.65	1699	453	26.66	1112	65.45	556	2186	25.43	0.287809	4.78	0	1.01761	1699	939	55.27	0.926241	1699	1112	65.45	1.09476	0.168521	1.9602e-07	3.5631e-07	n.s.	NA
chr27:5496057:5496161	LSM12	1699	732	43.08	939	55.27	1079	1632	66.12	1699	804	47.32	1112	65.45	1190	2186	54.44	-0.275815	-11.68	0	1.01761	1699	939	55.27	0.926241	1699	1112	65.45	1.09476	0.168521	1.9602e-07	3.5631e-07	down	NA
chr27:5553880:5553950	COL1A1	1699	1042	61.33	1613	94.94	5454	22178	24.59	1699	1417	83.4	1670	98.29	14597	54792	26.64	0.111177	2.05	0	4.14242	1699	1613	94.94	3.71855	1699	1670	98.29	4.55183	0.833278	1.82846e-34	1.03373e-33	n.s.	NA
chr27:5554194:5555320	COL1A1	1699	1530	90.05	1613	94.94	12259	22178	55.28	1699	1592	93.7	1670	98.29	27216	54792	49.67	-0.15149	-5.61	0	4.14242	1699	1613	94.94	3.71855	1699	1670	98.29	4.55183	0.833278	1.82846e-34	1.03373e-33	down	NA
chr27:5991612:5992644	PHB	1699	212	12.48	1133	66.69	254	2608	9.74	1699	449	26.43	1354	79.69	553	3323	16.64	0.715857	6.9	0	1.41799	1699	1133	66.69	1.28637	1699	1354	79.69	1.52813	0.241759	1.48374e-10	3.20882e-10	up	NA
chr27:5992741:5993159	PHB	1699	490	28.84	1133	66.69	673	2608	25.81	1699	818	48.15	1354	79.69	1250	3323	37.62	0.526577	11.81	0	1.41799	1699	1133	66.69	1.28637	1699	1354	79.69	1.52813	0.241759	1.48374e-10	3.20882e-10	up	NA
chr27:6115813:6116427	ATP5MC1	1699	1355	79.75	1453	85.52	4984	6872	72.53	1699	1534	90.29	1609	94.7	5658	8504	66.53	-0.122804	-6	0	2.49344	1699	1453	85.52	2.32299	1699	1609	94.7	2.64737	0.324382	3.64975e-13	9.09904e-13	down	NA
chr27:6116604:6116872	ATP5MC1	1699	669	39.38	1453	85.52	1171	6872	17.04	1699	1121	65.98	1609	94.7	2197	8504	25.83	0.572648	8.79	0	2.49344	1699	1453	85.52	2.32299	1699	1609	94.7	2.64737	0.324382	3.64975e-13	9.09904e-13	up	NA
chr27:6116951:6117417	ATP5MC1	1699	476	28.02	1453	85.52	781	6872	11.36	1699	895	52.68	1609	94.7	1537	8504	18.07	0.625626	6.71	0	2.49344	1699	1453	85.52	2.32299	1699	1609	94.7	2.64737	0.324382	3.64975e-13	9.09904e-13	up	NA
chr27:6117476:6117810	ATP5MC1	1699	322	18.95	1453	85.52	451	6872	6.56	1699	621	36.55	1609	94.7	862	8504	10.14	0.559291	3.58	0	2.49344	1699	1453	85.52	2.32299	1699	1609	94.7	2.64737	0.324382	3.64975e-13	9.09904e-13	n.s.	NA
chr27:6573155:6573646	KPNB1	1699	289	17.01	1178	69.33	354	3484	10.16	1699	289	17.01	1509	88.82	334	5429	6.15	-0.642322	-4.01	0	1.81888	1699	1178	69.33	1.49091	1699	1509	88.82	2.0749	0.58399	1.82556e-51	1.98599e-50	n.s.	NA
chr27:6573809:6574350	KPNB1	1699	602	35.43	1178	69.33	864	3484	24.8	1699	812	47.79	1509	88.82	1188	5429	21.88	-0.173284	-2.92	0	1.81888	1699	1178	69.33	1.49091	1699	1509	88.82	2.0749	0.58399	1.82556e-51	1.98599e-50	n.s.	NA
chr27:6574466:6574810	KPNB1	1699	330	19.42	1178	69.33	425	3484	12.2	1699	636	37.43	1509	88.82	862	5429	15.88	0.354777	3.68	0	1.81888	1699	1178	69.33	1.49091	1699	1509	88.82	2.0749	0.58399	1.82556e-51	1.98599e-50	n.s.	NA
chr27:6574917:6575021	KPNB1	1699	116	6.83	1178	69.33	132	3484	3.79	1699	284	16.72	1509	88.82	324	5429	5.97	0.541133	2.18	0	1.81888	1699	1178	69.33	1.49091	1699	1509	88.82	2.0749	0.58399	1.82556e-51	1.98599e-50	n.s.	NA
chr27:6823630:6824012	PSMB3	1699	392	23.07	1150	67.69	514	2488	20.66	1699	618	36.37	1345	79.16	889	3380	26.3	0.333868	5.64	0	1.41674	1699	1150	67.69	1.28014	1699	1345	79.16	1.53353	0.25339	1.53315e-12	3.7064e-12	up	NA
chr27:6824532:6825121	PSMB3	1699	766	45.09	1150	67.69	1163	2488	46.74	1699	838	49.32	1345	79.16	1233	3380	36.48	-0.349078	-10.26	0	1.41674	1699	1150	67.69	1.28014	1699	1345	79.16	1.53353	0.25339	1.53315e-12	3.7064e-12	down	NA
chr27:6855277:6855434	RPL23	1699	1696	99.82	1699	100	28952	62461	46.35	1699	1697	99.88	1699	100	21545	66644	32.33	-0.506543	-14.02	0	5.74649	1699	1699	100	5.81263	1699	1699	100	5.68036	-0.132268	4.61128e-21	1.71549e-20	down	NA
chr27:6855549:6856323	RPL23	1699	1698	99.94	1699	100	38653	62461	61.88	1699	1699	100	1699	100	38185	66644	57.3	-0.109105	-4.58	0	5.74649	1699	1699	100	5.81263	1699	1699	100	5.68036	-0.132268	4.61128e-21	1.71549e-20	n.s.	NA
chr27:6856453:6856709	RPL23	1699	1676	98.65	1699	100	24019	62461	38.45	1699	1677	98.71	1699	100	32517	66644	48.79	0.335831	10.34	0	5.74649	1699	1699	100	5.81263	1699	1699	100	5.68036	-0.132268	4.61128e-21	1.71549e-20	up	NA
chr27:6856794:6857027	RPL23	1699	1513	89.05	1699	100	19428	62461	31.1	1699	1632	96.06	1699	100	27048	66644	40.59	0.373663	9.49	0	5.74649	1699	1699	100	5.81263	1699	1699	100	5.68036	-0.132268	4.61128e-21	1.71549e-20	up	NA
chr27:6926706:6926992	RPL19	1699	819	48.2	1698	99.94	1735	55077	3.15	1699	1074	63.21	1699	100	2107	59144	3.56	0.135922	0.41	0	5.4695	1699	1698	99.94	5.49686	1699	1699	100	5.44215	-0.0547131	8.75876e-07	1.51537e-06	n.s.	NA
chr27:6927100:6927576	RPL19	1699	854	50.26	1698	99.94	2071	55077	3.76	1699	1227	72.22	1699	100	3022	59144	5.11	0.360211	1.35	0	5.4695	1699	1698	99.94	5.49686	1699	1699	100	5.44215	-0.0547131	8.75876e-07	1.51537e-06	n.s.	NA
chr27:6927700:6927840	RPL19	1699	1418	83.46	1698	99.94	9600	55077	17.43	1699	1592	93.7	1699	100	14301	59144	24.18	0.450222	6.75	0	5.4695	1699	1698	99.94	5.49686	1699	1699	100	5.44215	-0.0547131	8.75876e-07	1.51537e-06	up	NA
chr27:6927962:6928227	RPL19	1699	1693	99.65	1698	99.94	29142	55077	52.91	1699	1696	99.82	1699	100	34537	59144	58.39	0.139667	5.48	0	5.4695	1699	1698	99.94	5.49686	1699	1699	100	5.44215	-0.0547131	8.75876e-07	1.51537e-06	up	NA
chr27:6928339:6928821	RPL19	1699	1695	99.76	1698	99.94	40486	55077	73.51	1699	1699	100	1699	100	37119	59144	62.76	-0.224782	-10.75	0	5.4695	1699	1698	99.94	5.49686	1699	1699	100	5.44215	-0.0547131	8.75876e-07	1.51537e-06	down	NA
chr27:7126046:7126306	PSMD3	1699	101	5.94	1070	62.98	111	2497	4.45	1699	227	13.36	1362	80.16	262	3869	6.77	0.511658	2.32	0	1.44662	1699	1070	62.98	1.2047	1699	1362	80.16	1.63668	0.43198	3.25413e-32	1.66891e-31	n.s.	NA
chr27:7126463:7126634	PSMD3	1699	463	27.25	1070	62.98	660	2497	26.43	1699	798	46.97	1362	80.16	1293	3869	33.42	0.327492	6.99	0	1.44662	1699	1070	62.98	1.2047	1699	1362	80.16	1.63668	0.43198	3.25413e-32	1.66891e-31	up	NA
chr27:7126686:7126762	PSMD3	1699	652	38.38	1070	62.98	1026	2497	41.09	1699	981	57.74	1362	80.16	1758	3869	45.44	0.14189	4.35	0	1.44662	1699	1070	62.98	1.2047	1699	1362	80.16	1.63668	0.43198	3.25413e-32	1.66891e-31	n.s.	NA
chr27:7461618:7461835	EIF1	1699	459	27.02	1618	95.23	690	12875	5.36	1699	810	47.68	1671	98.35	1201	15413	7.79	0.466836	2.43	0	3.36575	1699	1618	95.23	3.25769	1699	1671	98.35	3.47038	0.212687	8.48813e-08	1.57076e-07	n.s.	NA
chr27:7462000:7462112	EIF1	1699	1391	81.87	1618	95.23	4524	12875	35.14	1699	1548	91.11	1671	98.35	6813	15413	44.2	0.322726	9.06	0	3.36575	1699	1618	95.23	3.25769	1699	1671	98.35	3.47038	0.212687	8.48813e-08	1.57076e-07	up	NA
chr27:7462215:7462497	EIF1	1699	1489	87.64	1618	95.23	7160	12875	55.61	1699	1592	93.7	1671	98.35	7766	15413	50.39	-0.139569	-5.22	0	3.36575	1699	1618	95.23	3.25769	1699	1671	98.35	3.47038	0.212687	8.48813e-08	1.57076e-07	down	NA
chr27:7562558:7563052	DNAJC7	1699	480	28.25	988	58.15	622	1921	32.38	1699	685	40.32	1167	68.69	924	2255	40.98	0.330718	8.6	0	1.09658	1699	988	58.15	1.02155	1699	1167	68.69	1.1601	0.138552	5.14832e-05	7.98378e-05	up	NA
chr27:7563116:7563611	DNAJC7	1699	360	21.19	988	58.15	451	1921	23.48	1699	584	34.37	1167	68.69	723	2255	32.06	0.433483	8.58	0	1.09658	1699	988	58.15	1.02155	1699	1167	68.69	1.1601	0.138552	5.14832e-05	7.98378e-05	up	NA
chr27:7565348:7565743	DNAJC7	1699	233	13.71	988	58.15	265	1921	13.79	1699	165	9.71	1167	68.69	184	2255	8.16	-0.691203	-5.63	0	1.09658	1699	988	58.15	1.02155	1699	1167	68.69	1.1601	0.138552	5.14832e-05	7.98378e-05	down	NA
chr27:7918671:7918770	RPL27	1699	1186	69.81	1695	99.76	5460	26216	20.83	1699	1482	87.23	1696	99.82	7660	29440	26.02	0.307716	5.19	0	4.49817	1699	1695	99.76	4.52328	1699	1696	99.82	4.47308	-0.0501952	0.000387901	0.000566083	up	NA
chr27:7918854:7919093	RPL27	1699	1432	84.28	1695	99.76	6110	26216	23.31	1699	1590	93.58	1696	99.82	9198	29440	31.24	0.407302	7.93	0	4.49817	1699	1695	99.76	4.52328	1699	1696	99.82	4.47308	-0.0501952	0.000387901	0.000566083	up	NA
chr27:7919264:7919857	RPL27	1699	1690	99.47	1695	99.76	18159	26216	69.27	1699	1688	99.35	1696	99.82	18053	29440	61.32	-0.173214	-7.95	0	4.49817	1699	1695	99.76	4.52328	1699	1696	99.82	4.47308	-0.0501952	0.000387901	0.000566083	down	NA
chr27:7919969:7920816	RPL27	1699	1532	90.17	1695	99.76	7515	26216	28.67	1699	1535	90.35	1696	99.82	5554	29440	18.87	-0.578413	-9.8	0	4.49817	1699	1695	99.76	4.52328	1699	1696	99.82	4.47308	-0.0501952	0.000387901	0.000566083	down	NA
chr28:723432:723510	TIMM13	1699	957	56.33	1410	82.99	1926	4374	44.03	1699	1104	64.98	1597	94	2025	6784	29.85	-0.545616	-14.18	0	2.18445	1699	1410	82.99	1.92697	1699	1597	94	2.41178	0.484815	3.4004e-44	2.56998e-43	down	NA
chr28:723580:723676	TIMM13	1699	1042	61.33	1410	82.99	2000	4374	45.72	1699	1241	73.04	1597	94	2603	6784	38.37	-0.246944	-7.35	0	2.18445	1699	1410	82.99	1.92697	1699	1597	94	2.41178	0.484815	3.4004e-44	2.56998e-43	down	NA
chr28:731411:732619	LMNA	1699	529	31.14	960	56.5	762	2360	32.29	1699	819	48.2	1534	90.29	1266	5109	24.78	-0.368837	-7.51	0	1.67465	1699	960	56.5	1.0917	1699	1534	90.29	2.03947	0.947778	5.20249e-136	1.86769e-134	down	NA
chr28:733835:734649	LMNA	1699	444	26.13	960	56.5	577	2360	24.45	1699	931	54.8	1534	90.29	1442	5109	28.22	0.199291	3.77	0	1.67465	1699	960	56.5	1.0917	1699	1534	90.29	2.03947	0.947778	5.20249e-136	1.86769e-134	n.s.	NA
chr28:734758:735217	LMNA	1699	233	13.71	960	56.5	269	2360	11.4	1699	638	37.55	1534	90.29	878	5109	17.19	0.552805	5.79	0	1.67465	1699	960	56.5	1.0917	1699	1534	90.29	2.03947	0.947778	5.20249e-136	1.86769e-134	up	NA
chr28:745712:756805	LMNA	1699	120	7.06	960	56.5	128	2360	5.42	1699	181	10.65	1534	90.29	196	5109	3.84	-0.407566	-1.58	0	1.67465	1699	960	56.5	1.0917	1699	1534	90.29	2.03947	0.947778	5.20249e-136	1.86769e-134	n.s.	NA
chr28:770282:770406	RPL36	1699	315	18.54	1687	99.29	413	17144	2.41	1699	631	37.14	1695	99.76	878	17109	5.13	0.846115	2.72	0	3.81536	1699	1687	99.29	3.89733	1699	1695	99.76	3.73377	-0.163555	2.36381e-18	7.41143e-18	n.s.	NA
chr28:770502:772147	RPL36	1699	1662	97.82	1687	99.29	10022	17144	58.46	1699	1680	98.88	1695	99.76	11324	17109	66.19	0.176327	7.73	0	3.81536	1699	1687	99.29	3.89733	1699	1695	99.76	3.73377	-0.163555	2.36381e-18	7.41143e-18	up	NA
chr28:772283:772854	RPL36	1699	1627	95.76	1687	99.29	10088	17144	58.84	1699	1644	96.76	1695	99.76	8104	17109	47.37	-0.306998	-11.47	0	3.81536	1699	1687	99.29	3.89733	1699	1695	99.76	3.73377	-0.163555	2.36381e-18	7.41143e-18	down	NA
chr28:983088:983172	RPS28	1699	1694	99.71	1699	100	16439	32963	49.87	1699	1691	99.53	1698	99.94	17178	30055	57.16	0.193212	7.29	0	4.7327	1699	1699	100	4.90738	1699	1698	99.94	4.55792	-0.349468	3.15322e-51	3.37912e-50	up	NA
chr28:983221:983307	RPS28	1699	1610	94.76	1699	100	8106	32963	24.59	1699	1657	97.53	1698	99.94	9233	30055	30.72	0.309813	6.13	0	4.7327	1699	1699	100	4.90738	1699	1698	99.94	4.55792	-0.349468	3.15322e-51	3.37912e-50	up	NA
chr28:1187660:1188314	DOHH	1699	273	16.07	1046	61.57	322	1901	16.94	1699	470	27.66	1216	71.57	594	2524	23.53	0.451367	6.59	0	1.17344	1699	1046	61.57	1.07788	1699	1216	71.57	1.25565	0.177762	1.35775e-07	2.48058e-07	up	NA
chr28:1436244:1437010	MICOS13	1699	559	32.9	1240	72.98	915	3199	28.6	1699	1046	61.57	1448	85.23	2033	4424	45.95	0.665528	17.35	0	1.68901	1699	1240	72.98	1.52317	1699	1448	85.23	1.83102	0.307855	1.36443e-15	3.79713e-15	up	NA
chr28:1437875:1438607	MICOS13	1699	1027	60.45	1240	72.98	2016	3199	63.02	1699	1166	68.63	1448	85.23	2266	4424	51.22	-0.29392	-11.8	0	1.68901	1699	1240	72.98	1.52317	1699	1448	85.23	1.83102	0.307855	1.36443e-15	3.79713e-15	down	NA
chr28:1555850:1556531	EEF2	1699	180	10.59	1676	98.65	209	14615	1.43	1699	119	7	1681	98.94	125	15896	0.79	-0.440997	-0.64	0	3.58292	1699	1676	98.65	3.6123	1699	1681	98.94	3.55363	-0.0586687	0.0014254	0.00197194	n.s.	NA
chr28:1560319:1560402	EEF2	1699	797	46.91	1676	98.65	1586	14615	10.85	1699	1145	67.39	1681	98.94	2479	15896	15.6	0.486296	4.75	0	3.58292	1699	1676	98.65	3.6123	1699	1681	98.94	3.55363	-0.0586687	0.0014254	0.00197194	n.s.	NA
chr28:1560536:1560800	EEF2	1699	1513	89.05	1676	98.65	5493	14615	37.58	1699	1583	93.17	1681	98.94	7603	15896	47.83	0.339915	10.25	0	3.58292	1699	1676	98.65	3.6123	1699	1681	98.94	3.55363	-0.0586687	0.0014254	0.00197194	up	NA
chr28:1833542:1833936	ANP32B	1699	709	41.73	1351	79.52	1242	5376	23.1	1699	1079	63.51	1569	92.35	2196	7009	31.33	0.42384	8.23	0	2.19425	1699	1351	79.52	1.98617	1699	1569	92.35	2.37342	0.387253	6.97314e-18	2.12149e-17	up	NA
chr28:1833992:1834802	ANP32B	1699	985	57.98	1351	79.52	2035	5376	37.85	1699	1305	76.81	1569	92.35	3280	7009	46.8	0.299096	8.95	0	2.19425	1699	1351	79.52	1.98617	1699	1569	92.35	2.37342	0.387253	6.97314e-18	2.12149e-17	up	NA
chr28:2523225:2523600	UQCR11	1699	599	35.26	1254	73.81	1002	3148	31.83	1699	1063	62.57	1465	86.23	2026	4085	49.6	0.624123	17.77	0	1.6532	1699	1254	73.81	1.50671	1699	1465	86.23	1.7786	0.271892	2.6407e-12	6.32007e-12	up	NA
chr28:2917067:2917330	PTBP1	1699	527	31.02	1203	70.81	685	2927	23.4	1699	771	45.38	1455	85.64	1124	4090	27.48	0.223068	4.08	0	1.62139	1699	1203	70.81	1.42643	1699	1455	85.64	1.78259	0.356163	1.1303e-20	4.11956e-20	n.s.	NA
chr28:3032469:3032750	POLR2E	1699	830	48.85	1070	62.98	1410	2557	55.14	1699	1090	64.16	1358	79.93	2033	3434	59.2	0.100734	4.06	0	1.40452	1699	1070	62.98	1.21709	1699	1358	79.93	1.5522	0.335111	4.88306e-19	1.61569e-18	n.s.	NA
chr28:3032830:3033074	POLR2E	1699	514	30.25	1070	62.98	804	2557	31.44	1699	880	51.8	1358	79.93	1454	3434	42.34	0.417925	10.9	0	1.40452	1699	1070	62.98	1.21709	1699	1358	79.93	1.5522	0.335111	4.88306e-19	1.61569e-18	up	NA
chr28:3033154:3033323	POLR2E	1699	270	15.89	1070	62.98	330	2557	12.91	1699	554	32.61	1358	79.93	699	3434	20.36	0.618789	7.45	0	1.40452	1699	1070	62.98	1.21709	1699	1358	79.93	1.5522	0.335111	4.88306e-19	1.61569e-18	up	NA
chr28:3033383:3033537	POLR2E	1699	146	8.59	1070	62.98	160	2557	6.26	1699	315	18.54	1358	79.93	354	3434	10.31	0.639557	4.05	0	1.40452	1699	1070	62.98	1.21709	1699	1358	79.93	1.5522	0.335111	4.88306e-19	1.61569e-18	n.s.	NA
chr28:3035361:3035451	GPX4	1699	192	11.3	1101	64.8	222	2449	9.06	1699	477	28.08	1433	84.34	655	4409	14.86	0.656762	5.8	0	1.56442	1699	1101	64.8	1.23612	1699	1433	84.34	1.81666	0.580545	5.27528e-48	4.79449e-47	up	NA
chr28:3035604:3035699	GPX4	1699	594	34.96	1101	64.8	879	2449	35.89	1699	1031	60.68	1433	84.34	2136	4409	48.45	0.422741	12.56	0	1.56442	1699	1101	64.8	1.23612	1699	1433	84.34	1.81666	0.580545	5.27528e-48	4.79449e-47	up	NA
chr28:3035725:3035957	GPX4	1699	672	39.55	1101	64.8	1042	2449	42.55	1699	1106	65.1	1433	84.34	2406	4409	54.57	0.351634	12.02	0	1.56442	1699	1101	64.8	1.23612	1699	1433	84.34	1.81666	0.580545	5.27528e-48	4.79449e-47	up	NA
chr28:3135867:3136061	ATP5F1D	1699	407	23.96	1570	92.41	513	6593	7.78	1699	585	34.43	1631	96	774	7723	10.02	0.327831	2.24	0	2.55338	1699	1570	92.41	2.50175	1699	1631	96	2.60308	0.101322	0.0303194	0.0375333	n.s.	NA
chr28:3136216:3136576	ATP5F1D	1699	1108	65.21	1570	92.41	2513	6593	38.12	1699	1352	79.58	1631	96	3591	7723	46.5	0.280021	8.38	0	2.55338	1699	1570	92.41	2.50175	1699	1631	96	2.60308	0.101322	0.0303194	0.0375333	up	NA
chr28:3137218:3137816	ATP5F1D	1699	1313	77.28	1570	92.41	3463	6593	52.53	1699	1310	77.1	1631	96	2939	7723	38.06	-0.454656	-14.47	0	2.55338	1699	1570	92.41	2.50175	1699	1631	96	2.60308	0.101322	0.0303194	0.0375333	down	NA
chr28:3267643:3268385	NDUFS7	1699	159	9.36	1182	69.57	171	2783	6.14	1699	237	13.95	1289	75.87	260	3018	8.61	0.428612	2.47	0	1.39277	1699	1182	69.57	1.37406	1699	1289	75.87	1.40993	0.0358699	0.848021	0.857576	n.s.	NA
chr28:3268566:3268634	NDUFS7	1699	686	40.38	1182	69.57	1055	2783	37.91	1699	859	50.56	1289	75.87	1439	3018	47.68	0.323188	9.77	0	1.39277	1699	1182	69.57	1.37406	1699	1289	75.87	1.40993	0.0358699	0.848021	0.857576	up	NA
chr28:3268682:3269361	NDUFS7	1699	862	50.74	1182	69.57	1423	2783	51.13	1699	992	58.39	1289	75.87	1734	3018	57.46	0.165336	6.33	0	1.39277	1699	1182	69.57	1.37406	1699	1289	75.87	1.40993	0.0358699	0.848021	0.857576	up	NA
chr28:3269451:3269529	NDUFS7	1699	1004	59.09	1182	69.57	1864	2783	66.98	1699	1014	59.68	1289	75.87	1764	3018	58.45	-0.193434	-8.53	0	1.39277	1699	1182	69.57	1.37406	1699	1289	75.87	1.40993	0.0358699	0.848021	0.857576	down	NA
chr28:3293973:3297756	DAZAP1	1699	80	4.71	907	53.38	84	1687	4.98	1699	185	10.89	1196	70.39	196	2366	8.28	0.633979	3.3	0	1.08275	1699	907	53.38	0.91649	1699	1196	70.39	1.20884	0.292346	2.61982e-18	8.17839e-18	n.s.	NA
chr28:3300457:3300739	RPS15	1699	1310	77.1	1699	100	15135	55711	27.17	1699	1571	92.47	1699	100	22339	65007	34.36	0.327959	7.19	0	5.6477	1699	1699	100	5.66601	1699	1699	100	5.6294	-0.0366119	0.323591	0.354715	up	NA
chr28:3300826:3301190	RPS15	1699	1634	96.17	1699	100	21556	55711	38.69	1699	1667	98.12	1699	100	32111	65007	49.4	0.344648	10.71	0	5.6477	1699	1699	100	5.66601	1699	1699	100	5.6294	-0.0366119	0.323591	0.354715	up	NA
chr28:3301426:3301882	RPS15	1699	1695	99.76	1699	100	28638	55711	51.4	1699	1697	99.88	1699	100	25510	65007	39.24	-0.380937	-12.16	0	5.6477	1699	1699	100	5.66601	1699	1699	100	5.6294	-0.0366119	0.323591	0.354715	down	NA
chr28:3554175:3554425	NDUFA13	1699	1063	62.57	1302	76.63	2051	3275	62.63	1699	1288	75.81	1560	91.82	2759	5360	51.47	-0.278214	-11.16	0	1.87357	1699	1302	76.63	1.57741	1699	1560	91.82	2.12075	0.543347	4.03225e-56	4.99165e-55	down	NA
chr28:3554666:3554786	NDUFA13	1699	792	46.62	1302	76.63	1226	3275	37.44	1699	1214	71.45	1560	91.82	2460	5360	45.9	0.28698	8.46	0	1.87357	1699	1302	76.63	1.57741	1699	1560	91.82	2.12075	0.543347	4.03225e-56	4.99165e-55	up	NA
chr28:3554866:3554951	NDUFA13	1699	525	30.9	1302	76.63	770	3275	23.51	1699	980	57.68	1560	91.82	1692	5360	31.57	0.410173	8.06	0	1.87357	1699	1302	76.63	1.57741	1699	1560	91.82	2.12075	0.543347	4.03225e-56	4.99165e-55	up	NA
chr28:3827681:3827940	COPE	1699	159	9.36	1187	69.86	182	2842	6.4	1699	280	16.48	1339	78.81	312	3036	10.28	0.60817	3.88	0	1.43249	1699	1187	69.86	1.3886	1699	1339	78.81	1.4714	0.0827943	0.18906	0.215468	n.s.	NA
chr28:3828010:3828461	COPE	1699	309	18.19	1187	69.86	386	2842	13.58	1699	548	32.25	1339	78.81	717	3036	23.62	0.75584	10.04	0	1.43249	1699	1187	69.86	1.3886	1699	1339	78.81	1.4714	0.0827943	0.18906	0.215468	up	NA
chr28:3828537:3829032	COPE	1699	597	35.14	1187	69.86	901	2842	31.7	1699	898	52.85	1339	78.81	1411	3036	46.48	0.538029	14.78	0	1.43249	1699	1187	69.86	1.3886	1699	1339	78.81	1.4714	0.0827943	0.18906	0.215468	up	NA
chr28:3987856:3988000	UBA52	1699	1672	98.41	1697	99.88	14256	30313	47.03	1699	1680	98.88	1699	100	12941	37972	34.08	-0.453287	-12.95	0	4.8137	1699	1697	99.88	4.75541	1699	1699	100	4.87192	0.116512	6.01253e-16	1.6996e-15	down	NA
chr28:3988104:3988193	UBA52	1699	1692	99.59	1697	99.88	16756	30313	55.28	1699	1697	99.88	1699	100	19868	37972	52.32	-0.0779455	-2.96	0	4.8137	1699	1697	99.88	4.75541	1699	1699	100	4.87192	0.116512	6.01253e-16	1.6996e-15	n.s.	NA
chr28:3988281:3988370	UBA52	1699	1659	97.65	1697	99.88	9706	30313	32.02	1699	1681	98.94	1699	100	14057	37972	37.02	0.203418	5	0	4.8137	1699	1697	99.88	4.75541	1699	1699	100	4.87192	0.116512	6.01253e-16	1.6996e-15	n.s.	NA
chr28:3988490:3988680	UBA52	1699	1277	75.16	1697	99.88	9944	30313	32.8	1699	1570	92.41	1699	100	16052	37972	42.27	0.356344	9.47	0	4.8137	1699	1697	99.88	4.75541	1699	1699	100	4.87192	0.116512	6.01253e-16	1.6996e-15	up	NA
chr28:4935279:4935752	UHRF1	1699	77	4.53	568	33.43	92	1331	6.91	1699	316	18.6	1378	81.11	367	4197	8.74	0.300244	1.83	0	1.41195	1699	568	33.43	0.626387	1699	1378	81.11	1.73576	1.10937	2.97956e-177	1.42622e-175	n.s.	NA
chr30:270155:270295	BCAP31	1699	197	11.6	1194	70.28	231	2268	10.19	1699	375	22.07	1355	79.75	428	3039	14.08	0.430426	3.89	0	1.39531	1699	1194	70.28	1.29855	1699	1355	79.75	1.48058	0.182026	6.25501e-08	1.17568e-07	n.s.	NA
chr30:270405:270490	BCAP31	1699	521	30.67	1194	70.28	690	2268	30.42	1699	812	47.79	1355	79.75	1175	3039	38.66	0.336001	8.24	0	1.39531	1699	1194	70.28	1.29855	1699	1355	79.75	1.48058	0.182026	6.25501e-08	1.17568e-07	up	NA
chr30:418897:419289	RAD23A	1699	342	20.13	1392	81.93	485	4916	9.87	1699	693	40.79	1566	92.17	1017	5502	18.48	0.841642	8.61	0	2.06168	1699	1392	81.93	1.97841	1699	1566	92.17	2.1357	0.157287	0.037285	0.0459187	up	NA
chr30:476059:476199	PGLS	1699	589	34.67	1447	85.17	916	3968	23.08	1699	822	48.38	1467	86.34	1288	4558	28.26	0.281094	5.18	0	1.88659	1699	1447	85.17	1.8986	1699	1467	86.34	1.87475	-0.0238469	0.326021	0.356834	up	NA
chr30:901292:902687	NDUFB7	1699	1192	70.16	1362	80.16	2318	3329	69.63	1699	1320	77.69	1531	90.11	2855	4741	60.22	-0.206278	-9.41	0	1.85597	1699	1362	80.16	1.69958	1699	1531	90.11	1.99511	0.295526	5.09528e-16	1.44601e-15	down	NA
chr30:902857:904731	NDUFB7	1699	712	41.91	1362	80.16	1082	3329	32.5	1699	1072	63.1	1531	90.11	1938	4741	40.88	0.3221	8.38	0	1.85597	1699	1362	80.16	1.69958	1699	1531	90.11	1.99511	0.295526	5.09528e-16	1.44601e-15	up	NA
chr30:1014254:1014586	EIF3G	1699	752	44.26	1565	92.11	1302	5409	24.07	1699	915	53.86	1555	91.52	1440	5155	27.93	0.206604	3.86	0	2.20942	1699	1565	92.11	2.33132	1699	1555	91.52	2.08673	-0.244588	6.54854e-20	2.28245e-19	n.s.	NA
chr30:1014695:1017282	EIF3G	1699	1260	74.16	1565	92.11	2796	5409	51.69	1699	1322	77.81	1555	91.52	2880	5155	55.87	0.110139	4.18	0	2.20942	1699	1565	92.11	2.33132	1699	1555	91.52	2.08673	-0.244588	6.54854e-20	2.28245e-19	n.s.	NA
chr30:1017420:1018177	EIF3G	1699	1324	77.93	1565	92.11	3261	5409	60.29	1699	1220	71.81	1555	91.52	2422	5155	46.98	-0.353219	-13.31	0	2.20942	1699	1565	92.11	2.33132	1699	1555	91.52	2.08673	-0.244588	6.54854e-20	2.28245e-19	down	NA
chr30:1018285:1018704	EIF3G	1699	672	39.55	1565	92.11	1014	5409	18.75	1699	481	28.31	1555	91.52	633	5155	12.28	-0.572598	-6.47	0	2.20942	1699	1565	92.11	2.33132	1699	1555	91.52	2.08673	-0.244588	6.54854e-20	2.28245e-19	down	NA
chr30:1058847:1059164	UBL5	1699	1070	62.98	1483	87.29	2032	4418	45.99	1699	1295	76.22	1566	92.17	2839	5413	52.45	0.185836	6.46	0	2.09231	1699	1483	87.29	2.03474	1699	1566	92.17	2.14682	0.112082	0.00690706	0.00908292	up	NA
chr30:1059249:1059360	UBL5	1699	743	43.73	1483	87.29	1395	4418	31.58	1699	1131	66.57	1566	92.17	2254	5413	41.64	0.388221	10.06	0	2.09231	1699	1483	87.29	2.03474	1699	1566	92.17	2.14682	0.112082	0.00690706	0.00908292	up	NA
chr30:1059422:1059843	UBL5	1699	693	40.79	1483	87.29	1258	4418	28.47	1699	1073	63.15	1566	92.17	2018	5413	37.28	0.377344	8.81	0	2.09231	1699	1483	87.29	2.03474	1699	1566	92.17	2.14682	0.112082	0.00690706	0.00908292	up	NA
chr32:242271:242351	NOP53	1699	258	15.19	1144	67.33	297	2559	11.61	1699	482	28.37	1297	76.34	619	2980	20.77	0.787773	9.16	0	1.36378	1699	1144	67.33	1.30105	1699	1297	76.34	1.41912	0.118067	0.00495264	0.0065974	up	NA
chr32:242675:243339	NOP53	1699	858	50.5	1144	67.33	1513	2559	59.12	1699	905	53.27	1297	76.34	1461	2980	49.03	-0.265052	-10.09	0	1.36378	1699	1144	67.33	1.30105	1699	1297	76.34	1.41912	0.118067	0.00495264	0.0065974	down	NA
chr32:243417:243506	NOP53	1699	519	30.55	1144	67.33	741	2559	28.96	1699	470	27.66	1297	76.34	617	2980	20.7	-0.465343	-8.26	0	1.36378	1699	1144	67.33	1.30105	1699	1297	76.34	1.41912	0.118067	0.00495264	0.0065974	down	NA
chr32:282124:282733	TGFB1	1699	666	39.2	872	51.32	1095	1707	64.15	1699	1042	61.33	1238	72.87	2008	2923	68.7	0.0973935	4.55	0	1.20946	1699	872	51.32	0.944828	1699	1238	72.87	1.39586	0.451031	1.48624e-36	8.67575e-36	n.s.	NA
chr33:3809950:3810064	DCTN2	1699	186	10.95	1035	60.92	212	1691	12.54	1699	316	18.6	1138	66.98	369	2093	17.63	0.4604	5.09	0	1.07808	1699	1035	60.92	1.03395	1699	1138	66.98	1.11821	0.0842524	0.0154252	0.0194304	up	NA
chr33:3810168:3810267	DCTN2	1699	423	24.9	1035	60.92	561	1691	33.18	1699	618	36.37	1138	66.98	842	2093	40.23	0.270542	7.05	0	1.07808	1699	1035	60.92	1.03395	1699	1138	66.98	1.11821	0.0842524	0.0154252	0.0194304	up	NA
chr33:5466398:5466480	MCRS1	1699	405	23.84	1034	60.86	534	1893	28.21	1699	679	39.96	1243	73.16	903	2444	36.95	0.377638	8.74	0	1.17008	1699	1034	60.86	1.06001	1699	1243	73.16	1.26164	0.201629	7.72153e-09	1.54862e-08	up	NA
chr33:5466569:5466654	MCRS1	1699	192	11.3	1034	60.86	218	1893	11.52	1699	350	20.6	1243	73.16	422	2444	17.27	0.545242	5.75	0	1.17008	1699	1034	60.86	1.06001	1699	1243	73.16	1.26164	0.201629	7.72153e-09	1.54862e-08	up	NA
chr33:6509097:6509380	TMEM223	1699	311	18.3	1064	62.63	382	2001	19.09	1699	531	31.25	1251	73.63	713	2703	26.38	0.446645	7.29	0	1.24278	1699	1064	62.63	1.14341	1699	1251	73.63	1.3273	0.183896	2.05468e-07	3.71602e-07	up	NA
chr33:6630006:6630102	FAU	1699	1698	99.94	1668	98.18	26361	12235	215.46	1699	1696	99.82	1676	98.65	25042	10412	240.51	0.157982	25.05	0	3.19958	1699	1668	98.18	3.40113	1699	1676	98.65	2.99899	-0.402144	8.82544e-56	1.07401e-54	up	NA
chr33:6884905:6885316	NACA	1699	399	23.48	1033	60.8	487	1911	25.48	1699	373	21.95	1064	62.63	433	2003	21.62	-0.227304	-3.86	0	1.07327	1699	1033	60.8	1.11023	1699	1064	62.63	1.03739	-0.0728442	0.0427249	0.0521709	n.s.	NA
chr33:6897064:6897156	ATP5B	1699	1125	66.22	1598	94.06	3197	10607	30.14	1699	1484	87.35	1677	98.71	5809	14610	39.76	0.388385	9.62	0	3.23193	1699	1598	94.06	3.02696	1699	1677	98.71	3.42725	0.400289	1.25315e-34	7.14095e-34	up	NA
chr33:6897359:6897445	ATP5B	1699	1498	88.17	1598	94.06	6656	10607	62.75	1699	1618	95.23	1677	98.71	7439	14610	50.92	-0.296135	-11.83	0	3.23193	1699	1598	94.06	3.02696	1699	1677	98.71	3.42725	0.400289	1.25315e-34	7.14095e-34	down	NA
chr33:7247263:7247527	PFDN5	1699	127	7.47	1291	75.99	138	3742	3.69	1699	265	15.6	1500	88.29	306	4790	6.39	0.655986	2.7	0	1.82528	1699	1291	75.99	1.66722	1699	1500	88.29	1.96133	0.29411	8.99984e-13	2.19792e-12	n.s.	NA
chr33:7247560:7247777	PFDN5	1699	186	10.95	1291	75.99	215	3742	5.75	1699	384	22.6	1500	88.29	468	4790	9.77	0.674059	4.02	0	1.82528	1699	1291	75.99	1.66722	1699	1500	88.29	1.96133	0.29411	8.99984e-13	2.19792e-12	n.s.	NA
chr33:7247853:7248220	PFDN5	1699	446	26.25	1291	75.99	629	3742	16.81	1699	814	47.91	1500	88.29	1227	4790	25.62	0.579823	8.81	0	1.82528	1699	1291	75.99	1.66722	1699	1500	88.29	1.96133	0.29411	8.99984e-13	2.19792e-12	up	NA
chr33:7248327:7248403	PFDN5	1699	974	57.33	1291	75.99	1793	3742	47.92	1699	1256	73.93	1500	88.29	2714	4790	56.66	0.237146	8.74	0	1.82528	1699	1291	75.99	1.66722	1699	1500	88.29	1.96133	0.29411	8.99984e-13	2.19792e-12	up	NA
chr33:7727338:7728738	HNRNPA1	1699	737	43.38	1675	98.59	1113	13990	7.96	1699	951	55.97	1684	99.12	1540	16059	9.59	0.241132	1.63	0	3.58552	1699	1675	98.59	3.57081	1699	1684	99.12	3.60015	0.0293408	0.950879	0.952205	n.s.	NA
chr33:7728868:7729063	HNRNPA1	1699	1279	75.28	1675	98.59	3286	13990	23.49	1699	1479	87.05	1684	99.12	4585	16059	28.55	0.270965	5.06	0	3.58552	1699	1675	98.59	3.57081	1699	1684	99.12	3.60015	0.0293408	0.950879	0.952205	up	NA
chr33:7729129:7729266	HNRNPA1	1699	1462	86.05	1675	98.59	5008	13990	35.8	1699	1571	92.47	1684	99.12	6588	16059	41.02	0.19137	5.22	0	3.58552	1699	1675	98.59	3.57081	1699	1684	99.12	3.60015	0.0293408	0.950879	0.952205	up	NA
chrKZ626834.1:159743:160367	PSMB6	1699	1219	71.75	1344	79.11	2988	4317	69.21	1699	1418	83.46	1549	91.17	3823	5756	66.42	-0.0584999	-2.79	0	2.00088	1699	1344	79.11	1.81554	1699	1549	91.17	2.16169	0.346155	8.185e-19	2.6592e-18	n.s.	NA
chrKZ626834.1:160512:161336	PSMB6	1699	518	30.49	1344	79.11	758	4317	17.56	1699	885	52.09	1549	91.17	1460	5756	25.36	0.506154	7.8	0	2.00088	1699	1344	79.11	1.81554	1699	1549	91.17	2.16169	0.346155	8.185e-19	2.6592e-18	up	NA
chrKZ626834.1:161467:161927	PSMB6	1699	227	13.36	1344	79.11	268	4317	6.21	1699	412	24.25	1549	91.17	499	5756	8.67	0.423517	2.46	0	2.00088	1699	1344	79.11	1.81554	1699	1549	91.17	2.16169	0.346155	8.185e-19	2.6592e-18	n.s.	NA
chrKZ626826.1:5306:6240	RPS19	1699	1576	92.76	1699	100	8996	72077	12.48	1699	1556	91.58	1699	100	6227	85181	7.31	-0.6979	-5.17	0	6.0238	1699	1699	100	6.02148	1699	1699	100	6.02612	0.00463543	0.159901	0.1834	down	NA
chrKZ626826.1:6296:7149	RPS19	1699	1692	99.59	1699	100	26194	72077	36.34	1699	1696	99.82	1699	100	20606	85181	24.19	-0.567871	-12.15	0	6.0238	1699	1699	100	6.02148	1699	1699	100	6.02612	0.00463543	0.159901	0.1834	down	NA
chrKZ626826.1:7334:7425	RPS19	1699	1699	100	1699	100	35907	72077	49.82	1699	1698	99.94	1699	100	43899	85181	51.54	0.0480198	1.72	0	6.0238	1699	1699	100	6.02148	1699	1699	100	6.02612	0.00463543	0.159901	0.1834	n.s.	NA
chrKZ626826.1:7527:8700	RPS19	1699	1612	94.88	1699	100	26589	72077	36.89	1699	1666	98.06	1699	100	41028	85181	48.17	0.375961	11.28	0	6.0238	1699	1699	100	6.02148	1699	1699	100	6.02612	0.00463543	0.159901	0.1834	up	NA
chrKZ626826.1:8772:9341	RPS19	1699	1430	84.17	1699	100	20725	72077	28.75	1699	1610	94.76	1699	100	32196	85181	37.8	0.383167	9.05	0	6.0238	1699	1699	100	6.02148	1699	1699	100	6.02612	0.00463543	0.159901	0.1834	up	NA
chrZ:9810643:9812881	SUB1	1699	915	53.86	1316	77.46	1569	3763	41.7	1699	1015	59.74	1440	84.76	1782	3958	45.02	0.108025	3.32	0.01	1.71143	1699	1316	77.46	1.691	1699	1440	84.76	1.73011	0.0391078	0.494416	0.525912	n.s.	NA
chrZ:24203591:24204690	NSA2	1699	253	14.89	1272	74.87	298	3200	9.31	1699	290	17.07	1288	75.81	342	2887	11.85	0.317724	2.54	0.01	1.46762	1699	1272	74.87	1.54805	1699	1288	75.81	1.38818	-0.159868	4.86547e-09	9.86837e-09	n.s.	NA
chrZ:24740267:24740456	BTF3	1699	547	32.2	1447	85.17	766	5228	14.65	1699	570	33.55	1452	85.46	785	4544	17.28	0.224103	2.63	0.01	1.97231	1699	1447	85.17	2.10283	1699	1452	85.46	1.84223	-0.260595	6.63639e-21	2.44355e-20	n.s.	NA
chr1:13116695:13117331	DNAJC2	1699	380	22.37	1095	64.45	477	3230	14.77	1699	481	28.31	1323	77.87	610	3671	16.62	0.160031	1.85	0.01	1.47415	1699	1095	64.45	1.36097	1699	1323	77.87	1.56782	0.206852	4.25097e-06	7.00046e-06	n.s.	NA
chr1:44051693:44052702	DCN	1699	179	10.54	1151	67.75	214	4633	4.62	1699	398	23.43	1399	82.34	543	9679	5.61	0.23408	0.99	0.01	2.13981	1699	1151	67.75	1.7584	1699	1399	82.34	2.45361	0.695212	2.17359e-36	1.25858e-35	n.s.	NA
chr1:45339735:45344721	NDUFA12	1699	724	42.61	1002	58.98	1074	1988	54.02	1699	853	50.21	1145	67.39	1324	2240	59.11	0.127649	5.09	0.01	1.08763	1699	1002	58.98	1.04102	1699	1145	67.39	1.12841	0.0873971	0.0204913	0.025632	up	NA
chr1:54711567:54711666	HSP90B1	1699	265	15.6	1517	89.29	318	10421	3.05	1699	230	13.54	1530	90.05	267	6723	3.97	0.295324	0.92	0.01	2.52237	1699	1517	89.29	2.76842	1699	1530	90.05	2.27841	-0.49001	9.42179e-39	5.93408e-38	n.s.	NA
chr1:62458953:62459305	AKR1B10	1699	139	8.18	764	44.97	167	2244	7.44	1699	238	14.01	994	58.51	284	3093	9.18	0.270423	1.74	0.01	1.11495	1699	764	44.97	1.0063	1699	994	58.51	1.19845	0.192154	8.42346e-08	1.56685e-07	n.s.	NA
chr1:68257895:68261762	PPFIBP1	1699	337	19.84	1330	78.28	434	4588	9.46	1699	341	20.07	1419	83.52	406	5140	7.9	-0.233006	-1.56	0.01	1.86193	1699	1330	78.28	1.83629	1699	1419	83.52	1.88595	0.0496589	0.758344	0.777844	n.s.	NA
chr1:80938787:80939630	COX17	1699	835	49.15	1406	82.75	1409	4192	33.61	1699	881	51.85	1389	81.75	1339	3721	35.98	0.0955563	2.37	0.01	1.75697	1699	1406	82.75	1.87453	1699	1389	81.75	1.63797	-0.236564	5.12271e-14	1.33749e-13	n.s.	NA
chr1:110902540:110908922	NDUFV3	1699	516	30.37	1079	63.51	653	2024	32.26	1699	480	28.25	1127	66.33	574	2042	28.11	-0.192273	-4.15	0.01	1.1052	1699	1079	63.51	1.12885	1699	1127	66.33	1.08256	-0.046288	0.0502478	0.0607372	n.s.	NA
chr1:119783176:119784136	PRDX4	1699	888	52.27	1193	70.22	1441	2612	55.17	1699	1120	65.92	1398	82.28	2082	3530	58.98	0.0946817	3.81	0.01	1.50127	1699	1193	70.22	1.35826	1699	1398	82.28	1.62332	0.265055	1.56365e-13	3.95318e-13	n.s.	NA
chr1:121229482:121230270	EIF1AX	1699	200	11.77	1281	75.4	225	4138	5.44	1699	176	10.36	1437	84.58	196	4532	4.32	-0.275634	-1.12	0.01	1.76947	1699	1281	75.4	1.70131	1699	1437	84.58	1.83023	0.12892	0.0374152	0.0460001	n.s.	NA
chr1:121234888:121237123	EIF1AX	1699	190	11.18	1281	75.4	220	4138	5.32	1699	270	15.89	1437	84.58	312	4532	6.88	0.318271	1.56	0.01	1.76947	1699	1281	75.4	1.70131	1699	1437	84.58	1.83023	0.12892	0.0374152	0.0460001	n.s.	NA
chr1:171727670:171728307	CKAP2	1699	116	6.83	281	16.54	148	532	27.82	1699	768	45.2	1488	87.58	1121	4654	24.09	-0.199958	-3.73	0.01	1.66848	1699	281	16.54	0.280411	1699	1488	87.58	1.93061	1.6502	0	0	n.s.	NA
chr1:171728381:171728926	CKAP2	1699	110	6.47	281	16.54	141	532	26.5	1699	751	44.2	1488	87.58	1086	4654	23.33	-0.176695	-3.17	0.01	1.66848	1699	281	16.54	0.280411	1699	1488	87.58	1.93061	1.6502	0	0	n.s.	NA
chr1:177655457:177656366	RPL21	1699	1670	98.29	1699	100	12152	43542	27.91	1699	1679	98.82	1698	99.94	12075	44312	27.25	-0.0333177	-0.66	0.01	5.1614	1699	1699	100	5.25294	1699	1698	99.94	5.06981	-0.183124	2.73563e-37	1.65058e-36	n.s.	NA
chr1:180960911:180962385	RDX	1699	812	47.79	1370	80.64	1227	4123	29.76	1699	932	54.86	1472	86.64	1450	4358	33.27	0.155891	3.51	0.01	1.82297	1699	1370	80.64	1.80377	1699	1472	86.64	1.84084	0.0370729	0.791829	0.810892	n.s.	NA
chr1:180963255:180963899	RDX	1699	212	12.48	1370	80.64	241	4123	5.85	1699	189	11.12	1472	86.64	197	4358	4.52	-0.311436	-1.33	0.01	1.82297	1699	1370	80.64	1.80377	1699	1472	86.64	1.84084	0.0370729	0.791829	0.810892	n.s.	NA
chr1:196204301:196205277	RAB6A	1699	144	8.48	1069	62.92	153	1943	7.87	1699	206	12.12	1122	66.04	223	1977	11.28	0.469305	3.41	0.01	1.09468	1699	1069	62.92	1.12517	1699	1122	66.04	1.06564	-0.0595314	0.0529079	0.0633132	n.s.	NA
chr2:17743895:17744811	COMMD3	1699	579	34.08	873	51.38	855	1626	52.58	1699	925	54.44	1199	70.57	1544	2696	57.27	0.121059	4.69	0.01	1.10626	1699	873	51.38	0.882047	1699	1199	70.57	1.26951	0.387462	8.39206e-31	4.15551e-30	n.s.	NA
chr2:32195132:32196377	CBX3	1699	102	6	1273	74.93	114	2876	3.96	1699	174	10.24	1422	83.7	189	3579	5.28	0.340424	1.32	0.01	1.57048	1699	1273	74.93	1.47378	1699	1422	83.7	1.65704	0.183264	1.00491e-06	1.72202e-06	n.s.	NA
chr2:32202439:32203812	CBX3	1699	113	6.65	1273	74.93	120	2876	4.17	1699	183	10.77	1422	83.7	192	3579	5.36	0.298862	1.19	0.01	1.57048	1699	1273	74.93	1.47378	1699	1422	83.7	1.65704	0.183264	1.00491e-06	1.72202e-06	n.s.	NA
chr2:49859550:49862967	RALA	1699	540	31.78	1020	60.04	743	2119	35.06	1699	493	29.02	1044	61.45	602	1924	31.29	-0.159312	-3.77	0.01	1.05108	1699	1020	60.04	1.09656	1699	1044	61.45	1.00665	-0.089906	0.00521307	0.00693145	n.s.	NA
chr2:60327673:60328171	DEK	1699	188	11.07	854	50.26	210	1517	13.84	1699	331	19.48	1428	84.05	382	3384	11.29	-0.272006	-2.55	0.01	1.33097	1699	854	50.26	0.857854	1699	1428	84.05	1.61391	0.75606	7.30457e-106	1.94247e-104	n.s.	NA
chr2:98649827:98651781	NDUFV2	1699	927	54.56	1165	68.57	1541	2360	65.3	1699	792	46.62	1069	62.92	1149	1879	61.15	-0.0932545	-4.15	0.01	1.15653	1699	1165	68.57	1.29482	1699	1069	62.92	1.00582	-0.288997	1.37936e-19	4.69375e-19	n.s.	NA
chr3:10577046:10577296	RAB1B	1699	1006	59.21	1514	89.11	1900	6074	31.28	1699	1059	62.33	1612	94.88	1881	6505	28.92	-0.10953	-2.36	0.01	2.35878	1699	1514	89.11	2.33092	1699	1612	94.88	2.38494	0.0540204	0.34802	0.378603	n.s.	NA
chr3:10578564:10579919	RAB1B	1699	226	13.3	1514	89.11	269	6074	4.43	1699	302	17.78	1612	94.88	356	6505	5.47	0.252814	1.04	0.01	2.35878	1699	1514	89.11	2.33092	1699	1612	94.88	2.38494	0.0540204	0.34802	0.378603	n.s.	NA
chr3:15684406:15685518	CST3	1699	974	57.33	1475	86.82	4809	13320	36.1	1699	1116	65.69	1515	89.17	3626	10821	33.51	-0.104405	-2.59	0.01	2.67166	1699	1475	86.82	2.80962	1699	1515	89.17	2.53735	-0.272264	0.000996347	0.0013945	n.s.	NA
chr3:17245059:17245886	H3F3C	1699	329	19.36	1676	98.65	429	12351	3.47	1699	363	21.37	1662	97.82	422	10362	4.07	0.181711	0.6	0.01	3.22013	1699	1676	98.65	3.44063	1699	1662	97.82	2.99778	-0.442844	3.67194e-61	4.79355e-60	n.s.	NA
chr3:27254713:27259009	CALM2	1699	339	19.95	1456	85.7	411	7430	5.53	1699	505	29.72	1681	98.94	641	14343	4.47	-0.255542	-1.06	0.01	2.93313	1699	1456	85.7	2.3691	1699	1681	98.94	3.42166	1.05256	8.49433e-172	3.81183e-170	n.s.	NA
chr3:38293179:38293450	TOMM20	1699	356	20.95	1533	90.23	430	7482	5.75	1699	483	28.43	1603	94.35	596	8269	7.21	0.282495	1.46	0.01	2.56808	1699	1533	90.23	2.5384	1699	1603	94.35	2.59647	0.0580688	0.603578	0.629897	n.s.	NA
chr4:3500088:3501478	MBNL3	1699	417	24.54	1271	74.81	482	3049	15.81	1699	536	31.55	1427	83.99	670	3598	18.62	0.223005	2.81	0.01	1.59631	1699	1271	74.81	1.53432	1699	1427	83.99	1.65152	0.117191	0.0129148	0.016383	n.s.	NA
chr4:31019731:31020515	ABCE1	1699	140	8.24	997	58.68	149	2156	6.91	1699	201	11.83	1170	68.86	218	2481	8.79	0.307631	1.88	0.01	1.14721	1699	997	58.68	1.07502	1699	1170	68.86	1.20873	0.133706	0.000256183	0.00038004	n.s.	NA
chr4:31020606:31020921	ABCE1	1699	295	17.36	997	58.68	350	2156	16.23	1699	284	16.72	1170	68.86	325	2481	13.1	-0.289228	-3.13	0.01	1.14721	1699	997	58.68	1.07502	1699	1170	68.86	1.20873	0.133706	0.000256183	0.00038004	n.s.	NA
chr4:34598607:34599370	RCHY1	1699	735	43.26	912	53.68	1050	1557	67.44	1699	963	56.68	1215	71.51	1577	2503	63	-0.0967679	-4.44	0.01	1.10578	1699	912	53.68	0.903285	1699	1215	71.51	1.25777	0.354484	2.49927e-27	1.14298e-26	n.s.	NA
chr4:89693898:89694672	CCT7	1699	100	5.89	1281	75.4	106	4426	2.39	1699	191	11.24	1526	89.82	210	6304	3.33	0.353082	0.94	0.01	2.00951	1699	1281	75.4	1.74891	1699	1526	89.82	2.22827	0.479354	1.34741e-33	7.21971e-33	n.s.	NA
chr4:91130419:91130508	CDC25B	1699	79	4.65	706	41.55	83	1088	7.63	1699	240	14.13	1225	72.1	266	2762	9.63	0.300709	2	0.01	1.11405	1699	706	41.55	0.700005	1699	1225	72.1	1.35268	0.652672	2.7742e-78	4.42639e-77	n.s.	NA
chr5:535051:535140	NDUFS8	1699	193	11.36	1222	71.92	226	2666	8.48	1699	301	17.72	1370	80.64	342	3287	10.4	0.266075	1.92	0.01	1.47287	1699	1222	71.92	1.39152	1699	1370	80.64	1.54544	0.153924	6.11608e-05	9.44375e-05	n.s.	NA
chr5:572595:573045	CHURC1	1699	1360	80.05	1497	88.11	3492	5435	64.25	1699	1359	79.99	1542	90.76	3182	5135	61.97	-0.0513132	-2.28	0.01	2.13958	1699	1497	88.11	2.21933	1699	1542	90.76	2.06217	-0.157161	1.02381e-12	2.49184e-12	n.s.	NA
chr5:11768148:11769363	C5H11orf58	1699	543	31.96	1386	81.58	712	4185	17.01	1699	660	38.85	1482	87.23	921	4885	18.85	0.140341	1.84	0.01	1.89307	1699	1386	81.58	1.8346	1699	1482	87.23	1.94776	0.113162	0.0103117	0.0132923	n.s.	NA
chr5:23028554:23029728	NDUFS3	1699	153	9.01	1180	69.45	176	2568	6.85	1699	237	13.95	1328	78.16	262	3014	8.69	0.303804	1.84	0.01	1.38095	1699	1180	69.45	1.31988	1699	1328	78.16	1.4352	0.115317	0.0122722	0.0157066	n.s.	NA
chr5:37813875:37814645	PNN	1699	162	9.54	1195	70.34	177	3038	5.83	1699	225	13.24	1283	75.52	243	3130	7.76	0.359045	1.93	0.01	1.44389	1699	1195	70.34	1.43366	1699	1283	75.52	1.45342	0.0197593	0.832576	0.844336	n.s.	NA
chr5:44065361:44066198	CALM1	1699	148	8.71	1632	96.06	158	13002	1.22	1699	220	12.95	1676	98.65	244	15558	1.57	0.211209	0.35	0.01	3.41803	1699	1632	96.06	3.31734	1699	1676	98.65	3.51608	0.19874	1.20277e-08	2.37903e-08	n.s.	NA
chr5:46259795:46263854	GLRX5	1699	374	22.01	1102	64.86	469	2873	16.32	1699	487	28.66	1294	76.16	629	3207	19.61	0.250906	3.29	0.01	1.37107	1699	1102	64.86	1.2906	1699	1294	76.16	1.43961	0.149012	7.31797e-05	0.000112271	n.s.	NA
chr5:49679174:49679347	HSP90AA1	1699	825	48.56	1531	90.11	1816	33149	5.48	1699	980	57.68	1646	96.88	1890	37606	5.03	-0.103836	-0.45	0.01	4.15746	1699	1531	90.11	3.94933	1699	1646	96.88	4.35105	0.401726	9.06684e-07	1.56115e-06	n.s.	NA
chr5:50416183:50416416	EIF5	1699	182	10.71	1508	88.76	206	9238	2.23	1699	281	16.54	1614	95	313	11210	2.79	0.230664	0.56	0.01	2.81191	1699	1508	88.76	2.68351	1699	1614	95	2.93188	0.248364	2.75786e-07	4.95035e-07	n.s.	NA
chr5:55472402:55472533	PSMA3	1699	123	7.24	1261	74.22	144	3872	3.72	1699	197	11.6	1450	85.34	225	4735	4.75	0.284775	1.03	0.01	1.75907	1699	1261	74.22	1.63386	1699	1450	85.34	1.86795	0.234086	7.72055e-08	1.44358e-07	n.s.	NA
chr6:3826483:3827269	GHITM	1699	441	25.96	1193	70.22	522	2670	19.55	1699	454	26.72	1343	79.05	535	3227	16.58	-0.225203	-2.97	0.01	1.43433	1699	1193	70.22	1.35456	1699	1343	79.05	1.50519	0.150635	0.000218493	0.00032683	n.s.	NA
chr6:35287588:35289247	GLRX3	1699	247	14.54	994	58.51	283	1806	15.67	1699	335	19.72	1135	66.8	393	2097	18.74	0.243868	3.07	0.01	1.06099	1699	994	58.51	1.01304	1699	1135	66.8	1.10298	0.0899309	0.00982536	0.0126881	n.s.	NA
chr7:10225580:10226023	HSPD1	1699	142	8.36	1244	73.22	161	7728	2.08	1699	238	14.01	1557	91.64	275	9801	2.81	0.306861	0.73	0.01	2.45127	1699	1244	73.22	2.15143	1699	1557	91.64	2.69083	0.539405	1.41503e-20	5.05467e-20	n.s.	NA
chr7:18577135:18578421	SSB	1699	299	17.6	1250	73.57	361	5606	6.44	1699	403	23.72	1453	85.52	495	6542	7.57	0.203993	1.13	0.01	2.03018	1699	1250	73.57	1.88857	1699	1453	85.52	2.15202	0.263451	1.31309e-06	2.21835e-06	n.s.	NA
chr7:18581428:18581838	SSB	1699	158	9.3	1250	73.57	174	5606	3.1	1699	231	13.6	1453	85.52	263	6542	4.02	0.292063	0.92	0.01	2.03018	1699	1250	73.57	1.88857	1699	1453	85.52	2.15202	0.263451	1.31309e-06	2.21835e-06	n.s.	NA
chr7:22572071:22573256	ARPC2	1699	313	18.42	1333	78.46	378	3730	10.13	1699	306	18.01	1465	86.23	352	4145	8.49	-0.229974	-1.64	0.01	1.75088	1699	1333	78.46	1.70615	1699	1465	86.23	1.79159	0.0854422	0.30954	0.339831	n.s.	NA
chr7:25255363:25258398	MRAS	1699	219	12.89	1038	61.09	292	2906	10.05	1699	192	11.3	1137	66.92	216	2739	7.89	-0.313791	-2.16	0.01	1.28727	1699	1038	61.09	1.33352	1699	1137	66.92	1.24505	-0.0884739	0.164093	0.187908	n.s.	NA
chr7:25258499:25259776	MRAS	1699	278	16.36	1038	61.09	373	2906	12.84	1699	242	14.24	1137	66.92	280	2739	10.22	-0.302771	-2.62	0.01	1.28727	1699	1038	61.09	1.33352	1699	1137	66.92	1.24505	-0.0884739	0.164093	0.187908	n.s.	NA
chr7:29612691:29613088	ACTR3	1699	165	9.71	1402	82.52	178	5024	3.54	1699	235	13.83	1585	93.29	268	6111	4.39	0.247593	0.85	0.01	2.15286	1699	1402	82.52	2.00401	1699	1585	93.29	2.28452	0.280508	1.01182e-10	2.20818e-10	n.s.	NA
chr7:35554211:35554742	PRPF40A	1699	210	12.36	1030	60.62	228	2018	11.3	1699	337	19.84	1210	71.22	383	2566	14.93	0.373088	3.63	0.01	1.16765	1699	1030	60.62	1.06592	1699	1210	71.22	1.25424	0.188317	3.05633e-08	5.91495e-08	n.s.	NA
chr7:35556991:35557187	PRPF40A	1699	205	12.07	1030	60.62	219	2018	10.85	1699	212	12.48	1210	71.22	226	2566	8.81	-0.272562	-2.04	0.01	1.16765	1699	1030	60.62	1.06592	1699	1210	71.22	1.25424	0.188317	3.05633e-08	5.91495e-08	n.s.	NA
chr8:5153072:5153811	PRRC2C	1699	579	34.08	1335	78.58	739	4483	16.48	1699	705	41.49	1498	88.17	953	5073	18.79	0.179066	2.31	0.01	1.92542	1699	1335	78.58	1.84043	1699	1498	88.17	2.00117	0.160748	0.00931087	0.012089	n.s.	NA
chr8:14177126:14178482	GCLM	1699	237	13.95	1127	66.33	263	2699	9.74	1699	234	13.77	1324	77.93	263	3354	7.84	-0.280876	-1.9	0.01	1.41274	1699	1127	66.33	1.29326	1699	1324	77.93	1.51443	0.221171	1.87099e-08	3.68046e-08	n.s.	NA
chr8:19255133:19258113	FUBP1	1699	113	6.65	1003	59.03	122	1863	6.55	1699	216	12.71	1298	76.4	240	2873	8.35	0.30849	1.8	0.01	1.24755	1699	1003	59.03	1.04422	1699	1298	76.4	1.40467	0.360456	2.4071e-26	1.0603e-25	n.s.	NA
chr8:19258243:19258896	FUBP1	1699	329	19.36	1003	59.03	413	1863	22.17	1699	560	32.96	1298	76.4	747	2873	26	0.220701	3.83	0.01	1.24755	1699	1003	59.03	1.04422	1699	1298	76.4	1.40467	0.360456	2.4071e-26	1.0603e-25	n.s.	NA
chr9:9612574:9613449	MRPL44	1699	139	8.18	1039	61.15	148	1848	8.01	1699	199	11.71	1129	66.45	214	2064	10.37	0.335633	2.36	0.01	1.07872	1699	1039	61.15	1.06127	1699	1129	66.45	1.09478	0.0335149	0.480277	0.51163	n.s.	NA
chr10:1459677:1464001	SEC11A	1699	143	8.42	1048	61.68	156	2003	7.79	1699	204	12.01	1196	70.39	227	2342	9.69	0.282327	1.9	0.01	1.14047	1699	1048	61.68	1.07175	1699	1196	70.39	1.2007	0.128947	0.000430633	0.000624636	n.s.	NA
chr10:3091891:3092035	COMMD4	1699	126	7.42	965	56.8	137	1670	8.2	1699	199	11.71	1130	66.51	222	2117	10.49	0.320673	2.29	0.01	1.0573	1699	965	56.8	0.987576	1699	1130	66.51	1.11684	0.129266	6.271e-05	9.66219e-05	n.s.	NA
chr10:3835493:3839035	ETFA	1699	643	37.85	995	58.56	883	1708	51.7	1699	807	47.5	1157	68.1	1178	2077	56.72	0.131268	5.02	0.01	1.06883	1699	995	58.56	1.0119	1699	1157	68.1	1.11779	0.105888	0.00355521	0.00478919	up	NA
chr10:4624649:4625793	TPM1	1699	495	29.13	1425	83.87	773	6461	11.96	1699	520	30.61	1540	90.64	732	7281	10.05	-0.230019	-1.91	0.01	2.31041	1699	1425	83.87	2.23719	1699	1540	90.64	2.37817	0.140981	0.0126689	0.0161568	n.s.	NA
chr10:4635231:4636225	TPM1	1699	169	9.95	1425	83.87	203	6461	3.14	1699	238	14.01	1540	90.64	284	7281	3.9	0.243151	0.76	0.01	2.31041	1699	1425	83.87	2.23719	1699	1540	90.64	2.37817	0.140981	0.0126689	0.0161568	n.s.	NA
chr10:7265341:7265956	CCNB1	1699	119	7	368	21.66	147	618	23.79	1699	794	46.73	1429	84.11	1353	5000	27.06	0.178757	3.27	0.01	1.59589	1699	368	21.66	0.341004	1699	1429	84.11	1.91905	1.57804	0	0	n.s.	NA
chr10:8471843:8473094	RSL24D1	1699	725	42.67	1058	62.27	1160	2444	47.46	1699	851	50.09	1196	70.39	1329	2587	51.37	0.111946	3.91	0.01	1.21096	1699	1058	62.27	1.18353	1699	1196	70.39	1.23522	0.0516839	0.410045	0.442061	n.s.	NA
chr10:11168509:11168615	ITGB1BP3	1699	320	18.83	1689	99.41	390	27983	1.39	1699	476	28.02	1696	99.82	591	34688	1.7	0.175949	0.31	0.01	4.54614	1699	1689	99.41	4.43863	1699	1696	99.82	4.6532	0.214567	1.00489e-22	3.9427e-22	n.s.	NA
chr10:20575633:20576349	PDIA3	1699	199	11.71	1444	84.99	208	4568	4.55	1699	291	17.13	1576	92.76	324	5819	5.57	0.243406	1.02	0.01	2.13592	1699	1444	84.99	2.0221	1699	1576	92.76	2.2402	0.2181	8.48825e-08	1.57076e-07	n.s.	NA
chr11:3715068:3720357	MMP2	1699	248	14.6	830	48.85	305	2437	12.52	1699	382	22.48	1015	59.74	535	3698	14.47	0.194378	1.95	0.01	1.30103	1699	830	48.85	1.19252	1699	1015	59.74	1.38977	0.197259	3.06513e-06	5.08259e-06	n.s.	NA
chr11:15411922:15413356	GCSH	1699	562	33.08	944	55.56	810	1882	43.04	1699	849	49.97	1220	71.81	1305	2785	46.86	0.120006	3.82	0.01	1.17048	1699	944	55.56	0.988715	1699	1220	71.81	1.31113	0.322411	8.659e-21	3.17202e-20	n.s.	NA
chr12:7645616:7646029	SELENOK	1699	104	6.12	1005	59.15	112	1927	5.81	1699	178	10.48	1213	71.39	196	2410	8.13	0.42296	2.32	0.01	1.13612	1699	1005	59.15	1.03847	1699	1213	71.39	1.21702	0.178544	2.17949e-07	3.93184e-07	n.s.	NA
chr13:14129819:14131795	RNF130	1699	910	53.56	1181	69.51	1831	3647	50.21	1699	950	55.92	1260	74.16	1610	2997	53.72	0.0956427	3.51	0.01	1.4421	1699	1181	69.51	1.51081	1699	1260	74.16	1.37769	-0.133113	1.41408e-05	2.27648e-05	n.s.	NA
chr13:15006345:15006420	HNRNPAB	1699	296	17.42	1397	82.22	322	4684	6.87	1699	410	24.13	1566	92.17	483	6125	7.89	0.17582	1.02	0.01	2.10464	1699	1397	82.22	1.94611	1699	1566	92.17	2.24606	0.299954	6.33081e-13	1.56204e-12	n.s.	NA
chr13:18585862:18586853	TCERG1	1699	165	9.71	947	55.74	179	1604	11.16	1699	194	11.42	1192	70.16	202	2320	8.71	-0.3246	-2.45	0.01	1.07905	1699	947	55.74	0.922519	1699	1192	70.16	1.20341	0.280891	3.16153e-18	9.78439e-18	n.s.	NA
chr14:3522678:3523136	EIF3B	1699	130	7.65	1170	68.86	139	2616	5.31	1699	189	11.12	1308	76.99	201	2918	6.89	0.322385	1.58	0.01	1.37101	1699	1170	68.86	1.32241	1699	1308	76.99	1.41449	0.0920756	0.0509456	0.0612713	n.s.	NA
chr15:4961282:4962172	NCOR2	1699	211	12.42	1198	70.51	231	2990	7.73	1699	273	16.07	1321	77.75	307	3123	9.83	0.31098	2.1	0.01	1.46156	1699	1198	70.51	1.44647	1699	1321	77.75	1.47524	0.0287747	0.650233	0.673691	n.s.	NA
chr15:5580808:5581023	ARPC3	1699	171	10.06	979	57.62	194	1736	11.18	1699	233	13.71	1083	63.74	264	1919	13.76	0.277179	2.58	0.01	1.00807	1699	979	57.62	0.982484	1699	1083	63.74	1.0312	0.0487134	0.227626	0.254177	n.s.	NA
chr15:9563890:9565174	DYL1	1699	325	19.13	1418	83.46	402	6084	6.61	1699	663	39.02	1643	96.7	887	11624	7.63	0.181464	1.02	0.01	2.65467	1699	1418	83.46	2.18654	1699	1643	96.7	3.05869	0.872157	2.98795e-118	9.75157e-117	n.s.	NA
chr16:2528263:2529054	GNB2L1	1699	257	15.13	1696	99.82	314	37267	0.84	1699	227	13.36	1699	100	252	38065	0.66	-0.148523	-0.18	0.01	4.9173	1699	1696	99.82	4.9959	1699	1699	100	4.83883	-0.157071	4.75217e-25	2.00709e-24	n.s.	NA
chr17:7166450:7166799	RPL7A	1699	638	37.55	1696	99.82	1083	36700	2.95	1699	818	48.15	1697	99.88	1285	38502	3.34	0.135842	0.39	0.01	4.93312	1699	1696	99.82	4.99882	1699	1697	99.88	4.86746	-0.131365	2.80804e-18	8.72802e-18	n.s.	NA
chr18:7139829:7140858	PSMD12	1699	158	9.3	1134	66.75	177	2853	6.2	1699	260	15.3	1311	77.16	277	3424	8.09	0.336283	1.89	0.01	1.42679	1699	1134	66.75	1.33583	1699	1311	77.16	1.50546	0.169629	8.49632e-05	0.000129795	n.s.	NA
chr20:10755767:10755904	DDX27	1699	268	15.77	1021	60.09	318	2500	12.72	1699	285	16.77	1243	73.16	325	3007	10.81	-0.216272	-1.91	0.01	1.28771	1699	1021	60.09	1.16939	1699	1243	73.16	1.3849	0.215509	4.26719e-08	8.21406e-08	n.s.	NA
chr23:1651454:1654517	DNAJC8	1699	389	22.9	1215	71.51	472	2902	16.26	1699	407	23.96	1365	80.34	477	3309	14.42	-0.16263	-1.84	0.01	1.48384	1699	1215	71.51	1.41991	1699	1365	80.34	1.54075	0.120837	0.00739879	0.00971176	n.s.	NA
chr24:4204975:4205303	THY1	1699	241	14.18	1151	67.75	282	3312	8.51	1699	325	19.13	1411	83.05	388	5422	7.16	-0.220876	-1.35	0.01	1.80735	1699	1151	67.75	1.57455	1699	1411	83.05	1.99726	0.422713	1.13979e-19	3.897e-19	n.s.	NA
chr24:5682008:5682635	HYOU1	1699	179	10.54	1083	63.74	202	2638	7.66	1699	152	8.95	1274	74.99	161	2661	6.05	-0.296744	-1.61	0.01	1.30388	1699	1083	63.74	1.25661	1699	1274	74.99	1.34406	0.0874448	0.0477941	0.0578687	n.s.	NA
chr25:171265:171362	CTSK	1699	179	10.54	750	44.14	214	1877	11.4	1699	169	9.95	796	46.85	192	2147	8.94	-0.319022	-2.46	0.01	1.0164	1699	750	44.14	1.05276	1699	796	46.85	0.982144	-0.0706204	0.64189	0.666007	n.s.	NA
chr25:444258:445045	MRPL9	1699	1167	68.69	1364	80.28	2495	3796	65.73	1699	1370	80.64	1558	91.7	3265	5157	63.31	-0.0532924	-2.42	0.01	1.92064	1699	1364	80.28	1.74306	1699	1558	91.7	2.0761	0.333046	6.82497e-20	2.36731e-19	n.s.	NA
chr25:3970738:3970810	NDUFS2	1699	132	7.77	990	58.27	148	1643	9.01	1699	242	14.24	1202	70.75	266	2151	12.37	0.417557	3.36	0.01	1.0835	1699	990	58.27	0.977458	1699	1202	70.75	1.17084	0.193383	3.96589e-09	8.08952e-09	n.s.	NA
chr27:5495712:5495929	LSM12	1699	591	34.79	939	55.27	826	1632	50.61	1699	789	46.44	1112	65.45	1238	2186	56.63	0.159169	6.02	0.01	1.01761	1699	939	55.27	0.926241	1699	1112	65.45	1.09476	0.168521	1.9602e-07	3.5631e-07	up	NA
chr27:6823000:6823521	PSMB3	1699	126	7.42	1150	67.69	144	2488	5.79	1699	236	13.89	1345	79.16	274	3380	8.11	0.424039	2.32	0.01	1.41674	1699	1150	67.69	1.28014	1699	1345	79.16	1.53353	0.25339	1.53315e-12	3.7064e-12	n.s.	NA
chr28:2782300:2782742	BSG	1699	303	17.83	1085	63.86	341	2080	16.39	1699	538	31.67	1471	86.58	711	5044	14.1	-0.203709	-2.29	0.01	1.63211	1699	1085	63.86	1.17557	1699	1471	86.58	1.96884	0.793269	1.73511e-85	3.27844e-84	n.s.	NA
chr28:3036018:3036126	GPX4	1699	844	49.68	1101	64.8	1367	2449	55.82	1699	1169	68.81	1433	84.34	2579	4409	58.49	0.0662483	2.67	0.01	1.56442	1699	1101	64.8	1.23612	1699	1433	84.34	1.81666	0.580545	5.27528e-48	4.79449e-47	n.s.	NA
chr30:1058223:1058808	UBL5	1699	1195	70.34	1483	87.29	2381	4418	53.89	1699	1341	78.93	1566	92.17	3069	5413	56.7	0.072028	2.81	0.01	2.09231	1699	1483	87.29	2.03474	1699	1566	92.17	2.14682	0.112082	0.00690706	0.00908292	n.s.	NA
chr32:281336:281963	TGFB1	1699	213	12.54	872	51.32	250	1707	14.65	1699	418	24.6	1238	72.87	508	2923	17.38	0.231974	2.73	0.01	1.20946	1699	872	51.32	0.944828	1699	1238	72.87	1.39586	0.451031	1.48624e-36	8.67575e-36	n.s.	NA
chr33:6884712:6884826	NACA	1699	293	17.25	1033	60.8	337	1911	17.63	1699	275	16.19	1064	62.63	307	2003	15.33	-0.190103	-2.3	0.01	1.07327	1699	1033	60.8	1.11023	1699	1064	62.63	1.03739	-0.0728442	0.0427249	0.0521709	n.s.	NA
chrKZ626826.1:7527:9341	RPS19	1699	142	8.36	1699	100	198	72077	0.27	1699	242	14.24	1699	100	311	85181	0.37	0.109347	0.1	0.01	6.0238	1699	1699	100	6.02148	1699	1699	100	6.02612	0.00463543	0.159901	0.1834	n.s.	NA
chr1:13126624:13128825	DNAJC2	1699	485	28.55	1095	64.45	645	3230	19.97	1699	618	36.37	1323	77.87	824	3671	22.45	0.161261	2.48	0.02	1.47415	1699	1095	64.45	1.36097	1699	1323	77.87	1.56782	0.206852	4.25097e-06	7.00046e-06	n.s.	NA
chr1:38034261:38034758	NAP1L1	1699	228	13.42	1575	92.7	251	8095	3.1	1699	268	15.77	1659	97.65	303	11928	2.54	-0.211875	-0.56	0.02	2.9296	1699	1575	92.7	2.69471	1699	1659	97.65	3.1526	0.457889	8.48532e-51	8.82965e-50	n.s.	NA
chr1:49418939:49419702	NDUFA6	1699	860	50.62	1091	64.21	1434	2106	68.09	1699	889	52.32	1136	66.86	1335	2090	63.88	-0.0907031	-4.21	0.02	1.13871	1699	1091	64.21	1.17016	1699	1136	66.86	1.10851	-0.0616459	0.0166644	0.0209545	n.s.	NA
chr1:51167212:51168396	CG-1B	1699	997	58.68	1365	80.34	4575	15596	29.33	1699	1406	82.75	1586	93.35	7791	25585	30.45	0.0523145	1.12	0.02	3.44707	1699	1365	80.34	2.9761	1699	1586	93.35	3.85242	0.876322	2.2505e-44	1.77567e-43	n.s.	NA
chr1:169286511:169286843	ZC3H13	1699	150	8.83	1016	59.8	158	1905	8.29	1699	239	14.07	1237	72.81	261	2520	10.36	0.290212	2.07	0.02	1.17064	1699	1016	59.8	1.05114	1699	1237	72.81	1.26879	0.217646	1.19122e-09	2.47911e-09	n.s.	NA
chr2:22433408:22434145	AKAP9	1699	195	11.48	1105	65.04	214	2370	9.03	1699	122	7.18	1001	58.92	135	1902	7.1	-0.308328	-1.93	0.02	1.11773	1699	1105	65.04	1.23876	1699	1001	58.92	0.984128	-0.254628	1.46927e-13	3.72768e-13	n.s.	NA
chr2:32937957:32949587	TAX1BP1	1699	277	16.3	1015	59.74	316	1849	17.09	1699	354	20.84	1076	63.33	405	1895	21.37	0.306373	4.28	0.02	1.03034	1699	1015	59.74	1.03846	1699	1076	63.33	1.02268	-0.0157799	0.595174	0.62203	n.s.	NA
chr2:60339469:60340331	DEK	1699	225	13.24	854	50.26	248	1517	16.35	1699	396	23.31	1428	84.05	476	3384	14.07	-0.203256	-2.28	0.02	1.33097	1699	854	50.26	0.857854	1699	1428	84.05	1.61391	0.75606	7.30457e-106	1.94247e-104	n.s.	NA
chr2:128504797:128506050	PABPC1	1699	192	11.3	1694	99.71	220	17133	1.28	1699	183	10.77	1689	99.41	202	19944	1.01	-0.181838	-0.27	0.02	3.8958	1699	1694	99.71	3.88487	1699	1689	99.41	3.90675	0.0218834	0.249149	0.277348	n.s.	NA
chr2:132200231:132200444	EIF3E	1699	1090	64.16	1426	83.93	2065	4022	51.34	1699	1117	65.74	1437	84.58	2006	3701	54.2	0.0767543	2.86	0.02	1.77879	1699	1426	83.93	1.87603	1699	1437	84.58	1.6823	-0.193734	2.85201e-13	7.135e-13	n.s.	NA
chr2:148866754:148867102	EEF1D	1699	1657	97.53	1694	99.71	10816	18661	57.96	1699	1650	97.12	1690	99.47	9974	16771	59.47	0.0364831	1.51	0.02	3.87102	1699	1694	99.71	4.05521	1699	1690	99.47	3.68641	-0.368803	7.51749e-42	5.29173e-41	n.s.	NA
chr3:108858808:108859062	CDC5L	1699	224	13.18	1220	71.81	241	2995	8.05	1699	182	10.71	1347	79.28	201	3274	6.14	-0.341994	-1.91	0.02	1.47904	1699	1220	71.81	1.44064	1699	1347	79.28	1.51383	0.0731898	0.262826	0.292119	n.s.	NA
chr4:178478:178833	MSN	1699	174	10.24	1177	69.28	198	3376	5.86	1699	250	14.71	1370	80.64	276	3756	7.35	0.283568	1.49	0.02	1.56318	1699	1177	69.28	1.471	1699	1370	80.64	1.64236	0.171359	8.08542e-05	0.000123781	n.s.	NA
chr4:1889871:1890058	RPS4Y1	1699	559	32.9	1698	99.94	854	30223	2.83	1699	695	40.91	1698	99.94	961	30136	3.19	0.129606	0.36	0.02	4.61815	1699	1698	99.94	4.72988	1699	1698	99.94	4.50641	-0.223472	4.29665e-50	4.22602e-49	n.s.	NA
chr4:12854435:12857448	ATRX	1699	129	7.59	1344	79.11	135	4098	3.29	1699	176	10.36	1493	87.88	191	4704	4.06	0.23816	0.77	0.02	1.86766	1699	1344	79.11	1.78854	1699	1493	87.88	1.93888	0.150335	0.00358954	0.00482639	n.s.	NA
chr4:17648534:17648902	HMGB3	1699	110	6.47	1243	73.16	117	3876	3.02	1699	269	15.83	1606	94.53	298	7956	3.75	0.240732	0.73	0.02	2.16641	1699	1243	73.16	1.63542	1699	1606	94.53	2.57738	0.941958	5.83099e-137	2.2035e-135	n.s.	NA
chr4:30606811:30607806	SMARCA5	1699	125	7.36	1015	59.74	136	2461	5.53	1699	215	12.65	1281	75.4	241	3302	7.3	0.346028	1.77	0.02	1.32855	1699	1015	59.74	1.14916	1699	1281	75.4	1.47069	0.321531	7.43656e-18	2.24347e-17	n.s.	NA
chr4:33238263:33238819	RPS3A	1699	1697	99.88	1699	100	30547	46434	65.79	1699	1696	99.82	1697	99.88	29560	44211	66.86	0.0229293	1.07	0.02	5.19902	1699	1699	100	5.33597	1699	1697	99.88	5.0619	-0.274065	9.82408e-84	1.67945e-82	n.s.	NA
chr5:344747:345639	SDHAF2	1699	243	14.3	1045	61.51	282	1857	15.19	1699	334	19.66	1178	69.33	408	2298	17.75	0.211788	2.56	0.02	1.13438	1699	1045	61.51	1.07581	1699	1178	69.33	1.18634	0.110534	0.000824623	0.00116322	n.s.	NA
chr5:345864:345950	SDHAF2	1699	669	39.38	1045	61.51	917	1857	49.38	1699	838	49.32	1178	69.33	1234	2298	53.7	0.11869	4.32	0.02	1.13438	1699	1045	61.51	1.07581	1699	1178	69.33	1.18634	0.110534	0.000824623	0.00116322	n.s.	NA
chr5:17288579:17289099	SSRP1	1699	142	8.36	847	49.85	148	1359	10.89	1699	199	11.71	1230	72.4	210	2392	8.78	-0.281842	-2.11	0.02	1.06993	1699	847	49.85	0.812013	1699	1230	72.4	1.24753	0.435521	4.91366e-43	3.52801e-42	n.s.	NA
chr5:24817466:24819914	RTF1	1699	127	7.47	1087	63.98	137	2002	6.84	1699	172	10.12	1113	65.51	183	2036	8.99	0.349631	2.15	0.02	1.10094	1699	1087	63.98	1.12569	1699	1113	65.51	1.07677	-0.0489246	0.0504044	0.0608241	n.s.	NA
chr5:58944527:58944785	FKBP3	1699	248	14.6	1478	86.99	291	5330	5.46	1699	319	18.78	1533	90.23	360	5384	6.69	0.251449	1.23	0.02	2.11504	1699	1478	86.99	2.14363	1699	1533	90.23	2.08748	-0.0561459	0.00178005	0.00244373	n.s.	NA
chr7:4651606:4662188	UBE2F	1699	316	18.6	1065	62.68	380	1889	20.12	1699	401	23.6	1094	64.39	465	1933	24.06	0.246777	3.94	0.02	1.07176	1699	1065	62.68	1.0901	1699	1094	64.39	1.05391	-0.0361955	0.195065	0.221608	n.s.	NA
chr7:18580816:18580978	SSB	1699	873	51.38	1250	73.57	1809	5606	32.27	1699	975	57.39	1453	85.52	1968	6542	30.08	-0.0982354	-2.19	0.02	2.03018	1699	1250	73.57	1.88857	1699	1453	85.52	2.15202	0.263451	1.31309e-06	2.21835e-06	n.s.	NA
chr7:35557297:35557667	PRPF40A	1699	141	8.3	1030	60.62	142	2018	7.04	1699	216	12.71	1210	71.22	238	2566	9.28	0.354573	2.24	0.02	1.16765	1699	1030	60.62	1.06592	1699	1210	71.22	1.25424	0.188317	3.05633e-08	5.91495e-08	n.s.	NA
chr7:35559083:35559446	PRPF40A	1699	386	22.72	1030	60.62	461	2018	22.84	1699	433	25.49	1210	71.22	506	2566	19.72	-0.20236	-3.12	0.02	1.16765	1699	1030	60.62	1.06592	1699	1210	71.22	1.25424	0.188317	3.05633e-08	5.91495e-08	n.s.	NA
chr8:3906759:3907509	UCHL5	1699	239	14.07	1009	59.39	264	2160	12.22	1699	294	17.3	1105	65.04	334	2285	14.62	0.240672	2.4	0.02	1.1051	1699	1009	59.39	1.08678	1699	1105	65.04	1.12183	0.0350469	0.443058	0.4748	n.s.	NA
chr8:14176010:14177015	GCLM	1699	232	13.66	1127	66.33	255	2699	9.45	1699	333	19.6	1324	77.93	380	3354	11.33	0.23867	1.88	0.02	1.41274	1699	1127	66.33	1.29326	1699	1324	77.93	1.51443	0.221171	1.87099e-08	3.68046e-08	n.s.	NA
chr8:21536292:21536687	NASP	1699	251	14.77	1004	59.09	295	2418	12.2	1699	444	26.13	1395	82.11	553	3782	14.62	0.242857	2.42	0.02	1.4531	1699	1004	59.09	1.14866	1699	1395	82.11	1.67221	0.523542	9.87946e-46	7.97017e-45	n.s.	NA
chr9:22293723:22294326	KPNA4	1699	124	7.3	1120	65.92	131	2168	6.04	1699	204	12.01	1280	75.34	218	2722	8.01	0.355952	1.97	0.02	1.27944	1699	1120	65.92	1.19205	1699	1280	75.34	1.35591	0.163869	7.50465e-06	1.22741e-05	n.s.	NA
chr13:3525920:3526682	HSPA9	1699	172	10.12	1180	69.45	182	3453	5.27	1699	169	9.95	1441	84.81	185	4451	4.16	-0.281094	-1.11	0.02	1.67001	1699	1180	69.45	1.48749	1699	1441	84.81	1.81947	0.331986	2.15152e-15	5.91874e-15	n.s.	NA
chr13:9182479:9188261	CSNK1A1	1699	296	17.42	985	57.98	333	1802	18.48	1699	276	16.24	1073	63.15	305	1955	15.6	-0.23081	-2.88	0.02	1.02266	1699	985	57.98	1.00999	1699	1073	63.15	1.03429	0.0243054	0.459544	0.491001	n.s.	NA
chr15:1610834:1611829	RANBP1	1699	241	14.18	1021	60.09	285	2894	9.85	1699	384	22.6	1411	83.05	471	4029	11.69	0.225997	1.84	0.02	1.5106	1699	1021	60.09	1.2446	1699	1411	83.05	1.70307	0.458473	2.55976e-29	1.2335e-28	n.s.	NA
chr15:4973835:4974784	NCOR2	1699	193	11.36	1198	70.51	213	2990	7.12	1699	248	14.6	1321	77.75	275	3123	8.81	0.272773	1.69	0.02	1.46156	1699	1198	70.51	1.44647	1699	1321	77.75	1.47524	0.0287747	0.650233	0.673691	n.s.	NA
chr15:6832635:6832975	CORO1C	1699	149	8.77	1099	64.69	159	2603	6.11	1699	179	10.54	1215	71.51	195	2523	7.73	0.296132	1.62	0.02	1.26166	1699	1099	64.69	1.26356	1699	1215	71.51	1.25995	-0.00360151	0.414907	0.446632	n.s.	NA
chr18:6983671:6984381	KPNA2	1699	10	0.59	233	13.71	10	442	2.26	1699	250	14.71	1502	88.4	292	9547	3.06	0.316608	0.8	0.02	2.31352	1699	233	13.71	0.241808	1699	1502	88.4	2.6349	2.3931	0	0	n.s.	NA
chr20:5248779:5255433	YWHAB	1699	341	20.07	1275	75.04	415	3378	12.29	1699	364	21.42	1445	85.05	419	3979	10.53	-0.204949	-1.76	0.02	1.67079	1699	1275	75.04	1.58164	1699	1445	85.05	1.74945	0.167818	0.000260616	0.00038582	n.s.	NA
chr20:9022318:9022975	PPDPF	1699	101	5.94	1253	73.75	112	3752	2.99	1699	262	15.42	1466	86.29	324	8705	3.72	0.242398	0.73	0.02	2.07715	1699	1253	73.75	1.6927	1699	1466	86.29	2.40574	0.713041	1.54818e-46	1.30776e-45	n.s.	NA
chr20:10043299:10043716	TPX2	1699	37	2.18	316	18.6	38	561	6.77	1699	292	17.19	1547	91.05	333	5914	5.63	-0.228906	-1.14	0.02	1.89395	1699	316	18.6	0.316511	1699	1547	91.05	2.21616	1.89965	0	0	n.s.	NA
chr20:10511383:10511457	TNNC2	1699	514	30.25	940	55.33	827	2029	40.76	1699	559	32.9	1103	64.92	833	2253	36.97	-0.137262	-3.79	0.02	1.148	1699	940	55.33	1.15392	1699	1103	64.92	1.14295	-0.0109666	0.541369	0.572464	n.s.	NA
chr20:10759608:10759685	DDX27	1699	172	10.12	1021	60.09	187	2500	7.48	1699	247	14.54	1243	73.16	271	3007	9.01	0.239306	1.53	0.02	1.28771	1699	1021	60.09	1.16939	1699	1243	73.16	1.3849	0.215509	4.26719e-08	8.21406e-08	n.s.	NA
chr23:2690969:2693036	SRRM1	1699	308	18.13	1070	62.98	379	2168	17.48	1699	284	16.72	1146	67.45	339	2297	14.76	-0.229697	-2.72	0.02	1.15975	1699	1070	62.98	1.1569	1699	1146	67.45	1.16242	0.00551576	0.918163	0.922016	n.s.	NA
chr24:3107651:3107700	HSPA8	1699	140	8.24	1452	85.46	148	23958	0.62	1699	239	14.07	1653	97.29	266	33884	0.79	0.143966	0.17	0.02	3.94547	1699	1452	85.46	3.4906	1699	1653	97.29	4.34502	0.854419	2.99333e-44	2.28639e-43	n.s.	NA
chr25:170856:171098	CTSK	1699	503	29.61	750	44.14	908	1877	48.38	1699	519	30.55	796	46.85	955	2147	44.48	-0.118695	-3.9	0.02	1.0164	1699	750	44.14	1.05276	1699	796	46.85	0.982144	-0.0706204	0.64189	0.666007	n.s.	NA
chr25:3739800:3740935	MRPS21	1699	1093	64.33	1445	85.05	1931	4001	48.26	1699	1265	74.46	1571	92.47	2612	5733	45.56	-0.0813256	-2.7	0.02	2.0689	1699	1445	85.05	1.90239	1699	1571	92.47	2.22205	0.319661	2.7899e-22	1.08278e-21	n.s.	NA
chr28:4933068:4933683	UHRF1	1699	163	9.59	568	33.43	195	1331	14.65	1699	536	31.55	1378	81.11	708	4197	16.87	0.191377	2.22	0.02	1.41195	1699	568	33.43	0.626387	1699	1378	81.11	1.73576	1.10937	2.97956e-177	1.42622e-175	n.s.	NA
chr33:5466190:5466269	MCRS1	1699	830	48.85	1034	60.86	1249	1893	65.98	1699	957	56.33	1243	73.16	1524	2444	62.36	-0.080158	-3.62	0.02	1.17008	1699	1034	60.86	1.06001	1699	1243	73.16	1.26164	0.201629	7.72153e-09	1.54862e-08	n.s.	NA
chrZ:26360138:26360357	SMARCA2	1699	190	11.18	1097	64.57	208	2162	9.62	1699	146	8.59	1116	65.69	153	2015	7.59	-0.306054	-2.03	0.03	1.16181	1699	1097	64.57	1.23318	1699	1116	65.69	1.09165	-0.141537	0.000111671	0.000169156	n.s.	NA
chrZ:66673714:66674263	SMC2	1699	36	2.12	370	21.78	38	890	4.27	1699	306	18.01	1552	91.35	346	6181	5.6	0.324663	1.33	0.03	1.89283	1699	370	21.78	0.414118	1699	1552	91.35	2.24536	1.83124	0	0	n.s.	NA
chr1:15009605:15010517	LAMB1	1699	587	34.55	1141	67.16	860	2376	36.2	1699	588	34.61	1083	63.74	787	2005	39.25	0.113686	3.05	0.03	1.20697	1699	1141	67.16	1.32967	1699	1083	63.74	1.07769	-0.251974	6.78138e-10	1.44482e-09	n.s.	NA
chr1:51713857:51714309	EIF3D	1699	247	14.54	1523	89.64	286	5418	5.28	1699	341	20.07	1570	92.41	396	6220	6.37	0.2309	1.09	0.03	2.26539	1699	1523	89.64	2.25394	1699	1570	92.41	2.2765	0.0225675	0.707334	0.726561	n.s.	NA
chr1:77619479:77619850	GAPDH	1699	171	10.06	1699	100	199	61604	0.32	1699	311	18.3	1699	100	385	100291	0.38	0.0641303	0.06	0.03	5.93844	1699	1699	100	5.68197	1699	1699	100	6.19491	0.51294	7.59428e-98	1.81757e-96	n.s.	NA
chr1:129866228:129867587	CD99	1699	1507	88.7	1652	97.23	5864	13917	42.14	1699	1519	89.41	1660	97.7	6074	13954	43.53	0.0457514	1.39	0.03	3.38619	1699	1652	97.23	3.48906	1699	1660	97.7	3.28382	-0.205239	2.56126e-17	7.50606e-17	n.s.	NA
chr1:180956308:180957578	RDX	1699	225	13.24	1370	80.64	252	4123	6.11	1699	281	16.54	1472	86.64	323	4358	7.41	0.242256	1.3	0.03	1.82297	1699	1370	80.64	1.80377	1699	1472	86.64	1.84084	0.0370729	0.791829	0.810892	n.s.	NA
chr2:132547350:132547485	ENY2	1699	160	9.42	1010	59.45	178	1810	9.83	1699	257	15.13	1173	69.04	281	2253	12.47	0.314717	2.64	0.03	1.09158	1699	1010	59.45	1.01675	1699	1173	69.04	1.15602	0.139277	1.81196e-05	2.91049e-05	n.s.	NA
chr3:10628845:10629277	ACTR2	1699	109	6.42	916	53.91	116	1645	7.05	1699	193	11.36	1202	70.75	199	2292	8.68	0.266018	1.63	0.03	1.0711	1699	916	53.91	0.906744	1699	1202	70.75	1.19636	0.289614	1.0387e-18	3.32939e-18	n.s.	NA
chr3:17510549:17511628	LBR	1699	575	33.84	909	53.5	866	1914	45.25	1699	1083	63.74	1413	83.17	2090	4378	47.74	0.0756529	2.49	0.03	1.45294	1699	909	53.5	0.950763	1699	1413	83.17	1.776	0.825233	5.14514e-111	1.60618e-109	n.s.	NA
chr3:40809231:40810135	PSMB1	1699	1088	64.04	1313	77.28	2352	4266	55.13	1699	1276	75.1	1501	88.35	2895	5065	57.16	0.0512552	2.03	0.03	1.8844	1699	1313	77.28	1.75552	1699	1501	88.35	1.99712	0.2416	2.02487e-08	3.97229e-08	n.s.	NA
chr4:38396874:38402181	AIMP1	1699	706	41.55	1175	69.16	1026	2874	35.7	1699	707	41.61	1228	72.28	1003	3011	33.31	-0.0971509	-2.39	0.03	1.37507	1699	1175	69.16	1.38427	1699	1228	72.28	1.36626	-0.0180133	0.266993	0.295835	n.s.	NA
chr5:10669927:10670544	PSMA1	1699	472	27.78	920	54.15	677	1723	39.29	1699	667	39.26	1127	66.33	979	2258	43.36	0.138838	4.07	0.03	1.0456	1699	920	54.15	0.956216	1699	1127	66.33	1.11857	0.162352	7.71099e-07	1.34055e-06	n.s.	NA
chr5:13825428:13826806	CD81	1699	325	19.13	1383	81.4	406	3952	10.27	1699	343	20.19	1364	80.28	407	3380	12.04	0.210456	1.77	0.03	1.71197	1699	1383	81.4	1.86065	1699	1364	80.28	1.56121	-0.299433	5.45766e-19	1.78932e-18	n.s.	NA
chr5:23118050:23118197	PSMC3	1699	340	20.01	1180	69.45	433	2456	17.63	1699	470	27.66	1293	76.1	572	2867	19.95	0.169323	2.32	0.03	1.36055	1699	1180	69.45	1.3175	1699	1293	76.1	1.39983	0.0823235	0.0731494	0.086812	n.s.	NA
chr5:23118344:23118519	PSMC3	1699	782	46.03	1180	69.45	1151	2456	46.86	1699	901	53.03	1293	76.1	1442	2867	50.3	0.100138	3.44	0.03	1.36055	1699	1180	69.45	1.3175	1699	1293	76.1	1.39983	0.0823235	0.0731494	0.086812	n.s.	NA
chr5:49630022:49630227	DYNC1H1	1699	172	10.12	1106	65.1	190	2430	7.82	1699	242	14.24	1291	75.99	274	2881	9.51	0.252912	1.69	0.03	1.33512	1699	1106	65.1	1.25637	1699	1291	75.99	1.40259	0.146212	0.00031657	0.000466729	n.s.	NA
chr5:50760239:50761136	C14orf2	1699	1234	72.63	1325	77.99	2816	3367	83.64	1699	1237	72.81	1360	80.05	2480	3051	81.28	-0.0407978	-2.36	0.03	1.5624	1699	1325	77.99	1.63499	1699	1360	80.05	1.49168	-0.143305	2.87264e-08	5.57447e-08	n.s.	NA
chr6:9413119:9413223	CDK1	1699	127	7.47	370	21.78	166	861	19.28	1699	570	33.55	1428	84.05	834	4836	17.25	-0.152161	-2.03	0.03	1.57072	1699	370	21.78	0.400112	1699	1428	84.05	1.87402	1.47391	6.79138e-289	4.43292e-287	n.s.	NA
chr6:23662834:23663005	NPM3	1699	116	6.83	1112	65.45	122	7126	1.71	1699	181	10.65	1388	81.7	212	9098	2.33	0.297229	0.62	0.03	2.14733	1699	1112	65.45	1.87943	1699	1388	81.7	2.36196	0.482528	6.40754e-18	1.95771e-17	n.s.	NA
chr7:17045646:17049672	OLA1	1699	133	7.83	951	55.97	148	2024	7.31	1699	199	11.71	1121	65.98	210	2241	9.37	0.319496	2.06	0.03	1.07052	1699	951	55.97	1.0144	1699	1121	65.98	1.11814	0.103736	0.00339638	0.00458383	n.s.	NA
chr7:18628405:18628491	PPIG	1699	675	39.73	1271	74.81	1032	3794	27.2	1699	857	50.44	1460	85.93	1344	4539	29.61	0.118308	2.41	0.03	1.75899	1699	1271	74.81	1.6549	1699	1460	85.93	1.84961	0.194709	9.12597e-05	0.000139118	n.s.	NA
chr9:23804688:23804764	SERP1	1699	1215	71.51	1606	94.53	2593	8731	29.7	1699	1405	82.7	1668	98.18	3322	10643	31.21	0.06927	1.51	0.03	2.95134	1699	1606	94.53	2.84433	1699	1668	98.18	3.05437	0.210034	2.35038e-08	4.59829e-08	n.s.	NA
chr10:20207495:20207573	EIF3J	1699	671	39.49	1117	65.74	1094	2873	38.08	1699	682	40.14	1252	73.69	1023	2907	35.19	-0.110839	-2.89	0.03	1.34392	1699	1117	65.74	1.32227	1699	1252	73.69	1.36324	0.0409717	0.702087	0.722791	n.s.	NA
chr12:13927532:13927831	THOC7	1699	251	14.77	1219	71.75	284	2755	10.31	1699	334	19.66	1323	77.87	383	3048	12.57	0.262822	2.26	0.03	1.43119	1699	1219	71.75	1.40658	1699	1323	77.87	1.45386	0.0472824	0.663029	0.684971	n.s.	NA
chr15:957204:957680	MRPL40	1699	180	10.59	981	57.74	198	1871	10.58	1699	188	11.07	1227	72.22	206	2418	8.52	-0.282602	-2.06	0.03	1.13497	1699	981	57.74	1.00287	1699	1227	72.22	1.24058	0.237712	5.69942e-13	1.4111e-12	n.s.	NA
chr15:5581742:5582391	ARPC3	1699	719	42.32	979	57.62	1027	1736	59.16	1699	752	44.26	1083	63.74	1064	1919	55.45	-0.091831	-3.71	0.03	1.00807	1699	979	57.62	0.982484	1699	1083	63.74	1.0312	0.0487134	0.227626	0.254177	n.s.	NA
chr19:8900942:8901034	MRPS23	1699	372	21.9	959	56.44	447	1676	26.67	1699	525	30.9	1164	68.51	658	2212	29.75	0.152264	3.08	0.03	1.06177	1699	959	56.44	0.953727	1699	1164	68.51	1.15079	0.197065	2.02097e-09	4.14587e-09	n.s.	NA
chr19:9950588:9951268	TXNDC17	1699	779	45.85	1011	59.51	1190	1930	61.66	1699	839	49.38	1138	66.98	1260	2185	57.67	-0.0949218	-3.99	0.03	1.0968	1699	1011	59.51	1.06608	1699	1138	66.98	1.12408	0.0580051	0.121301	0.140929	n.s.	NA
chr19:9951345:9951594	TXNDC17	1699	492	28.96	1011	59.51	645	1930	33.42	1699	584	34.37	1138	66.98	800	2185	36.61	0.127869	3.19	0.03	1.0968	1699	1011	59.51	1.06608	1699	1138	66.98	1.12408	0.0580051	0.121301	0.140929	n.s.	NA
chr21:5526033:5527204	PLOD1	1699	525	30.9	1277	75.16	718	3251	22.09	1699	384	22.6	1186	69.81	487	2571	18.94	-0.211603	-3.15	0.03	1.46643	1699	1277	75.16	1.64557	1699	1186	69.81	1.27355	-0.372011	5.21452e-24	2.11527e-23	n.s.	NA
chr26:1270836:1270946	GSTM3	1699	281	16.54	1394	82.05	366	3962	9.24	1699	378	22.25	1456	85.7	481	4464	10.78	0.202124	1.54	0.03	1.871	1699	1394	82.05	1.86915	1699	1456	85.7	1.87277	0.00361373	0.702658	0.722791	n.s.	NA
chr27:3974978:3975942	GRN	1699	512	30.14	1028	60.51	718	1813	39.6	1699	727	42.79	1206	70.98	1135	2639	43.01	0.116352	3.41	0.03	1.23183	1699	1028	60.51	1.12809	1699	1206	70.98	1.32026	0.192177	1.13322e-07	2.07564e-07	n.s.	NA
chrW:1840887:1895501	HINTW	1699	85	5	1160	68.28	93	21528	0.43	1699	191	11.24	1404	82.64	218	40598	0.54	0.106915	0.11	0.04	3.37266	1699	1160	68.28	2.76513	1699	1404	82.64	3.8746	1.10947	8.3677e-50	8.01068e-49	n.s.	NA
chrZ:24736955:24737493	BTF3	1699	926	54.5	1447	85.17	1675	5228	32.04	1699	843	49.62	1452	85.46	1376	4544	30.28	-0.0789732	-1.76	0.04	1.97231	1699	1447	85.17	2.10283	1699	1452	85.46	1.84223	-0.260595	6.63639e-21	2.44355e-20	n.s.	NA
chrZ:24740571:24742777	BTF3	1699	176	10.36	1447	85.17	200	5228	3.83	1699	198	11.65	1452	85.46	216	4544	4.75	0.251539	0.92	0.04	1.97231	1699	1447	85.17	2.10283	1699	1452	85.46	1.84223	-0.260595	6.63639e-21	2.44355e-20	n.s.	NA
chrZ:53569293:53569521	ATP5I	1699	1169	68.81	1570	92.41	2424	6749	35.92	1699	1218	71.69	1628	95.82	2462	7193	34.23	-0.0675981	-1.69	0.04	2.52046	1699	1570	92.41	2.5378	1699	1628	95.82	2.50374	-0.0340611	0.00894541	0.0116566	n.s.	NA
chr1:22453257:22453831	NDUFA5	1699	891	52.44	1174	69.1	1426	2381	59.89	1699	909	53.5	1219	71.75	1358	2402	56.54	-0.0816401	-3.35	0.04	1.26427	1699	1174	69.1	1.29529	1699	1219	71.75	1.23439	-0.0609008	0.0242401	0.0302685	n.s.	NA
chr1:68256003:68257108	PPFIBP1	1699	124	7.3	1330	78.28	132	4588	2.88	1699	172	10.12	1419	83.52	185	5140	3.6	0.245577	0.72	0.04	1.86193	1699	1330	78.28	1.83629	1699	1419	83.52	1.88595	0.0496589	0.758344	0.777844	n.s.	NA
chr1:169088604:169088823	TPT1	1699	525	30.9	1699	100	750	42815	1.75	1699	560	32.96	1699	100	786	39967	1.97	0.111031	0.22	0.04	5.07189	1699	1699	100	5.22774	1699	1699	100	4.91604	-0.311696	1.19732e-91	2.45622e-90	n.s.	NA
chr2:7913828:7916660	INSIG1	1699	190	11.18	895	52.68	229	2467	9.28	1699	157	9.24	996	58.62	171	2350	7.28	-0.312138	-2	0.04	1.06952	1699	895	52.68	1.05808	1699	996	58.62	1.07981	0.0217347	0.349589	0.379735	n.s.	NA
chr2:22692104:22693822	FAM133B	1699	411	24.19	1220	71.81	499	3298	15.13	1699	453	26.66	1454	85.58	558	4151	13.44	-0.159676	-1.69	0.04	1.65244	1699	1220	71.81	1.50246	1699	1454	85.58	1.77829	0.275832	2.26271e-11	5.17396e-11	n.s.	NA
chr2:37133741:37134891	RPL15	1699	523	30.78	1699	100	874	51560	1.7	1699	652	38.38	1699	100	979	52149	1.88	0.0931094	0.18	0.04	5.3854	1699	1699	100	5.48609	1699	1699	100	5.2847	-0.201387	2.92413e-46	2.38582e-45	n.s.	NA
chr2:100883211:100884221	MYL12A	1699	250	14.71	1616	95.11	301	9588	3.14	1699	303	17.83	1636	96.29	346	8948	3.87	0.234291	0.73	0.04	2.86692	1699	1616	95.11	2.96857	1699	1636	96.29	2.76652	-0.202044	4.63596e-22	1.77054e-21	n.s.	NA
chr2:126716692:126717811	UQCRB	1699	1028	60.51	1213	71.39	1887	3094	60.99	1699	1138	66.98	1415	83.28	2126	3643	58.36	-0.0625444	-2.63	0.04	1.55086	1699	1213	71.39	1.45065	1699	1415	83.28	1.63675	0.186098	4.34128e-05	6.80576e-05	n.s.	NA
chr3:16133106:16133227	CNPY3	1699	306	18.01	1090	64.16	346	2061	16.79	1699	290	17.07	1150	67.69	332	2276	14.59	-0.190446	-2.2	0.04	1.18095	1699	1090	64.16	1.1839	1699	1150	67.69	1.17815	-0.0057433	0.811449	0.826412	n.s.	NA
chr3:38292360:38293096	TOMM20	1699	168	9.89	1533	90.23	185	7482	2.47	1699	227	13.36	1603	94.35	255	8269	3.08	0.233633	0.61	0.04	2.56808	1699	1533	90.23	2.5384	1699	1603	94.35	2.59647	0.0580688	0.603578	0.629897	n.s.	NA
chr3:93709169:93709761	RPS7	1699	873	51.38	1698	99.94	1978	33609	5.89	1699	1061	62.45	1699	100	2149	34165	6.29	0.0814148	0.4	0.04	4.75539	1699	1698	99.94	4.84829	1699	1699	100	4.66255	-0.185735	1.68631e-30	8.29295e-30	n.s.	NA
chr5:50413889:50414605	EIF5	1699	333	19.6	1508	88.76	408	9238	4.42	1699	368	21.66	1614	95	439	11210	3.92	-0.139635	-0.5	0.04	2.81191	1699	1508	88.76	2.68351	1699	1614	95	2.93188	0.248364	2.75786e-07	4.95035e-07	n.s.	NA
chr6:35284845:35287529	GLRX3	1699	148	8.71	994	58.51	162	1806	8.97	1699	211	12.42	1135	66.8	227	2097	10.82	0.245565	1.85	0.04	1.06099	1699	994	58.51	1.01304	1699	1135	66.8	1.10298	0.0899309	0.00982536	0.0126881	n.s.	NA
chr7:6555277:6567841	NDUFA10	1699	607	35.73	1160	68.28	797	2419	32.95	1699	741	43.61	1300	76.52	987	2725	36.22	0.132666	3.27	0.04	1.32091	1699	1160	68.28	1.27237	1699	1300	76.52	1.36422	0.091848	0.0471048	0.0571305	n.s.	NA
chr9:15434989:15435203	NCL	1699	859	50.56	1570	92.41	1639	21390	7.66	1699	1065	62.68	1669	98.23	2106	25562	8.24	0.0935258	0.58	0.04	3.80947	1699	1570	92.41	3.5961	1699	1669	98.23	4.01019	0.414083	4.95579e-11	1.10849e-10	n.s.	NA
chr9:22294490:22295593	KPNA4	1699	377	22.19	1120	65.92	441	2168	20.34	1699	412	24.25	1280	75.34	488	2722	17.93	-0.172886	-2.41	0.04	1.27944	1699	1120	65.92	1.19205	1699	1280	75.34	1.35591	0.163869	7.50465e-06	1.22741e-05	n.s.	NA
chr10:7264927:7265229	CCNB1	1699	227	13.36	368	21.66	307	618	49.68	1699	1147	67.51	1429	84.11	2620	5000	52.4	0.0754232	2.72	0.04	1.59589	1699	368	21.66	0.341004	1699	1429	84.11	1.91905	1.57804	0	0	n.s.	NA
chr12:3555885:3555967	RBM10	1699	173	10.18	1025	60.33	196	1747	11.22	1699	143	8.42	1006	59.21	150	1697	8.84	-0.312514	-2.38	0.04	1.01244	1699	1025	60.33	1.07069	1699	1006	59.21	0.953099	-0.11759	0.000398696	0.000580657	n.s.	NA
chr14:2398291:2405572	PDGFA	1699	322	18.95	1018	59.92	387	2464	15.71	1699	270	15.89	809	47.62	333	1856	17.94	0.180725	2.23	0.04	1.04669	1699	1018	59.92	1.20284	1699	809	47.62	0.8502	-0.352643	1.18157e-20	4.26315e-20	n.s.	NA
chr14:6541133:6541378	RPS2	1699	430	25.31	1698	99.94	580	65953	0.88	1699	565	33.25	1698	99.94	746	75329	0.99	0.0820358	0.11	0.04	5.73568	1699	1698	99.94	5.72623	1699	1698	99.94	5.74513	0.018902	0.269396	0.298038	n.s.	NA
chr14:15392623:15393328	UQCRC2	1699	836	49.21	1115	65.63	1291	2171	59.47	1699	959	56.44	1281	75.4	1492	2633	56.67	-0.0683986	-2.8	0.04	1.2697	1699	1115	65.63	1.19112	1699	1281	75.4	1.3381	0.146974	5.04193e-05	7.85273e-05	n.s.	NA
chr18:7134619:7134840	PSMD12	1699	159	9.36	1134	66.75	170	2853	5.96	1699	217	12.77	1311	77.16	244	3424	7.13	0.224168	1.17	0.04	1.42679	1699	1134	66.75	1.33583	1699	1311	77.16	1.50546	0.169629	8.49632e-05	0.000129795	n.s.	NA
chr19:5885512:5885593	ALDOC	1699	127	7.47	1507	88.7	143	7142	2	1699	254	14.95	1651	97.17	281	11459	2.45	0.201634	0.45	0.04	2.78515	1699	1507	88.7	2.444	1699	1651	97.17	3.09654	0.652545	3.57693e-82	5.8369e-81	n.s.	NA
chr20:2121560:2124167	CHMP4B	1699	313	18.42	1166	68.63	359	2576	13.94	1699	406	23.9	1320	77.69	480	3013	15.93	0.180402	1.99	0.04	1.38325	1699	1166	68.63	1.31334	1699	1320	77.69	1.445	0.131667	0.00177622	0.00244316	n.s.	NA
chr21:3229869:3232977	ENO1	1699	148	8.71	1674	98.53	163	16795	0.97	1699	205	12.07	1692	99.59	232	29112	0.8	-0.130199	-0.17	0.04	4.08073	1699	1674	98.53	3.76459	1699	1692	99.59	4.39351	0.628922	1.17547e-108	3.51662e-107	n.s.	NA
chr25:3346918:3346990	ILF2	1699	309	18.19	986	58.03	378	1819	20.78	1699	507	29.84	1245	73.28	625	2669	23.42	0.165059	2.64	0.04	1.1928	1699	986	58.03	1.02327	1699	1245	73.28	1.32707	0.303807	3.92359e-19	1.3103e-18	n.s.	NA
chr26:1163316:1163401	SARS	1699	144	8.48	1172	68.98	158	2633	6	1699	272	16.01	1476	86.87	294	4097	7.18	0.224746	1.18	0.04	1.61192	1699	1172	68.98	1.34066	1699	1476	86.87	1.82731	0.486649	2.73123e-40	1.78275e-39	n.s.	NA
chr26:3540063:3540555	CAPZA1	1699	407	23.96	1039	61.15	512	2331	21.96	1699	526	30.96	1283	75.52	708	2927	24.19	0.133728	2.23	0.04	1.27857	1699	1039	61.15	1.14632	1699	1283	75.52	1.38567	0.239347	9.03438e-11	1.9837e-10	n.s.	NA
chr1:22452468:22453190	NDUFA5	1699	824	48.5	1174	69.1	1227	2381	51.53	1699	873	51.38	1219	71.75	1311	2402	54.58	0.0814243	3.05	0.05	1.26427	1699	1174	69.1	1.29529	1699	1219	71.75	1.23439	-0.0609008	0.0242401	0.0302685	n.s.	NA
chr1:51168480:51169605	CG-1B	1699	947	55.74	1365	80.34	5008	15596	32.11	1699	1394	82.05	1586	93.35	8500	25585	33.22	0.0475727	1.11	0.05	3.44707	1699	1365	80.34	2.9761	1699	1586	93.35	3.85242	0.876322	2.2505e-44	1.77567e-43	n.s.	NA
chr1:79098106:79098660	YBX3	1699	303	17.83	1492	87.82	341	5615	6.07	1699	302	17.78	1596	93.94	342	6553	5.22	-0.184796	-0.85	0.05	2.29551	1699	1492	87.82	2.22109	1699	1596	93.94	2.36508	0.143985	0.00240048	0.00327671	n.s.	NA
chr1:155850162:155851399	GATD3AL1	1699	997	58.68	1315	77.4	1823	3146	57.95	1699	983	57.86	1265	74.46	1606	2644	60.74	0.0667137	2.79	0.05	1.46531	1699	1315	77.4	1.60761	1699	1265	74.46	1.31738	-0.290228	1.62711e-19	5.48481e-19	n.s.	NA
chr1:176494086:176494320	HMGB1	1699	620	36.49	1540	90.64	858	9449	9.08	1699	920	54.15	1691	99.53	1432	17197	8.33	-0.111547	-0.75	0.05	3.24619	1699	1540	90.64	2.75879	1699	1691	99.53	3.69006	0.931271	1.09577e-162	4.62804e-161	n.s.	NA
chr2:17745473:17745581	COMMD3	1699	124	7.3	873	51.38	134	1626	8.24	1699	236	13.89	1199	70.57	267	2696	9.9	0.238363	1.66	0.05	1.10626	1699	873	51.38	0.882047	1699	1199	70.57	1.26951	0.387462	8.39206e-31	4.15551e-30	n.s.	NA
chr2:128625248:128625874	ZNF706	1699	900	52.97	1432	84.28	1514	4094	36.98	1699	973	57.27	1481	87.17	1736	4391	39.54	0.0941062	2.56	0.05	1.87978	1699	1432	84.28	1.91192	1699	1481	87.17	1.84871	-0.0632175	0.00149468	0.0020638	n.s.	NA
chr3:15683872:15684291	CST3	1699	644	37.9	1475	86.82	1610	13320	12.09	1699	654	38.49	1515	89.17	1202	10821	11.11	-0.112266	-0.98	0.05	2.67166	1699	1475	86.82	2.80962	1699	1515	89.17	2.53735	-0.272264	0.000996347	0.0013945	n.s.	NA
chr5:16998769:17000251	FTH1	1699	664	39.08	1695	99.76	959	29274	3.28	1699	623	36.67	1693	99.65	831	27947	2.97	-0.108472	-0.31	0.05	4.52902	1699	1695	99.76	4.66594	1699	1693	99.65	4.39195	-0.273989	5.83254e-38	3.57929e-37	n.s.	NA
[truncated: 530 more rows]

## Sheet: muscle_progenitor_vs_myoblast1S
coord.intron	gene_short_name	n.cells.total.g1	n.cells.expr.sj.g1	pct.cells.expr.sj.g1	n.cells.expr.gene.g1	pct.cells.expr.gene.g1	sj.count.total.g1	gene.count.total.g1	psi.g1	n.cells.total.g2	n.cells.expr.sj.g2	pct.cells.expr.sj.g2	n.cells.expr.gene.g2	pct.cells.expr.gene.g2	sj.count.total.g2	gene.count.total.g2	psi.g2	log2fc	delta	pval	mean.expr.gene.norm.g1.g2	n.cells.total.norm.g1	n.cells.expr.gene.norm.g1	pct.cells.expr.gene.norm.g1	mean.expr.gene.norm.g1	n.cells.total.norm.g2	n.cells.expr.gene.norm.g2	pct.cells.expr.gene.norm.g2	mean.expr.gene.norm.g2	log2fc.gene.norm	pval.gene.norm	pval.adj.gene.norm	sig	label
[truncated: 2,267 more rows]

[truncated: 26 more sheets: muscle_progenitor_vs_myoblast2S, muscle_progenitor_vs_myoblast3S, muscle_progenitor_vs_myocyteSJ_, muscle_progenitor_vs_myotubeSJ_, muscle_progenitor_vs_myofiberSJ, prolife_vs_myoblast1SJ_expre, prolife_vs_myoblast2SJ_expre, prolife_vs_myoblast3SJ_expre, prolife_vs_myocyteSJ_express, prolife_vs_myotubeSJ_express, prolife_vs_myofiberSJ_expres, myoblast1_vs_myoblast2SJ_expres, myoblast1_vs_myoblast3SJ_expres, myoblast1_vs_myocyteSJ_expressi, myoblast1_vs_myotubeSJ_expressi, myoblast1_vs_myofiberSJ_express, myoblast2_vs_myoblast3SJ_expres, myoblast2_vs_myocyteSJ_expressi, myoblast2_vs_myotubeSJ_expressi, myoblast2_vs_myofiberSJ_express …]
