# Supplementary material for: Bulk and single‐cell alternative splicing analyses reveal roles of TRA2B in myogenic differentiation
Source: Cell Prolif. 2023 Sep 13;57(2):e13545. doi: 10.1111/cpr.13545 (PMC10849790; doi:10.1111/cpr.13545)
Supplement: Supplementary file 9 — DATASET EV 9. RIP‐seq of myoblasts transfected into TRA2B‐L or TRA2B‐S. [file CPR-57-e13545-s009.xlsx]

## Sheet: L_1_ip__L_1_input
Geneid	LN_rep1_IP	LN_rep1_input	logFC	logCPM	PValue	FDR
LOC112530942	19658.4	2782.79	2.82054	14.3186	4.76649e-38	7.76868e-36
ARIH1	8279.36	1127.55	2.87633	13.883	2.54657e-39	5.42763e-37
LOC101750014	886.749	160.187	2.46876	11.1829	2.57062e-30	1.46857e-28
NES	606.208	73.879	3.03656	10.8878	5.38357e-43	1.5299e-40
TNNT2	1483.48	255.75	2.53617	10.7844	9.92968e-32	7.0096e-30
MYH9	252.697	52.0411	2.27968	10.4032	2.00116e-26	6.93089e-25
SPTBB4L	343.508	47.4247	2.85662	10.293	8.73918e-39	1.69923e-36
COL6A2	375.131	73.8049	2.3456	10.3458	9.53152e-28	3.86952e-26
CYTB	1823.84	625.51	1.54387	10.4511	1.58144e-13	1.10233e-12
TPM1	485.934	159.731	1.60511	10.3246	1.87707e-14	1.48068e-13
COL6A3	177.864	39.7508	2.16171	10.2013	4.12769e-24	1.14083e-22
HSP90AA1	821.104	155.013	2.40516	10.06	5.96488e-29	2.80122e-27
MYH1D	292.843	50.1444	2.54595	10.0219	6.68232e-32	4.87238e-30
NCL	679.086	123.703	2.4567	10.0091	5.12545e-30	2.771e-28
COL6A1	336.255	98.8536	1.76618	9.96509	5.11806e-17	5.55567e-16
ND5	846.504	404.505	1.06536	10.1513	2.59449e-07	7.51955e-07
NEXN	485.157	57.4072	3.07912	9.72301	6.44061e-44	1.98281e-41
PPIG	547.93	43.894	3.64186	9.64052	8.34105e-58	9.24438e-55
PRRC2C	106.036	15.077	2.81411	9.56559	9.24265e-38	1.42273e-35
ND4	942.697	313.427	1.58866	9.75746	3.46851e-14	2.6384e-13
CCDC88C	152.375	26.7497	2.51001	9.42721	4.29476e-31	2.83327e-29
EIF3A	221.838	32.7643	2.75928	9.36355	1.65702e-36	2.04053e-34
LSP1	422.407	79.4877	2.40981	9.32586	5.39351e-29	2.5655e-27
ZC3H13	189.866	19.7735	3.26329	9.19455	2.83904e-48	1.2586e-45
FLNB	33.832	9.05509	1.90158	9.37384	2.68959e-19	3.90166e-18
XIRP1	96.341	19.4418	2.30896	9.2501	6.10878e-27	2.21979e-25
ZNFX1	151.002	23.8458	2.66273	9.18349	2.36962e-34	2.3875e-32
NUMA1	136.217	16.2028	3.07155	9.08702	1.18385e-43	3.54611e-41
TNNT3	692.945	197.705	1.80938	9.27915	1.04004e-17	1.22756e-16
MAP1A	55.5218	7.14804	2.9574	9.08185	5.57652e-41	1.40465e-38
EIF5B	212.985	24.6119	3.11328	9.04217	1.23371e-44	3.90663e-42
NEBL1	26.9113	6.65472	2.01575	9.16364	2.53923e-21	4.77797e-20
COL1A1	194.283	84.5173	1.20083	9.33705	7.33652e-09	2.69687e-08
MACF1	35.6185	5.30418	2.74739	9.01559	3.37735e-36	4.0686e-34
HSP90B1	299.541	96.7316	1.63068	9.08049	8.33418e-15	6.91375e-14
MYH15	131.813	25.5513	2.367	8.88508	4.49866e-28	1.91764e-26
AKAP12	84.6106	13.9906	2.59635	8.8265	7.2752e-33	5.92875e-31
ANKRD11	68.866	9.48299	2.86034	8.74746	1.07404e-38	2.05234e-36
HNRNPA3	116.12	28.296	2.03693	8.86629	1.10074e-21	2.16302e-20
COL1A2	142.681	57.5731	1.30932	8.98245	3.27097e-10	1.46473e-09
TPM2	211.609	76.7103	1.46389	8.91847	2.58309e-12	1.55e-11
MAP4K4	88.0114	13.5096	2.70366	8.66139	3.56881e-35	4.16349e-33
AKAP9	56.5982	8.97367	2.65695	8.65926	3.76764e-34	3.66287e-32
KIF1B	44.1502	10.2906	2.10106	8.71733	7.37183e-23	1.71283e-21
SON	47.6861	8.83328	2.43251	8.65464	2.19508e-29	1.1263e-27
COL5A1	78.5342	16.2662	2.27141	8.66756	3.93229e-26	1.34511e-24
ANKRD1	208.648	91.0483	1.19636	8.90969	8.5411e-09	3.09878e-08
PTMA	497.606	223.071	1.15749	8.89831	2.47485e-08	8.35734e-08
BASP1	292.978	61.1803	2.25963	8.63652	6.77686e-26	2.24203e-24
CHD4	100.33	19.248	2.38193	8.54963	2.47894e-28	1.11231e-26
HSPA5	266.758	85.8168	1.63618	8.67864	7.23394e-15	6.05085e-14
CALR	441.02	160.785	1.4557	8.72087	3.45468e-12	2.03228e-11
SMARCC1	126.463	19.5621	2.69254	8.46271	6.82483e-35	7.58912e-33
ENAH	99.3491	17.1797	2.53176	8.45868	1.99105e-31	1.34554e-29
RDX	141.278	28.8418	2.29227	8.47662	1.61415e-26	5.64599e-25
YBX1	373.459	178.865	1.06207	8.7576	2.99075e-07	8.57164e-07
SVIL	66.4618	12.9335	2.36137	8.43081	6.75985e-28	2.81652e-26
EHD2	235.694	60.9275	1.95173	8.49373	4.13212e-20	6.69536e-19
NPM1	508.979	198.845	1.35595	8.63099	8.23e-11	4.00937e-10
UBXN4	240.199	44.7081	2.42558	8.39223	3.35836e-29	1.6842e-27
DST	14.0498	3.14966	2.15725	8.42919	6.93473e-24	1.83431e-22
COL3A1	91.0887	22.9331	1.98981	8.45967	8.69496e-21	1.5394e-19
ND2	516.069	257.257	1.00434	8.65037	1.2364e-06	3.22271e-06
MXRA5	44.6679	14.9439	1.57966	8.48265	5.48645e-14	4.06188e-13
CANX	124.948	32.5426	1.9409	8.37497	6.62394e-20	1.04876e-18
LMO7	76.448	16.5093	2.21116	8.31788	6.63534e-25	1.99096e-23
LOC107049011	119.955	17.5917	2.76947	8.2105	1.55052e-36	1.94533e-34
RBBP6	75.0077	9.00829	3.05764	8.15512	4.11852e-43	1.2012e-40
NASP	131.29	16.4787	2.99401	8.1438	1.2669e-41	3.34312e-39
COL5A2	72.8324	16.6181	2.13179	8.23889	2.24415e-23	5.6399e-22
NUCKS1	399.711	74.4637	2.4243	8.18713	3.89538e-29	1.91029e-27
DES	225.314	103.967	1.1158	8.48247	7.73073e-08	2.42307e-07
HSP90AB1	174.865	33.4983	2.38404	8.16904	2.61127e-28	1.16228e-26
ZNF106	47.3618	10.9755	2.1094	8.21677	5.95911e-23	1.39335e-21
TOP1	124.94	25.4893	2.29322	8.17591	1.73054e-26	6.03132e-25
ROCK1	81.5712	11.0499	2.88396	8.08433	4.45227e-39	8.97173e-37
FKBP9	146.02	48.8932	1.57844	8.31276	5.90193e-14	4.34337e-13
BF1	249.981	102.601	1.28476	8.38278	7.20278e-10	3.05739e-09
APLP2	123.821	32.4016	1.93408	8.21038	9.15198e-20	1.43265e-18
CALD1	114.727	18.4417	2.6371	8.08996	1.33184e-33	1.20006e-31
SCRIB	58.6511	12.5116	2.22885	8.13473	3.22871e-25	9.96763e-24
SYNPO2L	61.5122	19.1604	1.68272	8.22265	1.46787e-15	1.34783e-14
RBM25	106.398	11.2881	3.23649	7.97111	2.66568e-47	1.09421e-44
EIF4G1	71.3455	15.809	2.17403	8.08257	3.75405e-24	1.04538e-22
OBSCN	11.5364	2.42743	2.24865	8.05346	1.37428e-25	4.45355e-24
PRPF38B	147.605	15.1858	3.28085	7.91391	2.38336e-48	1.10061e-45
CDK11A	70.8282	6.93094	3.35309	7.87094	4.33409e-50	2.40174e-47
SET	94.7921	24.8807	1.92971	8.06716	1.14235e-19	1.77011e-18
PNN	130.047	14.2867	3.18619	7.8755	4.67779e-46	1.67238e-43
LIMA1	116.738	23.2336	2.32894	7.9854	3.67109e-27	1.38862e-25
RAI14	74.6514	15.2692	2.2895	7.98874	2.22832e-26	7.69359e-25
ANP32A	217.537	36.3862	2.57973	7.94177	2.47467e-32	1.8915e-30
SPTBN1	42.8014	10.0111	2.09602	8.02172	1.1387e-22	2.59676e-21
MXRA7	52.2511	11.7686	2.15048	8.00769	1.08626e-23	2.81943e-22
GIGYF2	27.6034	5.0147	2.46055	7.94097	7.88921e-30	4.20366e-28
MURC	203.061	54.7985	1.88967	8.03869	5.74239e-19	7.96532e-18
FHOD3	38.2273	6.29612	2.602	7.9016	8.4843e-33	6.86361e-31
PLXNA1	38.9018	15.3861	1.33819	8.13419	1.51334e-10	7.14324e-10
DYNC1H1	19.6198	5.43806	1.85111	7.99299	2.66941e-18	3.38889e-17
MYH10	50.0309	9.14471	2.45175	7.88197	1.24007e-29	6.48289e-28
KTN1	81.2718	15.783	2.36433	7.89337	7.4922e-28	3.09836e-26
IWS1	145.179	19.4839	2.89739	7.81751	2.68446e-39	5.61356e-37
ITGB1	99.8537	33.8418	1.56098	8.05668	1.13632e-13	8.05745e-13
PLS3	107.161	52.7341	1.02295	8.20922	8.1754e-07	2.20136e-06
UTRN	28.2038	5.18211	2.44422	7.87258	1.78281e-29	9.1902e-28
HNRNPA2B1	60.8395	21.8897	1.47473	8.0591	2.05714e-12	1.25547e-11
MAP4	35.559	11.8907	1.58035	8.02473	5.86604e-14	4.32269e-13
BAZ1B	60.8052	10.3963	2.54806	7.82651	1.24939e-31	8.6544e-30
LAMC1	18.0019	4.00879	2.16686	7.88872	5.5893e-24	1.5132e-22
TPM3	110.312	36.5663	1.59297	8.0087	3.79592e-14	2.87365e-13
ANP32B	141.972	31.5056	2.17188	7.88054	4.50181e-24	1.23194e-22
ATRX	36.8425	6.12011	2.58967	7.80595	1.65633e-32	1.30192e-30
BAZ1A	24.9202	3.4347	2.85897	7.76629	2.07705e-38	3.59687e-36
CCDC80	91.2653	23.2552	1.97247	7.90719	2.11864e-20	3.55233e-19
APP	115.337	44.3962	1.37733	8.03536	4.63109e-11	2.32773e-10
PPL	59.9987	8.22846	2.86615	7.74905	1.45058e-38	2.63553e-36
HMGB1	140.235	44.711	1.64911	7.95091	5.28872e-15	4.54732e-14
HSPA2	160.148	41.4445	1.95012	7.86987	5.35392e-20	8.57261e-19
CHGB	146.92	16.2673	3.17487	7.67113	1.06531e-45	3.57782e-43
PPFIBP1	51.4265	10.6975	2.26519	7.77805	7.45329e-26	2.45118e-24
SLK	41.1011	7.57456	2.43988	7.74788	2.35974e-29	1.20521e-27
ROCK2	52.6967	9.12849	2.52919	7.72568	3.3342e-31	2.22608e-29
NCOR2	36.3681	7.0402	2.36892	7.74052	6.59663e-28	2.75888e-26
HNRNPAB	37.1093	10.0276	1.88776	7.82468	6.66699e-19	9.15616e-18
MAP7D1	93.7652	20.0548	2.22505	7.75824	4.55318e-25	1.38634e-23
HNRNPH2	110.047	30.7786	1.83808	7.82841	4.68981e-18	5.75605e-17
CHD2	39.1642	6.35995	2.62237	7.67516	3.62806e-33	3.0462e-31
RPL6	364.738	148.875	1.29274	7.94153	6.06903e-10	2.61419e-09
HSPA8	164.566	81.3827	1.01586	8.02597	9.8701e-07	2.61699e-06
SMARCA2	51.3192	11.3738	2.17373	7.73159	4.46208e-24	1.22713e-22
HNRNPM	143.138	33.4767	2.09613	7.74234	1.27853e-22	2.89182e-21
LOC107050978	174.642	27.4271	2.67065	7.64329	3.37857e-34	3.31369e-32
UPF2	53.2078	9.12638	2.54345	7.65603	1.75443e-31	1.1929e-29
GOLGA4	35.7672	4.84638	2.88356	7.61064	6.61652e-39	1.30948e-36
CTTN	86.1614	22.0413	1.96679	7.75302	2.84286e-20	4.70259e-19
C6H10ORF71	45.4906	12.3218	1.88431	7.76854	7.80615e-19	1.05894e-17
ZEB1	59.599	13.5302	2.13905	7.70612	2.05035e-23	5.18814e-22
UPF3B	197.36	23.6888	3.05844	7.56786	6.58612e-43	1.82485e-40
MAP1B	28.014	4.96268	2.49689	7.63416	1.68338e-30	1.00306e-28
MYO18A	39.4236	5.60304	2.81468	7.5865	2.39238e-37	3.44347e-35
COL4A1	40.2513	6.33594	2.66732	7.60264	4.12056e-34	3.97114e-32
SREK1	27.2865	2.66989	3.35319	7.51539	6.47525e-50	3.26205e-47
HNRNPH3	120.823	35.1978	1.7793	7.74183	4.62356e-17	5.04856e-16
RPS8	451.87	210.803	1.09999	7.92444	1.23416e-07	3.74642e-07
RNF213	17.8256	3.96387	2.16891	7.65631	5.73167e-24	1.5456e-22
NCAM1	31.5511	14.7801	1.09401	7.91808	1.43955e-07	4.32604e-07
TCF12	61.4785	23.2116	1.40521	7.82545	2.01768e-11	1.06486e-10
SLC38A10	55.9469	9.00054	2.63589	7.56552	2.0245e-33	1.75293e-31
NONO	118.529	26.5151	2.1603	7.63664	8.43611e-24	2.20513e-22
DBN1	154.906	37.2049	2.05778	7.64082	6.84261e-22	1.3915e-20
EIF4G3	28.633	6.88424	2.05625	7.63846	7.30399e-22	1.47182e-20
RNF20	72.5146	9.28772	2.96476	7.50068	1.03984e-40	2.50534e-38
SPTAN1	39.9192	10.174	1.97215	7.64164	2.39661e-20	4.00024e-19
SDPR	56.891	16.5925	1.77763	7.6796	5.03646e-17	5.47246e-16
BMS1	74.3582	11.1548	2.73673	7.5102	1.3654e-35	1.60986e-33
EIF2S2	228.728	45.6543	2.32474	7.56527	5.63865e-27	2.06931e-25
HNRNPUL2	149.853	31.8337	2.23486	7.57351	3.25983e-25	1.00357e-23
GOLGB1	27.6323	3.7835	2.86846	7.46922	1.66381e-38	2.92698e-36
ANP32E	83.1311	18.4974	2.168	7.5723	6.24539e-24	1.6679e-22
BF2	247.935	101.642	1.28643	7.7776	7.516e-10	3.17575e-09
BOD1L1	26.4407	3.84898	2.78011	7.47202	1.56216e-36	1.94533e-34
CLIP2	47.2737	8.78003	2.42867	7.5217	4.66198e-29	2.25628e-27
KIF5B	53.4883	14.1199	1.92145	7.59214	1.91107e-19	2.85066e-18
DNAJC2	144.513	19.988	2.85388	7.43982	3.64721e-38	6.12454e-36
NDAHNAKL	31.7691	7.28933	2.12371	7.54378	4.33495e-23	1.03321e-21
NSRP1	131.943	13.6781	3.26983	7.37767	8.0966e-48	3.45133e-45
ASH1L	26.5763	6.4043	2.05297	7.54593	8.78795e-22	1.74546e-20
LRP1	20.7489	9.32054	1.15453	7.76187	3.02496e-08	1.00981e-07
IPO7	60.8231	24.1316	1.33367	7.69834	1.87785e-10	8.74461e-10
AP3D1	53.2947	8.68317	2.61761	7.43199	5.5884e-33	4.62211e-31
SEC62	126.938	24.7994	2.35567	7.46575	1.45587e-27	5.76266e-26
ND3	834.878	322.327	1.37301	7.66646	5.69892e-11	2.83488e-10
EMILIN2	40.4204	12.7828	1.66083	7.58956	3.8704e-15	3.38028e-14
KIF26A	36.9478	7.01761	2.39636	7.43124	2.26257e-28	1.02771e-26
SPECC1	50.3908	13.6682	1.88229	7.50448	9.44229e-19	1.26235e-17
ARHGEF12	53.515	10.1727	2.39517	7.40852	2.43339e-28	1.10078e-26
LMOD2	136.307	31.8859	2.09581	7.45324	1.50751e-22	3.34825e-21
RTF1	58.1541	8.37881	2.79495	7.34266	8.3353e-37	1.11301e-34
PRRC2B	24.0393	4.72022	2.34839	7.40535	2.12658e-27	8.26978e-26
HDLBP	41.0852	20.4173	1.00881	7.72438	1.20794e-06	3.15521e-06
ZEB2	53.2481	11.5657	2.20281	7.41829	1.48779e-24	4.26077e-23
STAT1	63.5653	29.4033	1.11224	7.6809	9.30716e-08	2.8757e-07
CMYA5	20.3461	3.78608	2.42589	7.37311	5.94266e-29	2.80122e-27
HDGF	247.567	86.48	1.51735	7.54923	5.67747e-13	3.67543e-12
CD81	92.155	42.9569	1.10115	7.65525	1.24309e-07	3.77251e-07
DDX5	100.134	49.4654	1.01742	7.6775	9.88942e-07	2.62024e-06
TPR	30.8509	5.91072	2.38382	7.32925	4.38454e-28	1.87621e-26
SMC3	65.4723	10.6659	2.61778	7.28686	6.33225e-33	5.19854e-31
DDRGK1	128.444	16.6244	2.94963	7.23929	3.10686e-40	7.17362e-38
ND4L	896.795	288.728	1.63502	7.46042	1.01672e-14	8.28556e-14
FILIP1	23.5391	4.65506	2.33811	7.30959	3.66457e-27	1.38862e-25
MAP7D3	55.8773	8.82412	2.66263	7.2491	7.18066e-34	6.63194e-32
ACTN1	71.3506	30.7108	1.21615	7.55195	5.83711e-09	2.18335e-08
PPP1R9B	49.2816	8.66202	2.50818	7.26572	1.31605e-30	7.94299e-29
NUAK1	53.0018	13.5906	1.96337	7.35482	3.95382e-20	6.42525e-19
KAT6A	28.5991	4.05634	2.8176	7.20456	3.04993e-37	4.33364e-35
HNRNPU	53.1043	14.1169	1.91134	7.34291	3.22807e-19	4.62829e-18
HSPG2	19.6883	6.13348	1.68251	7.38288	1.91183e-15	1.7425e-14
LMNB2	126.804	30.6778	2.04727	7.30187	1.28091e-21	2.48621e-20
NRK	33.3615	6.12873	2.44443	7.22976	2.80334e-29	1.41225e-27
CHD6	22.3754	3.22164	2.79592	7.17959	9.50253e-37	1.25377e-34
FOSL2	40.0948	13.3087	1.591	7.39824	4.86099e-14	3.6279e-13
MYO10L	30.2358	5.32402	2.50557	7.21191	1.56666e-30	9.38554e-29
MAP1S	46.3262	9.20767	2.33084	7.23297	5.43029e-27	1.99947e-25
PDAP1	113.063	23.3984	2.27256	7.23905	7.57212e-26	2.48289e-24
BICD2	41.9238	12.6909	1.72392	7.34522	4.27914e-16	4.11682e-15
ITSN1	22.4605	3.45696	2.6997	7.16415	1.24194e-34	1.29854e-32
SYNE2	11.1779	2.36552	2.24035	7.23434	3.20714e-25	9.92868e-24
LIMCH1	38.7741	8.7847	2.14195	7.24363	2.37738e-23	5.96119e-22
POSTN	57.125	23.5277	1.27974	7.43788	9.80172e-10	4.07627e-09
GBP1	69.6062	14.268	2.28634	7.20563	4.17998e-26	1.42544e-24
HYOU1	59.185	10.983	2.42987	7.17822	5.82019e-29	2.75663e-27
FUBP1	19.7995	4.70737	2.0724	7.23815	4.63961e-22	9.64743e-21
SH3PXD2A	24.8073	7.12167	1.80042	7.28478	2.50308e-17	2.83367e-16
LUC7L3	67.5801	9.33699	2.85543	7.09791	4.97938e-38	7.88379e-36
ANXA6	97.8157	29.5843	1.72518	7.28312	4.19741e-16	4.04521e-15
EHBP1L1	72.4275	15.4334	2.2304	7.17246	5.23062e-25	1.57959e-23
AKAP13	43.5314	7.67686	2.50336	7.12745	1.88863e-30	1.1075e-28
LOC101750015	98.6392	22.5255	2.13052	7.18638	4.04765e-23	9.79477e-22
ALPK3	40.1954	6.99549	2.52243	7.11825	7.65789e-31	4.82229e-29
TNRC18	20.5895	4.32698	2.25039	7.14845	2.19258e-25	7.00299e-24
TMF1	62.6401	10.6357	2.55806	7.08085	1.43318e-31	9.8049e-30
SPEN	15.2974	3.38993	2.17388	7.13557	6.44282e-24	1.70827e-22
BRD7	105.794	17.6684	2.5819	7.06842	4.57414e-32	3.40236e-30
CDC42BPA	18.631	3.83633	2.27981	7.11357	6.04726e-26	2.02483e-24
EIF4G2	54.3321	27.0851	1.00428	7.42232	1.40027e-06	3.61668e-06
MRAS	110.94	45.2986	1.29221	7.33086	6.99414e-10	2.97681e-09
RBFOX2	24.9414	5.65875	2.13991	7.12668	2.82348e-23	7.03204e-22
SETD2	21.2274	4.1653	2.34934	7.08518	2.64442e-27	1.01764e-25
FSTL1	54.5165	25.1451	1.11639	7.37333	8.80166e-08	2.73093e-07
PNISR	20.2211	2.81439	2.84483	7.01116	9.62649e-38	1.46151e-35
NFE2L1	52.8986	12.887	2.03724	7.1367	2.16373e-21	4.08529e-20
RALBP1	57.8922	12.0915	2.25928	7.09098	1.54602e-25	4.98096e-24
FLNA	39.5992	7.70149	2.36216	7.07301	1.48465e-27	5.83487e-26
SLTM	21.2361	3.33256	2.67169	7.02135	5.89606e-34	5.5378e-32
HDGFRP2	76.3921	11.537	2.72702	7.01198	3.78589e-35	4.37073e-33
MANBAL1	51.9806	9.60098	2.43662	7.05192	4.78189e-29	2.30425e-27
SERBP1	60.9146	17.5515	1.79513	7.17167	3.23923e-17	3.60445e-16
TOP2B	41.2691	10.8782	1.92355	7.14248	2.22029e-19	3.25066e-18
TRAF3IP1	95.3768	8.68499	3.45681	6.92995	5.48274e-51	3.37584e-48
FADS2	46.996	19.278	1.28555	7.2971	8.56584e-10	3.59467e-09
TLN1	25.0352	6.79996	1.8803	7.14449	1.22876e-18	1.61354e-17
GOLGA2	48.5436	8.02609	2.59639	7.00803	2.41887e-32	1.87471e-30
FAM65B	28.6618	10.6872	1.42321	7.2419	1.33263e-11	7.22933e-11
TRPV2	17.3864	6.6431	1.38799	7.24914	4.00226e-11	2.02821e-10
EEA1	14.1946	2.52091	2.49321	7.01665	3.43045e-30	1.92019e-28
RYR1L1	19.0213	3.6554	2.37941	7.03327	6.96542e-28	2.8913e-26
SSB	103.479	20.4745	2.33734	7.03308	4.80159e-27	1.77387e-25
USO1	57.3805	13.2095	2.11891	7.06551	7.27573e-23	1.69405e-21
QKI	16.8047	7.86894	1.0946	7.30493	1.55839e-07	4.64916e-07
MFAP1	110.55	13.9384	2.98739	6.92055	6.65523e-41	1.63911e-38
LOC107050163	89.7658	28.7471	1.6427	7.14663	8.7903e-15	7.23795e-14
NAP1L1	89.8799	28.5484	1.65454	7.14016	5.79014e-15	4.94774e-14
APC	14.2297	4.27168	1.73597	7.11295	3.05836e-16	3.02102e-15
PHF3	25.8729	5.59888	2.20814	7.01577	1.58583e-24	4.5066e-23
LOC427439	16.4555	3.05872	2.42746	6.97895	7.90065e-29	3.69464e-27
RASSF8	28.2629	5.56596	2.34411	6.99118	3.66825e-27	1.38862e-25
TCF3	26.9999	7.16914	1.91301	7.06459	3.54354e-19	5.04795e-18
SAFB2	57.5912	8.93292	2.68851	6.92972	2.86869e-34	2.83872e-32
LOC415641	16.5475	3.5809	2.20813	7.00135	1.60671e-24	4.54264e-23
MAPK6	33.3931	9.93262	1.74924	7.08268	1.8999e-16	1.93286e-15
SUPT6H	33.8111	6.7114	2.33271	6.96794	6.30654e-27	2.28416e-25
COL18A1	31.3154	6.2366	2.32794	6.96503	7.85669e-27	2.81798e-25
TNIP1	68.2639	11.7545	2.53779	6.92008	4.5475e-31	2.93023e-29
TCOF1	47.2515	11.098	2.08997	6.99477	2.62698e-22	5.73127e-21
SPECC1L	18.6072	3.88075	2.26135	6.96077	1.58051e-25	5.07734e-24
RRBP1	49.7532	10.6003	2.23059	6.96375	6.1728e-25	1.85905e-23
DCTN1	44.9128	9.03115	2.31404	6.94708	1.50147e-26	5.28278e-25
HOMER3	13.0949	3.12516	2.06692	6.99148	6.95139e-22	1.40845e-20
USP8	46.5697	7.33937	2.66553	6.88956	9.4248e-34	8.63265e-32
TGFB3	93.0402	35.7241	1.38092	7.13825	5.15702e-11	2.57688e-10
PARP14	13.4084	4.02379	1.73645	7.04712	3.1094e-16	3.06596e-15
ANK3	9.96822	2.43961	2.0306	6.97919	3.18643e-21	5.88586e-20
COL4A2	28.9749	5.64838	2.35879	6.91571	2.01996e-27	7.8828e-26
MIA3	29.9683	6.68705	2.1639	6.93882	1.16485e-23	3.00932e-22
NIN	19.0332	2.31019	3.04224	6.7973	2.01865e-41	5.20295e-39
CTSV	141.029	54.5117	1.37131	7.09541	7.02377e-11	3.46129e-10
TACC2	21.515	5.25031	2.03479	6.9366	2.76729e-21	5.17128e-20
LARP1	22.8611	6.7432	1.76133	6.99237	1.27293e-16	1.32843e-15
EPSTI1	118.689	35.2335	1.7521	6.99282	1.79388e-16	1.8324e-15
WNK1	18.3785	5.07253	1.85717	6.96883	3.36985e-18	4.2106e-17
ENTPD3	21.7302	9.29188	1.22562	7.12569	4.93663e-09	1.86415e-08
RPL14	344.735	147.097	1.22868	7.12415	4.53395e-09	1.72147e-08
HNRNPR	49.2089	14.2838	1.78447	6.97883	5.39018e-17	5.83393e-16
LAMA5	15.6708	3.68674	2.08757	6.91458	3.0989e-22	6.68192e-21
MICALL1	42.1589	15.053	1.48574	7.04783	1.91549e-12	1.17484e-11
H1FX	32.1385	13.904	1.20877	7.12491	7.87688e-09	2.87642e-08
UTP3	111.583	19.2666	2.53381	6.82349	6.17816e-31	3.9352e-29
SEC63	52.3892	11.6061	2.17429	6.87578	7.8538e-24	2.05777e-22
IFI35	28.5758	6.99008	2.03133	6.89767	3.29151e-21	6.04972e-20
PHRF1	30.453	5.51988	2.46375	6.82216	1.71543e-29	8.88414e-28
PKM	73.8935	31.319	1.23837	7.09139	3.48617e-09	1.34297e-08
HECTD1	21.4191	6.16632	1.79635	6.93756	3.52954e-17	3.90788e-16
INTS13	68.27	16.3699	2.06012	6.88183	1.0076e-21	1.98706e-20
TGM2	58.8461	23.3881	1.33113	7.05439	2.397e-10	1.09958e-09
CCAR1	26.6303	4.71273	2.4983	6.79723	3.46037e-30	1.9272e-28
CALM2	196.115	75.0161	1.38639	7.02622	4.52536e-11	2.27768e-10
SRRM1	35.85	9.26088	1.95267	6.88557	8.20988e-20	1.28881e-18
FASN	17.5921	6.33058	1.47446	6.99265	2.82598e-12	1.68843e-11
CKAP5	22.0976	5.89168	1.90706	6.88526	5.05431e-19	7.0373e-18
SMARCE1	70.1077	20.476	1.77557	6.90694	7.85934e-17	8.37406e-16
CACYBP	86.2562	38.3319	1.17005	7.06474	2.29081e-08	7.77376e-08
44811	57.2246	20.2448	1.49903	6.96297	1.28367e-12	7.99717e-12
TNFAIP2	45.6867	20.5674	1.15138	7.06037	3.76858e-08	1.2423e-07
YTHDC1	25.2418	4.75712	2.40753	6.76839	2.51591e-28	1.12435e-26
REST	27.6597	5.27668	2.38996	6.77007	5.65107e-28	2.3814e-26
TGOLN2	55.2763	12.4837	2.14652	6.81013	2.76244e-23	6.89553e-22
SRSF11	53.0884	11.1279	2.2541	6.78446	2.58947e-25	8.15317e-24
VCL	21.8327	8.98445	1.28095	7.00405	1.0627e-09	4.38984e-09
TRANK1	15.9035	3.85469	2.04456	6.81627	2.0322e-21	3.85006e-20
DNAJC7	32.8986	10.4658	1.65229	6.90134	7.05602e-15	5.9199e-14
NOP58	91.1577	15.777	2.5304	6.73219	8.16958e-31	5.11545e-29
DDX23	61.8284	11.3119	2.4503	6.74203	3.54918e-29	1.76393e-27
GBP4L	83.7644	26.1286	1.68064	6.89051	2.58171e-15	2.30937e-14
THRAP3	48.2916	12.8109	1.91432	6.83787	3.9248e-19	5.53416e-18
RAD50	36.9953	6.62065	2.48216	6.72994	8.07134e-30	4.28013e-28
DDX3X	39.7184	19.5433	1.0231	7.0667	9.5072e-07	2.52803e-06
PSMD7	165.098	43.9456	1.90945	6.82759	4.7941e-19	6.70026e-18
SCAF11	24.2321	4.67151	2.37484	6.73584	1.17827e-27	4.71435e-26
SAFB	55.0266	7.74752	2.82814	6.65306	1.30847e-36	1.68625e-34
UBTF	52.4574	14.3068	1.87437	6.80824	1.92497e-18	2.48074e-17
U2SURP	22.712	5.90292	1.94387	6.79271	1.25321e-19	1.92908e-18
ANKRD17	7.4628	1.58632	2.23392	6.7352	6.6467e-25	1.99096e-23
TRIP12	22.5496	5.65929	1.99432	6.77898	1.65376e-20	2.79827e-19
CREBBP	19.7639	4.26561	2.21194	6.73699	1.74148e-24	4.91114e-23
LOC112531804	26.1498	3.50744	2.89812	6.63256	4.68387e-38	7.74796e-36
HK1	37.2753	9.71012	1.94057	6.77851	1.44546e-19	2.20358e-18
SLMAP	28.6593	6.48266	2.14424	6.73852	3.2592e-23	8.03199e-22
CDH2	49.1991	22.2766	1.14307	6.97777	4.78794e-08	1.5516e-07
MDN1	9.81051	1.64604	2.57517	6.65667	1.05934e-31	7.43078e-30
CKAP4	26.5544	10.8894	1.28598	6.92724	9.41606e-10	3.92619e-09
STAT3	37.5398	9.43012	1.99298	6.75375	1.78303e-20	3.00781e-19
USP9X	14.7005	5.39411	1.44635	6.87345	7.32573e-12	4.1047e-11
44815	28.7725	9.7859	1.55585	6.84323	2.04455e-13	1.40135e-12
EPB41L2	35.9098	6.55665	2.45321	6.65967	3.43777e-29	1.71625e-27
LBH	62.99	28.851	1.12646	6.95907	7.41581e-08	2.32897e-07
ACTN2	52.9348	18.4621	1.51959	6.84393	6.87265e-13	4.40032e-12
SFPQ	20.0865	5.40886	1.89275	6.75327	9.77645e-19	1.29608e-17
MPRIP	18.9455	4.1099	2.20457	6.68849	2.52671e-24	7.1075e-23
AKAP8L	58.5928	9.62005	2.60645	6.62463	2.45019e-32	1.8858e-30
PCNT	12.2375	2.09527	2.54595	6.63019	4.46726e-31	2.89536e-29
PAF1	89.8223	18.8037	2.25594	6.67346	2.68659e-25	8.41116e-24
CEP350	11.8407	2.62333	2.17417	6.68141	9.52127e-24	2.48292e-22
KANK4	38.9854	9.515	2.03456	6.69483	3.41585e-21	6.24717e-20
PACSIN3	92.799	25.949	1.83835	6.73349	8.16975e-18	9.7256e-17
RBM5	48.9159	13.1595	1.89411	6.71439	9.5486e-19	1.27503e-17
UBAP2L	37.8477	8.62016	2.13431	6.6665	5.34703e-23	1.2582e-21
PDS5B	17.8644	3.72417	2.26197	6.63677	2.14273e-25	6.86355e-24
LOC107050721	42.3668	11.2143	1.9175	6.69885	3.85048e-19	5.45018e-18
AFAP1	55.7362	14.7557	1.91725	6.69865	3.88902e-19	5.4907e-18
EP300	17.9929	4.32966	2.055	6.66843	1.50217e-21	2.88536e-20
INCENP	17.9751	2.74644	2.71019	6.56261	5.29741e-34	5.06131e-32
PTPN21	12.6171	4.11036	1.61798	6.76285	2.53777e-14	1.97171e-13
CDC42BPB	23.9672	4.53565	2.40154	6.60623	4.05036e-28	1.7467e-26
WAPL	26.0382	7.05685	1.88345	6.69409	1.47161e-18	1.91655e-17
MRC2	29.8002	8.10176	1.87893	6.68854	1.76262e-18	2.27682e-17
TEAD3	42.9742	11.2119	1.93835	6.66699	1.72894e-19	2.60351e-18
DMD	11.7165	3.05645	1.93852	6.65453	1.73474e-19	2.6087e-18
IFIH1	40.9808	10.5388	1.95914	6.64749	7.65829e-20	1.20735e-18
PDIA6	53.3088	22.6102	1.23735	6.8216	3.8879e-09	1.4879e-08
RREB1	16.1977	3.74189	2.11384	6.6036	1.35938e-22	3.05135e-21
LOC101749223	20.2841	3.14278	2.69005	6.51142	1.5154e-33	1.34878e-31
UBR5	13.8563	3.29525	2.07197	6.61128	7.82935e-22	1.56629e-20
EEF1B2	112.209	51.7658	1.11607	6.84873	9.97119e-08	3.06209e-07
SMC4	26.5085	6.10621	2.118	6.59973	1.14461e-22	2.60487e-21
CDKN1B	20.6896	7.83059	1.40166	6.75969	3.13102e-11	1.61401e-10
SBNO1	27.9759	6.86263	2.02725	6.60885	4.99673e-21	8.99007e-20
FYCO1	18.1431	2.9868	2.60258	6.50791	9.06951e-32	6.44342e-30
LEMD2	35.8705	6.90708	2.37651	6.53763	1.39708e-27	5.54976e-26
ADNP	11.8888	3.17187	1.90611	6.62361	6.41666e-19	8.85628e-18
DHX38	36.9266	5.73419	2.68681	6.48507	1.83158e-33	1.59838e-31
PPP1R12A	16.3393	3.98084	2.03709	6.5902	3.39268e-21	6.22533e-20
BRD4L	33.5941	9.89783	1.76294	6.64627	1.49389e-16	1.54448e-15
COL12A1	12.3245	5.42055	1.18497	6.79868	1.65067e-08	5.72951e-08
KMT2E	18.5801	4.63856	2.0019	6.5874	1.43685e-20	2.46511e-19
RPL23A	265.287	129.578	1.0337	6.8352	7.74444e-07	2.09091e-06
HERC2	9.97988	1.96602	2.34361	6.52033	6.37938e-27	2.30302e-25
TNKS1BP1	27.0131	3.7285	2.85677	6.44621	6.03683e-37	8.36327e-35
MARCKS	44.2349	10.9246	2.01751	6.57448	7.69694e-21	1.36926e-19
TRIO	13.2251	3.86309	1.77536	6.62466	9.56328e-17	1.00847e-15
LRRFIP1	16.895	3.52088	2.26245	6.52253	2.40078e-25	7.58057e-24
IQGAP3	21.1634	7.7512	1.44902	6.69867	7.27873e-12	4.0818e-11
TNRC6B	7.6802	2.04916	1.90602	6.58815	6.63525e-19	9.12388e-18
LOC112529955	22.5355	3.30071	2.77114	6.43437	3.87168e-35	4.42369e-33
HERC1	9.58702	1.94374	2.30211	6.48577	4.31373e-26	1.46653e-24
YLPM1	20.9359	3.27288	2.67716	6.42084	3.40751e-33	2.88286e-31
BCLAF1	26.6132	5.9761	2.15474	6.5018	2.66407e-23	6.665e-22
NEURL1	9.26179	3.08894	1.58411	6.61442	8.87694e-14	6.38437e-13
CACTIN	52.7335	9.08716	2.53665	6.42739	2.39782e-30	1.38412e-28
SURF6	106.519	20.8616	2.35204	6.45574	4.7491e-27	1.76257e-25
HIP1	29.0626	4.61901	2.65332	6.40973	1.06001e-32	8.45183e-31
ITSN2	14.7941	2.51761	2.55472	6.42003	1.02958e-30	6.33932e-29
TSR1	51.9349	9.79311	2.40671	6.44222	3.99694e-28	1.73039e-26
VCAN	11.3051	4.8241	1.22859	6.70206	5.16658e-09	1.94502e-08
NUCB2	27.266	9.85834	1.46762	6.63106	4.15413e-12	2.41681e-11
EPRS	26.8219	8.46993	1.66291	6.57448	5.88999e-15	5.0202e-14
RAB8A	24.6198	9.60436	1.358	6.65227	1.24489e-10	5.9496e-10
ARL4C	40.1209	10.4756	1.93722	6.5105	2.07519e-19	3.05435e-18
EIF5	69.1784	30.1004	1.20049	6.69509	1.12078e-08	3.98384e-08
METAP2	74.21	17.7312	2.06521	6.47987	1.18672e-21	2.31965e-20
KIF5C	21.7037	4.75912	2.18905	6.45654	6.43174e-24	1.70827e-22
BAHCC1	18.203	3.43153	2.40709	6.40866	4.12476e-28	1.77189e-26
BAZ2B	8.16832	1.43927	2.50453	6.39309	1.14338e-29	6.00573e-28
GSK3B	19.6028	4.44983	2.13912	6.45287	5.48582e-23	1.28812e-21
REXO1	36.8665	4.79965	2.94106	6.33189	1.31061e-38	2.42092e-36
PBXIP1	54.1989	11.4589	2.24165	6.42989	6.73681e-25	2.01251e-23
NCOR1	13.7679	3.10546	2.1483	6.4426	3.75613e-23	9.18966e-22
PHLDA1	33.4841	10.8494	1.62578	6.55309	2.19678e-14	1.71699e-13
ZC3H15	44.9674	13.3531	1.75161	6.52102	2.4895e-16	2.47899e-15
EZR	46.2669	9.87253	2.22835	6.42476	1.21365e-24	3.54906e-23
TAF3	11.3373	2.22414	2.34961	6.4039	5.6982e-27	2.08426e-25
JAK1	11.7132	4.55898	1.36129	6.61834	1.14412e-10	5.48931e-10
FSCN1	95.5345	43.0203	1.15096	6.67402	4.24018e-08	1.38625e-07
MTDH	27.3769	6.19525	2.1436	6.4305	4.65405e-23	1.10216e-21
TAOK1	9.66576	2.30745	2.06646	6.43545	1.18205e-21	2.3146e-20
GON4L	19.0559	4.15956	2.1956	6.41089	5.12508e-24	1.39219e-22
TNIK	24.5522	4.07425	2.59105	6.34675	2.32115e-31	1.55911e-29
ZFP91	29.2515	4.937	2.56662	6.34469	7.55848e-31	4.7869e-29
PSMD1	43.1505	17.3784	1.31202	6.60762	4.96775e-10	2.16872e-09
YWHAH	75.0592	28.5139	1.3963	6.58073	4.00643e-11	2.0294e-10
TCERG1	33.6407	9.01666	1.89944	6.45714	9.6458e-19	1.28337e-17
MYO9A	13.3072	2.65086	2.32752	6.37114	1.61489e-26	5.64599e-25
PPP1R2	59.6972	14.6403	2.0276	6.42513	5.92396e-21	1.05896e-19
SYNPO2	17.7799	5.61846	1.66192	6.49974	6.41987e-15	5.43555e-14
TPM4	10.3887	3.87638	1.42217	6.54939	1.82511e-11	9.69689e-11
NAV3	12.4563	3.95421	1.65534	6.48764	8.16582e-15	6.77916e-14
PPM1G	56.8849	10.9869	2.37209	6.34126	4.75511e-27	1.76257e-25
MYO18B	13.1171	1.51396	3.11474	6.23881	3.2822e-42	8.87233e-40
CUX1	8.20864	2.59836	1.65945	6.47645	7.11873e-15	5.96799e-14
CASQ2	65.1276	31.6526	1.0409	6.63674	6.83928e-07	1.86057e-06
AEBP1	34.2867	9.25564	1.88914	6.40941	1.50615e-18	1.95923e-17
CSDE1	32.2713	14.8794	1.11689	6.61053	1.04523e-07	3.20272e-07
PSIP1	43.8439	8.97506	2.28823	6.32885	9.89884e-26	3.21727e-24
MEF2A	23.7203	11.3793	1.05967	6.6221	4.35476e-07	1.21663e-06
EIF4A2	65.6096	30.4199	1.10885	6.60574	1.28474e-07	3.89144e-07
MKI67	10.6715	2.21199	2.27019	6.32673	2.20453e-25	7.02092e-24
DDX27	50.4273	12.0821	2.06121	6.36234	1.59459e-21	3.05759e-20
SMC2	31.9287	7.15664	2.15736	6.33565	2.90797e-23	7.19399e-22
SYNM	15.3048	2.77615	2.46264	6.28228	9.47998e-29	4.41457e-27
WBP11	46.8521	9.54196	2.2956	6.30733	7.36102e-26	2.42804e-24
KMT2D	7.66292	1.55498	2.30084	6.30179	5.87898e-26	1.98045e-24
UACA	21.5467	3.39393	2.66622	6.2445	9.30783e-33	7.47527e-31
PTMS	92.8963	41.9389	1.14728	6.5687	4.83037e-08	1.56444e-07
DIAPH2	10.459	2.70541	1.95071	6.36115	1.40635e-19	2.14988e-18
PFKP	38.3933	17.9675	1.09542	6.57721	1.81903e-07	5.38184e-07
EHBP1	25.9007	4.64282	2.47973	6.25756	4.55849e-29	2.21587e-27
GABARAPL1	38.0468	10.2547	1.89138	6.36164	1.44534e-18	1.88455e-17
THOC2	19.3693	4.4107	2.13456	6.30961	7.91417e-23	1.83409e-21
NOP56	65.9089	15.0216	2.13329	6.30858	8.3587e-23	1.92999e-21
NEMF	36.6245	5.5501	2.722	6.21165	7.069e-34	6.58368e-32
SSRP1	46.4061	10.2534	2.17806	6.29026	1.2733e-23	3.25912e-22
HIVEP3	8.51604	2.68836	1.66337	6.39697	6.57172e-15	5.55564e-14
LOC424740	31.3994	9.82796	1.67568	6.39212	4.26779e-15	3.70109e-14
CDC37	80.6784	21.0557	1.93785	6.33261	2.41059e-19	3.51534e-18
LOC107052719	48.8095	13.4873	1.85545	6.34971	5.84264e-18	7.11582e-17
ILF3	43.4557	11.4837	1.91984	6.33539	4.88496e-19	6.81006e-18
DNTTIP2	26.0976	5.87866	2.15022	6.2845	4.20894e-23	1.01188e-21
ZNF609	22.869	4.69495	2.28405	6.25442	2.64934e-25	8.31802e-24
BRD2	38.3262	10.2391	1.90413	6.32299	9.14684e-19	1.22581e-17
LOC776067	3.06244	0.994955	1.62189	6.38396	2.82198e-14	2.17951e-13
ANKHD1	10.7417	2.08087	2.3678	6.23343	7.38824e-27	2.65857e-25
TNRC6A	13.8341	2.94313	2.23265	6.25362	1.2667e-24	3.6751e-23
CBX1	81.6649	22.3314	1.87053	6.32367	3.35853e-18	4.2012e-17
DNAJC8	85.8108	22.0949	1.95732	6.30387	1.14879e-19	1.77573e-18
RABEP1	16.6791	3.07995	2.43688	6.21566	3.50097e-28	1.53364e-26
GOLGA3	11.002	2.06606	2.41263	6.21784	1.07072e-27	4.29956e-26
DKC1	44.4727	8.85378	2.32838	6.23082	3.89627e-26	1.33691e-24
ZNF598	39.4516	7.2438	2.44508	6.21114	2.47746e-28	1.11231e-26
HSPA9	40.6815	11.1749	1.864	6.31598	4.34996e-18	5.36866e-17
IFT57	65.7771	19.8363	1.72934	6.34246	6.47895e-16	6.15306e-15
PRPF40A	28.6672	6.73525	2.08946	6.26251	5.56906e-22	1.14089e-20
MYBPC3	24.1529	8.14315	1.56845	6.37149	1.76107e-13	1.21987e-12
SMTN	9.39593	2.15189	2.12629	6.24803	1.21408e-22	2.75731e-21
ABL1	19.3511	5.01087	1.94916	6.28236	1.62566e-19	2.458e-18
HNRNPDL	50.7643	16.8582	1.59028	6.36339	8.46457e-14	6.1076e-13
ATP2B4	14.5157	4.59383	1.65976	6.34443	7.76738e-15	6.46776e-14
DNMT3A	16.3173	4.63094	1.81691	6.2983	2.64788e-17	2.98843e-16
NRDC	34.8853	9.13111	1.93363	6.26867	3.04674e-19	4.38532e-18
KREMEN1	16.156	6.33801	1.3499	6.40987	1.77725e-10	8.31107e-10
FXR1	41.1117	10.3813	1.98543	6.25375	3.95269e-20	6.42525e-19
RSRC2	54.4138	10.8433	2.32699	6.18851	4.54307e-26	1.53978e-24
SMARCA4	33.3711	6.8517	2.28389	6.185	2.96431e-25	9.20265e-24
KANK3	24.9187	4.99402	2.31878	6.17439	6.72819e-26	2.23929e-24
RAB6A	27.1011	9.78575	1.46952	6.35096	4.57178e-12	2.64314e-11
GVINP1	13.9786	4.29022	1.70399	6.28871	1.69031e-15	1.54442e-14
KIAA1671	13.2676	2.99364	2.14778	6.19552	5.25691e-23	1.23962e-21
EIF4H	13.8295	5.80372	1.25263	6.40624	2.96618e-09	1.1551e-08
WWTR1	25.6753	8.82962	1.53987	6.32038	4.73368e-13	3.09884e-12
ZRSR2	16.626	3.34405	2.3136	6.15172	9.03629e-26	2.94556e-24
HELZ2	11.0318	4.02524	1.45444	6.33584	7.44982e-12	4.16161e-11
KMT2C	6.50858	1.69202	1.94346	6.21751	2.1881e-19	3.21201e-18
rna63498	1706.16	295.67	2.52848	6.1114	7.68187e-30	4.11295e-28
rna63501	1702.48	274.898	2.63043	6.09369	7.64134e-32	5.49929e-30
FTSJ3	38.026	6.12471	2.63404	6.09215	6.5672e-32	4.82015e-30
ERLIN2	30.4556	12.1949	1.32036	6.35905	4.36039e-10	1.91999e-09
HSPD1	56.6413	22.3048	1.34443	6.34595	2.16068e-10	9.98201e-10
GPC1	29.4168	13.5123	1.12232	6.40833	9.72783e-08	2.99482e-07
KLC4	25.9589	7.48058	1.79489	6.22577	6.46861e-17	6.94014e-16
ST13	38.5113	8.95605	2.1042	6.16009	3.44417e-22	7.32664e-21
TRIM55	68.1075	15.4447	2.14055	6.15331	1.31095e-22	2.95911e-21
ADD1	22.7975	6.84805	1.73501	6.23621	5.78497e-16	5.52714e-15
ATP2A2	6.93723	3.04238	1.1891	6.37925	1.71206e-08	5.92222e-08
NRP2	13.3621	4.99793	1.41866	6.31278	2.31568e-11	1.21289e-10
TOP2A	20.0188	6.49507	1.62384	6.25982	2.89651e-14	2.22931e-13
P4HA1	20.8862	9.00001	1.21449	6.36804	8.65654e-09	3.13839e-08
CENPF	12.197	2.83593	2.10449	6.14558	3.47055e-22	7.3686e-21
BPTF	9.08471	2.08778	2.12132	6.14101	2.92021e-22	6.3336e-21
CEBPZ	33.4675	8.2205	2.02532	6.1587	8.85986e-21	1.56609e-19
RAPGEF1	16.9374	5.75252	1.55785	6.2621	2.71266e-13	1.83236e-12
AKAP2	15.9142	5.34831	1.57307	6.25755	1.63488e-13	1.13672e-12
RABL6	25.0681	6.22609	2.00931	6.15832	1.69431e-20	2.8625e-19
RBBP8	23.7667	6.51969	1.86594	6.18475	4.61608e-18	5.67813e-17
NOP2	32.4232	6.74779	2.26437	6.10719	8.17436e-25	2.42236e-23
ARID4A	15.6379	2.61447	2.58022	6.05755	8.31083e-31	5.17466e-29
LOC396224	109.1	30.0553	1.85984	6.17856	5.86839e-18	7.13934e-17
PDE4DIP	15.3741	2.63103	2.54658	6.05167	3.75217e-30	2.07926e-28
CCDC88A	10.3031	2.45028	2.07191	6.13071	1.3664e-21	2.63829e-20
PRKAR2A	18.6244	6.15328	1.59767	6.23425	7.24011e-14	5.27562e-13
CASZ1	9.80457	3.34745	1.5503	6.24398	3.53434e-13	2.35403e-12
PHLDB1	20.3203	5.03861	2.01168	6.13995	1.57574e-20	2.67442e-19
BHLHE40	40.4017	12.9464	1.64177	6.20497	1.62814e-14	1.29538e-13
AKAP1	25.5785	5.27827	2.27661	6.07408	5.18951e-25	1.57146e-23
CCDC50	14.4283	4.88332	1.56287	6.2234	2.36032e-13	1.60882e-12
AHNAK2	7.90572	1.43947	2.45715	6.04225	2.09786e-28	9.56814e-27
DAG1	30.2992	13.0314	1.21723	6.31589	8.21647e-09	2.99156e-08
HNRNPA1	61.8098	22.6724	1.44682	6.25068	9.98933e-12	5.50531e-11
ASXL2	9.53525	2.11703	2.17106	6.08499	4.2256e-23	1.01369e-21
NOTCH2	11.5282	5.37516	1.10073	6.34676	1.71731e-07	5.0967e-07
ARID4B	18.7103	3.20027	2.54734	6.02251	4.14158e-30	2.27233e-28
FILIP1L	15.1459	3.9452	1.94062	6.12815	2.71434e-19	3.93242e-18
NF2	33.62	9.27992	1.85701	6.14508	6.77561e-18	8.1891e-17
HDAC1	34.678	11.0405	1.65111	6.19101	1.1901e-14	9.62762e-14
KIF16B	19.6972	2.87013	2.77852	5.98588	1.078e-34	1.13786e-32
DNAJB4	22.9388	6.76611	1.76127	6.1571	2.39181e-16	2.38814e-15
OIP5-AS1	12.0523	4.30492	1.48516	6.22397	3.00754e-12	1.78631e-11
PSMC1	76.2253	23.8805	1.67433	6.17586	5.34207e-15	4.58962e-14
DOT1L	8.05663	2.67799	1.58893	6.19556	1.00392e-13	7.18298e-13
NRXN1	11.3308	4.42478	1.3565	6.25558	1.58415e-10	7.44895e-10
KDM4A	10.6712	2.82456	1.91749	6.11895	6.78676e-19	9.2976e-18
VCP	37.6173	15.8642	1.24556	6.2872	3.81324e-09	1.46185e-08
PRPF4B	13.3416	2.88663	2.2083	6.06098	9.66597e-24	2.51474e-22
NUR2L	29.8261	5.03956	2.56497	6.00002	1.92049e-30	1.11438e-28
SYNCRIP	11.2616	4.30394	1.3876	6.24062	6.26619e-11	3.10313e-10
RILPL1	71.4028	15.7761	2.17807	6.06007	3.26121e-23	8.03199e-22
MYOF	14.5498	6.17803	1.23572	6.27934	5.0276e-09	1.89527e-08
RHOGL	10.0954	2.71338	1.8954	6.11057	1.6148e-18	2.0932e-17
ACBD3	13.611	2.64495	2.36326	6.02273	1.33547e-26	4.72876e-25
BAZ2A	19.6418	3.47901	2.49695	6.00034	4.0901e-29	1.99694e-27
KPNB1	24.8757	12.1491	1.03383	6.33759	8.83829e-07	2.3672e-06
PTRF	37.0841	13.8728	1.41846	6.22245	2.46083e-11	1.28527e-10
FAM129B	29.268	7.4922	1.96572	6.09224	1.05227e-19	1.63338e-18
CIR1	47.4287	6.93374	2.77377	5.95974	1.53002e-34	1.57012e-32
TNS1	16.5685	5.53565	1.58152	6.17428	1.31099e-13	9.2311e-13
LMOD1	38.5937	3.82145	3.33573	5.8902	3.2301e-46	1.23446e-43
MYL10	83.8801	40.1905	1.06142	6.30899	4.59523e-07	1.2793e-06
TRIP11	12.7405	2.65648	2.26165	6.01712	1.09966e-24	3.23276e-23
SPAG9	13.3156	3.05294	2.12468	6.03823	3.17362e-22	6.80334e-21
TAOK3	28.9137	7.70229	1.90826	6.07955	1.01786e-18	1.34779e-17
HP1BP3	38.8318	13.1777	1.55904	6.1526	2.83087e-13	1.90379e-12
MYCBP2	6.80297	2.01007	1.7588	6.10423	2.75869e-16	2.73965e-15
HOOK3	7.0615	1.83072	1.94742	6.06339	2.24774e-19	3.28651e-18
PALLD	15.0332	7.20865	1.0603	6.29446	4.74528e-07	1.31975e-06
CTR9	26.3498	4.44133	2.56848	5.94727	1.90594e-30	1.11176e-28
TXLNA	20.2458	4.23707	2.2563	5.98888	1.51942e-24	4.34013e-23
GLTSCR2	70.6491	18.256	1.95216	6.04623	1.90604e-19	2.84951e-18
EIF3J	58.6622	13.6179	2.10676	6.01469	6.91853e-22	1.40436e-20
JMJD1C	11.7884	3.48447	1.75824	6.08545	2.8702e-16	2.84275e-15
DDX17	20.9779	10.1814	1.04288	6.27926	7.25862e-07	1.96741e-06
CHMP4B	64.2325	22.0128	1.54486	6.13225	4.60168e-13	3.01956e-12
RAPGEF2	12.8361	2.83763	2.17727	5.99039	3.99674e-23	9.69275e-22
CWC22	21.737	3.98763	2.44632	5.94141	4.7077e-28	1.99906e-26
KDM5B	19.0105	3.93648	2.27162	5.96712	8.11055e-25	2.4099e-23
FIP1L1	49.3745	14.2718	1.79047	6.0598	9.02367e-17	9.5247e-16
SRSF4	34.0904	4.31478	2.98165	5.86538	1.12229e-38	2.1082e-36
FAM133B	36.139	7.56775	2.25543	5.96598	1.59033e-24	4.50784e-23
ERC1	8.57903	1.98146	2.11408	5.9859	5.39678e-22	1.10969e-20
ARGLU1	22.3371	5.83073	1.93755	6.0167	3.51249e-19	5.01016e-18
CDK12	16.1658	3.94106	2.03613	5.99687	1.1385e-20	1.98086e-19
CSNK1A1	24.1563	12.0023	1.00903	6.2609	1.62289e-06	4.14816e-06
MYBPH	50.2765	21.1433	1.24961	6.17753	3.59311e-09	1.38224e-08
ZCCHC24	13.6945	6.64385	1.04345	6.23921	7.25851e-07	1.96741e-06
CEP131	27.0093	3.46407	2.96256	5.84174	3.10852e-38	5.30026e-36
CCDC173	17.8501	3.39253	2.39527	5.91452	4.53427e-27	1.7035e-25
LETM1	14.3981	3.99744	1.84859	6.01558	1.07881e-17	1.26885e-16
NOP14	32.5562	6.92444	2.23297	5.93521	4.47685e-24	1.22814e-22
CHD1Z	14.6392	2.71453	2.43084	5.89802	9.84831e-28	3.98353e-26
CDC5L	34.8625	9.44023	1.88464	5.99451	2.80422e-18	3.5519e-17
NAA15	24.0502	7.68237	1.64631	6.0474	1.59585e-14	1.27243e-13
LOC407092	22.0778	5.3985	2.03181	5.96321	1.50452e-20	2.56927e-19
WDR60	23.5381	2.33143	3.33523	5.783	6.23017e-46	2.15778e-43
MEF2C	13.6695	3.52027	1.95705	5.97697	2.60244e-19	3.78239e-18
IK	51.4279	14.1495	1.86166	5.99577	6.72972e-18	8.14252e-17
TJP2	12.6433	3.02865	2.06146	5.95256	4.61172e-21	8.31084e-20
SMARCC2	26.0603	8.8475	1.55841	6.06018	3.11266e-13	2.0895e-12
NET1	28.7848	9.51086	1.59755	6.04053	8.52514e-14	6.14731e-13
SAMD4A	14.221	5.2139	1.44749	6.07387	1.10122e-11	6.04198e-11
ATP11B	7.80446	2.12672	1.87552	5.96942	4.09907e-18	5.09305e-17
LOC107052718	21.5991	5.83892	1.88706	5.96531	2.65051e-18	3.36876e-17
MSH6	22.4658	3.88602	2.53111	5.84966	1.3707e-29	7.13216e-28
LRRFIP2	28.5383	6.93556	2.04065	5.93029	1.11344e-20	1.9403e-19
RSF1	8.55828	2.00043	2.09684	5.91534	1.25445e-21	2.44341e-20
MYOM1	12.2044	3.24171	1.91242	5.94163	1.51492e-18	1.96832e-17
ELMSAN1	9.1218	2.04334	2.1582	5.89223	1.0523e-22	2.40467e-21
USP1	28.2673	7.71961	1.87239	5.94549	4.75835e-18	5.83372e-17
CLMP	24.0333	7.56498	1.66751	5.99021	8.06129e-15	6.6974e-14
LEO1	14.5148	2.44365	2.57015	5.81681	2.68033e-30	1.51562e-28
TEAD1	12.2956	5.26999	1.22219	6.10603	7.92295e-09	2.89229e-08
ZC3H18	29.8623	6.05932	2.30088	5.85836	2.93111e-25	9.12514e-24
RFC1	15.9462	3.61738	2.14	5.88547	2.20861e-22	4.87609e-21
NUB1	34.8051	9.32624	1.89978	5.93166	2.48593e-18	3.16685e-17
HISTH1	126.794	43.3288	1.54898	6.01226	4.42468e-13	2.90686e-12
ESF1	32.4381	5.78604	2.48679	5.82488	1.02894e-28	4.77142e-27
SASH1	10.2228	3.47273	1.55754	6.00924	3.34292e-13	2.23459e-12
44812	16.4237	4.54316	1.85387	5.93596	9.72357e-18	1.15012e-16
HDAC2	37.7874	14.211	1.41081	6.04104	3.50781e-11	1.79405e-10
CTNND1	14.7463	5.9207	1.31643	6.06316	5.7476e-10	2.48055e-09
SPTY2D1	16.332	2.93556	2.47574	5.80781	1.80859e-28	8.31725e-27
CAPN3	12.0794	3.43514	1.81397	5.9246	4.39846e-17	4.81701e-16
PPFIA1	14.1047	2.2545	2.645	5.77429	1.12886e-31	7.86863e-30
MDM2	13.3487	4.37189	1.61025	5.967	5.92343e-14	4.35629e-13
GNL3	47.6686	12.0559	1.98314	5.8824	1.1573e-19	1.78392e-18
MGA	5.72118	1.60882	1.83017	5.91413	2.43492e-17	2.76498e-16
TLN2	7.31802	1.74476	2.06825	5.85915	4.23828e-21	7.71312e-20
SIK1	9.42399	3.44821	1.45039	5.99591	1.0647e-11	5.859e-11
PEAK1	6.54407	2.08019	1.65335	5.94435	1.37973e-14	1.11131e-13
CCT6A	49.099	16.355	1.58585	5.96003	1.35856e-13	9.52969e-13
PARP1	25.0758	5.10166	2.29703	5.81181	4.08345e-25	1.25019e-23
TMEM131	14.3482	4.79102	1.58235	5.95741	1.53104e-13	1.06787e-12
MYH13	15.5118	2.56924	2.59367	5.76191	1.12082e-30	6.86298e-29
ZFC3H1	13.4078	2.90325	2.20712	5.82083	1.64979e-23	4.18413e-22
CHAF1A	26.7229	3.81957	2.80625	5.73098	7.56111e-35	8.21567e-33
NOC2L	35.6191	10.5047	1.76148	5.90987	3.08097e-16	3.04064e-15
HMGB3	89.3021	37.0172	1.27042	6.03623	2.16733e-09	8.59409e-09
AFF4	8.87859	2.83207	1.64835	5.93463	1.6563e-14	1.3159e-13
MORC3	16.2811	5.58324	1.54391	5.95395	5.4949e-13	3.56975e-12
SOX11	46.6251	11.59	2.00805	5.84771	4.69907e-20	7.54779e-19
PTPRG	10.1379	2.67525	1.92186	5.86482	1.18105e-18	1.55643e-17
ETS1	14.9037	4.15125	1.8439	5.88098	2.15276e-17	2.46223e-16
RASSF3	14.7942	4.74872	1.6393	5.92182	2.29171e-14	1.78615e-13
CEP170B	6.1271	1.63043	1.90979	5.8607	2.00599e-18	2.58215e-17
PDCD11	13.6323	2.52802	2.43069	5.76459	1.46512e-27	5.77862e-26
WIPF1	12.4455	5.42404	1.19812	6.03611	1.57192e-08	5.46646e-08
CAPRIN1	18.0405	6.89455	1.38761	5.98081	7.39931e-11	3.6238e-10
EIF4B	41.2228	11.8477	1.79869	5.87629	1.15232e-16	1.20825e-15
TLK2	15.851	3.53667	2.16391	5.7985	9.91161e-23	2.26964e-21
EMILIN1	33.2412	5.26125	2.65919	5.71784	7.18742e-32	5.20641e-30
ARHGAP35	12.9034	2.64476	2.28631	5.77249	6.8453e-25	2.03942e-23
CTNNA1	26.0773	12.4197	1.0701	6.0618	4.07952e-07	1.14406e-06
EML4	12.0141	4.51164	1.4129	5.95954	3.48617e-11	1.78503e-10
KLHDC4	39.5545	6.51365	2.60201	5.71678	8.66258e-31	5.36354e-29
SMARCA5	6.29054	2.17032	1.53516	5.92363	7.51267e-13	4.79902e-12
PCDHGC3	25.8313	9.30241	1.47334	5.93881	5.4088e-12	3.09317e-11
SNX1	31.9302	9.78656	1.70591	5.87998	2.33961e-15	2.10299e-14
CHD7	9.00551	2.27881	1.98235	5.81757	1.26871e-19	1.94752e-18
MATR3	26.4553	9.46122	1.48335	5.9312	3.96239e-12	2.31254e-11
PSMD2	30.7418	12.2482	1.32754	5.97248	4.4053e-10	1.93823e-09
FNBP1	10.3885	2.98418	1.79943	5.85319	1.1282e-16	1.18408e-15
SYNE1	3.17948	0.933668	1.76767	5.85896	3.56817e-16	3.4873e-15
DACT1	8.71587	2.06474	2.07749	5.78981	3.22858e-21	5.95381e-20
SMG6	14.2532	2.23111	2.67513	5.69128	3.62821e-32	2.73547e-30
ADCY9	17.6355	5.08755	1.79329	5.84501	1.42628e-16	1.47872e-15
ASPH	9.16898	2.86531	1.67794	5.86657	6.35367e-15	5.39187e-14
TMEM169	19.2358	4.67834	2.03954	5.78801	1.52104e-20	2.59349e-19
RAD21	24.212	9.21597	1.39342	5.93763	6.40319e-11	3.16532e-10
HMGB2	81.7901	17.9482	2.18787	5.75839	4.10504e-23	9.91201e-22
WBP4	15.8725	2.90534	2.44949	5.7143	7.5259e-28	3.10073e-26
PSMA4	74.7785	33.0214	1.17915	5.99618	2.65357e-08	8.93363e-08
MTCL1	13.4725	2.33291	2.52953	5.69855	2.45159e-29	1.24638e-27
LOC107050463	10.4779	1.35824	2.94714	5.63721	1.73535e-37	2.56438e-35
PES1	35.7395	8.81026	2.02008	5.77849	3.22753e-20	5.28372e-19
CDK5RAP2	13.0015	2.99767	2.11656	5.75995	7.2958e-22	1.47182e-20
LASP1	32.0008	14.4199	1.14997	5.99502	5.68042e-08	1.81534e-07
CLIP1	11.063	2.7188	2.02451	5.77391	2.78942e-20	4.6211e-19
TBL1XR1	9.44749	3.90921	1.27297	5.95566	2.11498e-09	8.39551e-09
NAP1L4	31.7027	8.77638	1.85275	5.79776	1.76042e-17	2.02603e-16
FAT1	5.45244	1.95651	1.47851	5.88599	4.79471e-12	2.76914e-11
RIF1	9.57369	1.79363	2.41593	5.68331	3.54598e-27	1.35518e-25
CUL3	27.2381	8.20134	1.73155	5.81267	1.38539e-15	1.27421e-14
OPTN	34.029	8.20047	2.05279	5.73842	1.00786e-20	1.76743e-19
SACS	4.92507	1.8466	1.41517	5.88271	3.44508e-11	1.76686e-10
INF2	12.082	3.16431	1.93272	5.7587	9.57151e-19	1.27655e-17
KIF4A	19.1354	4.18908	2.19132	5.70832	3.98108e-23	9.67596e-22
PARD3	9.95209	2.12905	2.22456	5.70005	1.10392e-23	2.85858e-22
EVL	9.77827	3.05265	1.67938	5.81116	6.41716e-15	5.43555e-14
DDX60	11.8798	2.96893	2.0003	5.7402	7.79585e-20	1.22729e-18
rna63502	1218.2	359.407	1.76092	5.78888	5.14121e-16	4.92907e-15
AMOTL1	13.4161	2.87482	2.2222	5.6957	1.24454e-23	3.20772e-22
MGEA5	16.2377	5.55622	1.54705	5.83608	5.51248e-13	3.5781e-12
WHSC1L1	11.4591	2.56148	2.16123	5.70233	1.45556e-22	3.25242e-21
AFDN	7.89711	1.6978	2.21743	5.68937	1.52973e-23	3.88853e-22
CDK6	5.79015	1.74049	1.73396	5.78548	1.30002e-15	1.19868e-14
CAPN11	24.9128	10.7962	1.20627	5.92451	1.34085e-08	4.70275e-08
PDCL	20.8812	6.13667	1.76653	5.77563	4.13932e-16	3.99617e-15
HMGCR	18.0819	7.08749	1.3511	5.88086	2.3536e-10	1.08146e-09
PSPC1	5.75969	1.58937	1.85737	5.75505	1.59918e-17	1.8443e-16
MAFK	15.8313	3.83774	2.04426	5.70802	1.41964e-20	2.43936e-19
KDM5A	10.0107	2.18992	2.19237	5.67841	4.33324e-23	1.03321e-21
KIF3A	15.8779	2.85892	2.47319	5.6305	3.75667e-28	1.63918e-26
URI1	37.2059	8.4942	2.13077	5.68673	5.14299e-22	1.06145e-20
MIB1	9.86129	3.43025	1.52334	5.81998	1.21044e-12	7.58784e-12
DEK	19.2891	5.36619	1.84566	5.74212	2.53314e-17	2.86477e-16
RLIM	11.4527	3.08171	1.89372	5.72986	4.41189e-18	5.433e-17
ARHGAP21	11.0963	2.45601	2.17547	5.67173	8.6131e-23	1.98459e-21
GPATCH4	60.8389	9.18205	2.72775	5.58088	5.17382e-33	4.31139e-31
DNAJC13	10.7786	3.63075	1.56971	5.79598	2.71683e-13	1.83266e-12
RBM26	19.7559	4.40526	2.16476	5.66536	1.36305e-22	3.05186e-21
UPF1	13.5824	4.79259	1.50274	5.80625	2.37704e-12	1.43568e-11
USP18	30.1018	13.2283	1.18614	5.89363	2.32926e-08	7.89455e-08
TGFBR2	12.5112	4.45445	1.48979	5.80421	3.59824e-12	2.11001e-11
FAM120A	15.6485	7.42197	1.07608	5.92216	3.74339e-07	1.05353e-06
MYO6	11.2763	1.82292	2.62863	5.57701	4.46148e-31	2.89536e-29
44813	14.6903	7.15122	1.03853	5.93135	9.17041e-07	2.44846e-06
CEP170	10.7324	3.12945	1.77784	5.72666	3.00282e-16	2.9688e-15
BDP1L	8.63805	1.83087	2.23794	5.62957	7.18866e-24	1.89244e-22
EIF3B	17.2045	7.01903	1.29335	5.84494	1.27693e-09	5.20835e-09
DNAJC1	31.6369	8.65706	1.86948	5.69905	1.15439e-17	1.35102e-16
RNF10	15.9341	5.6364	1.49915	5.78387	2.7208e-12	1.62646e-11
CAMSAP2	7.39816	1.96617	1.9116	5.68612	2.42852e-18	3.09727e-17
CASC3	32.5869	9.66352	1.75352	5.72072	7.16439e-16	6.78078e-15
HMGXB4	21.4202	3.01733	2.82723	5.53558	7.26964e-35	7.97717e-33
PHIP	7.94677	1.75304	2.18028	5.62478	7.92683e-23	1.83409e-21
ACSBG2	18.3106	7.8088	1.22941	5.84919	7.50247e-09	2.75331e-08
CEP250	9.33086	1.42191	2.71382	5.5405	1.18732e-32	9.39936e-31
DIP2C	16.4403	4.90834	1.74377	5.71139	1.02315e-15	9.52107e-15
SEPT2L	34.6575	16.0238	1.11288	5.8779	1.54227e-07	4.61101e-07
CHD9	6.37365	1.76678	1.85082	5.68246	2.33945e-17	2.66203e-16
BMP2K	10.7369	3.43004	1.64614	5.72883	2.82791e-14	2.18219e-13
PHF20	13.2039	2.66832	2.3067	5.5947	4.73913e-25	1.43901e-23
USP47	14.4862	4.22656	1.77697	5.69625	3.18818e-16	3.13807e-15
LRWD1	28.6515	4.9808	2.52385	5.55845	5.00422e-29	2.40094e-27
SPG7	27.1919	7.61601	1.8359	5.68064	4.01706e-17	4.42116e-16
FLNC	132.385	20.2795	2.70628	5.5268	1.79398e-32	1.40019e-30
MCM2	17.6753	4.00967	2.13995	5.61389	3.93528e-22	8.27902e-21
ANKIB1	12.1389	3.83458	1.66235	5.7117	1.64082e-14	1.30453e-13
CCPG1	17.8211	5.85709	1.6052	5.72509	1.13576e-13	8.05745e-13
CDV3	25.6741	7.36021	1.80233	5.67784	1.30713e-16	1.36028e-15
RERE	9.73196	3.03602	1.6804	5.70073	9.38637e-15	7.67743e-14
FAM192A	55.6612	16.1167	1.78795	5.67438	2.34498e-16	2.34562e-15
STRN3	14.8234	3.55738	2.05877	5.61693	1.04141e-20	1.82337e-19
CIZ1	26.0193	7.2991	1.83362	5.65912	4.61397e-17	5.04306e-16
ADD3	4.66343	1.99894	1.22207	5.8157	9.34086e-09	3.36338e-08
TTC28	6.75656	1.62613	2.05464	5.60896	1.27208e-20	2.19903e-19
RAPH1	4.7528	1.64873	1.52729	5.72619	1.16442e-12	7.32004e-12
LTBP2	7.93698	2.6174	1.60032	5.70622	1.33053e-13	9.35084e-13
DYNC1LI2	14.4853	5.21434	1.47391	5.7344	6.32513e-12	3.58759e-11
PDIA4	32.5708	12.3663	1.39705	5.7499	6.6277e-11	3.27193e-10
ARL6IP4	24.6648	4.41186	2.48268	5.51719	3.45273e-28	1.51852e-26
GPC4	16.5654	6.07818	1.44634	5.72972	1.49941e-11	8.04745e-11
SRPK2	17.4534	4.7275	1.88417	5.62325	7.42793e-18	8.91915e-17
LSM14A	26.1669	9.32998	1.48767	5.71614	4.17018e-12	2.42274e-11
WWC3	12.9578	3.73462	1.79462	5.64067	1.90095e-16	1.93286e-15
HK2	28.146	7.03563	1.99997	5.59728	1.01984e-19	1.58748e-18
NOLC1	19.0135	6.06296	1.64878	5.67138	2.8525e-14	2.19696e-13
AFAP1L2	16.1932	3.87606	2.0625	5.57764	9.7703e-21	1.7188e-19
PUM1	14.359	5.13848	1.48242	5.70909	4.95402e-12	2.84968e-11
OGFR	11.3842	3.63662	1.64622	5.66407	3.19509e-14	2.4489e-13
MYO9B	10.5279	2.56885	2.03481	5.57667	2.74882e-20	4.56066e-19
DLG5	7.27718	1.28175	2.50494	5.49432	1.55286e-28	7.171e-27
BOP1	24.485	6.23187	1.97396	5.58559	2.7933e-19	4.04153e-18
NSD1	6.79546	1.63197	2.05773	5.56902	1.19982e-20	2.08427e-19
PCM1	9.20628	2.12594	2.11429	5.55613	1.3446e-21	2.60074e-20
PRPF6	16.0118	5.54806	1.52895	5.68319	1.15175e-12	7.24451e-12
TJP1	10.2947	3.54499	1.53791	5.67983	1.06823e-12	6.73066e-12
ETV3	20.425	6.21197	1.71705	5.63504	2.93937e-15	2.59785e-14
PDZRN3	16.4701	4.00748	2.03886	5.56576	2.44203e-20	4.06382e-19
ADIPOR2	18.5481	7.02132	1.40134	5.71386	6.00122e-11	2.97724e-10
RBM33	6.50921	2.14537	1.60111	5.66019	1.38488e-13	9.70816e-13
AAK1	5.17536	1.52007	1.76735	5.6176	5.20965e-16	4.99037e-15
RFTN2	11.6939	4.15607	1.49234	5.68413	3.70862e-12	2.16786e-11
IFFO2	10.3104	2.55374	2.0132	5.56169	6.56225e-20	1.04048e-18
TCF20	7.67383	1.72385	2.15407	5.53001	2.88459e-22	6.26862e-21
DDX1	31.5237	12.1343	1.37724	5.70708	1.24054e-10	5.93138e-10
DNAJA2	48.7964	16.2746	1.58401	5.65262	2.42382e-13	1.64906e-12
ZNF512	16.1651	4.62762	1.80437	5.60015	1.45235e-16	1.50434e-15
WDFY3	5.07195	1.60393	1.66078	5.6333	2.02952e-14	1.59526e-13
ACTN4	26.5164	12.7099	1.06086	5.79933	5.71818e-07	1.57257e-06
CMTR1	13.1825	3.85472	1.77376	5.60268	4.08341e-16	3.94908e-15
FAM160B2	17.1997	3.8643	2.15386	5.52464	2.99902e-22	6.47917e-21
SRSF6	31.4468	14.9332	1.07431	5.78632	4.16334e-07	1.16521e-06
rna63499	1147.38	162.328	2.82093	5.41417	1.80492e-34	1.83523e-32
RUNX1	10.3398	4.87363	1.08505	5.77742	3.22137e-07	9.19219e-07
CLASP2	6.96209	2.11629	1.71782	5.60299	2.89694e-15	2.56444e-14
LOC107050990	35.8814	3.44229	3.38113	5.35178	1.34938e-45	4.39858e-43
ZBTB1	6.3495	1.97248	1.68648	5.60597	8.74115e-15	7.20283e-14
DUSP27	3.77992	0.789337	2.25937	5.48901	4.55822e-24	1.2443e-22
PPIL4	24.1016	6.5191	1.88619	5.56062	7.92167e-18	9.45058e-17
ZMAT2	57.308	18.3819	1.6403	5.61593	4.10631e-14	3.08753e-13
PAX7	17.3091	7.6505	1.17781	5.74128	3.16135e-08	1.05217e-07
GPATCH8	13.0888	2.17245	2.59059	5.43434	4.38343e-30	2.39318e-28
VASH1	12.1771	4.18058	1.54225	5.63537	9.86029e-13	6.23397e-12
SPEG	5.83518	1.00166	2.54204	5.43858	3.83945e-29	1.89123e-27
PTPN14	4.09299	1.17932	1.79502	5.57443	2.16749e-16	2.17988e-15
ALDH1A3	17.5673	8.14994	1.10795	5.75753	1.85334e-07	5.47896e-07
IPO5	17.4155	6.57117	1.40603	5.66916	5.41225e-11	2.69712e-10
RCOR1	12.6559	5.27096	1.26357	5.70843	3.22301e-09	1.24679e-08
OLFML2B	24.0603	11.7258	1.03689	5.77708	1.01952e-06	2.69352e-06
LOC112530301	99.4125	20.6193	2.26915	5.47135	3.3572e-24	9.39592e-23
PRSS35	10.2114	4.80228	1.08831	5.75437	3.01028e-07	8.62313e-07
CLINT1	21.2698	7.79182	1.44865	5.64879	1.50256e-11	8.06042e-11
SELENOS	55.307	15.075	1.87512	5.54533	1.24083e-17	1.44455e-16
ZNF469	4.71177	1.12894	2.06107	5.50311	1.22926e-20	2.13207e-19
LOC107051082	21.8431	3.85067	2.50366	5.42655	2.05002e-28	9.38859e-27
KIF15	13.3424	2.73324	2.28706	5.45997	1.5314e-24	4.36312e-23
CARS	14.5341	4.3634	1.73574	5.56737	1.64919e-15	1.51057e-14
PDCL3	59.1406	20.1154	1.55571	5.61034	6.47078e-13	4.15261e-12
ACHE	23.5058	11.4061	1.04313	5.75782	8.88304e-07	2.37746e-06
ATRN	5.85722	2.1026	1.47791	5.62877	7.4452e-12	4.16112e-11
ARCN1	22.7369	9.16191	1.31121	5.67182	8.69755e-10	3.64856e-09
RBM17	24.1572	6.68414	1.85345	5.53494	2.76135e-17	3.10386e-16
ZC3H6	13.5298	3.03813	2.15463	5.47492	3.26516e-22	6.9726e-21
BACH1	13.0154	4.557	1.51393	5.61263	2.48973e-12	1.49722e-11
COL7A1	7.46635	1.08844	2.77772	5.37644	1.52122e-33	1.34878e-31
SF3B1	12.5391	5.78037	1.11711	5.72345	1.50278e-07	4.50386e-07
FNBP4	23.5041	6.22065	1.91757	5.50893	2.83763e-18	3.59012e-17
SETD1B	11.3945	1.50301	2.92192	5.34934	2.38918e-36	2.90981e-34
MARK3	13.3735	3.50819	1.93038	5.50513	1.67303e-18	2.16614e-17
RRP1B	14.0812	3.15838	2.15626	5.45998	3.26314e-22	6.9726e-21
RANGAP1	26.0551	5.98161	2.12271	5.46504	1.16034e-21	2.27611e-20
SRGAP1	10.8458	3.64204	1.57417	5.5809	3.74271e-13	2.48833e-12
NDUFS1	16.9387	4.36161	1.95718	5.49338	6.50941e-19	8.9731e-18
ACAD9	33.4698	11.1086	1.59103	5.57328	2.20874e-13	1.50828e-12
SETD7	10.2415	2.78342	1.8793	5.50622	1.11542e-17	1.30816e-16
FAM32A	86.2913	33.6663	1.35779	5.63433	2.33583e-10	1.07375e-09
DNMT1	14.3098	3.63227	1.97784	5.48576	2.901e-19	4.18643e-18
HNRNPD	28.4772	7.84927	1.85898	5.5083	2.27948e-17	2.59645e-16
DYNC1I2	27.3408	13.3051	1.039	5.72868	9.92299e-07	2.62787e-06
PTK7	11.3612	3.43552	1.72534	5.53303	2.60853e-15	2.32773e-14
EVI5	11.3069	2.65175	2.09194	5.45601	4.27893e-21	7.77433e-20
TCHP	23.7654	2.79922	3.08521	5.31194	1.86462e-39	4.21746e-37
EHMT1	10.6266	3.12126	1.7673	5.5217	6.12567e-16	5.82254e-15
SNIP1	55.2655	11.2388	2.29759	5.41175	1.26454e-24	3.6751e-23
MYBBP1A	17.1877	3.92887	2.12894	5.44046	1.00057e-21	1.9767e-20
MICALL2	13.9995	4.30363	1.70159	5.52708	5.8238e-15	4.96884e-14
WDR33	3.10942	0.725946	2.09846	5.4427	3.17962e-21	5.88586e-20
FLII	17.9372	4.8326	1.89188	5.48405	7.73863e-18	9.26212e-17
CELF1	6.3197	2.50972	1.33222	5.61915	4.96779e-10	2.16872e-09
SNW1	31.4052	9.92356	1.66191	5.52896	2.29971e-14	1.79113e-13
NF1	5.03209	1.74189	1.53036	5.56101	1.53416e-12	9.48307e-12
SART3	16.8627	3.76229	2.16389	5.42189	2.53628e-22	5.55526e-21
CPD	10.8811	4.34965	1.32274	5.61081	6.56322e-10	2.80634e-09
RBM39	23.0737	6.00401	1.94204	5.45732	1.19198e-18	1.56896e-17
NR2F2	54.3094	17.5455	1.62994	5.51859	6.53675e-14	4.78829e-13
MPDZ	9.3524	2.37694	1.976	5.43748	3.71524e-19	5.27222e-18
ATP2B1	12.2194	4.4524	1.45638	5.55459	1.51888e-11	8.14403e-11
TACC1	14.3301	3.75374	1.93243	5.43754	1.78197e-18	2.29913e-17
PHF20L1	12.3848	3.09802	1.99892	5.42283	1.53499e-19	2.33045e-18
IQCE	9.54086	2.36113	2.01441	5.41975	8.78345e-20	1.3769e-18
HSPA4	16.8322	4.45392	1.91786	5.43819	3.01049e-18	3.79151e-17
SYF2	65.6968	17.1113	1.94065	5.4293	1.37827e-18	1.80346e-17
RCN1L	22.3468	10.0218	1.15683	5.62824	5.82171e-08	1.85461e-07
SNRNP200	12.018	3.47025	1.79189	5.45827	2.76369e-16	2.74217e-15
AKAP17A	12.6844	2.09626	2.59677	5.31273	5.95568e-30	3.20421e-28
ACAP2	19.7632	5.63642	1.80977	5.45191	1.53099e-16	1.57988e-15
GNL2	29.0872	7.63357	1.92974	5.42559	2.08731e-18	2.68061e-17
NID2	14.302	6.49202	1.13939	5.62768	9.07412e-08	2.80996e-07
LAMB1	10.3541	3.67876	1.49277	5.52595	5.21817e-12	2.99498e-11
TAX1BP1	19.214	6.41503	1.58248	5.50242	3.1301e-13	2.09993e-12
LOC107055356	11.7464	3.28978	1.83596	5.44256	6.26256e-17	6.7321e-16
NEK1	12.2308	2.09572	2.54463	5.31424	5.25208e-29	2.509e-27
ZCCHC6	10.2774	2.13165	2.26913	5.35727	4.45927e-24	1.22713e-22
MAST2	6.19	1.63262	1.92253	5.4199	2.72158e-18	3.45117e-17
ODF2	12.8209	2.93434	2.12713	5.37782	1.25694e-21	2.44398e-20
IGFBP5	32.8475	4.54309	2.85355	5.26588	8.69208e-35	9.35285e-33
IMMT	24.8993	7.80423	1.67361	5.46876	1.6194e-14	1.28935e-13
RAB11FIP3	16.0208	2.44019	2.71444	5.27925	3.66212e-32	2.74238e-30
MKL1	10.3191	2.96539	1.79883	5.43205	2.34213e-16	2.34488e-15
SYNE3	2.8617	1.10778	1.36908	5.53945	2.03163e-10	9.4251e-10
B4GALNT3	9.00732	1.81925	2.30744	5.32842	1.14132e-24	3.34635e-23
FNDC3AL	5.30824	1.7222	1.62381	5.46804	8.61054e-14	6.20485e-13
RASAL2	2.35832	0.643106	1.87442	5.40642	1.59256e-17	1.83857e-16
PIK3R2	10.552	2.33013	2.17875	5.3441	1.78727e-22	3.96167e-21
SETX	5.25747	1.34981	1.96138	5.38521	6.91159e-19	9.45694e-18
TNC	8.32855	3.91435	1.0892	5.60898	3.18173e-07	9.09079e-07
SMG1	4.84194	1.22899	1.97787	5.37757	3.93578e-19	5.54259e-18
ITPR3	6.92935	1.88174	1.88043	5.3941	1.33354e-17	1.54923e-16
PRKAR1A	17.5929	7.57093	1.21634	5.56223	1.28564e-08	4.52053e-08
ADAMTSL2	9.30504	3.72364	1.32118	5.53031	8.25938e-10	3.46869e-09
RBM27	10.7556	2.30481	2.22207	5.32471	3.31998e-23	8.15861e-22
DNAJC3	12.8863	4.78191	1.43004	5.49267	3.61111e-11	1.84433e-10
SRPK1	13.4153	4.02271	1.73745	5.41403	1.97681e-15	1.79729e-14
ZFHX4	3.4675	1.23347	1.49103	5.47086	5.86449e-12	3.34171e-11
WASF2	11.5011	4.20048	1.45301	5.47843	1.88625e-11	1.00073e-10
BBX	5.22326	1.71862	1.60353	5.43851	1.77961e-13	1.23117e-12
LRPAP1	43.6232	21.2914	1.03474	5.59873	1.16829e-06	3.06175e-06
LOC112531056	13.0685	5.01819	1.38073	5.49433	1.54836e-10	7.29923e-10
USP48	15.8377	3.96697	1.99701	5.34771	2.02733e-19	2.99186e-18
EIF3D	34.8146	15.7299	1.14608	5.56071	7.9826e-08	2.49496e-07
KIAA0232	9.14872	2.29122	1.99721	5.34517	1.9886e-19	2.94026e-18
DYRK3	7.60258	2.40516	1.66018	5.41847	2.71681e-14	2.10121e-13
PLEKHM2	7.66757	2.10945	1.86168	5.37203	2.74936e-17	3.09666e-16
KMT2A	3.87947	0.960908	2.01314	5.33886	1.14355e-19	1.77011e-18
FNDC3B	9.08516	3.7707	1.26857	5.51938	3.22793e-09	1.24783e-08
GPBP1L1	17.4262	6.83328	1.35048	5.49525	3.74694e-10	1.66509e-09
EPFIP1L	13.6038	4.66933	1.54256	5.44128	1.24705e-12	7.79967e-12
STAG2	6.8985	2.6805	1.36365	5.48905	2.51311e-10	1.14762e-09
KNOP1	23.3767	3.95983	2.56116	5.23871	3.59541e-29	1.77893e-27
MORC2	18.1315	4.77211	1.92557	5.34908	2.9026e-18	3.66813e-17
TIMM44	24.4319	3.7438	2.70574	5.21491	8.15718e-32	5.83265e-30
PMEPA1	12.8145	4.99332	1.35958	5.48261	2.87962e-10	1.30318e-09
SLU7	24.6906	5.30146	2.2192	5.28772	4.31757e-23	1.03321e-21
RB1CC1	8.13075	2.08844	1.96072	5.33489	7.78533e-19	1.05741e-17
ANKRD12	7.83484	1.1083	2.82105	5.19445	5.87535e-34	5.5378e-32
SSR1	8.78802	4.27083	1.04094	5.57212	1.0252e-06	2.70788e-06
MFN2	11.3716	3.55858	1.67588	5.39135	1.7399e-14	1.37738e-13
SHROOM3	7.62307	2.41058	1.66081	5.39304	2.82939e-14	2.18219e-13
SOGA1	5.78808	1.19068	2.28098	5.26686	3.86373e-24	1.07323e-22
SF3A1	20.4258	7.13966	1.51631	5.42774	2.88405e-12	1.71941e-11
MTSS1L	22.0886	10.8564	1.02468	5.57107	1.49556e-06	3.84489e-06
RRP15	47.879	12.299	1.96061	5.3241	8.27554e-19	1.11988e-17
MPHOSPH8	16.2121	2.62768	2.62478	5.20617	2.5951e-30	1.47495e-28
MAFB	23.7635	7.67238	1.63083	5.39197	7.51891e-14	5.46799e-13
DPYSL3	3.65642	1.41465	1.36985	5.45808	2.28755e-10	1.0533e-09
CEP164	5.53887	0.760577	2.8639	5.17263	8.97879e-35	9.56845e-33
IGBP1	31.2153	10.1701	1.61775	5.39067	1.20241e-13	8.50432e-13
FGD3	10.1661	2.69017	1.91776	5.32204	4.19814e-18	5.18707e-17
VAV2	16.8674	4.07253	2.04998	5.29542	3.18463e-20	5.22675e-19
FRAS1	3.78551	1.01498	1.89881	5.32537	8.11832e-18	9.67477e-17
GBF1	8.63543	2.80722	1.62095	5.38666	1.03207e-13	7.36541e-13
RALA	6.57386	2.34162	1.48908	5.41943	6.66055e-12	3.76627e-11
GLG1	17.7777	7.33504	1.27707	5.47549	2.89124e-09	1.12711e-08
KDM1A	11.2127	4.12258	1.44336	5.42832	2.66865e-11	1.38662e-10
ARID1A	5.46587	1.50393	1.86149	5.32687	3.0182e-17	3.37886e-16
ITPR1	6.21901	1.591	1.96651	5.30167	7.14376e-19	9.73853e-18
KIAA1217	6.62386	2.20657	1.5857	5.38567	3.39772e-13	2.26576e-12
GATAD2A	8.26097	2.68838	1.6194	5.37474	1.11298e-13	7.91154e-13
SBNO2	8.49379	2.68733	1.66005	5.36163	2.94764e-14	2.26709e-13
NACAD	11.7663	2.11067	2.4785	5.20026	1.57065e-27	6.15106e-26
ARHGAP5	7.29989	3.10399	1.23363	5.47007	8.66624e-09	3.14088e-08
BRWD3	3.12646	0.784688	1.99408	5.27915	2.60396e-19	3.78239e-18
KIAA1429	8.01834	1.97661	2.02002	5.27138	1.04851e-19	1.62982e-18
ARID5B	5.16269	1.58863	1.70014	5.33771	8.55738e-15	7.07245e-14
OTUD4	11.3672	3.27476	1.7952	5.3153	3.30205e-16	3.24151e-15
ATXN2	12.296	4.83103	1.34766	5.42589	4.25893e-10	1.87756e-09
ATG3	48.5739	13.8877	1.80616	5.3089	2.33643e-16	2.34129e-15
LOXL2	14.2296	5.43624	1.38808	5.41265	1.34711e-10	6.39948e-10
ACACA	5.33058	1.72823	1.62482	5.35048	1.01022e-13	7.22337e-13
CNOT1	7.21513	3.53712	1.02836	5.51917	1.41131e-06	3.64435e-06
FUBP3	17.4251	4.65165	1.90512	5.28555	6.88946e-18	8.31764e-17
C4HCXorf57	5.57896	1.33828	2.05934	5.25315	2.43678e-20	4.06118e-19
JPH1	13.2617	4.36306	1.60368	5.34772	2.00484e-13	1.37839e-12
LONP1	20.1769	5.89385	1.77521	5.30721	6.62057e-16	6.2768e-15
SEL1L	9.77206	3.85402	1.34216	5.41286	5.07547e-10	2.21157e-09
ARHGAP42	7.44446	2.32369	1.67956	5.32202	1.76092e-14	1.39302e-13
SREBF2	13.17	6.44543	1.03081	5.50173	1.3461e-06	3.48814e-06
FKBP15	11.8896	2.3297	2.35113	5.18462	2.83506e-25	8.85099e-24
PALD1	20.3785	5.65486	1.84926	5.27347	5.44427e-17	5.88671e-16
FOXP1	7.32207	2.86065	1.35577	5.39497	3.49687e-10	1.56084e-09
NARS	27.7378	8.94524	1.63248	5.32059	7.96129e-14	5.767e-13
SKI	6.82442	2.10621	1.69586	5.30408	1.01013e-14	8.23787e-14
PDE3A	5.39916	1.36439	1.98422	5.23989	4.38428e-19	6.15856e-18
HACD1	9.67663	4.57917	1.07932	5.47256	4.36897e-07	1.2203e-06
ZFHX3	3.21911	0.883609	1.86495	5.26199	3.04533e-17	3.40579e-16
CTCF	13.6065	4.47502	1.60415	5.31943	1.97596e-13	1.36107e-12
ATXN1	3.89977	0.957931	2.02513	5.22567	9.5746e-20	1.49458e-18
NRBP1	17.824	7.13156	1.3214	5.39253	9.43298e-10	3.93177e-09
CUL4B	9.49996	3.82217	1.3134	5.39413	1.1689e-09	4.79989e-09
RBM19	12.6325	2.6056	2.27712	5.17743	6.1942e-24	1.65822e-22
ANGEL1	5.14951	2.05016	1.32856	5.38845	7.84504e-10	3.30595e-09
NOTCH1	6.14566	2.27758	1.43192	5.35983	4.13421e-11	2.08935e-10
MED1	7.80086	2.07677	1.90905	5.24518	7.0043e-18	8.44708e-17
KIF13B	5.75115	1.58832	1.85612	5.25508	4.2944e-17	4.71236e-16
IGF1R	12.7862	3.43331	1.89667	5.24642	1.05014e-17	1.23816e-16
BIRC6	3.71057	1.29307	1.52068	5.33302	2.86694e-12	1.71106e-11
CCDC6	14.9914	5.23956	1.51645	5.33411	3.24716e-12	1.91835e-11
HIVEP2	5.74249	1.71522	1.74307	5.27752	2.13775e-15	1.93885e-14
CREB3L2	7.19352	3.14577	1.19317	5.42005	2.83064e-08	9.49514e-08
USP24	5.73235	2.05126	1.48246	5.33614	8.79717e-12	4.86765e-11
NAV2	4.82199	1.57823	1.61114	5.29998	1.67397e-13	1.16318e-12
TPX2	13.6437	4.80244	1.50623	5.32445	4.4903e-12	2.59739e-11
PAK3	6.47309	2.17942	1.57034	5.30738	6.27908e-13	4.03426e-12
RABGAP1L	4.40116	1.24414	1.8225	5.24736	1.52451e-16	1.57466e-15
DAPK3	22.6197	6.64563	1.76689	5.25839	9.65323e-16	9.0132e-15
NUDT4	5.974	1.86888	1.67633	5.27734	2.10213e-14	1.64883e-13
ADAR	12.4151	3.51966	1.81837	5.24414	1.73932e-16	1.78159e-15
CDK13	11.1346	2.99243	1.89541	5.22614	1.07961e-17	1.26885e-16
LOC107050717	107.953	24.0044	2.16871	5.17117	4.5707e-22	9.52201e-21
DHX36	17.2383	5.46822	1.65628	5.27869	3.9107e-14	2.95247e-13
GTPBP4	29.8659	10.5471	1.50149	5.31672	5.21513e-12	2.99478e-11
KLC1	4.0325	1.39479	1.53146	5.30898	2.02738e-12	1.24004e-11
PLEKHG4	5.81754	1.22416	2.24828	5.1536	2.10646e-23	5.31798e-22
LOC107054251	9.11653	1.61124	2.49989	5.11232	8.01161e-28	3.27648e-26
SLC4A7	3.96509	1.53776	1.36638	5.3476	2.70565e-10	1.22695e-09
RAPGEF6	7.28791	1.96143	1.89335	5.21896	1.20463e-17	1.40536e-16
SPCS1	76.1294	30.4157	1.3235	5.3569	9.11355e-10	3.80722e-09
PANK3	7.62585	2.93934	1.37526	5.34235	2.14282e-10	9.90362e-10
PHF14	9.98277	2.4119	2.04899	5.18394	4.27169e-20	6.90133e-19
PIP4K2B	10.9396	3.21963	1.76437	5.24375	1.09657e-15	1.01786e-14
USP13	9.06234	3.93929	1.20183	5.38844	2.39077e-08	8.08324e-08
BCL9L	7.03231	1.60539	2.13076	5.16356	1.96339e-21	3.72607e-20
SLC39A13	8.59913	3.36576	1.35312	5.33806	3.96607e-10	1.75543e-09
HIVEP1	5.37533	1.37317	1.96858	5.18943	8.4599e-19	1.14203e-17
LARP4	7.2647	2.30642	1.65505	5.25881	4.32275e-14	3.24148e-13
UBE2O	9.40748	2.30769	2.02708	5.17565	9.75759e-20	1.521e-18
PCNX1	3.3147	0.898613	1.88286	5.20233	1.84755e-17	2.11971e-16
RBMS3	6.55366	2.94646	1.15321	5.39071	7.89686e-08	2.47025e-07
VEGFA	46.597	14.4477	1.6892	5.24365	1.41033e-14	1.13348e-13
ATF7IP	2.77244	0.753075	1.88004	5.20012	2.06312e-17	2.36459e-16
LUZP1	7.94234	1.7385	2.19139	5.13849	2.02292e-22	4.47506e-21
SH3BGR	41.9671	13.393	1.64759	5.25077	5.69184e-14	4.20271e-13
SYNPO	9.48803	2.38016	1.99478	5.17432	3.56437e-19	5.07111e-18
ZBTB47	8.06676	1.85039	2.12385	5.148	2.72113e-21	5.0943e-20
CEP295	9.46942	1.52074	2.63802	5.06449	3.17628e-30	1.78694e-28
NSA2	57.4213	23.8605	1.26684	5.35015	4.42324e-09	1.6829e-08
NUDC	25.8336	9.10057	1.50505	5.28294	4.88474e-12	2.8138e-11
OTUD6B	19.1704	5.43427	1.81849	5.20427	1.82674e-16	1.86082e-15
OSBPL5	10.5583	4.10122	1.36411	5.31667	3.06347e-10	1.38187e-09
PUM2	7.73536	2.78242	1.47497	5.28231	1.1788e-11	6.44214e-11
CFDP1	14.4005	3.20476	2.16751	5.12935	5.17502e-22	1.06607e-20
NBN	7.60073	1.8493	2.03887	5.15072	7.09635e-20	1.12035e-18
N4BP2	4.18894	1.11775	1.90573	5.17769	9.13434e-18	1.08158e-16
MPHOSPH10	16.2289	3.93122	2.04523	5.14948	5.6588e-20	9.02396e-19
FBF1	8.04119	1.40747	2.51387	5.06808	6.03806e-28	2.53484e-26
SAMD9L	8.78616	3.6981	1.24832	5.33711	7.34615e-09	2.69951e-08
RP11-762I7.5	28.0229	6.75497	2.0523	5.1424	4.41425e-20	7.12127e-19
VLDLR	16.4659	6.12025	1.42766	5.28567	4.96802e-11	2.48692e-10
CSPG4	6.75776	3.05932	1.14322	5.36683	1.05651e-07	3.23552e-07
MYLK2	14.6712	2.75435	2.4128	5.07639	3.78934e-26	1.30426e-24
MBNL1	10.5168	4.76823	1.14106	5.36535	1.11812e-07	3.41285e-07
TRAK1	7.90273	2.97617	1.40874	5.28436	8.42826e-11	4.09695e-10
CD2AP	17.9259	5.71602	1.64876	5.22271	5.45262e-14	4.03953e-13
LLPH	67.5406	28.8901	1.22505	5.33541	1.32559e-08	4.65364e-08
PRKCQ	12.7648	5.40341	1.2401	5.32949	9.13052e-09	3.29299e-08
ARHGEF6	12.8199	5.53764	1.21092	5.33821	1.89145e-08	6.48604e-08
WASHC2C	12.673	2.83644	2.15928	5.11224	7.64446e-22	1.53763e-20
VPS26B	13.3477	2.98024	2.16277	5.11161	6.72482e-22	1.37006e-20
MYOM3	3.22952	1.24149	1.3791	5.28746	2.05343e-10	9.52226e-10
ALDH7A1	26.6027	8.04933	1.72442	5.19762	4.77133e-15	4.11843e-14
TRAFD1	19.3161	5.93136	1.70316	5.20185	9.43247e-15	7.70377e-14
ARSI	12.1387	2.7555	2.1389	5.10948	1.90576e-21	3.62913e-20
CWC27	30.9708	7.7083	2.00614	5.12766	2.52585e-19	3.67859e-18
WHSC1	3.60981	1.19322	1.59687	5.21731	3.0449e-13	2.04525e-12
RHOJ	6.65496	2.48479	1.42115	5.25998	6.27785e-11	3.10752e-10
DARS	26.9352	11.4873	1.22933	5.31457	1.23666e-08	4.36075e-08
GSPT1	14.5512	6.07035	1.26116	5.30515	5.28497e-09	1.98891e-08
SPTB	7.29516	0.852423	3.09658	4.9597	1.61632e-38	2.8893e-36
UTP14A	17.0485	3.61188	2.23847	5.07635	3.97972e-23	9.67596e-22
ZMYND11	6.71009	2.07821	1.69078	5.18731	1.47093e-14	1.17877e-13
MEF2D	5.83735	2.70775	1.10811	5.34449	2.52049e-07	7.31848e-07
MICAL1	11.5603	3.18691	1.85869	5.1465	5.26309e-17	5.70752e-16
USP7	10.7473	3.66841	1.55056	5.21796	1.28013e-12	7.97956e-12
RASAL3	2.88746	0.665152	2.11772	5.09228	3.89408e-21	7.11007e-20
SETD5	8.69026	2.2676	1.93796	5.12611	3.19095e-18	3.99608e-17
GALNT1	13.105	5.39596	1.28003	5.28791	3.21617e-09	1.24458e-08
ZC3H7B	7.50838	2.55129	1.55709	5.21117	1.07595e-12	6.77544e-12
TSHZ2	1.71176	0.492742	1.79634	5.15429	4.17941e-16	4.03137e-15
MAPKAPK2	4.35697	1.96914	1.14565	5.32685	1.02459e-07	3.14208e-07
SETBP1	4.47188	1.54063	1.53717	5.21033	1.94022e-12	1.18935e-11
HSPA4L	17.6271	7.07503	1.31684	5.26696	1.18376e-09	4.8573e-09
NAA16	7.21886	1.92728	1.90494	5.12118	1.05253e-17	1.23966e-16
SEC31A	10.1419	3.17587	1.6749	5.17266	2.56286e-14	1.98909e-13
TRIOBP	13.3428	3.71258	1.84532	5.13318	8.6931e-17	9.21968e-16
ZNF326	22.852	6.3966	1.83669	5.13505	1.15861e-16	1.21369e-15
LOC112531963	63.7283	7.27765	3.12964	4.93421	3.84275e-39	7.88689e-37
MTA1	7.38767	2.6462	1.48102	5.21896	1.08971e-11	5.98772e-11
LYAR	23.4061	4.29859	2.44452	5.01816	1.28109e-26	4.55073e-25
TBC1D9B	6.42101	1.74648	1.87809	5.11795	2.66173e-17	3.00101e-16
IRF1	25.6056	12.5248	1.03157	5.34472	1.44497e-06	3.72259e-06
PRKRIP1	24.7307	7.57875	1.70605	5.1549	9.0178e-15	7.41427e-14
TMEM57	16.9026	4.27236	1.98385	5.09081	6.5671e-19	9.04139e-18
XPO1	8.29072	3.99408	1.05353	5.32783	9.06231e-07	2.42135e-06
DDX10	16.9999	3.36386	2.33694	5.02114	1.03717e-24	3.05718e-23
MCM3AP	7.63172	1.6478	2.21111	5.04263	1.33503e-22	3.00734e-21
PAK2	6.35167	2.08866	1.60436	5.1696	2.59299e-13	1.75984e-12
PPP1R7	35.3787	17.2772	1.03391	5.32971	1.46082e-06	3.75994e-06
AGAP1	4.38338	1.08327	2.01635	5.07457	1.98971e-19	2.94026e-18
DDX21	22.5601	8.90984	1.34015	5.23493	6.42709e-10	2.75315e-09
PKD1	3.29303	0.966678	1.76807	5.12411	1.22065e-15	1.12737e-14
LARP4B	5.56186	2.45349	1.18061	5.27878	4.34268e-08	1.41558e-07
PARD3B	6.67063	1.23117	2.43736	4.99452	1.98147e-26	6.8842e-25
MBD5	5.6692	1.74589	1.69896	5.13627	1.2043e-14	9.73545e-14
MYO5A	7.75848	1.75102	2.14724	5.04208	1.66109e-21	3.1796e-20
ITPRIPL2	11.1417	3.3461	1.73519	5.12633	3.83539e-15	3.35233e-14
RBM6	12.8806	2.01687	2.67447	4.95637	1.26863e-30	7.7254e-29
mesd	20.3843	7.55991	1.43085	5.20005	5.16031e-11	2.57736e-10
LOC112530184	14.9356	1.99103	2.90653	4.92639	6.84753e-35	7.58912e-33
IPO8	13.3883	4.27573	1.64652	5.14344	6.88273e-14	5.02181e-13
STARD13	4.04149	1.54818	1.38416	5.20976	1.89199e-10	8.80307e-10
KIDINS220	7.83002	2.35128	1.73534	5.12098	3.91394e-15	3.41023e-14
ZBTB20	0.848276	0.333534	1.34654	5.21873	5.55729e-10	2.41062e-09
CENPE	6.49805	1.79186	1.85829	5.09053	5.926e-17	6.38049e-16
HADHA	18.2325	6.51231	1.48509	5.17877	1.002e-11	5.51949e-11
SUSD6	7.46094	2.07348	1.84704	5.09067	8.72298e-17	9.24253e-16
RNF216	9.31051	2.37943	1.96795	5.0653	1.30149e-18	1.70502e-17
RSAD2	49.9443	22.6208	1.14255	5.27456	1.15087e-07	3.51187e-07
PPP3CA	14.188	4.88866	1.53697	5.16304	2.23961e-12	1.36009e-11
WDR3	15.3294	3.78112	2.01912	5.05354	1.97367e-19	2.92436e-18
TCF25	20.1128	6.20534	1.69631	5.1209	1.40803e-14	1.13245e-13
GCC2	5.97558	1.59813	1.90242	5.07349	1.22424e-17	1.42673e-16
DEDD	17.3783	5.37738	1.69209	5.12036	1.61906e-14	1.28935e-13
NEK9	9.84868	3.27929	1.58635	5.14369	4.81425e-13	3.14601e-12
MYH1F	8.78909	2.20245	1.9963	5.05194	4.40155e-19	6.17499e-18
EPB41L1	5.92929	1.73516	1.77255	5.0995	1.11812e-15	1.037e-14
CAMK2A	9.31815	4.6457	1.00405	5.31141	2.90911e-06	7.14577e-06
TTC31	26.0109	9.88504	1.39564	5.19207	1.42027e-10	6.72971e-10
ARHGEF17	8.53278	1.69363	2.3325	4.98844	1.4654e-24	4.20753e-23
SGCD	3.69053	1.63325	1.17596	5.25505	5.10936e-08	1.64518e-07
MCAM	25.2248	11.3209	1.15573	5.25974	8.31476e-08	2.59292e-07
ROBO1	6.60583	2.77923	1.24892	5.2308	7.59999e-09	2.78356e-08
SWAP70	13.6618	3.61189	1.91905	5.05847	7.41041e-18	8.90776e-17
TCP1	28.5706	9.33085	1.61424	5.12678	2.00249e-13	1.37774e-12
ZYX	16.2028	6.72756	1.26795	5.21826	4.79378e-09	1.81391e-08
LOC100857358	12.359	3.58133	1.78675	5.08475	7.46521e-16	7.03545e-15
LMTK2	4.215	1.10206	1.93505	5.05205	4.36975e-18	5.38709e-17
GPC2	5.16156	2.43649	1.08289	5.27337	4.88506e-07	1.35624e-06
PTPN11	9.57419	2.8664	1.73968	5.09388	3.42989e-15	3.01455e-14
PHF12	12.3836	3.36195	1.88079	5.06266	2.75806e-17	3.10331e-16
LOC107054877	10.7444	2.25102	2.25455	4.98926	2.85995e-23	7.10691e-22
ANKRD13A	14.964	4.84714	1.62608	5.11768	1.43396e-13	1.00395e-12
IQSEC1	3.69769	1.51472	1.28742	5.20561	2.8242e-09	1.10291e-08
SBF1	7.27264	2.23042	1.70494	5.09495	1.13302e-14	9.17926e-14
CWF19L2	16.2501	2.78438	2.54453	4.93618	3.40647e-28	1.51016e-26
SOX4	34.9454	8.02827	2.1216	5.00299	4.55902e-21	8.24268e-20
WWC2	8.25222	2.11946	1.96079	5.03355	1.68903e-18	2.18431e-17
GFPT1	8.21645	3.43709	1.25719	5.20664	6.4481e-09	2.39171e-08
MCL1	8.18018	2.87444	1.50866	5.13005	5.30828e-12	3.0404e-11
TRIM8	21.233	8.73976	1.2805	5.19041	3.4832e-09	1.34229e-08
GALNT2	11.1855	4.45286	1.32867	5.1742	9.50013e-10	3.95529e-09
TNRC6C	5.01889	1.29735	1.95151	5.0229	2.41651e-18	3.08551e-17
SPAG5	10.4827	1.64939	2.66746	4.90244	2.48587e-30	1.42751e-28
LOC107050835	11.2489	1.81384	2.63213	4.90413	1.03129e-29	5.44277e-28
USP25	9.94062	3.97993	1.32044	5.1726	1.19503e-09	4.8981e-09
PCF11	5.90387	1.50827	1.96847	5.01312	1.39893e-18	1.82834e-17
TSC22D1	9.73251	4.31595	1.173	5.21303	5.5538e-08	1.77642e-07
PGF	39.2803	13.3562	1.55609	5.10607	1.25769e-12	7.86183e-12
ANKRD2	27.5052	11.1919	1.2971	5.17296	2.31247e-09	9.14481e-09
MRPS5	31.9779	8.51027	1.90951	5.01256	1.12189e-17	1.31437e-16
TTYH3	6.75475	2.13369	1.66233	5.06799	4.92554e-14	3.67237e-13
PREX1	4.56696	1.48176	1.62371	5.07653	1.61394e-13	1.12358e-12
LMOD3	10.3706	3.68807	1.49137	5.10759	9.45176e-12	5.21683e-11
RSRC1	18.382	4.05938	2.1786	4.95458	6.04581e-22	1.23399e-20
PUM3	22.6956	5.54457	2.03294	4.98196	1.42838e-19	2.18054e-18
DYRK2	5.46162	1.92691	1.50285	5.10139	6.7044e-12	3.78782e-11
USP16	16.711	3.93388	2.08643	4.97084	1.91564e-20	3.2266e-19
PTEN	8.80672	3.73691	1.23662	5.1739	1.18915e-08	4.20528e-08
ZNF318	6.30507	1.5455	2.02811	4.97809	1.74076e-19	2.6142e-18
USP34	4.34982	1.41868	1.61619	5.06553	2.08509e-13	1.42825e-12
MTOR	5.97617	2.27457	1.39346	5.12341	1.68314e-10	7.88761e-10
KDELC2	6.80279	3.09484	1.13613	5.19725	1.40027e-07	4.21716e-07
SF3B3	10.2422	4.86433	1.0741	5.21688	6.26397e-07	1.71289e-06
LOC101750112	5.16025	1.82971	1.49564	5.09362	8.56455e-12	4.74605e-11
ADAM17	11.7762	3.70655	1.66749	5.04989	4.04414e-14	3.04285e-13
ZNF512B	6.12758	1.88618	1.69961	5.04067	1.49929e-14	1.20062e-13
DOCK1	7.20654	2.63841	1.44945	5.10096	3.45631e-11	1.7718e-10
SMC6	12.8923	3.6186	1.83274	5.00646	1.76252e-16	1.80369e-15
RCSD1	14.3065	2.266	2.65789	4.86138	4.00698e-30	2.20942e-28
PHACTR2	6.68159	1.6892	1.98354	4.97402	8.54126e-19	1.15022e-17
AARS	15.6972	5.64193	1.47606	5.09146	1.5396e-11	8.25113e-11
DTNA	5.39061	2.1686	1.31353	5.13532	1.55353e-09	6.29075e-09
MYEF2	8.78737	2.39693	1.87396	4.99431	4.44793e-17	4.86638e-16
STK4	11.8692	3.00748	1.98028	4.97143	9.73768e-19	1.29404e-17
EDEM3	8.25785	2.51012	1.71777	5.02587	8.6551e-15	7.139e-14
PRC1	17.1719	5.57992	1.62151	5.04801	1.85133e-13	1.2792e-12
CWC25	24.0349	4.16713	2.5275	4.87172	8.61186e-28	3.50902e-26
AFG3L2	14.6796	5.7713	1.34668	5.11695	6.17142e-10	2.6552e-09
IARS	10.9902	3.88941	1.49841	5.07583	8.23634e-12	4.5802e-11
ANLN	10.5257	5.25154	1.00299	5.22142	3.11646e-06	7.61997e-06
EPS15	8.5338	2.94302	1.53569	5.06294	2.64033e-12	1.58092e-11
CRIM1	12.3414	2.77228	2.15399	4.92663	1.76538e-21	3.36759e-20
R3HDM1	9.46163	2.82999	1.74104	5.01151	3.94661e-15	3.43557e-14
LOC416147	2.35093	1.06632	1.14046	5.17312	1.31931e-07	3.98635e-07
CBX5	32.8584	9.88867	1.73217	5.01355	5.22959e-15	4.49996e-14
ARHGAP28	6.55577	2.98331	1.13573	5.17377	1.47611e-07	4.42754e-07
PPM1A	5.32481	1.58463	1.74833	5.0082	3.15548e-15	2.78219e-14
ARID1B	5.78362	2.02397	1.51459	5.06262	4.98435e-12	2.86522e-11
ZCCHC11	8.51804	3.26357	1.3839	5.09343	2.24257e-10	1.03345e-09
ZNF652	5.46981	1.0948	2.32039	4.88774	3.52789e-24	9.84877e-23
IGSF3	7.27583	3.01521	1.2707	5.1223	4.94425e-09	1.86605e-08
HELZ	5.83044	1.94711	1.58205	5.03723	6.42698e-13	4.1269e-12
NKAP	25.6472	5.173	2.3093	4.88297	5.59789e-24	1.5132e-22
SRP72	8.23376	3.22081	1.35396	5.09267	5.35579e-10	2.32595e-09
SRPRA	15.8697	5.5257	1.52184	5.04753	4.14651e-12	2.41365e-11
MAPK14	13.5687	5.5338	1.29378	5.10814	2.7458e-09	1.07571e-08
CCT5	27.0904	13.0137	1.05763	5.17793	9.29481e-07	2.47909e-06
SIN3A	7.31589	2.67662	1.45044	5.06044	3.47008e-11	1.77804e-10
LOC107049543	9.59107	3.18695	1.5893	5.0238	5.44291e-13	3.53805e-12
PLCB1	6.78329	1.78809	1.92327	4.94686	9.08832e-18	1.07728e-16
rna63500	685.972	103.512	2.72775	4.81259	3.44976e-31	2.28944e-29
SF3A3	27.5312	8.78439	1.64782	5.00697	8.66061e-14	6.23688e-13
USP19	7.47467	2.22013	1.75111	4.98022	3.20462e-15	2.82103e-14
MAP7D2	12.0204	2.23817	2.42461	4.84931	6.77412e-26	2.24203e-24
CNPY3	49.7945	13.038	1.93296	4.93733	5.89109e-18	7.1591e-17
PPP2R2A	10.77	4.2799	1.3312	5.08323	1.02999e-09	4.26904e-09
ERLEC1	28.2343	11.8315	1.25466	5.10451	7.76284e-09	2.83758e-08
COPA	11.1969	5.29091	1.08139	5.15606	5.46363e-07	1.50668e-06
KIAA1524	11.5892	4.83852	1.25999	5.09958	6.70175e-09	2.47998e-08
LOC112529925	5.12154	1.63361	1.64828	4.99596	8.70975e-14	6.26819e-13
PAXBP1	5.26273	1.05558	2.31734	4.85823	4.77559e-24	1.30044e-22
MTSS1	9.01829	3.59909	1.32506	5.07656	1.21355e-09	4.96668e-09
GTF2A1	8.25097	3.25818	1.34033	5.07139	7.67863e-10	3.23706e-09
TAP2	19.6855	7.8359	1.3288	5.07465	1.10384e-09	4.54958e-09
PBX1	2.67992	1.29665	1.04728	5.15779	1.21063e-06	3.16151e-06
ZNF638	6.22872	1.38506	2.1686	4.87817	1.32309e-21	2.5636e-20
TDRD3	18.4782	4.99824	1.88603	4.93114	3.48208e-17	3.85919e-16
ASPM	3.70564	1.50943	1.29556	5.07824	2.66066e-09	1.04309e-08
RHOB	20.5694	8.18705	1.32892	5.06785	1.05994e-09	4.38007e-09
GPRIN3	5.14657	1.57643	1.7067	4.96431	1.38307e-14	1.11319e-13
PACS2	13.1621	4.3372	1.60133	4.98879	3.79274e-13	2.52008e-12
MYH1E	8.11167	0.93999	3.10844	4.73617	5.29484e-38	8.26517e-36
ANTXR1	8.10206	3.74957	1.11143	5.12363	2.76277e-07	7.95732e-07
FAF2	24.038	7.97067	1.59232	4.98761	5.0366e-13	3.28356e-12
LOC107057625	11.6468	3.31111	1.81426	4.93476	3.79095e-16	3.69201e-15
LUC7L2	19.9199	5.6577	1.81564	4.92932	3.72317e-16	3.63238e-15
GAPVD1	4.34021	1.6477	1.39712	5.02658	1.70457e-10	7.98131e-10
CCT2	23.9816	11.1738	1.10168	5.11299	3.49831e-07	9.8958e-07
rna63496	690.922	311.23	1.15041	5.0934	1.10336e-07	3.36875e-07
EMC1	13.3049	6.40683	1.05415	5.12218	1.06527e-06	2.80838e-06
SLC7A1	6.86045	2.86394	1.26015	5.0577	7.03346e-09	2.59407e-08
PNRC2	17.3761	8.07856	1.1048	5.10508	3.32074e-07	9.43443e-07
FLOT2	15.5672	5.55378	1.48676	4.99303	1.24479e-11	6.77602e-11
JAG2	8.12391	3.1969	1.34533	5.02799	7.38567e-10	3.12664e-09
FAM208B	3.73887	0.793953	2.23506	4.82602	1.27183e-22	2.88255e-21
PPP4R3B	8.72869	4.0778	1.09784	5.10034	3.87179e-07	1.08778e-06
SNX9	3.71382	1.55731	1.25369	5.05091	8.28923e-09	3.01409e-08
FUNDC2	14.3921	5.57367	1.36839	5.01805	3.80911e-10	1.69068e-09
GNA12	5.72185	1.60205	1.83627	4.90232	2.07484e-16	2.09621e-15
ZBTB10	9.30265	2.60621	1.83539	4.90164	2.14463e-16	2.15885e-15
RNF19A	10.278	2.63214	1.96492	4.87348	2.29682e-18	2.93945e-17
FOXN3	4.46785	1.41341	1.66015	4.94085	6.62671e-14	4.85092e-13
PPP1R15B	10.3419	2.79076	1.88947	4.88914	3.25811e-17	3.6182e-16
CUL5	9.15608	3.06632	1.578	4.96009	8.54343e-13	5.42308e-12
MED13	5.16674	2.00024	1.3689	5.01355	3.8161e-10	1.69311e-09
PARG	7.47559	2.31739	1.68943	4.92689	2.5387e-14	1.97171e-13
ANTXRL	7.00646	2.45787	1.51106	4.971	6.6339e-12	3.75312e-11
TEX2	8.10313	3.02925	1.41933	4.99532	9.29111e-11	4.49665e-10
U2AF2	28.356	13.0267	1.12205	5.08221	2.19604e-07	6.42521e-07
CKAP2	16.8445	5.97922	1.49404	4.97455	1.08106e-11	5.94612e-11
PRSS23	13.1177	5.20923	1.3322	5.0186	1.08924e-09	4.49276e-09
YY2	17.6875	5.07084	1.80215	4.89582	6.5186e-16	6.18541e-15
ZNF608	2.15177	0.600203	1.84171	4.88624	1.82115e-16	1.85684e-15
COL16A1	8.22852	1.47575	2.47866	4.76798	1.18565e-26	4.23889e-25
ZCRB1	27.0732	8.87425	1.60893	4.9375	3.24241e-13	2.17212e-12
TTC3	6.08101	1.76375	1.78539	4.89603	1.13639e-15	1.05306e-14
NAV1	4.7806	1.43723	1.73364	4.90779	6.48054e-15	5.48273e-14
GCN1	5.32986	2.013	1.40456	4.98966	1.40091e-10	6.64654e-10
GNPTAB	9.10596	3.36486	1.43607	4.97935	5.95923e-11	2.96038e-10
PACSIN2	12.22	3.95292	1.62801	4.92841	1.86626e-13	1.28871e-12
REV3L	4.31914	1.28606	1.74751	4.89931	4.30323e-15	3.72599e-14
KIAA1109	2.87981	0.882083	1.70672	4.90608	1.55946e-14	1.24521e-13
LOC112530945	17.4467	4.37968	1.99371	4.84394	9.60233e-19	1.27912e-17
SDF4	15.6166	6.12193	1.35085	4.99569	6.49609e-10	2.77957e-09
CLSPN	8.67747	1.30826	2.72898	4.72123	5.43331e-31	3.48078e-29
AP3B1	5.00404	1.17869	2.08554	4.81892	3.55826e-20	5.80798e-19
SESTD1	14.7263	4.50755	1.70772	4.89427	1.54857e-14	1.2374e-13
CCDC43	23.7236	5.79646	2.03272	4.82465	2.28671e-19	3.33909e-18
DBNL	21.1568	6.87775	1.62087	4.91414	2.40896e-13	1.63996e-12
SCAPER	9.36711	1.58016	2.56696	4.73274	3.92812e-28	1.70727e-26
FBRSL1	7.73381	2.79119	1.4701	4.9516	2.24978e-11	1.17949e-10
WDR26	6.44212	2.5214	1.35313	4.98256	6.22228e-10	2.67396e-09
GSE1	7.70057	1.8551	2.0531	4.8171	1.15696e-19	1.78392e-18
ERBIN	5.54008	2.1958	1.33498	4.98678	1.0039e-09	4.1687e-09
CLASP1	4.81856	1.95644	1.3002	4.99581	2.62921e-09	1.03222e-08
JMY	5.46691	1.7986	1.60361	4.913	4.12926e-13	2.7257e-12
VASH2	12.0977	5.27218	1.19811	5.01876	3.57097e-08	1.17894e-07
AGGF1	13.3911	2.00518	2.7388	4.69758	4.46014e-31	2.89536e-29
STAGL	8.90648	2.66462	1.74065	4.87137	5.40706e-15	4.63827e-14
KCTD3	13.613	5.101	1.41593	4.95172	1.1384e-10	5.46421e-10
NOS2	10.2307	4.41697	1.21162	5.01017	2.61444e-08	8.80991e-08
FAM126A	10.7713	2.77295	1.95735	4.82262	3.6368e-18	4.53904e-17
SEC24C	7.9277	3.96334	1.00007	5.0762	3.69887e-06	8.92544e-06
DDX24	12.4507	2.68601	2.21226	4.77143	3.9367e-22	8.27902e-21
IER5L	30.0561	15.012	1.00142	5.07122	3.63584e-06	8.77909e-06
THBD	16.9115	5.50366	1.61929	4.89198	2.70885e-13	1.83174e-12
UBA2	15.3133	5.36305	1.51344	4.91771	6.50283e-12	3.68272e-11
MKRN1	8.73212	3.59328	1.28086	4.97971	4.49408e-09	1.70809e-08
NCALD	48.9708	23.432	1.06331	5.0464	9.0229e-07	2.41198e-06
AMMECR1	5.93684	1.64158	1.8543	4.83336	1.3242e-16	1.37546e-15
KIF7	8.51768	1.21841	2.80475	4.67469	3.07306e-32	2.33279e-30
HIPK1	4.14821	1.62682	1.35025	4.95806	6.68254e-10	2.85075e-09
CCNG2	13.1312	4.30763	1.60779	4.88934	3.91015e-13	2.59033e-12
GCC1	12.2849	2.39244	2.35984	4.7355	1.41093e-24	4.07223e-23
DNAJC21	14.4962	3.23886	2.1617	4.76593	2.63828e-21	4.94755e-20
SMC5	11.9876	3.24908	1.88312	4.81987	4.77217e-17	5.20571e-16
VGLL3	5.06714	2.21834	1.19154	4.9962	4.38695e-08	1.4296e-07
ZFX	8.40965	2.13605	1.97675	4.79956	2.12371e-18	2.72105e-17
TCEB3	9.51095	2.7955	1.7662	4.84461	2.60267e-15	2.32436e-14
NFKB2	14.1722	4.41505	1.6823	4.8622	3.93705e-14	2.97034e-13
GATAD2B	20.5662	10.113	1.02394	5.04642	2.22047e-06	5.54643e-06
ICE1	5.71732	1.47169	1.95752	4.7998	4.14394e-18	5.13154e-17
MICAL3	3.66021	0.731863	2.3218	4.72891	6.06512e-24	1.6276e-22
FUS	31.5733	12.3641	1.35236	4.94189	6.67633e-10	2.84926e-09
SETDB2	9.02601	3.57663	1.3353	4.94485	1.04915e-09	4.34192e-09
CHMP1B	33.0976	15.3851	1.10505	5.01381	3.51258e-07	9.93364e-07
EFNB1	9.00729	4.39569	1.03488	5.03547	1.71642e-06	4.37212e-06
GRSF1	19.3803	7.2505	1.41824	4.91909	1.06012e-10	5.10395e-10
ZBTB37	4.03705	0.993217	2.02275	4.77658	4.09121e-19	5.75417e-18
BCR	3.6046	0.871791	2.04741	4.77177	1.75938e-19	2.63859e-18
KDM3B	6.61442	1.83312	1.851	4.80925	1.63195e-16	1.68094e-15
PRPF3	15.8425	3.53695	2.1628	4.74452	2.83249e-21	5.27604e-20
CC2D1B	10.8175	2.81691	1.94084	4.78658	7.70422e-18	9.23091e-17
HERC4L	11.3859	5.48737	1.05293	5.0166	1.17705e-06	3.08106e-06
NR1H3	9.64739	3.85997	1.32137	4.9349	1.53624e-09	6.22301e-09
TNKS	11.4263	3.19107	1.83993	4.80421	2.43209e-16	2.42618e-15
QSER1	4.34034	1.32455	1.71203	4.83302	1.54025e-14	1.23165e-13
DDX19B	12.4936	5.76651	1.11527	4.99481	2.84523e-07	8.18156e-07
CCDC102A	14.332	2.96313	2.27358	4.71848	4.6376e-23	1.10216e-21
TAP1	20.2119	5.57423	1.85804	4.79656	1.22727e-16	1.28319e-15
CASK	10.0279	3.9062	1.36	4.91652	5.77131e-10	2.48885e-09
CRNKL1	12.962	4.11949	1.65349	4.84034	1.04666e-13	7.46468e-13
SUDS3	7.50781	1.85939	2.01319	4.76078	6.09954e-19	8.42907e-18
GTF2IRD1	11.8455	2.942	2.0091	4.76159	7.00857e-19	9.56601e-18
FNBP1L	9.45523	3.07548	1.62005	4.84657	2.78216e-13	1.87331e-12
DVL3	9.05212	3.74099	1.27466	4.93901	5.53138e-09	2.076e-08
CHSY1	3.91085	1.5191	1.36407	4.91164	5.25588e-10	2.28614e-09
CHD5	5.97403	1.00654	2.5687	4.66377	4.8649e-28	2.05793e-26
GKAP1	22.3458	7.81764	1.51497	4.86453	6.7055e-12	3.78782e-11
MLXIP	3.31552	1.29867	1.35201	4.90559	7.24918e-10	3.07355e-09
EP400	4.09418	1.27705	1.68048	4.81883	4.35244e-14	3.26153e-13
RNF8	9.40801	2.00265	2.23153	4.70318	2.4864e-22	5.4568e-21
PBRM1	4.7452	1.937	1.29246	4.91686	3.41759e-09	1.31838e-08
TET1	3.06874	1.00411	1.61148	4.83075	3.89139e-13	2.58099e-12
NANOS1	36.9734	7.88076	2.22963	4.70161	2.69886e-22	5.87651e-21
PINX1	12.5846	2.17245	2.53368	4.65187	2.55636e-27	9.87184e-26
ZSWIM5	7.55301	1.84803	2.03068	4.73753	3.3086e-19	4.72541e-18
LRPPRC	7.69763	3.01703	1.35109	4.89446	7.21952e-10	3.06332e-09
VAPB	5.23966	2.38126	1.1376	4.95669	1.73378e-07	5.14195e-07
DOCK7	5.12095	1.98411	1.36772	4.8879	4.69779e-10	2.05793e-09
PTPRF	5.40426	2.10472	1.36027	4.8852	5.64956e-10	2.44586e-09
FAM107B	6.04668	1.89562	1.6732	4.80343	5.70033e-14	4.20618e-13
AGBL4	3.52635	1.23228	1.51661	4.84224	6.79219e-12	3.82704e-11
FYTTD1	13.8058	6.21418	1.15149	4.94569	1.21805e-07	3.69954e-07
SLC38A1	5.17632	2.58073	1.00402	4.99008	3.5248e-06	8.53328e-06
CHMP3	38.2282	15.8961	1.26579	4.90552	6.91604e-09	2.55331e-08
LOC107056280	16.222	4.55553	1.83194	4.76147	3.3212e-16	3.25742e-15
GNAS	6.47055	2.82795	1.19397	4.92596	4.47622e-08	1.45612e-07
CCDC25	26.3167	8.29437	1.6655	4.79758	7.46414e-14	5.43172e-13
MYO1B	5.91352	2.78045	1.08856	4.95681	5.32411e-07	1.47113e-06
ZNF335	8.29218	2.14738	1.94882	4.73385	6.53204e-18	7.92064e-17
CAPN6	4.64541	2.14196	1.11673	4.94693	2.84499e-07	8.18156e-07
SMARCA1	9.20201	3.23919	1.50608	4.8315	9.67221e-12	5.33585e-11
ACBD5	10.7999	2.68011	2.01027	4.71277	7.3537e-19	1.00124e-17
ZHX1	4.011	1.12685	1.83135	4.74614	3.55275e-16	3.47529e-15
HEXIM1	31.95	10.9577	1.54363	4.8141	3.05473e-12	1.81337e-11
NUP50	7.69814	3.22658	1.25433	4.89244	9.68678e-09	3.47994e-08
DICER1	6.82377	2.07423	1.71771	4.7698	1.42754e-14	1.14648e-13
MGAT3	3.39791	0.730452	2.21732	4.66725	5.0499e-22	1.04418e-20
CALCOCO2	14.5985	7.08667	1.04251	4.95421	1.58951e-06	4.06942e-06
TENM3	4.32205	1.27301	1.76317	4.75547	3.55552e-15	3.11755e-14
FRA10AC1	7.24645	1.56945	2.20656	4.6633	7.71589e-22	1.54749e-20
SLC6A6	4.77872	1.85595	1.36427	4.85313	5.52497e-10	2.39754e-09
SYDE1	9.99679	1.76879	2.49811	4.61572	1.34555e-26	4.74926e-25
MIER1	8.44983	1.98787	2.08729	4.68323	5.8592e-20	9.31671e-19
PDLIM5	6.02851	2.69205	1.16294	4.90922	9.77263e-08	3.00778e-07
HELLS	7.04966	1.6959	2.0551	4.68841	1.77387e-19	2.65672e-18
PDE5A	3.62173	1.32158	1.45419	4.82274	4.3487e-11	2.19175e-10
KIRREL	10.6764	5.03264	1.0849	4.92976	6.07643e-07	1.66531e-06
FRMD4A	5.01064	1.70631	1.55387	4.7939	2.45505e-12	1.47716e-11
DNM1L	7.98113	3.89965	1.03312	4.94355	1.96283e-06	4.94297e-06
HECW2	2.35592	0.762073	1.62802	4.77253	2.60005e-13	1.76355e-12
DAB2IP	3.39638	1.04332	1.70252	4.75474	2.49393e-14	1.93966e-13
TTL	7.59451	2.44141	1.63697	4.76937	2.00265e-13	1.37774e-12
MFN1	8.12197	2.39166	1.76351	4.73773	3.72287e-15	3.25655e-14
MMP15	13.8895	6.25779	1.15011	4.90038	1.36414e-07	4.11592e-07
FBXO45	14.9965	5.30932	1.49779	4.79843	1.32562e-11	7.2019e-11
TACC3	14.022	6.49143	1.11093	4.90867	3.35593e-07	9.52466e-07
POLR1A	6.98347	2.0077	1.79808	4.72402	1.15733e-15	1.07157e-14
LMNB1	21.5347	5.93853	1.85815	4.70988	1.71812e-16	1.76151e-15
SCAF8	4.75936	1.72159	1.4668	4.8026	3.18481e-11	1.63869e-10
FEM1A	7.95016	3.47465	1.19395	4.88001	4.61304e-08	1.49799e-07
PFDN1	6.16746	2.46723	1.32159	4.8415	1.76063e-09	7.07251e-09
ABCC1	6.89674	3.02679	1.18796	4.87586	5.41039e-08	1.7347e-07
CTDP1	10.1043	2.48384	2.02393	4.6678	5.83803e-19	8.08786e-18
PDIA5	9.41901	3.92484	1.26276	4.85252	8.40996e-09	3.05498e-08
ZBTB41	5.62868	2.08691	1.43121	4.80014	8.82921e-11	4.28246e-10
RCC2	11.0699	4.51225	1.29453	4.83828	3.63009e-09	1.39502e-08
RNF214	17.7613	3.4863	2.34843	4.60453	4.00524e-24	1.10975e-22
SH3BP5	15.621	6.06611	1.36444	4.81745	5.65425e-10	2.44694e-09
CCDC124	17.9284	6.56652	1.44882	4.79241	5.53547e-11	2.75605e-10
RBMX2	16.952	4.07114	2.05754	4.65024	1.93499e-19	2.88245e-18
MYLK4	5.01409	1.11864	2.16379	4.62833	4.33857e-21	7.85692e-20
LUC7L	21.82	6.51817	1.7428	4.71452	7.04918e-15	5.91864e-14
GLYR1	19.5702	5.4207	1.85177	4.68926	2.02766e-16	2.05604e-15
SMCHD1	6.02375	2.52909	1.25186	4.83967	1.15843e-08	4.10714e-08
SMG7	6.83938	2.31661	1.56159	4.75205	1.99876e-12	1.22321e-11
FBLN2	5.66587	2.82275	1.00506	4.91387	3.7963e-06	9.14262e-06
DNAJC11	11.109	3.01405	1.8816	4.67681	8.03189e-17	8.54294e-16
DHX8	8.33176	2.20355	1.91842	4.66906	2.42903e-17	2.76112e-16
LOC776273	7.96924	2.60798	1.61124	4.73666	4.79271e-13	3.13563e-12
AMOTL2	5.46798	1.62297	1.75206	4.70332	5.54667e-15	4.75068e-14
DCAF6	12.1386	4.89737	1.30933	4.81385	2.6018e-09	1.02182e-08
HMG20A	5.46824	1.59424	1.77788	4.69341	2.53839e-15	2.27429e-14
RRAD	11.3837	5.22898	1.12222	4.86694	2.61134e-07	7.56048e-07
NRIP1	3.17678	1.39222	1.19001	4.84499	5.18646e-08	1.66758e-07
CASC4	12.6689	6.02146	1.07296	4.88054	8.23172e-07	2.21599e-06
RBM8A	42.3118	19.7684	1.09771	4.87162	4.7982e-07	1.33346e-06
OSBPL8	4.86753	1.64899	1.56135	4.73891	2.13315e-12	1.29899e-11
EZH2	11.6473	4.1422	1.49129	4.7569	1.68928e-11	9.00542e-11
PTK2	12.4303	5.70948	1.12228	4.85978	2.66082e-07	7.69167e-07
PIEZO1	4.93724	1.54185	1.67875	4.70508	6.27227e-14	4.60063e-13
THUMPD3	13.7041	4.92265	1.47687	4.75557	2.57203e-11	1.33767e-10
STK38L	6.61591	2.77738	1.25203	4.81621	1.13527e-08	4.02888e-08
STX2	9.82955	4.18085	1.23315	4.81872	1.81495e-08	6.24888e-08
ALS2	5.52973	1.6104	1.77946	4.67568	2.55488e-15	2.28722e-14
GRIPAP1	16.8728	2.92169	2.52918	4.53692	5.87165e-27	2.14064e-25
SKIL	12.912	3.08647	2.06426	4.61435	1.59579e-19	2.41614e-18
ADAM8	11.9952	3.87225	1.63093	4.70732	2.63055e-13	1.78314e-12
MED13L	4.08984	1.70387	1.26304	4.80268	8.71053e-09	3.15589e-08
BCL2L13	5.05654	1.3269	1.92971	4.63604	1.69366e-17	1.95123e-16
TP53BP2	9.06095	2.9053	1.64069	4.70082	2.00991e-13	1.38016e-12
LZTS1	12.1307	3.5788	1.7608	4.67267	4.74009e-15	4.09466e-14
CEP152	5.30276	0.906367	2.54792	4.52696	3.15066e-27	1.20826e-25
DYSF	3.91094	1.12202	1.80109	4.66156	1.21003e-15	1.11849e-14
RIOK1	20.7229	6.56694	1.65764	4.6926	1.2394e-13	8.75479e-13
TMX4	8.32795	3.20319	1.37824	4.76469	4.11572e-10	1.81804e-09
MAFF	19.7967	9.50177	1.05885	4.85937	1.16547e-06	3.05508e-06
FAF1	6.90622	2.73557	1.33585	4.77447	1.34051e-09	5.45005e-09
STK3	23.4584	8.7495	1.4226	4.74943	1.28481e-10	6.12715e-10
TSSC4	15.107	4.12574	1.87213	4.6409	1.30686e-16	1.36028e-15
CPSF2	8.82565	2.55677	1.78705	4.65847	2.1939e-15	1.98328e-14
DNAJC9	22.9456	5.23183	2.13237	4.58806	1.44803e-20	2.48045e-19
SLC4A1AP	15.8962	3.24205	2.29318	4.55861	4.15627e-23	1.00139e-21
GOLGA1	7.81287	1.55681	2.32672	4.553	1.25657e-23	3.22374e-22
ADAMTS12	4.52192	1.35785	1.73529	4.66813	1.0975e-14	8.91761e-14
ZNF521	5.33966	1.68814	1.66102	4.68452	1.16127e-13	8.22385e-13
DDX18	13.8038	4.38888	1.65285	4.68543	1.48781e-13	1.03968e-12
GPD2	7.7819	2.87035	1.43867	4.73989	7.84325e-11	3.826e-10
R3HDM2	10.0027	2.7025	1.88766	4.63239	7.86556e-17	8.37406e-16
FAM98A	12.7165	3.9265	1.69508	4.67435	3.79065e-14	2.87162e-13
OXSR1	8.7854	3.445	1.35039	4.76204	8.82782e-10	3.69761e-09
RIC8A	12.983	3.77753	1.78078	4.65362	2.65507e-15	2.36734e-14
INO80	5.69986	1.25702	2.18043	4.572	2.77158e-21	5.17128e-20
ARHGEF11	7.32993	2.28958	1.67842	4.6762	6.80026e-14	4.96728e-13
DCAF1	6.53776	1.94093	1.75173	4.6581	6.5935e-15	5.56556e-14
THRB	4.30958	1.49932	1.52299	4.71041	6.99876e-12	3.93543e-11
CELSR1	3.22866	0.910454	1.82593	4.63733	5.90387e-16	5.63103e-15
IRF2BP2	8.41445	3.04222	1.4675	4.72384	3.58205e-11	1.83033e-10
TTC1	26.2282	8.93146	1.55389	4.70043	2.9461e-12	1.75358e-11
DENR	28.0338	8.5298	1.71627	4.66103	2.00446e-14	1.5778e-13
NUP107	4.86944	2.33928	1.05754	4.84204	1.25601e-06	3.26924e-06
RAB11FIP2	6.31055	2.32472	1.44048	4.72894	7.53498e-11	3.68698e-10
PHLDA2	38.9566	19.1984	1.02074	4.84773	2.70628e-06	6.67689e-06
NIPBLL	3.65697	0.772985	2.24162	4.54331	3.11223e-22	6.69764e-21
MRE11	11.0178	2.06048	2.41818	4.51203	4.51449e-25	1.37835e-23
SUFU	19.1171	5.17641	1.88447	4.60889	8.78159e-17	9.29574e-16
MAK16	27.7469	8.23236	1.75262	4.63577	7.21449e-15	6.03914e-14
C2CD2	5.59395	2.0062	1.47916	4.7007	2.82739e-11	1.4643e-10
FBXO11	4.02559	1.62499	1.30856	4.74649	2.94783e-09	1.14836e-08
PHF21A	4.79956	1.86728	1.36174	4.72932	7.10815e-10	3.02185e-09
MAN1B1	5.63856	2.33363	1.27256	4.75477	7.27215e-09	2.67498e-08
CXorf23	5.28693	1.40616	1.91028	4.59494	3.86129e-17	4.25395e-16
ITPK1	5.48895	2.29098	1.26037	4.75727	9.84286e-09	3.52894e-08
LMCD1	8.64244	3.55014	1.28336	4.74843	5.62927e-09	2.10988e-08
ARFGAP1	6.87791	2.64358	1.37926	4.71805	4.47412e-10	1.96616e-09
CADM1	9.09227	4.02407	1.17581	4.77619	7.81672e-08	2.44863e-07
DENND2A	8.75974	1.43199	2.61215	4.46623	3.44812e-28	1.51852e-26
STC2	14.0827	4.04029	1.80104	4.60994	1.48903e-15	1.36614e-14
PAM	9.40595	3.87348	1.27974	4.74305	6.10551e-09	2.27377e-08
MAP3K7	7.43451	3.35171	1.14917	4.78117	1.54567e-07	4.61866e-07
ELK4	3.94367	1.29767	1.60334	4.65517	7.23038e-13	4.62135e-12
PPM1B	5.88623	2.25661	1.38296	4.71166	4.14502e-10	1.83025e-09
OAF	7.58252	3.13336	1.27477	4.74235	6.95274e-09	2.56601e-08
ADAM33	9.36163	3.00944	1.63697	4.6448	2.74035e-13	1.8474e-12
CLTB	14.1938	5.76656	1.29927	4.73418	3.80154e-09	1.45787e-08
SEC16A	3.82746	1.46335	1.38689	4.70842	3.48175e-10	1.55473e-09
EXOC3L	10.7773	3.5133	1.61681	4.64756	4.98957e-13	3.25482e-12
NOL10	10.8125	2.67839	2.01284	4.55907	1.27211e-18	1.6685e-17
LRP12	7.14552	2.73808	1.38365	4.70608	3.83689e-10	1.70165e-09
FBN3	2.68224	1.20816	1.15046	4.77431	1.52993e-07	4.57657e-07
KIAA0319L	6.65713	1.74459	1.93162	4.57226	2.16503e-17	2.47372e-16
ALYREF	34.4424	12.781	1.42994	4.68697	1.15603e-10	5.54406e-10
SYNRG	4.69295	1.60139	1.5509	4.65425	3.46242e-12	2.03468e-11
XYLT1	3.58708	1.22203	1.55326	4.65257	3.25418e-12	1.92148e-11
BNIP3L	9.89602	3.65361	1.43729	4.68282	9.57948e-11	4.63015e-10
NFKB1	8.15278	2.32737	1.80824	4.59108	1.25882e-15	1.16166e-14
CAMSAP1	5.25907	1.62692	1.69235	4.61644	4.93851e-14	3.67832e-13
EXTL3	5.70916	1.9587	1.54311	4.65189	4.24608e-12	2.46255e-11
C16orf72	9.03709	3.71316	1.28301	4.72266	6.01951e-09	2.24703e-08
ANTXR2	11.0465	4.88536	1.17687	4.75318	8.16916e-08	2.54895e-07
SPON1	7.84225	3.84884	1.0267	4.79749	2.50848e-06	6.22095e-06
LRRC59	23.3058	6.75972	1.7853	4.58965	2.66095e-15	2.37068e-14
ACSL1	9.32329	4.08082	1.1918	4.74209	5.72423e-08	1.82671e-07
PRR14L	3.04551	1.2164	1.32385	4.7022	2.01739e-09	8.02787e-09
PTPRS	4.29871	1.64982	1.38137	4.68607	4.26103e-10	1.87773e-09
CAMKK2	6.7587	2.29575	1.5575	4.63842	2.95137e-12	1.75577e-11
EWSR1	14.5469	5.17638	1.49043	4.65346	2.13212e-11	1.12258e-10
TAF15	19.5676	6.28599	1.63795	4.61633	2.64118e-13	1.78926e-12
SMAP1	14.6975	5.67013	1.37389	4.68376	5.26309e-10	2.28838e-09
AMOT	2.48396	0.827237	1.58598	4.62799	1.3304e-12	8.26967e-12
KDM3A	6.5907	2.22751	1.56472	4.63331	2.4405e-12	1.4692e-11
ZSWIM8	1.59687	0.353322	2.17569	4.50002	5.15007e-21	9.25093e-20
STK26	10.5034	3.90518	1.42715	4.66589	1.31364e-10	6.25657e-10
BIRC2	8.26845	3.53051	1.22755	4.72036	2.38778e-08	8.07561e-08
LARP7	14.2233	3.84867	1.88543	4.55358	1.08936e-16	1.14548e-15
RAI1	4.70478	1.07062	2.13519	4.5041	2.1028e-20	3.53111e-19
NOL8	2.49026	0.633595	1.97424	4.53299	5.4188e-18	6.62145e-17
FKBP3	42.2131	20.0727	1.07229	4.7618	9.33127e-07	2.48722e-06
LOC100859302	29.5118	9.56806	1.62469	4.60633	4.14571e-13	2.73493e-12
SUGP2	3.21197	0.681411	2.23633	4.47824	5.46185e-22	1.12099e-20
NELFA	6.10868	1.94227	1.65281	4.59398	1.80138e-13	1.24546e-12
CPSF6	3.76588	1.61595	1.22041	4.70698	2.8868e-08	9.66891e-08
SH3KBP1	8.32213	2.47503	1.74917	4.56584	9.22173e-15	7.5651e-14
BRD9	3.35716	0.808434	2.05358	4.49956	3.61698e-19	5.13936e-18
MAP3K20	4.50088	1.93734	1.21594	4.70386	3.25576e-08	1.08197e-07
ZRANB2	12.9202	4.66154	1.4705	4.63214	3.9678e-11	2.01259e-10
MARK1	3.31126	1.31063	1.3369	4.66641	1.45944e-09	5.92272e-09
TNNT1	30.4176	15.107	1.00954	4.76667	3.72537e-06	8.97767e-06
NAB1	3.50676	0.955553	1.87534	4.53241	1.65596e-16	1.7025e-15
RUFY3	4.7667	1.38414	1.78365	4.55134	2.92997e-15	2.59161e-14
CCDC34	28.2178	4.13574	2.76954	4.38058	1.3187e-30	7.94299e-29
LOC416755	2.63726	1.23386	1.0957	4.73426	5.78054e-07	1.58893e-06
RNF165	7.68269	2.52776	1.60345	4.59036	8.16754e-13	5.19638e-12
PLEKHO2	6.69833	2.5356	1.40123	4.64067	2.62805e-10	1.19518e-09
MTMR3	4.33182	1.20149	1.84977	4.53004	3.88699e-16	3.77559e-15
ATP11A	3.70294	1.38728	1.41616	4.63209	1.80482e-10	8.43289e-10
TMX3	8.51141	3.80197	1.16247	4.70551	1.18174e-07	3.59463e-07
SDE2	15.5143	6.71971	1.20694	4.69197	4.21682e-08	1.37983e-07
NUMB	8.09398	2.44922	1.72419	4.55476	2.14847e-14	1.68279e-13
ACVR2A	5.93716	2.11527	1.48867	4.61164	2.3544e-11	1.23084e-10
PTPN13	4.11625	1.16549	1.82003	4.52863	9.88779e-16	9.21669e-15
C4H20ORF194	4.58865	1.70891	1.42474	4.62525	1.46418e-10	6.92595e-10
BRF1	5.62586	1.25807	2.16035	4.46043	9.05819e-21	1.59606e-19
PPP6R2	7.24574	2.41888	1.5825	4.58201	1.52775e-12	9.44868e-12
EIF2AK3	9.00841	3.13007	1.5248	4.59661	8.58668e-12	4.75593e-11
SRGAP2	3.82324	1.03864	1.8797	4.51346	1.33584e-16	1.38624e-15
AKT3	3.91983	1.2929	1.59988	4.57657	9.34002e-13	5.91855e-12
BRD3	4.7498	1.42902	1.7325	4.54492	1.67558e-14	1.33026e-13
LBR	7.66717	3.41378	1.16714	4.69501	1.09146e-07	3.33334e-07
ZFYVE9	1.56122	0.440781	1.82417	4.52318	8.92133e-16	8.34658e-15
BACE1	7.31595	3.4848	1.06981	4.72446	1.06259e-06	2.80264e-06
SLC16A1	6.36561	3.05929	1.05694	4.72861	1.39703e-06	3.60915e-06
STIM1	12.36	3.03051	2.02759	4.4787	9.77598e-19	1.29608e-17
MYO16	3.20993	1.2562	1.35324	4.6347	1.02882e-09	4.26576e-09
MBD3	10.8902	2.89098	1.91299	4.49849	4.85303e-17	5.28351e-16
WNK2	4.02019	0.878574	2.1935	4.44309	3.18267e-21	5.88586e-20
CNTRL	3.95087	0.891928	2.14666	4.44929	1.59742e-20	2.70707e-19
ZNF217L	6.58381	2.3736	1.47158	4.59909	3.88755e-11	1.97641e-10
P3H1	16.3114	7.30875	1.158	4.68871	1.34193e-07	4.05358e-07
SCN5A	3.56373	1.48906	1.25878	4.65609	1.18604e-08	4.19695e-08
POLR2B	9.40345	3.727	1.33495	4.63414	1.67204e-09	6.72641e-09
TGS1	12.3866	3.10391	1.99618	4.4735	2.96344e-18	3.73649e-17
NKTR	4.68306	1.45695	1.68416	4.54023	7.724e-14	5.61345e-13
PPP1R9A	3.3732	0.786783	2.09959	4.44887	9.54717e-20	1.4924e-18
CBL	5.33482	1.81579	1.55455	4.56848	3.70474e-12	2.16673e-11
CCT3	18.0053	6.28894	1.51725	4.57685	1.16452e-11	6.37039e-11
STK10	6.32758	1.42577	2.14939	4.43501	1.53902e-20	2.62011e-19
TMPO	10.8988	5.30309	1.0391	4.71149	2.10217e-06	5.27709e-06
RALB	6.59528	2.25953	1.54512	4.56511	4.95474e-12	2.84968e-11
SLC12A4	2.48231	1.12602	1.14027	4.67926	2.09469e-07	6.14652e-07
CLSTN1	6.35054	2.10577	1.59223	4.55213	1.2667e-12	7.90478e-12
GBP7	11.1226	1.1885	3.22503	4.28565	4.89941e-38	7.8696e-36
ZNF423	4.52681	1.18562	1.93243	4.47147	2.87912e-17	3.23296e-16
44810	8.50307	4.12036	1.04505	4.7026	1.89107e-06	4.78839e-06
GNA11	29.1584	13.4433	1.11685	4.67964	3.82415e-07	1.07517e-06
HECA	4.35339	1.46428	1.57165	4.54798	2.37249e-12	1.43371e-11
BNIP2	5.70076	2.22308	1.35835	4.60332	8.99645e-10	3.76255e-09
SP1	11.8429	5.7159	1.0508	4.69609	1.56284e-06	4.00485e-06
DIP2B	3.41156	1.25981	1.43697	4.58062	1.06538e-10	5.12706e-10
LAS1L	15.5951	4.21	1.88879	4.47014	1.23221e-16	1.28715e-15
UBR7	12.9581	4.89512	1.40419	4.58716	2.78942e-10	1.26288e-09
COBL	5.31866	2.63815	1.01138	4.70316	3.79187e-06	9.13396e-06
DAAM2	2.24058	0.516199	2.11737	4.42002	5.28937e-20	8.48366e-19
ZMYND8	3.50194	1.3734	1.35016	4.59745	1.14297e-09	4.70038e-09
DVL1	2.58572	1.01635	1.34693	4.59835	1.24074e-09	5.07047e-09
HECTD4	2.06542	0.599833	1.78343	4.48724	3.87971e-15	3.38574e-14
ENSA	18.5496	6.52416	1.50725	4.55155	1.67027e-11	8.90837e-11
UBR1	3.31497	0.945381	1.80964	4.47672	1.78491e-15	1.6295e-14
PHAX	18.063	4.77635	1.91863	4.45099	4.95836e-17	5.39288e-16
SUCO	6.24166	2.32581	1.42394	4.56773	1.60746e-10	7.54891e-10
SCAF4	8.8113	2.09961	2.06874	4.41864	3.29015e-19	4.70513e-18
BRD8	10.7783	3.30348	1.70572	4.49563	4.61757e-14	3.45088e-13
LRSAM1	10.2336	3.03682	1.75231	4.48488	1.00825e-14	8.22859e-14
NSUN2	12.9111	3.37944	1.93332	4.44323	3.20064e-17	3.56868e-16
STRN	3.12049	0.754336	2.04801	4.41791	6.73348e-19	9.23604e-18
KIF20B	5.29876	1.16981	2.17884	4.3911	7.26351e-21	1.29632e-19
PPRC1	6.60904	1.77236	1.89835	4.4446	1.00761e-16	1.06154e-15
PPP6R3	6.76379	2.19894	1.6207	4.5041	5.87099e-13	3.79185e-12
LOXL1	14.8904	6.66291	1.15996	4.63098	1.34654e-07	4.06642e-07
SDK2	4.24637	1.67773	1.33949	4.57685	1.5795e-09	6.38423e-09
FOXJ2	5.80333	2.29858	1.3359	4.57428	1.75165e-09	7.04155e-09
KRAS	5.6193	2.12851	1.40029	4.55399	3.12282e-10	1.40692e-09
TMEM132A	10.1964	2.26059	2.17274	4.38031	9.79174e-21	1.71984e-19
CREB1	4.35679	1.49386	1.54392	4.51609	5.93489e-12	3.37661e-11
ZFR	6.16593	2.29129	1.4279	4.54649	1.51533e-10	7.14958e-10
DNAJA1	14.3715	4.23114	1.76372	4.4633	7.93102e-15	6.59906e-14
CYGB	62.8631	26.3162	1.25605	4.59372	1.36707e-08	4.78862e-08
PPM1K	5.68138	1.98193	1.51905	4.52006	1.19311e-11	6.51392e-11
LRCH3	3.5718	1.25886	1.50425	4.52389	1.78979e-11	9.52289e-11
AATF	13.6931	2.93009	2.22386	4.36882	1.43995e-21	2.77547e-20
CLCN3	5.44133	1.65143	1.71988	4.46856	3.03351e-14	2.3299e-13
FMNL2	6.20286	2.35738	1.39549	4.55052	3.60494e-10	1.60585e-09
GOPC	6.87667	2.4235	1.50433	4.52027	1.81424e-11	9.64375e-11
RBM34	25.3982	5.95698	2.09156	4.38813	1.48535e-19	2.25818e-18
ABI2	2.07448	0.68924	1.58936	4.49628	1.54778e-12	9.5619e-12
KIF13A	4.20228	0.877148	2.25969	4.35541	4.25899e-22	8.92295e-21
ATAD2B	4.27359	1.18938	1.84484	4.43574	6.08663e-16	5.79039e-15
PTGFRN	5.30809	2.62541	1.01549	4.65668	3.61164e-06	8.72826e-06
PRKG1	4.93553	1.99124	1.3093	4.56505	3.61635e-09	1.3907e-08
SETDB1	5.62375	1.55	1.85886	4.42789	3.87596e-16	3.76818e-15
RSBN1L	4.21939	1.0031	2.07206	4.38341	3.00928e-19	4.33704e-18
PHLDB2	2.20348	0.72179	1.60981	4.484	8.60533e-13	5.45924e-12
PAG1	2.75065	0.953441	1.52826	4.50447	9.45027e-12	5.21683e-11
ARPP21	6.22068	1.29935	2.25869	4.34835	4.6792e-22	9.71154e-21
PSMC6	19.1772	8.74275	1.13304	4.61535	2.64763e-07	7.65555e-07
LOC107055168	6.08178	1.84785	1.71828	4.45447	3.2949e-14	2.51324e-13
LOC112531349	15.5775	2.11142	2.88217	4.25615	4.82357e-32	3.56398e-30
TWF2	9.87291	4.48776	1.13729	4.60675	2.38718e-07	6.95444e-07
IMPDH2	18.0234	8.87311	1.0222	4.63993	3.17969e-06	7.76052e-06
HIPK2	6.43546	3.07073	1.06729	4.62404	1.17846e-06	3.08402e-06
EGLN1	7.5697	3.57338	1.08277	4.61786	8.50315e-07	2.28351e-06
TOR1AIP2	7.93627	2.51701	1.65641	4.45813	2.1491e-13	1.46937e-12
C17H9orf78	28.7549	8.96916	1.68041	4.45119	1.07365e-13	7.64732e-13
ARRDC3	8.09466	2.9135	1.47393	4.50158	4.46503e-11	2.24936e-10
FAM193A	4.49877	1.39442	1.68951	4.44537	8.38011e-14	6.05455e-13
CPEB4	4.4155	1.94529	1.18239	4.58188	8.92658e-08	2.76505e-07
MACROD2	5.77642	1.80791	1.6755	4.44746	1.27113e-13	8.96178e-13
NFAT5	2.54633	1.03135	1.30365	4.54478	4.34601e-09	1.65522e-08
DDX51	11.2412	2.22479	2.33641	4.31582	2.88038e-23	7.14167e-22
CCSER2	3.97687	1.4949	1.41133	4.51346	2.62424e-10	1.19394e-09
ITPRIP	4.80618	1.31181	1.87291	4.40055	2.90616e-16	2.8758e-15
UHRF1	8.34843	2.53484	1.71924	4.43352	3.58045e-14	2.71982e-13
MAPK8IP3	3.57855	0.900616	1.98991	4.37145	6.03252e-18	7.32293e-17
AQR	1.1744	0.514415	1.19072	4.56952	7.09862e-08	2.23442e-07
LDB3	3.90008	1.54122	1.33919	4.5236	1.87536e-09	7.50618e-09
SNRNP27	36.9784	18.3863	1.00789	4.62502	4.47401e-06	1.06567e-05
PDCD7	8.73088	2.68312	1.70185	4.42895	6.00095e-14	4.41038e-13
ATF1	8.38675	2.86793	1.54779	4.46527	5.56089e-12	3.17197e-11
SMARCD3	2.861	0.911576	1.64974	4.43637	2.8133e-13	1.89313e-12
VCPIP1	6.81607	1.78111	1.93571	4.37009	3.68853e-17	4.07172e-16
SH3D19	4.78213	2.07526	1.20415	4.55432	5.2221e-08	1.67856e-07
USP5	10.6798	4.06003	1.39505	4.49815	4.17073e-10	1.84087e-09
AHCTF1	3.62967	1.21139	1.58285	4.44777	2.17806e-12	1.32416e-11
PPM1E	5.02927	1.30707	1.94355	4.36599	2.92442e-17	3.2805e-16
HIPK3	3.21518	1.27665	1.33229	4.5119	2.0785e-09	8.25664e-09
NAT10	3.31704	1.14625	1.53267	4.45795	8.88538e-12	4.91156e-11
IGF2R	3.71576	1.52197	1.28748	4.52348	6.83965e-09	2.52764e-08
HARS	16.5153	6.71822	1.29742	4.52061	5.36892e-09	2.01708e-08
PCYOX1L	4.4583	2.1558	1.0481	4.59444	1.88706e-06	4.77931e-06
GALNT16	6.19048	2.72257	1.18487	4.55018	8.40063e-08	2.61676e-07
RYR3	2.0714	0.589814	1.81186	4.38655	2.14223e-15	1.94132e-14
SMURF2	3.40974	1.20481	1.50056	4.46124	2.42417e-11	1.26672e-10
SUPT5H	9.00153	3.60359	1.32049	4.51025	3.08762e-09	1.19902e-08
MSH2	10.3984	4.34248	1.25955	4.52662	1.36519e-08	4.78358e-08
DDA1	5.53461	2.3029	1.2648	4.52383	1.2089e-08	4.26694e-08
SLC1A4	2.91165	1.0946	1.41116	4.48126	2.89369e-10	1.30901e-09
KIF24	6.61338	2.5423	1.37899	4.49008	6.61283e-10	2.82537e-09
RNF151	5.10579	1.46018	1.80558	4.38167	2.69089e-15	2.39351e-14
UBE2Q2	14.4756	6.16187	1.23196	4.52975	2.67324e-08	8.9862e-08
FUT8	18.7137	7.05366	1.40738	4.47852	3.23986e-10	1.45198e-09
HDAC4	3.27741	1.06288	1.62423	4.42131	6.50788e-13	4.17159e-12
LOC107054744	10.1234	4.15408	1.28485	4.51171	7.62271e-09	2.79004e-08
EIF2AK4	4.14968	0.999196	2.05364	4.32403	7.83055e-19	1.06095e-17
EXOC5	7.33432	2.66294	1.46136	4.45897	7.31505e-11	3.58888e-10
RAD54L2	4.42055	1.03508	2.09394	4.31634	2.10173e-19	3.08931e-18
UBE3A	6.78634	2.96194	1.19588	4.53302	6.82456e-08	2.15244e-07
CLPX	8.59362	3.83228	1.16486	4.54248	1.38181e-07	4.16497e-07
DDX42	7.51859	2.97026	1.33962	4.48975	1.86566e-09	7.47275e-09
DGKZ	4.81758	1.39448	1.78817	4.37293	4.68562e-15	4.05076e-14
CAMK2G	6.72448	2.66013	1.33767	4.48142	1.95265e-09	7.78275e-09
OSBPL2	1.46394	0.578233	1.33988	4.47952	1.85672e-09	7.43962e-09
TFCP2	7.72998	1.98865	1.95819	4.33029	2.17907e-17	2.48719e-16
CDYL	3.55994	0.943921	1.91466	4.33799	8.64229e-17	9.17457e-16
DLC1	4.03418	1.40563	1.52075	4.42951	1.36423e-11	7.37909e-11
SH3GL1	8.94596	3.93403	1.18502	4.52235	8.85056e-08	2.74533e-07
LOC107049717	9.06572	3.40475	1.41259	4.45684	2.69339e-10	1.22289e-09
CASP8AP2	3.54454	0.741626	2.25621	4.26931	8.92978e-22	1.77046e-20
CCNG1	11.5731	5.45866	1.08397	4.55002	8.87199e-07	2.37528e-06
KMT5A	8.08073	2.81254	1.5223	4.42273	1.34649e-11	7.29736e-11
FAM219A	3.43479	1.13605	1.59585	4.40418	1.56914e-12	9.68306e-12
UTP20	3.64133	1.011	1.84824	4.34188	7.22184e-16	6.82932e-15
TNK2	5.12137	2.24352	1.19055	4.51043	8.0635e-08	2.51811e-07
CCDC93	9.87051	2.22112	2.15126	4.27896	3.03789e-20	5.00281e-19
CRB1	2.31783	0.503663	2.20164	4.26988	5.68835e-21	1.01848e-19
RBSN	6.22305	2.386	1.38276	4.45349	6.07413e-10	2.61537e-09
COL27A1	4.06642	0.746178	2.44542	4.22949	8.58298e-25	2.53667e-23
PHACTR4	9.06278	2.38284	1.9268	4.32139	6.47954e-17	6.94514e-16
CCND2	2.33166	1.08283	1.10636	4.53264	5.65688e-07	1.55687e-06
LOC107057078	4.34151	1.9364	1.16461	4.51449	1.46781e-07	4.40741e-07
NUP98	4.90669	1.9101	1.36084	4.45572	1.17706e-09	4.8316e-09
DOCK10	2.5768	0.751087	1.77812	4.35091	7.29497e-15	6.09729e-14
SARS	16.8431	7.70541	1.12801	4.52326	3.33227e-07	9.46234e-07
SESN3	3.2985	0.895975	1.87983	4.3261	2.7509e-16	2.73437e-15
ANKRD50	3.78777	0.86352	2.13248	4.27597	5.93995e-20	9.43159e-19
SYNC	12.2873	1.98051	2.63235	4.19447	1.32749e-27	5.29229e-26
SLC24A3	1.82985	0.590412	1.63158	4.37998	5.90918e-13	3.81207e-12
DDB1	7.61978	3.73969	1.02666	4.55184	3.2525e-06	7.92427e-06
MROH1L1	5.20765	1.37279	1.92305	4.31314	7.36172e-17	7.86031e-16
DUSP8	4.71926	1.63424	1.52962	4.40412	1.14273e-11	6.26046e-11
IL17RA	4.83212	2.22997	1.11543	4.52074	4.47079e-07	1.2456e-06
STARD9	1.70617	0.514952	1.72786	4.3546	3.23923e-14	2.4776e-13
IPO9	7.60423	2.68748	1.50024	4.41041	2.54773e-11	1.32654e-10
RRP12	7.55385	2.35768	1.67947	4.36332	1.35126e-13	9.48446e-13
C5H11orf58	16.4579	7.68002	1.09941	4.5219	6.60865e-07	1.8027e-06
BCAR1	7.87425	3.63605	1.11457	4.51711	4.46182e-07	1.24353e-06
IL6ST	3.9515	1.74909	1.17558	4.4969	1.16017e-07	3.53926e-07
LOC107050620	5.42575	1.73364	1.64566	4.3688	4.11754e-13	2.71959e-12
TLE3	6.99276	1.84653	1.92057	4.30587	8.3714e-17	8.89551e-16
PSD3	1.40491	0.353443	1.99042	4.29033	7.8787e-18	9.40944e-17
MCC	4.35336	1.14415	1.92737	4.30055	5.87324e-17	6.33202e-16
CDK17	5.4381	2.0444	1.41114	4.42239	3.10105e-10	1.39825e-09
UFL1	7.32931	2.59947	1.49515	4.39871	3.09514e-11	1.597e-10
TET2	1.11529	0.421854	1.40232	4.42349	3.91108e-10	1.73317e-09
NPHP1	12.7882	2.98035	2.1007	4.26241	1.95473e-19	2.90406e-18
CWC15	27.322	12.0475	1.18112	4.48476	9.84311e-08	3.02779e-07
CDCA7L	12.5084	5.07226	1.30194	4.449	5.31403e-09	1.99781e-08
NBEAL1	2.11115	0.779209	1.43765	4.41131	1.58661e-10	7.45735e-10
FAM134A	13.703	5.89924	1.21566	4.47301	4.48203e-08	1.45758e-07
ASCC2	10.4897	2.82114	1.89416	4.30096	2.03387e-16	2.05857e-15
VPS4B	8.83874	3.35542	1.39707	4.41969	4.57041e-10	2.0053e-09
IMPA2	10.6754	5.17901	1.04336	4.52554	2.23453e-06	5.57902e-06
VPS13A	2.09446	0.770329	1.44274	4.40732	1.27025e-10	6.06032e-10
COL13A1	4.41976	0.850601	2.3767	4.20915	1.50915e-23	3.84503e-22
EPN2	2.22013	0.952699	1.22033	4.46636	4.09452e-08	1.3418e-07
MAGI1	4.17093	0.950262	2.13339	4.24582	6.89251e-20	1.08972e-18
TRDN	16.4856	4.05729	2.02209	4.26438	3.13365e-18	3.93321e-17
SH3PXD2B	5.15418	1.49356	1.78657	4.3138	5.47082e-15	4.68934e-14
NFX1	4.11542	1.02604	2.00343	4.26675	5.73213e-18	6.98891e-17
RFLNB	5.8848	2.92267	1.00953	4.52609	4.57236e-06	1.08722e-05
LOC107050955	14.1219	2.44073	2.53172	4.17614	6.01907e-26	2.0215e-24
DCBLD2	5.6363	2.76515	1.02721	4.51762	3.22159e-06	7.85586e-06
RC3H1	2.22481	0.909939	1.28959	4.43676	7.59014e-09	2.78088e-08
EGF	3.44585	1.19784	1.5241	4.37148	1.48949e-11	8.00581e-11
XPC	7.51506	1.51203	2.31261	4.20644	1.50269e-22	3.34424e-21
ZC3H4	7.76421	1.74324	2.15447	4.23137	3.75116e-20	6.11383e-19
FARP1	5.50716	2.37624	1.2124	4.45419	4.9842e-08	1.60815e-07
MARCO	17.2984	4.47492	1.95021	4.26952	3.25085e-17	3.61376e-16
DDX54	8.10616	2.29342	1.82108	4.29556	2.06174e-15	1.87297e-14
NOC3L	4.28324	1.83871	1.21978	4.44932	4.24155e-08	1.38629e-07
AAMP	12.14	4.17059	1.54111	4.35916	8.69332e-12	4.81259e-11
HIRA	7.53874	2.28997	1.7186	4.31468	5.12157e-14	3.80445e-13
PNPLA2	4.91042	1.7689	1.47268	4.37422	6.17914e-11	3.06277e-10
CAPN2	10.973	4.83822	1.18119	4.45563	1.0421e-07	3.19402e-07
UBR2	4.27543	1.5903	1.42647	4.38387	2.09432e-10	9.69561e-10
UBR3	3.77432	1.3394	1.49431	4.36588	3.52191e-11	1.80043e-10
SNX4	9.04688	2.92855	1.62687	4.33247	8.27562e-13	5.2591e-12
UBE2Q1	17.7435	7.03459	1.33449	4.40794	2.37626e-09	9.37895e-09
ENOX2	8.97118	2.69261	1.73589	4.30401	3.20819e-14	2.45555e-13
ATAD5	4.38272	0.852733	2.36094	4.18118	3.43062e-23	8.41186e-22
LOC101747860	3.70025	1.00718	1.87684	4.27149	4.07977e-16	3.949e-15
LSG1	12.8635	3.3031	1.96088	4.24997	2.61776e-17	2.95746e-16
MAP9	3.86764	0.782729	2.30418	4.18516	2.30982e-22	5.0894e-21
LOC423693	11.3041	2.9969	1.91482	4.25811	1.11022e-16	1.16631e-15
GZF1	1.16931	0.303187	1.94687	4.25014	4.13263e-17	4.53934e-16
EYA3	5.87941	2.07231	1.50411	4.35259	2.84701e-11	1.47377e-10
GRPEL2	6.68004	3.19647	1.06319	4.47919	1.5066e-06	3.87237e-06
MAML1	4.29656	1.1935	1.84753	4.26971	1.04787e-15	9.73473e-15
MCM3	8.82844	3.07281	1.52227	4.3452	1.58196e-11	8.46997e-11
EBNA1BP2	25.4415	9.0787	1.48631	4.35182	4.68383e-11	2.3521e-10
THOC1	13.5722	5.70403	1.25036	4.41607	2.08671e-08	7.11163e-08
ECM2	6.64907	2.46965	1.42855	4.36582	2.13603e-10	9.87636e-10
FAM109B	6.39862	2.63957	1.27721	4.40685	1.11095e-08	3.95017e-08
KDM2A	5.66707	2.02608	1.48359	4.34983	5.09456e-11	2.54682e-10
XPA	3.9602	1.46425	1.43511	4.36269	1.81267e-10	8.46599e-10
HRAS	32.7253	14.5803	1.16617	4.43868	1.56376e-07	4.66141e-07
GTF2I	5.67785	1.8003	1.65673	4.30506	3.3151e-13	2.21734e-12
TP53INP2	4.25255	1.78796	1.24977	4.41217	2.14581e-08	7.30406e-08
RC3H2	3.34055	1.22158	1.45103	4.35436	1.17015e-10	5.60449e-10
MDM4	3.09662	1.07861	1.52119	4.33599	1.62993e-11	8.70999e-11
KIF23	7.28737	2.16278	1.75209	4.27734	1.87542e-14	1.48043e-13
LOC107050371	15.8164	3.65812	2.11165	4.20299	1.90773e-19	2.84951e-18
FYN	4.38953	1.70417	1.36472	4.37379	1.19141e-09	4.8851e-09
CTIF	5.42433	1.74083	1.63929	4.30109	5.67198e-13	3.67402e-12
SNRNP35	21.0435	2.2677	3.2126	4.04736	1.28148e-36	1.6709e-34
CFAP36	15.0993	4.03293	1.90409	4.23866	1.69434e-16	1.74035e-15
POLE3	13.8068	4.77019	1.53292	4.32344	1.24123e-11	6.76126e-11
RABGAP1	4.97016	1.54852	1.68201	4.28678	1.7189e-13	1.19215e-12
WDR81	3.84755	1.03259	1.89718	4.23874	2.11439e-16	2.13423e-15
TARDBP	6.75557	3.36905	1.00356	4.4783	5.5171e-06	1.29355e-05
CHCHD3	19.5311	8.8651	1.13935	4.43332	2.85107e-07	8.19036e-07
LOC423110	4.79352	1.14462	2.06565	4.20351	8.93505e-19	1.20033e-17
GTF3C1	4.33326	1.06249	2.02746	4.20954	3.05457e-18	3.8383e-17
TTC37	3.64763	1.07475	1.76253	4.26541	1.45689e-14	1.16836e-13
CTNNBL1	14.9582	4.21101	1.82824	4.24942	2.07813e-15	1.88632e-14
MOB2	11.9322	5.39453	1.14507	4.42743	2.54717e-07	7.39206e-07
LYSMD4	5.6914	1.25129	2.18473	4.17732	1.56573e-20	2.66149e-19
TMEFF1	13.4224	5.40841	1.3111	4.3766	4.67766e-09	1.773e-08
XRCC5	7.58373	2.65618	1.51322	4.32165	2.17775e-11	1.14389e-10
ACO2	10.7359	4.82321	1.15416	4.42049	2.11212e-07	6.19276e-07
GAS1	5.58367	2.13281	1.38817	4.35223	6.3726e-10	2.73115e-09
TFIP11	7.38583	2.22911	1.72788	4.26371	4.25036e-14	3.18935e-13
GABPA	6.69129	3.14676	1.08821	4.43704	9.51468e-07	2.52941e-06
NOX4	2.27658	0.820105	1.47267	4.32533	6.5977e-11	3.25857e-10
44626	5.49561	1.78174	1.62462	4.28543	9.46434e-13	5.9939e-12
KANSL1	6.74944	1.87263	1.84923	4.23385	1.00593e-15	9.36863e-15
NLRC5	4.17046	1.08013	1.94849	4.21159	4.84258e-17	5.27731e-16
PPP2R5A	10.8756	5.33211	1.02813	4.44952	3.35262e-06	8.15386e-06
LSM11	3.61133	1.14522	1.65652	4.27218	3.9678e-13	2.62655e-12
C14H16orf45	16.6289	5.30803	1.64706	4.27445	5.18287e-13	3.37694e-12
VEZF1	4.17923	1.90077	1.13644	4.41493	3.22455e-07	9.19652e-07
C24H11orf57	13.9874	3.7207	1.90998	4.21539	1.55169e-16	1.59976e-15
LOC107052650	9.15221	3.53927	1.37038	4.34331	1.05373e-09	4.35765e-09
KRR1	17.791	4.64865	1.93575	4.20727	7.14591e-17	7.63723e-16
MAN1A2	4.21515	1.54634	1.44641	4.3226	1.52211e-10	7.17854e-10
TCF7L2	5.69312	2.46341	1.20832	4.39015	6.07092e-08	1.92846e-07
EEF2K	5.07519	2.03159	1.32058	4.35731	3.95557e-09	1.51223e-08
STARD4	6.09892	1.45336	2.06858	4.18088	9.09298e-19	1.22007e-17
LOC112531294	27.0661	5.62944	2.26473	4.14534	1.2276e-21	2.39533e-20
SUCLA2	12.7455	4.22692	1.59195	4.28375	2.35819e-12	1.42663e-11
MORF4L1	16.1401	5.70728	1.49944	4.30723	3.27052e-11	1.68122e-10
KDM4B	4.8252	1.84758	1.38466	4.33797	7.40521e-10	3.13371e-09
LEMD3	5.80443	1.62292	1.83809	4.22516	1.43462e-15	1.3184e-14
SIKE1	13.9132	4.91481	1.50092	4.30406	3.18461e-11	1.63869e-10
MAEA	10.4673	5.08985	1.04	4.43589	2.70678e-06	6.67689e-06
CCP110	5.39582	1.27063	2.08571	4.16925	5.60616e-19	7.7861e-18
TRIM41	9.08486	1.91012	2.24911	4.13967	2.21419e-21	4.17344e-20
LTV1	15.0779	4.33151	1.79904	4.22676	5.64518e-15	4.83131e-14
ABCA1	4.09781	1.79814	1.18811	4.38649	9.56106e-08	2.94675e-07
PPP1R3A	6.56199	1.37546	2.25353	4.13611	1.96104e-21	3.72607e-20
REEP1	5.39412	2.4569	1.13433	4.40023	3.41828e-07	9.69169e-07
ADAMTSL3	3.85387	1.36121	1.50109	4.29563	3.29445e-11	1.69274e-10
ZC3H11A	5.16211	2.03011	1.34612	4.33751	1.94313e-09	7.75222e-09
ARVCF	3.03647	1.12162	1.43651	4.31128	2.00154e-10	9.29331e-10
ARSJ	1.98323	0.793499	1.32128	4.33891	4.00694e-09	1.53082e-08
IGF2BP1	14.3908	5.89491	1.28734	4.34865	9.06456e-09	3.27239e-08
ITPR2	2.35091	0.801124	1.55277	4.27253	7.65074e-12	4.2674e-11
DENND5A	3.51343	1.36139	1.36751	4.32168	1.1887e-09	4.8758e-09
FAM177A1	10.6091	3.66393	1.53349	4.27602	1.46223e-11	7.87077e-11
DLG1	4.87473	1.99951	1.28541	4.34356	9.68969e-09	3.47994e-08
SREBF1	4.79812	2.08026	1.20547	4.36717	6.7652e-08	2.13432e-07
LOC112532514	11.2341	2.03142	2.46649	4.08751	1.29932e-24	3.75989e-23
KLF10	9.31409	3.04753	1.6114	4.25227	1.57432e-12	9.70963e-12
UBAC1	4.45823	1.78656	1.31901	4.32967	4.3969e-09	1.67402e-08
UBP1	7.0319	2.22806	1.65773	4.23962	4.34724e-13	2.86107e-12
C5H14orf4	6.88953	2.5284	1.44586	4.29325	1.51048e-10	7.13277e-10
KIAA1462	3.08318	0.721057	2.09563	4.14484	4.59678e-19	6.43458e-18
ZHX2	6.00595	1.72699	1.79767	4.20449	5.75531e-15	4.92177e-14
HTATSF1	4.87263	1.43378	1.76444	4.21052	1.71627e-14	1.36159e-13
LARP1B	5.5328	1.12594	2.29616	4.10485	4.35793e-22	9.09584e-21
FOXP4L	7.10906	2.40611	1.5626	4.25728	6.23009e-12	3.5373e-11
PTPRA	8.21357	2.7915	1.55661	4.25737	7.38134e-12	4.13377e-11
RPS6KA3	4.78212	2.1401	1.15974	4.36688	1.97098e-07	5.80746e-07
TXNDC16	5.5368	1.67137	1.72759	4.21323	5.17595e-14	3.84227e-13
RGL1	7.57597	3.10892	1.28475	4.32812	1.04265e-08	3.72524e-08
BAG5	6.04282	2.09236	1.52974	4.25991	1.48674e-11	7.99492e-11
EFL1	7.38129	2.76218	1.41775	4.28941	3.12839e-10	1.40859e-09
CCDC66	8.39767	1.70672	2.29804	4.09882	4.31038e-22	9.01357e-21
SOS1	4.61713	1.39156	1.72986	4.20985	4.9272e-14	3.67237e-13
CREB3L1	6.38367	2.91346	1.13143	4.37136	3.70823e-07	1.04435e-06
KIF3B	4.63064	1.02282	2.178	4.11683	2.89225e-20	4.77717e-19
ADAM9	5.88777	2.22671	1.4025	4.2907	5.17673e-10	2.25348e-09
CHTOP	14.477	6.28621	1.20326	4.3479	7.32771e-08	2.30392e-07
MAFA	13.2061	5.15611	1.35656	4.30196	1.6386e-09	6.60384e-09
SSFA2	5.08165	1.47433	1.78478	4.19452	8.65147e-15	7.139e-14
LOC422051	5.32011	1.78808	1.57267	4.24188	4.81697e-12	2.77981e-11
COL4A6	3.7441	0.722403	2.37296	4.07503	3.95689e-23	9.65952e-22
GLE1	5.51415	1.12967	2.28651	4.08928	7.00414e-22	1.41655e-20
SDCCAG8	2.65492	0.746102	1.83074	4.17573	2.33449e-15	2.10009e-14
RAPSN	3.75534	1.40985	1.41309	4.27774	3.71931e-10	1.6548e-09
RPRD2	4.73793	1.68444	1.49164	4.25394	4.9512e-11	2.47963e-10
CCDC12	19.4451	8.33802	1.22138	4.32806	4.69304e-08	1.52218e-07
BMPR2	1.22008	0.52184	1.22504	4.32696	4.31523e-08	1.40746e-07
MCU	8.516	3.70172	1.20173	4.3325	7.37266e-08	2.31739e-07
EXOC3	9.36496	4.1403	1.1773	4.33702	1.3948e-07	4.20185e-07
PGPEP1L	2.87979	1.1025	1.38488	4.27387	8.81028e-10	3.69166e-09
TUFT1	11.7833	2.61645	2.1704	4.09655	4.17311e-20	6.7519e-19
ZBTB21	1.80886	0.665478	1.44229	4.25682	1.86572e-10	8.6991e-10
MIS18BP1	2.73371	0.508851	2.42471	4.05235	7.59337e-24	1.99425e-22
PLEKHA5	3.35805	1.06477	1.65667	4.19958	4.61464e-13	3.02627e-12
AKT1	12.4919	5.0711	1.30035	4.29328	7.05931e-09	2.60274e-08
POLA1	4.76349	1.8206	1.38729	4.26737	7.66374e-10	3.23201e-09
GNAI3	29.2277	12.166	1.26422	4.3023	1.82538e-08	6.28088e-08
SLC30A9	3.65373	1.21836	1.58405	4.21293	4.02532e-12	2.34557e-11
MYH1B	4.55366	1.00329	2.18161	4.08432	3.1654e-20	5.20506e-19
RNF6	4.49577	1.07583	2.06251	4.10497	1.43709e-18	1.87601e-17
ARID5A	5.74111	2.12742	1.4319	4.24497	2.48218e-10	1.13537e-09
PTPN12	3.19053	1.34953	1.24108	4.29737	3.13071e-08	1.04228e-07
EYA1	2.20149	0.90681	1.27933	4.28616	1.17297e-08	4.156e-08
HIST1H103	38.9143	18.4179	1.07898	4.34578	1.19348e-06	3.12039e-06
PPID	21.05	8.02626	1.39071	4.25322	7.11623e-10	3.02413e-09
SPOPL	4.83097	2.26505	1.09256	4.34145	8.98437e-07	2.40284e-06
SMNDC1	10.995	3.47537	1.66119	4.17793	4.32446e-13	2.84777e-12
LPP	2.76539	1.04338	1.4059	4.24316	4.98186e-10	2.17378e-09
KIAA0930	4.27971	1.81377	1.23826	4.28785	3.46396e-08	1.14737e-07
SLC8A3	1.41755	0.439507	1.68901	4.16837	2.00909e-13	1.38016e-12
PLCE1	2.4092	0.910061	1.4042	4.23768	5.33022e-10	2.31575e-09
CCDC91	1.84966	0.37868	2.28746	4.04375	9.62946e-22	1.90577e-20
SYAP1	12.5269	5.33945	1.23	4.28585	4.25149e-08	1.38872e-07
UBN2	2.06336	0.783348	1.39696	4.23669	6.47287e-10	2.77091e-09
BCL9	2.57642	0.7675	1.74667	4.14905	3.43985e-14	2.6184e-13
DIAPH3	3.52997	1.00412	1.81324	4.13413	4.94207e-15	4.26249e-14
WDR43	10.8357	5.18162	1.06411	4.33573	1.69398e-06	4.32091e-06
PLXND1	3.22556	1.01867	1.66244	4.16872	4.38294e-13	2.88114e-12
EGR3	8.99578	1.80331	2.31782	4.03717	3.60399e-22	7.62272e-21
ANGPTL4	9.38326	3.71994	1.33451	4.25406	3.33532e-09	1.28709e-08
FAM114A1	4.25497	1.92234	1.14605	4.30835	3.01687e-07	8.63754e-07
ARID2	3.13315	1.32557	1.24073	4.27819	3.37805e-08	1.12093e-07
CHMP6	9.26168	3.00378	1.62409	4.17499	1.29359e-12	8.05441e-12
TPRA1	6.69434	1.91018	1.80875	4.13064	5.79921e-15	4.95167e-14
ZNF644	2.60376	1.0123	1.36266	4.23719	1.57297e-09	6.36018e-09
ZNF407	3.03217	0.677974	2.16037	4.05257	7.93714e-20	1.24776e-18
HIST1H111L	35.0341	16.7129	1.06758	4.32114	1.63918e-06	4.18595e-06
SIK2	4.21109	1.38052	1.60858	4.16829	2.09333e-12	1.27545e-11
DHX29	2.96866	1.14772	1.37073	4.23045	1.31299e-09	5.34798e-09
RAB3GAP2	4.51542	1.88551	1.25964	4.26063	2.08454e-08	7.10643e-08
CTTNBP2NL	5.1923	1.46306	1.82688	4.11616	3.44512e-15	3.02554e-14
LOC101748706	3.30098	0.550846	2.58219	3.97703	4.60223e-26	1.55508e-24
ALMS1	2.46566	0.610183	2.01406	4.07275	8.4499e-18	1.00483e-16
AGO3	2.16222	0.832087	1.37739	4.22257	1.09304e-09	4.50674e-09
EPB41	1.893	0.675471	1.48635	4.19175	6.17791e-11	3.06277e-10
BRCA1	4.03779	1.10583	1.86792	4.10126	8.9028e-16	8.34064e-15
PEA15L1	16.5373	6.33983	1.38289	4.21803	9.65805e-10	4.01802e-09
EPHA3	3.89963	1.85626	1.07072	4.30956	1.58447e-06	4.0584e-06
POU2F1	1.80803	0.574448	1.65375	4.14677	6.05449e-13	3.90127e-12
SHC1	5.0035	2.1709	1.20439	4.26799	7.9702e-08	2.49178e-07
STAT5B	6.96818	3.47564	1.00331	4.33155	6.55122e-06	1.52153e-05
MDC1	5.54645	1.53645	1.85144	4.10026	1.49834e-15	1.37354e-14
ZMYM2	2.30962	0.935676	1.30328	4.23588	7.50647e-09	2.75386e-08
LRBA	2.26875	0.663501	1.77325	4.11445	1.79497e-14	1.41895e-13
ARHGAP1	3.91065	1.43407	1.44695	4.19458	1.76754e-10	8.26915e-10
CLTCL1	3.74759	1.46418	1.35556	4.21955	1.93983e-09	7.74187e-09
ELF2	6.8269	2.44367	1.48182	4.18384	7.2461e-11	3.56294e-10
KIF20A	6.08949	2.34685	1.37528	4.21255	1.20282e-09	4.92643e-09
PARP12	6.10815	2.73414	1.1594	4.27409	2.21153e-07	6.46541e-07
44809	2.93637	1.29222	1.18393	4.26506	1.2965e-07	3.92171e-07
LOC425607	10.4568	4.15079	1.33268	4.21989	3.46528e-09	1.33585e-08
LIMD1	10.7589	3.60801	1.57586	4.15367	5.45257e-12	3.1166e-11
TNIP2	5.38382	1.37884	1.9646	4.06594	5.34204e-17	5.78747e-16
LOC107056412	5.01947	1.6487	1.6058	4.14625	2.41916e-12	1.45953e-11
EGLN3	5.64597	2.76226	1.03116	4.3102	3.53078e-06	8.54402e-06
IGFBP2	4.42034	1.06609	2.05121	4.0488	3.01664e-18	3.79493e-17
CMC4	7.1284	2.81103	1.34217	4.21416	2.78731e-09	1.09004e-08
NUFIP1	8.86414	2.42041	1.8722	4.08057	8.9242e-16	8.34658e-15
PLEKHO1	4.19334	1.69095	1.30997	4.22024	6.75207e-09	2.49684e-08
APBA1	4.15725	0.978146	2.08686	4.03586	1.03869e-18	1.37209e-17
MYLK	3.29778	0.993786	1.73002	4.10902	6.80351e-14	4.96728e-13
TRRAP	2.04553	0.831342	1.29867	4.22041	8.92656e-09	3.22678e-08
ZNF830	15.8693	5.23877	1.59854	4.13577	3.14193e-12	1.86314e-11
PML	9.89746	4.23034	1.22602	4.23706	4.88052e-08	1.57883e-07
BTAF1	3.62146	1.37736	1.39434	4.18739	8.16018e-10	3.42963e-09
rna63497	386.75	144.852	1.41649	4.18135	4.2023e-10	1.85407e-09
EDC4	5.88795	2.41525	1.2853	4.21502	1.2657e-08	4.45609e-08
SUN2	6.66863	1.64461	2.01903	4.03664	8.86948e-18	1.0536e-16
BCOR	3.77131	1.12311	1.74709	4.09432	4.22331e-14	3.1712e-13
EPS15L1	2.88355	0.707785	2.02584	4.0353	7.1851e-18	8.64631e-17
ITGA3	6.22295	1.8842	1.72318	4.09827	8.42389e-14	6.08221e-13
SDAD1	10.3925	3.27123	1.6672	4.10985	4.10761e-13	2.71465e-12
VPS33B	13.1249	3.65697	1.84306	4.06988	2.23597e-15	2.01637e-14
UNC45B	7.64628	2.92382	1.38658	4.18179	1.0214e-09	4.2366e-09
DLD	10.1247	4.29392	1.23724	4.22135	3.95032e-08	1.29818e-07
LOC112532599	95.6099	38.4261	1.31477	4.1988	5.6475e-09	2.116e-08
ZNF292	2.59204	0.954962	1.44022	4.16256	2.32594e-10	1.06964e-09
CIPC	4.1452	1.23144	1.75061	4.08577	3.99922e-14	3.0111e-13
OPA1	5.03773	2.22373	1.17954	4.23558	1.52181e-07	4.5572e-07
MAD1L1	7.34284	1.51315	2.278	3.97994	2.10232e-21	3.97611e-20
SSPN	7.73161	2.93623	1.39647	4.1713	7.90235e-10	3.32884e-09
DROSHA	5.47839	1.81083	1.59669	4.11918	3.43187e-12	2.01994e-11
CASKIN2	2.88659	1.04887	1.46017	4.15413	1.4191e-10	6.72709e-10
DAZAP1	11.0873	5.36007	1.04837	4.27371	2.62946e-06	6.49918e-06
OLFML2A	5.84168	2.85463	1.03287	4.2772	3.60268e-06	8.70851e-06
KLHL40	6.83505	2.09785	1.70358	4.08882	1.58908e-13	1.10696e-12
CSNK1G2	9.64739	3.3581	1.52211	4.13329	2.57077e-11	1.33765e-10
AZI2	6.36149	1.87973	1.75835	4.07465	3.3918e-14	2.58359e-13
MHCIA9	5.82112	1.93935	1.58531	4.11575	4.8182e-12	2.77981e-11
FAM65A	3.8477	0.956799	2.00709	4.02032	1.4725e-17	1.70352e-16
ESYT1	7.21779	2.11807	1.76831	4.07083	2.5746e-14	1.99541e-13
ARHGAP10	8.16034	2.87217	1.50611	4.13114	4.57027e-11	2.29924e-10
LOC112530130	2.70728	1.07438	1.33303	4.17799	3.87935e-09	1.48514e-08
FNDC3A	4.56546	1.88602	1.27513	4.19145	1.54341e-08	5.37405e-08
MTIF2	9.69623	2.02	2.26229	3.96698	4.02628e-21	7.33935e-20
COQ8A	7.99097	3.59434	1.15239	4.22824	2.89239e-07	8.30045e-07
NDEL1	7.17429	2.52215	1.5078	4.12756	3.91273e-11	1.98739e-10
NCBP3	3.67202	1.08663	1.75623	4.06728	3.77926e-14	2.86495e-13
NOL12	23.3952	8.3723	1.48215	4.13267	8.68213e-11	4.21481e-10
TYRO3	2.85149	0.831225	1.77791	4.06082	2.05253e-14	1.61221e-13
ZCCHC2	4.32987	1.11975	1.95056	4.02225	8.82959e-17	9.33763e-16
ZBTB18	6.53776	2.55936	1.35269	4.16617	2.47785e-09	9.75905e-09
ABCF2	8.98154	4.36254	1.04158	4.25864	3.16398e-06	7.72728e-06
ZZZ3	1.80578	0.681959	1.40453	4.15027	6.27185e-10	2.69005e-09
EDC3	3.92814	1.34819	1.54243	4.11395	1.61146e-11	8.61958e-11
ARHGAP32	2.23717	0.74657	1.58291	4.10377	5.48252e-12	3.1321e-11
MAPK13	2.55124	1.0059	1.3424	4.16748	3.19676e-09	1.23837e-08
SMAD3	5.43317	1.74406	1.63891	4.08846	1.04805e-12	6.61098e-12
SLC11A2	8.67727	3.20839	1.43504	4.14043	2.94207e-10	1.32873e-09
RNF170	4.78295	1.27657	1.90507	4.02534	4.39545e-16	4.22504e-15
GAN	1.75394	0.558603	1.65026	4.08098	7.87062e-13	5.0161e-12
INTS1	3.26881	1.16974	1.48221	4.12317	9.06195e-11	4.39342e-10
PPP2R5D	3.16681	1.15718	1.45206	4.12954	1.96934e-10	9.15144e-10
DHX37	4.63049	1.44873	1.67593	4.07327	3.90306e-13	2.58718e-12
ATP8B4	3.64205	1.4847	1.29428	4.17167	1.04062e-08	3.71919e-08
DHRS4	18.0203	3.77415	2.25462	3.95248	5.57378e-21	9.99583e-20
LOXL3	6.52849	2.0627	1.66177	4.07345	5.57783e-13	3.61727e-12
BICC1	2.65258	1.26984	1.06253	4.24075	1.9929e-06	5.01529e-06
BRAP	6.41508	2.45681	1.38435	4.1447	1.08291e-09	4.46832e-09
TSC1	4.05744	1.18484	1.77537	4.04714	1.92539e-14	1.51664e-13
ATAD3A	11.9853	2.69665	2.15131	3.97079	1.4816e-19	2.25557e-18
LOC112532997	16.7526	7.79922	1.10275	4.22792	8.71007e-07	2.33512e-06
WDR44	6.52294	1.54742	2.07499	3.98344	2.05406e-18	2.64097e-17
ADAMTS2	3.01035	1.15777	1.37825	4.14479	1.26626e-09	5.16712e-09
LAMA4	4.26593	1.70958	1.31891	4.15504	5.78068e-09	2.16444e-08
RALGAPA1	2.63331	0.9962	1.40203	4.13027	6.9599e-10	2.96337e-09
VPS4A	15.2478	6.04391	1.33473	4.14896	3.99174e-09	1.52553e-08
RALGAPB	2.99154	1.13893	1.39287	4.13277	8.72749e-10	3.65973e-09
TBC1D31	6.21667	1.32718	2.22701	3.94609	1.48688e-20	2.54308e-19
NHSL1	2.0787	0.564121	1.88104	4.01288	9.5256e-16	8.90154e-15
PCDH19	3.278	1.2138	1.43293	4.12029	3.24382e-10	1.45316e-09
FKBP5	6.56365	1.50417	2.12483	3.96449	3.73594e-19	5.29481e-18
SNCAIP	2.80704	0.877875	1.6765	4.05716	3.98346e-13	2.63417e-12
SERTAD2	2.24406	1.07544	1.06096	4.22525	2.07587e-06	5.21815e-06
RALGPS2	2.83576	1.057	1.42341	4.11804	4.20593e-10	1.85493e-09
UIMC1	8.36954	2.20288	1.92517	3.99559	2.23744e-16	2.24615e-15
KIF3C	4.66021	1.16571	1.99856	3.97908	2.47942e-17	2.80976e-16
HBS1L	5.04032	1.89331	1.41226	4.11461	5.71016e-10	2.46824e-09
DSE	5.83116	2.44557	1.25332	4.15954	2.81513e-08	9.44598e-08
CNPPD1	11.0315	3.78172	1.54411	4.07997	1.73153e-11	9.22178e-11
TANC1	3.73632	1.13551	1.7178	4.03782	1.33293e-13	9.36176e-13
ATN1	2.28849	0.992618	1.20481	4.17073	9.31784e-08	2.87819e-07
TRERF1	2.35281	0.859987	1.45163	4.10078	2.16347e-10	9.99074e-10
AIFM1	12.8092	4.40104	1.54086	4.07756	1.91645e-11	1.0153e-10
ABCA3	3.15192	1.35329	1.21948	4.16471	6.76136e-08	2.13372e-07
DUS1L	8.17294	1.67479	2.28605	3.91983	2.63387e-21	4.94755e-20
CSRNP1	3.14044	1.15047	1.44838	4.09841	2.38336e-10	1.09423e-09
[truncated: 4,225 more rows]

## Sheet: L_2_ip__L_2_input
Geneid	LN_rep2_IP	LN_rep2_input	logFC	logCPM	PValue	FDR
LOC112530942	12608.3	3367.54	1.9046	13.8283	1.99422e-19	7.59343e-18
ARIH1	5188.39	1367.32	1.92393	13.362	9.13591e-20	3.68915e-18
LOC101750014	623.74	168.305	1.88986	10.7804	3.92824e-19	1.40169e-17
NES	84.1585	26.9368	1.6435	8.27443	6.62977e-15	9.96398e-14
TNNT2	965.536	191.017	2.33761	10.1958	1.48572e-27	2.85737e-25
MYH9	183.824	44.2927	2.05317	9.98552	4.92543e-22	3.34664e-20
SPTBB4L	104.109	31.1395	1.74125	8.76201	1.64026e-16	3.39635e-15
COL6A2	62.4306	23.8314	1.38936	7.96664	3.52241e-11	2.54912e-10
TPM1	440.085	115.523	1.92959	10.108	8.34416e-20	3.38147e-18
COL6A3	40.2557	16.4167	1.29401	8.26074	5.93246e-10	3.36074e-09
HSP90AA1	421.798	76.5567	2.46192	9.09036	5.41945e-30	1.36654e-27
MYH1D	42.473	11.847	1.84196	7.36433	6.17839e-18	1.71409e-16
NCL	782.531	167.016	2.22815	10.2513	2.21935e-25	3.07109e-23
COL6A1	74.4399	31.5982	1.23621	7.92886	3.34317e-09	1.62046e-08
NEXN	364.526	63.2579	2.52668	9.38028	2.16115e-31	5.98112e-29
PPIG	496.012	76.7176	2.69272	9.59334	5.27879e-35	1.81511e-32
PRRC2C	52.4569	14.56	1.84909	8.71214	2.655e-18	8.03368e-17
CCDC88C	87.2267	27.3126	1.67518	8.78234	1.87371e-15	3.16385e-14
EIF3A	91.6807	25.4279	1.85017	8.2436	2.93681e-18	8.79259e-17
LSP1	232.849	58.4491	1.99411	8.54132	8.07632e-21	4.10951e-19
ZC3H13	97.5024	23.996	2.02261	8.40795	2.59032e-21	1.477e-19
FLNB	10.3308	3.42448	1.59295	7.73396	4.67796e-14	5.8459e-13
XIRP1	47.6205	13.5925	1.80874	8.33099	1.4208e-17	3.58263e-16
ZNFX1	132.516	35.2803	1.90921	9.12426	2.21291e-19	8.31452e-18
NUMA1	39.7817	13.5852	1.55002	7.57371	2.16298e-13	2.41568e-12
TNNT3	351.003	69.1797	2.34301	8.19582	2.17337e-27	3.98662e-25
MAP1A	16.255	4.22466	1.94391	7.46914	1.04765e-19	4.14205e-18
EIF5B	238.778	48.2891	2.30587	9.31514	7.68358e-27	1.28214e-24
NEBL1	9.49825	3.45759	1.45786	7.79084	4.21713e-12	3.60329e-11
COL1A1	74.4926	36.9894	1.00996	8.01508	1.19037e-06	3.50108e-06
MACF1	10.8367	3.25125	1.7368	7.47797	3.05153e-16	6.00099e-15
HSP90B1	193.748	46.2123	2.06779	8.3572	3.94489e-22	2.74617e-20
MYH15	92.938	23.1218	2.00698	8.44616	4.8965e-21	2.6332e-19
AKAP12	32.5752	7.52786	2.11339	7.52943	9.0079e-23	7.24913e-21
ANKRD11	49.0515	12.6179	1.95879	8.4024	3.61928e-20	1.57954e-18
HNRNPA3	96.3858	28.731	1.74619	8.65957	1.39585e-16	2.93854e-15
COL1A2	43.7283	18.6015	1.23311	7.29946	4.2733e-09	2.02884e-08
TPM2	97.2068	38.7721	1.32601	7.83471	2.51255e-10	1.5181e-09
MAP4K4	43.967	12.5753	1.80578	7.81756	1.93783e-17	4.81149e-16
AKAP9	36.5161	9.47163	1.9468	8.14783	6.50397e-20	2.67396e-18
KIF1B	28.0089	8.17737	1.77614	8.1285	5.27744e-17	1.20006e-15
SON	27.0171	7.23944	1.89988	7.93278	4.70121e-19	1.66702e-17
COL5A1	13.0377	3.87938	1.74865	6.1834	7.87891e-16	1.43965e-14
ANKRD1	284.266	84.2878	1.75383	9.20817	9.37093e-17	2.04485e-15
PTMA	726.99	208.719	1.80036	9.27512	1.56919e-17	3.94804e-16
BASP1	600.67	142.727	2.07329	9.70622	2.17387e-22	1.61221e-20
CHD4	69.7109	15.2862	2.1891	8.05763	2.41059e-24	2.70822e-22
HSPA5	191.935	56.227	1.77125	8.17238	6.25407e-17	1.40804e-15
CALR	285.992	103.6	1.46492	8.09394	3.08329e-12	2.69109e-11
SMARCC1	53.7623	13.4495	1.99897	7.34414	1.23011e-20	5.9396e-19
ENAH	58.8499	18.8576	1.64185	7.87458	7.98821e-15	1.1864e-13
RDX	91.377	27.6668	1.72364	7.962	3.99523e-16	7.69675e-15
YBX1	1156.96	295.159	1.97076	10.1521	1.53302e-20	7.24797e-19
SVIL	47.0676	12.9181	1.8653	8.02679	1.76629e-18	5.58275e-17
EHD2	308.896	60.1748	2.35985	8.80916	7.43933e-28	1.48095e-25
NPM1	671.186	292.266	1.19942	9.07587	7.99683e-09	3.61226e-08
UBXN4	146.899	35.4123	2.05244	7.74872	1.02229e-21	6.30431e-20
DST	7.87149	2.47817	1.66731	7.69697	3.45049e-15	5.49126e-14
COL3A1	19.9964	8.37645	1.25526	6.45452	3.28093e-09	1.59301e-08
CANX	76.6521	28.6021	1.42217	7.79404	1.3181e-11	1.02723e-10
LMO7	32.2735	8.25256	1.96735	7.12119	5.29925e-20	2.25208e-18
LOC107049011	106.944	22.8856	2.22429	8.12753	4.8898e-25	6.30506e-23
RBBP6	71.0547	17.8147	1.99582	8.23639	8.43548e-21	4.2731e-19
NASP	70.5564	15.6677	2.1709	7.36742	8.66372e-24	8.62344e-22
COL5A2	41.2239	10.9053	1.91838	7.46062	2.91968e-19	1.05508e-17
NUCKS1	220.451	61.5466	1.84064	7.4381	6.20904e-18	1.71839e-16
HSP90AB1	108.41	26.0015	2.05977	7.53727	8.63596e-22	5.44401e-20
ZNF106	24.4197	8.08472	1.59472	7.37371	5.13064e-14	6.36255e-13
TOP1	120.333	28.1456	2.096	8.1574	1.29723e-22	1.0082e-20
ROCK1	47.8376	11.6337	2.03976	7.44588	2.12361e-21	1.2421e-19
FKBP9	72.2786	23.8659	1.59856	7.29402	4.67427e-14	5.8459e-13
APLP2	157.684	36.6211	2.10626	8.52529	7.14277e-23	6.09391e-21
CALD1	79.974	17.43	2.19788	7.63935	2.14726e-24	2.46111e-22
SCRIB	29.5249	9.37932	1.65432	7.26433	6.76253e-15	1.01366e-13
SYNPO2L	31.7866	12.776	1.31494	7.36708	3.99318e-10	2.32481e-09
RBM25	117.03	27.2134	2.10444	8.26486	8.59843e-23	7.04959e-21
EIF4G1	32.4102	11.5957	1.4828	7.09757	2.47648e-12	2.19365e-11
OBSCN	4.63799	1.7237	1.42793	6.92027	1.55424e-11	1.19938e-10
PRPF38B	141.922	29.8411	2.24966	7.99162	1.70472e-25	2.41793e-23
CDK11A	47.6463	9.72177	2.29298	7.43286	3.72507e-26	5.8706e-24
SET	109.374	30.5363	1.84064	8.29278	4.18641e-18	1.19958e-16
PNN	107.558	25.5648	2.07282	7.75927	4.31182e-22	2.9833e-20
LIMA1	91.7335	24.4286	1.90882	7.71688	3.67057e-19	1.31804e-17
RAI14	37.0175	11.0225	1.74768	7.08525	2.59203e-16	5.15092e-15
ANP32A	180.287	39.5096	2.18995	7.73403	2.84081e-24	3.09949e-22
SPTBN1	39.7326	10.8969	1.86636	7.96117	1.74247e-18	5.53833e-17
MXRA7	43.2849	13.7772	1.65154	7.84208	5.72677e-15	8.73409e-14
GIGYF2	21.588	5.57457	1.95324	7.67741	6.32627e-20	2.62946e-18
MURC	152.156	66.3369	1.19764	7.80003	1.00414e-08	4.44728e-08
FHOD3	13.6184	3.95742	1.78282	6.56212	1.10121e-16	2.36208e-15
DYNC1H1	11.8444	3.50152	1.75809	7.28635	1.54791e-16	3.22277e-15
MYH10	31.3907	7.83248	2.00272	7.28944	1.10066e-20	5.38325e-19
KTN1	59.4184	14.5669	2.02814	7.50242	3.30202e-21	1.82771e-19
IWS1	104.775	25.6613	2.02956	7.48193	3.15948e-21	1.77235e-19
ITGB1	78.265	29.4753	1.40883	7.7457	2.03572e-11	1.5328e-10
PLS3	103.703	37.4772	1.46834	8.02997	2.80435e-12	2.46674e-11
UTRN	11.3413	3.11558	1.8639	6.66648	4.70258e-18	1.334e-16
MAP4	16.9406	7.84919	1.10983	7.08885	1.22153e-07	4.35871e-07
BAZ1B	33.0063	8.67364	1.92794	7.0549	2.70201e-19	9.85843e-18
LAMC1	5.15339	1.57915	1.70624	6.18179	2.64065e-15	4.30668e-14
TPM3	102.443	37.392	1.45399	7.93811	4.57807e-12	3.87667e-11
ANP32B	109.248	23.0311	2.24587	7.49003	2.90826e-25	3.86109e-23
ATRX	19.9916	4.90482	2.02702	7.0198	5.14068e-21	2.72576e-19
BAZ1A	16.8106	3.72878	2.1725	7.30182	8.56785e-24	8.60349e-22
CCDC80	57.2238	13.3639	2.09818	7.20995	2.23106e-22	1.64389e-20
APP	56.8683	16.382	1.79543	6.91175	5.01672e-17	1.14999e-15
PPL	30.8431	8.44638	1.86845	6.95385	3.0152e-18	8.96067e-17
HMGB1	158.089	40.4773	1.96551	8.05373	3.16845e-20	1.3935e-18
HSPA2	102.753	35.1132	1.54904	7.32235	2.49223e-13	2.72966e-12
CHGB	29.8775	6.38188	2.22668	5.50482	6.13343e-23	5.31267e-21
PPFIBP1	36.4946	10.2628	1.8302	7.36873	9.68142e-18	2.5097e-16
SLK	32.9409	7.91273	2.05756	7.49571	9.75456e-22	6.04836e-20
ROCK2	49.8837	13.4096	1.89525	7.7599	6.14649e-19	2.11988e-17
NCOR2	32.7279	9.10295	1.84606	7.68752	4.38031e-18	1.24883e-16
HNRNPAB	32.25	10.2525	1.65328	7.67579	5.7503e-15	8.75821e-14
MAP7D1	63.3198	16.6158	1.93003	7.24915	2.12965e-19	8.02829e-18
HNRNPH2	97.4673	36.1081	1.43256	7.7525	9.59747e-12	7.69629e-11
CHD2	35.1756	8.37019	2.07118	7.61152	5.08205e-22	3.4325e-20
RPL6	683.27	116.517	2.55187	8.5806	8.70883e-32	2.53382e-29
HSPA8	147.522	57.2747	1.36493	7.76221	7.89458e-11	5.30372e-10
SMARCA2	31.5596	8.53282	1.8869	7.0875	1.31944e-18	4.27762e-17
HNRNPM	98.5871	41.8111	1.23748	7.41173	3.65764e-09	1.75787e-08
LOC107050978	89.394	33.0205	1.43675	6.92109	1.17809e-11	9.28961e-11
UPF2	68.9125	14.3335	2.26531	8.07359	8.03762e-26	1.21604e-23
GOLGA4	30.4942	6.79758	2.16536	7.48806	9.96038e-24	9.59754e-22
CTTN	81.0395	29.0513	1.47999	7.77828	2.0634e-12	1.87008e-11
C6H10ORF71	51.2207	25.0596	1.03135	8.16853	6.98323e-07	2.14623e-06
ZEB1	62.2024	20.1569	1.62565	7.87786	1.41534e-14	1.9827e-13
UPF3B	199.192	42.6682	2.22286	7.69803	6.84338e-25	8.72492e-23
MAP1B	7.86023	2.02877	1.95376	5.89924	7.46279e-19	2.55061e-17
MYO18A	19.6092	4.98943	1.97447	6.71554	5.90986e-20	2.48368e-18
COL4A1	10.3938	3.25551	1.67461	5.83413	1.71236e-14	2.35516e-13
SREK1	11.4922	2.91304	1.97992	6.46067	6.46919e-20	2.67396e-18
RPS8	1249.75	221.112	2.49875	9.07471	9.26182e-31	2.50223e-28
RNF213	14.526	4.05434	1.84103	7.42702	6.15844e-18	1.71274e-16
NCAM1	14.7675	7.28331	1.01971	6.84787	1.19193e-06	3.50308e-06
SLC38A10	20.5955	6.66099	1.6284	6.31451	3.40763e-14	4.39391e-13
NONO	78.1035	23.3621	1.74115	7.12191	3.21545e-16	6.31241e-15
DBN1	74.0883	29.1551	1.34543	6.74597	2.10342e-10	1.29724e-09
EIF4G3	12.4641	4.70565	1.40523	6.59105	3.78916e-11	2.72297e-10
RNF20	35.1368	9.72599	1.85295	6.63532	7.37516e-18	1.98749e-16
SPTAN1	28.1065	7.6512	1.87707	7.15607	1.83488e-18	5.7515e-17
SDPR	72.9781	22.3597	1.70653	8.05541	7.25071e-16	1.33129e-14
BMS1	55.0667	12.0345	2.1939	7.16117	3.87778e-24	4.07418e-22
EIF2S2	378.143	61.8638	2.6117	8.24674	5.65175e-33	1.7814e-30
HNRNPUL2	98.3774	29.3166	1.74654	7.06555	2.74126e-16	5.43794e-15
GOLGB1	10.6995	2.52497	2.08303	6.22291	2.71912e-21	1.54269e-19
ANP32E	61.0446	19.1363	1.67349	7.23097	3.48523e-15	5.5156e-14
BOD1L1	17.1729	4.06888	2.07732	6.96104	6.81385e-22	4.46917e-20
CLIP2	32.4937	7.6833	2.08026	7.04214	5.55055e-22	3.72675e-20
KIF5B	46.8925	15.9821	1.55285	7.48787	2.03583e-13	2.28719e-12
DNAJC2	106.119	25.7587	2.04246	7.12168	2.47638e-21	1.42637e-19
NDAHNAKL	10.5175	4.33357	1.27907	6.15047	2.03917e-09	1.04651e-08
NSRP1	120.75	27.3434	2.14268	7.40245	2.8407e-23	2.64208e-21
ASH1L	16.9651	5.78452	1.55223	7.01095	2.63427e-13	2.86587e-12
IPO7	78.5465	27.1157	1.53439	8.01324	3.1559e-13	3.36244e-12
AP3D1	46.8993	10.9098	2.10386	7.33211	1.5781e-22	1.19378e-20
SEC62	116.569	27.077	2.10597	7.38725	1.37895e-22	1.05723e-20
EMILIN2	49.1256	15.0945	1.70241	7.86132	9.05772e-16	1.63399e-14
KIF26A	4.53447	1.33744	1.76101	4.53398	2.6884e-14	3.53825e-13
BIN1	37.8567	16.8841	1.16485	7.49111	2.61486e-08	1.05778e-07
SPECC1	34.9501	10.8805	1.68347	7.02221	2.7787e-15	4.50427e-14
ARHGEF12	23.928	6.23916	1.93913	6.3322	5.70721e-19	1.98649e-17
LMOD2	134.321	36.7418	1.87013	7.47809	1.93202e-18	6.02271e-17
RTF1	39.0369	9.70663	2.00769	6.89474	1.28066e-20	6.15749e-19
PRRC2B	11.4917	3.82612	1.58654	6.49785	1.19183e-13	1.37436e-12
HDLBP	40.4639	16.009	1.33772	7.60171	1.88426e-10	1.17735e-09
ZEB2	47.1281	16.6161	1.50395	7.3947	1.0826e-12	1.04993e-11
CMYA5	4.86615	1.52552	1.67326	5.45984	3.4209e-14	4.40601e-13
HDGF	363.337	94.9973	1.9353	8.00578	1.10173e-19	4.32572e-18
CD81	67.0214	30.7991	1.12169	7.18992	8.76287e-08	3.21787e-07
DDX5	104.329	48.5056	1.10489	7.70865	1.19713e-07	4.2836e-07
EEF1A1	230.276	100.95	1.1897	8.12757	1.1746e-08	5.12425e-08
TPR	17.2303	4.77186	1.85221	6.58996	7.9563e-18	2.11429e-16
SMC3	49.0013	12.7692	1.94006	6.98596	1.77509e-19	6.78179e-18
DDRGK1	134.056	33.8407	1.98593	7.45049	1.93896e-20	9.05405e-19
FILIP1	19.4448	5.28163	1.88025	7.12092	1.66557e-18	5.33877e-17
MAP7D3	33.5681	8.3543	2.00637	6.62425	1.82567e-20	8.5958e-19
ACTN1	38.5897	16.9586	1.18614	6.67539	1.93502e-08	8.04275e-08
PPP1R9B	35.5588	10.9339	1.70132	6.94884	1.54201e-15	2.66319e-14
NUAK1	25.1503	9.74596	1.36762	6.42386	1.31463e-10	8.4612e-10
KAT6A	17.7126	4.62647	1.93667	6.65793	2.81887e-19	1.02191e-17
HNRNPU	48.7803	12.2872	1.98905	7.20505	2.05485e-20	9.51689e-19
HSPG2	4.02344	1.95998	1.03745	5.27672	1.879e-06	5.29058e-06
LMNB2	41.8959	14.3842	1.54218	5.81981	1.27546e-12	1.21619e-11
NRK	18.7605	5.16783	1.85994	6.50831	6.48551e-18	1.78619e-16
CHD6	7.08926	2.13206	1.73319	5.70938	2.93673e-15	4.72667e-14
FOSL2	15.0532	4.87866	1.62536	5.97861	7.16241e-14	8.62966e-13
MYO10L	9.49289	2.70245	1.81237	5.67089	2.12208e-16	4.26936e-15
MAP1S	21.9001	6.78818	1.68971	6.28167	4.21857e-15	6.62076e-14
PDAP1	152.995	35.2747	2.11671	7.7036	6.91659e-23	5.94564e-21
BICD2	40.5402	13.4081	1.59619	7.32799	4.98714e-14	6.21175e-13
ITSN1	13.5297	3.68785	1.87516	6.57531	3.36634e-18	9.87024e-17
SYNE2	4.65213	1.39004	1.74261	6.07189	1.13145e-15	1.99667e-14
LIMCH1	15.5696	5.8839	1.40377	6.09691	5.69399e-11	3.91337e-10
POSTN	62.0641	26.359	1.23543	7.57088	3.70963e-09	1.78059e-08
GBP1	32.0744	9.7842	1.71276	6.20466	2.04231e-15	3.418e-14
HYOU1	28.7498	6.55034	2.13372	6.18901	3.7539e-22	2.62935e-20
FUBP1	12.5034	4.25121	1.55629	6.69053	2.8271e-13	3.05515e-12
SH3PXD2A	14.4931	5.49303	1.39962	6.60999	4.44628e-11	3.14342e-10
LUC7L3	77.1057	17.738	2.11991	7.40051	7.53842e-23	6.33618e-21
ANXA6	41.2755	14.4142	1.51768	6.09114	1.6617e-12	1.54172e-11
EHBP1L1	34.6098	14.7346	1.23189	6.3414	6.65076e-09	3.05407e-08
AKAP13	26.7209	6.49334	2.04079	6.50422	5.28456e-21	2.77611e-19
LOC101750015	38.9064	10.3982	1.90348	5.89165	5.01802e-18	1.40591e-16
ALPK3	20.5953	5.2929	1.96003	6.25375	2.93607e-19	1.05764e-17
TNRC18	14.1083	4.50635	1.64642	6.72874	1.27059e-14	1.79544e-13
TMF1	49.8711	11.6334	2.09981	6.82912	3.07987e-22	2.18421e-20
SPEN	12.3817	4.30288	1.52476	6.97266	6.7146e-13	6.79061e-12
BRD7	79.9133	22.0003	1.86081	6.79257	4.67637e-18	1.32989e-16
CDC42BPA	10.3039	2.80402	1.87749	6.33773	4.08501e-18	1.17348e-16
EIF4G2	82.2229	34.1512	1.26758	7.9378	1.36386e-09	7.24179e-09
MRAS	114.643	43.1756	1.40882	7.34582	2.33123e-11	1.73801e-10
RBFOX2	13.3018	3.94272	1.75423	6.30084	4.14676e-16	7.93478e-15
TMSB4X	408.683	199.6	1.03384	7.76129	6.96164e-07	2.14017e-06
SETD2	11.8068	3.83244	1.62317	6.38728	3.79756e-14	4.85805e-13
FSTL1	24.2043	9.53861	1.34331	6.13582	3.30143e-10	1.95519e-09
PNISR	17.885	5.40249	1.72697	7.0274	5.76265e-16	1.07547e-14
NFE2L1	37.7373	15.712	1.26407	6.8378	2.12317e-09	1.08325e-08
RALBP1	43.9485	12.0042	1.87217	6.7691	3.09109e-18	9.15784e-17
FLNA	8.48828	2.95746	1.52086	5.03048	8.85159e-12	7.13345e-11
SLTM	26.7603	6.52962	2.03495	7.45987	2.56717e-21	1.4712e-19
HDGFRP2	55.9894	12.9483	2.11226	6.66201	2.24725e-22	1.64513e-20
MANBAL1	26.0924	7.75503	1.75029	6.19016	7.18292e-16	1.32098e-14
SERBP1	40.6052	16.5791	1.29223	6.71608	1.00796e-09	5.50666e-09
TOP2B	29.0881	8.7877	1.72678	6.68221	7.61412e-16	1.39351e-14
TRAF3IP1	58.4355	10.4695	2.48043	6.33681	1.10754e-28	2.41677e-26
TLN1	10.8473	3.33874	1.69981	5.98048	5.77834e-15	8.77736e-14
GOLGA2	42.0476	9.32494	2.17273	6.86984	1.3352e-23	1.27315e-21
FAM65B	12.9395	4.43184	1.54568	6.06424	6.92116e-13	6.98705e-12
TRPV2	13.3233	5.68791	1.22792	6.91188	5.64934e-09	2.62073e-08
EEA1	9.96341	2.59349	1.94162	6.60506	2.46295e-19	9.07372e-18
RYR1L1	5.42843	2.0353	1.41511	5.43315	9.76293e-11	6.43321e-10
SSB	147.407	28.9737	2.3469	7.54224	2.92066e-27	5.26044e-25
USO1	29.3095	8.89557	1.72007	6.18153	1.62001e-15	2.77259e-14
QKI	18.2367	7.62532	1.25794	7.37318	2.07614e-09	1.0626e-08
MFAP1	64.6674	17.6097	1.87653	6.32452	4.30903e-18	1.2316e-16
NAP1L1	133.952	25.0578	2.41829	7.56561	1.05639e-28	2.35036e-26
APC	7.12076	3.17944	1.16318	6.26933	4.30077e-08	1.68047e-07
PHF3	16.2536	6.00273	1.43698	6.51698	1.49292e-11	1.15554e-10
LOC427439	8.08291	2.63434	1.6173	6.11607	6.11388e-14	7.48374e-13
RASSF8	19.7929	5.34789	1.88782	6.5641	2.09557e-18	6.47915e-17
TCF3	14.3841	5.00322	1.52343	6.24853	1.18889e-12	1.14224e-11
SAFB2	55.4449	17.8541	1.63473	7.07008	1.50879e-14	2.09807e-13
LOC415641	12.2874	3.8911	1.65883	6.68711	8.50982e-15	1.25241e-13
MAPK6	27.1604	13.08	1.0541	6.97659	5.04585e-07	1.59175e-06
SUPT6H	27.9206	6.00777	2.21629	6.71274	2.50358e-24	2.78511e-22
COL18A1	4.79607	2.04486	1.22957	4.51463	5.47744e-08	2.09904e-07
TNIP1	127.634	35.9766	1.82684	7.95181	8.14212e-18	2.15358e-16
TCOF1	59.0809	12.1483	2.28184	7.28298	7.09792e-26	1.08838e-23
SPECC1L	9.33535	3.26617	1.51498	6.12686	1.74916e-12	1.61363e-11
RRBP1	36.0297	8.5113	2.08159	6.5267	9.63658e-22	6.00804e-20
DCTN1	23.1506	5.54886	2.06059	6.0387	9.15431e-21	4.61662e-19
HOMER3	6.679	2.43896	1.45326	6.16206	1.18619e-11	9.32756e-11
USP8	38.0303	9.64737	1.97883	6.71325	4.97686e-20	2.13104e-18
TGFB3	55.6141	21.5097	1.37038	6.40006	1.23021e-10	7.97216e-10
PARP14	12.5261	4.28731	1.54672	6.99559	3.19569e-13	3.40165e-12
ANK3	4.11431	1.37781	1.57811	5.8057	4.07441e-13	4.28077e-12
COL4A2	8.71573	2.65821	1.71292	5.31336	1.26413e-14	1.78854e-13
MIA3	26.1523	7.3302	1.83492	6.809	1.23692e-17	3.14692e-16
NIN	4.61228	1.41989	1.69938	4.97897	4.5698e-14	5.75511e-13
TACC2	18.7681	5.98774	1.64812	6.82474	1.11381e-14	1.59777e-13
LARP1	18.5608	5.7734	1.68467	6.71047	3.35698e-15	5.35748e-14
EPSTI1	248.8	60.505	2.03981	7.9996	1.50949e-21	9.0148e-20
WNK1	9.23386	3.78103	1.28806	6.1209	1.61861e-09	8.51083e-09
ENTPD3	73.327	8.7124	3.07313	8.5286	1.92037e-43	8.38096e-41
RPL14	1163.27	137.452	3.08111	8.52711	1.24816e-43	5.90121e-41
HNRNPR	34.2417	12.8522	1.41365	6.54879	3.00675e-11	2.1949e-10
LAMA5	5.18884	1.98198	1.3883	5.48479	2.00362e-10	1.24168e-09
H1FX	66.4132	14.1299	2.23266	7.93182	3.77949e-25	4.92941e-23
UTP3	122.439	30.95	1.98396	7.05326	2.87742e-20	1.3008e-18
SEC63	48.9103	14.7481	1.72953	6.86883	5.90495e-16	1.09842e-14
IFI35	27.9332	9.67722	1.52925	6.97882	5.76926e-13	5.94046e-12
PHRF1	22.0904	4.88011	2.17826	6.40799	3.80575e-23	3.42729e-21
HECTD1	20.0624	5.99004	1.74377	6.85581	3.54982e-16	6.90906e-15
INTS13	100.944	25.9852	1.95773	7.46663	6.01618e-20	2.51903e-18
TGM2	21.6034	10.1535	1.08917	5.68403	4.21639e-07	1.34998e-06
CCAR1	37.4794	7.86741	2.25204	7.33036	2.55438e-25	3.49212e-23
CALM2	271.966	68.6285	1.98647	7.35569	2.0297e-20	9.43893e-19
SRRM1	38.454	11.6396	1.72401	7.03723	6.3744e-16	1.18187e-14
FASN	7.92616	3.02707	1.38857	5.86774	1.27291e-10	8.2113e-10
CKAP5	19.8422	6.75024	1.55549	6.8121	2.67142e-13	2.90351e-12
SMARCE1	67.7133	18.1341	1.90063	6.83026	9.678e-19	3.211e-17
CACYBP	72.0958	33.7703	1.09411	6.83047	1.96746e-07	6.72635e-07
44811	63.8538	24.5279	1.3803	7.15348	6.07749e-11	4.16684e-10
TNFAIP2	37.5064	13.4333	1.48124	6.68211	3.3042e-12	2.86642e-11
YTHDC1	25.1284	7.4306	1.75768	6.8871	2.07802e-16	4.19561e-15
REST	18.2362	5.63347	1.69459	6.30687	3.45891e-15	5.49504e-14
TGOLN2	45.2755	13.7627	1.71787	6.61226	1.11711e-15	1.97442e-14
SRSF11	59.775	17.2902	1.78951	7.04803	5.63245e-17	1.27823e-15
VCL	13.4975	4.98138	1.43797	6.26765	1.74233e-11	1.32865e-10
TRANK1	19.0508	5.82253	1.71006	7.14877	9.8252e-16	1.76403e-14
DNAJC7	48.1157	14.1829	1.76229	7.42425	1.22067e-16	2.58412e-15
NOP58	117.49	22.4557	2.38726	7.12077	7.1574e-28	1.45027e-25
DDX23	45.1908	13.7436	1.71715	6.43158	1.36384e-15	2.37719e-14
GBP4L	44.8984	21.3852	1.06997	6.16246	4.66629e-07	1.47983e-06
THRAP3	34.7827	12.9006	1.43084	6.48114	1.85144e-11	1.40055e-10
RAD50	20.5918	5.40795	1.92873	5.98554	1.58342e-18	5.08984e-17
DDX3X	64.2	27.8162	1.20662	7.70156	8.01272e-09	3.618e-08
PSMD7	149.218	48.286	1.62766	6.74643	2.4049e-14	3.22177e-13
SCAF11	16.9022	4.86067	1.79785	6.32775	8.17452e-17	1.79412e-15
RPL5	322.868	109.228	1.56356	7.6851	1.30799e-13	1.50068e-12
SAFB	49.6088	14.8148	1.74345	6.69116	4.12509e-16	7.92004e-15
UBTF	46.7624	12.4761	1.90606	6.63666	9.55053e-19	3.18735e-17
U2SURP	21.6054	5.90998	1.87006	6.737	3.4597e-18	1.01178e-16
ANKRD17	4.95519	1.33282	1.89431	6.21156	3.88506e-18	1.12746e-16
TRIP12	15.8414	5.98019	1.40535	6.40964	4.25904e-11	3.02803e-10
CREBBP	14.2912	4.1192	1.79456	6.35396	8.94923e-17	1.96036e-15
ITGA6	14.3209	5.99699	1.25571	6.0674	4.12484e-09	1.96163e-08
LOC112531804	8.83668	2.99993	1.55836	5.31074	1.73741e-12	1.6041e-11
HK1	28.2278	7.50711	1.91064	6.38493	1.07784e-18	3.56566e-17
SLMAP	19.9846	5.7798	1.78966	6.29207	1.15268e-16	2.45854e-15
CDH2	42.171	13.8153	1.60989	6.62643	4.86053e-14	6.06071e-13
MDN1	7.56982	1.83983	2.04053	6.37396	1.02572e-20	5.06043e-19
CKAP4	16.6836	6.68458	1.31943	6.24844	6.06845e-10	3.4258e-09
STAT3	17.1717	5.87635	1.54688	5.72899	1.25214e-12	1.19596e-11
USP9X	13.0371	5.13013	1.34549	6.72871	2.11914e-10	1.30613e-09
44815	20.0395	6.28997	1.6716	6.29427	7.8412e-15	1.16611e-13
EPB41L2	22.0945	5.2337	2.07758	6.02564	5.03801e-21	2.69653e-19
LBH	109.486	50.7176	1.11017	7.76172	1.03512e-07	3.743e-07
ACTN2	28.6543	9.91017	1.53164	5.95728	1.48327e-12	1.38524e-11
SFPQ	18.0489	7.31612	1.3027	6.74646	7.34858e-10	4.08547e-09
MPRIP	10.2775	3.19864	1.6838	5.91575	1.13169e-14	1.61753e-13
AKAP8L	46.6152	11.23	2.05328	6.38799	6.34579e-21	3.30301e-19
PCNT	4.84778	1.51679	1.67608	5.46199	3.06461e-14	3.99702e-13
PAF1	67.2703	18.4189	1.86864	6.33256	5.75543e-18	1.60459e-16
FBN1	9.22657	3.23249	1.51301	5.92221	2.88743e-12	2.53589e-11
CEP350	6.06235	1.89372	1.67848	5.82123	1.55713e-14	2.15736e-13
PSAP	47.2612	18.7899	1.33064	7.01324	2.87188e-10	1.71964e-09
KANK4	7.42511	2.38903	1.63555	4.39715	1.59523e-12	1.48248e-11
PACSIN3	74.4062	22.3982	1.73193	6.43986	7.96367e-16	1.45279e-14
RBM5	42.0437	13.2726	1.66334	6.549	8.17118e-15	1.20884e-13
UBAP2L	25.3257	9.92097	1.35196	6.2689	2.32391e-10	1.41812e-09
PDS5B	12.0113	3.17373	1.91997	6.13078	1.69308e-18	5.39646e-17
LOC107050721	21.361	7.40232	1.52877	5.80348	2.04828e-12	1.85786e-11
AFAP1	38.0598	11.0674	1.7818	6.17925	2.47964e-16	4.9449e-15
EP300	15.4653	4.53085	1.77107	6.51064	1.7874e-16	3.68088e-15
INCENP	12.0769	2.80626	2.10532	6.08686	1.44493e-21	8.72106e-20
PTPN21	11.0253	4.61758	1.25555	6.66683	2.91721e-09	1.43917e-08
CDC42BPB	20.4316	6.23954	1.71118	6.51129	1.55985e-15	2.68991e-14
WAPL	21.8865	6.51048	1.74909	6.47427	4.1358e-16	7.92718e-15
MRC2	10.1477	2.97675	1.76905	5.16262	2.75858e-15	4.48448e-14
TEAD3	30.4112	12.1203	1.32709	6.31867	4.63841e-10	2.67439e-09
DMD	7.85004	2.71263	1.53289	6.17194	9.40489e-13	9.2717e-12
IFIH1	156.181	40.3313	1.95322	8.57837	4.28245e-20	1.84764e-18
PDIA6	34.3131	15.3541	1.16006	6.21073	4.81316e-08	1.86654e-07
RREB1	12.3411	3.48347	1.82473	6.27144	3.23746e-17	7.65323e-16
LOC101749223	7.97847	1.94945	2.03271	5.27656	2.00119e-19	7.59448e-18
UBR5	10.0283	2.90212	1.78876	6.20514	1.79908e-16	3.69821e-15
EEF1B2	174.183	50.8425	1.77643	7.30567	7.72004e-17	1.70759e-15
SMC4	15.0332	4.21873	1.83307	5.84135	6.91414e-17	1.54438e-15
CDKN1B	14.7383	5.73014	1.36283	6.28235	1.67045e-10	1.05538e-09
SBNO1	29.5615	8.82684	1.74366	6.74946	3.892e-16	7.5143e-15
FYCO1	8.83491	2.30569	1.93777	5.58718	2.83489e-18	8.55518e-17
LEMD2	21.8808	7.85273	1.47827	6.01439	6.24365e-12	5.15624e-11
ADNP	10.0095	4.19265	1.25536	6.53964	3.12557e-09	1.5291e-08
DHX38	18.7923	5.01309	1.90613	5.64597	7.68062e-18	2.05547e-16
PPP1R12A	15.6252	3.94185	1.9868	6.53669	4.46111e-20	1.91743e-18
BRD4L	46.9052	12.7586	1.87819	7.10272	1.82977e-18	5.75137e-17
COL12A1	8.60472	3.75473	1.19634	6.27809	1.79353e-08	7.49583e-08
KMT2E	18.8599	6.56649	1.52205	6.71902	8.5957e-13	8.52582e-12
RPL23A	594.482	166.744	1.83395	7.78217	6.67874e-18	1.82611e-16
HERC2	7.32258	2.47951	1.56218	6.23615	3.39445e-13	3.59634e-12
TNKS1BP1	14.8862	4.83577	1.62199	5.80775	9.81082e-14	1.15122e-12
MARCKS	38.6024	12.2451	1.65638	6.458	1.13186e-14	1.61753e-13
TRIO	9.21648	3.06349	1.58892	6.14942	1.52706e-13	1.74497e-12
LRRFIP1	14.8339	4.35856	1.76685	6.43435	2.2595e-16	4.52978e-15
IQGAP3	12.475	4.66969	1.41752	5.94644	4.31096e-11	3.05728e-10
TNRC6B	5.27963	2.13732	1.30454	6.19782	9.62306e-10	5.27502e-09
LOC112529955	8.54449	2.26165	1.9173	5.18073	1.75148e-17	4.37754e-16
HERC1	5.02207	1.41449	1.82778	5.64715	1.25359e-16	2.64395e-15
YLPM1	8.21112	3.20273	1.3581	5.33898	5.55721e-10	3.16713e-09
BCLAF1	25.545	7.36414	1.79434	6.51674	7.53592e-17	1.67339e-15
CACTIN	49.4518	12.9226	1.93599	6.44118	3.7462e-19	1.34095e-17
SURF6	120.176	24.2563	2.30856	6.63778	9.73091e-26	1.4156e-23
HIP1	8.8174	3.43733	1.35883	4.95523	1.01902e-09	5.55904e-09
ITSN2	8.79771	2.45063	1.84378	5.80006	5.03281e-17	1.15136e-15
TSR1	41.3033	9.99345	2.04702	6.17659	1.14917e-20	5.59639e-19
VCAN	8.79387	3.66584	1.26227	6.33076	2.8992e-09	1.43094e-08
NUCB2	28.3545	9.11855	1.63661	6.64533	1.90919e-14	2.58824e-13
EPRS	16.9234	5.66912	1.57767	5.93282	3.56074e-13	3.76198e-12
RAB8A	27.4209	8.26167	1.73068	6.71323	6.43584e-16	1.19065e-14
ARL4C	28.649	9.8891	1.53445	6.11912	9.41696e-13	9.27554e-12
EIF5	145.986	41.2318	1.82395	7.61027	1.07016e-17	2.7661e-16
METAP2	118.315	20.8531	2.50416	7.07826	3.26508e-30	8.42019e-28
KIF5C	13.5896	3.97268	1.77414	5.86699	5.23398e-16	9.81652e-15
BAHCC1	6.71303	2.08494	1.68668	5.1145	4.67674e-14	5.8459e-13
BAZ2B	9.12483	2.43348	1.90666	6.66035	9.09498e-19	3.06234e-17
GSK3B	12.2846	5.0564	1.28056	5.98227	2.21113e-09	1.12108e-08
REXO1	26.689	5.65424	2.2386	5.96827	9.206e-24	9.00522e-22
PBXIP1	18.5932	5.79769	1.68092	5.00562	7.35433e-14	8.812e-13
NCOR1	8.92693	3.06098	1.54403	5.95105	1.01049e-12	9.86746e-12
YWHAE	127.312	44.9986	1.50036	7.29074	1.2749e-12	1.21619e-11
PHLDA1	31.8444	10.0691	1.661	6.47304	9.50067e-15	1.38388e-13
ZC3H15	82.6766	17.9729	2.20157	7.30842	2.40646e-24	2.70822e-22
EZR	33.6399	8.72686	1.94645	6.02036	7.42548e-19	2.54553e-17
TAF3	12.2913	3.16404	1.95767	6.5932	1.32547e-19	5.13315e-18
JAK1	12.0888	3.9829	1.60168	6.60127	6.55966e-14	7.97776e-13
FSCN1	36.0946	11.9724	1.59182	5.15069	8.31658e-13	8.26341e-12
MTDH	29.4893	5.5374	2.41272	6.49271	1.47409e-27	2.85737e-25
TAOK1	6.11711	1.84453	1.72942	5.84872	2.58729e-15	4.23636e-14
GON4L	13.3586	3.89903	1.77641	5.98469	3.87604e-16	7.50535e-15
TNIK	16.0888	4.3759	1.87822	5.86442	1.27366e-17	3.22595e-16
P4HB	67.7887	30.8692	1.13483	6.98514	6.637e-08	2.50366e-07
IFIT5	520.444	176.053	1.56372	9.48966	8.79043e-14	1.03577e-12
ZFP91	17.4811	4.18686	2.0616	5.68914	2.08843e-20	9.63308e-19
PSMD1	67.6803	15.6122	2.11596	7.06863	1.20474e-22	9.49322e-21
YWHAH	45.3814	17.2556	1.39491	5.85705	1.0757e-10	7.04734e-10
TCERG1	44.5394	12.4305	1.84111	6.87495	9.21415e-18	2.41462e-16
MYO9A	8.50294	2.6075	1.70513	5.85062	5.79719e-15	8.78248e-14
PPP1R2	109.139	21.413	2.34951	7.23771	3.51161e-27	6.22597e-25
SYNPO2	14.2145	5.25618	1.43517	6.23578	1.9492e-11	1.47156e-10
RPLP2	1034.6	256.603	2.01142	8.23971	4.41438e-21	2.39665e-19
TUBB6	89.4614	28.9201	1.62911	6.84788	2.12394e-14	2.86227e-13
TPM4	11.6199	3.22225	1.85034	6.60745	8.38418e-18	2.21245e-16
NAV3	11.5725	4.71689	1.29472	6.47768	1.06607e-09	5.77958e-09
LDHA	201.034	79.3086	1.34186	7.89559	1.53738e-10	9.77294e-10
PPM1G	47.217	10.3789	2.18544	6.10594	5.26526e-23	4.63138e-21
MYO18B	3.30806	1.05897	1.64291	4.50087	1.00771e-12	9.84883e-12
CUX1	5.88032	1.6904	1.79836	5.9648	1.8821e-16	3.84104e-15
EFHD1	62.2575	24.1781	1.36446	6.41519	1.45233e-10	9.27904e-10
PDIA3	78.9142	25.5195	1.62859	6.61899	2.5733e-14	3.41912e-13
CASQ2	16.3947	5.10765	1.68206	4.4736	3.11313e-13	3.31999e-12
CSDE1	39.8733	12.8244	1.63645	6.77163	1.74e-14	2.39029e-13
PSIP1	35.8589	7.05685	2.34499	6.03105	9.6681e-26	1.4156e-23
RPL19	603.415	224.169	1.42854	8.16637	9.77975e-12	7.83692e-11
MEF2A	22.436	9.52326	1.23622	6.48773	5.45389e-09	2.54045e-08
EIF4A2	66.2752	31.6772	1.06497	6.63493	4.3187e-07	1.38079e-06
MKI67	5.86941	1.80233	1.70314	5.58128	1.00112e-14	1.45451e-13
DDX27	50.471	14.5904	1.79031	6.42094	9.69897e-17	2.10832e-15
SMC2	24.9617	5.92807	2.07387	5.99787	5.87143e-21	3.07019e-19
CALM1	41.5643	19.8629	1.06523	6.93847	3.88794e-07	1.25331e-06
SYNM	4.97334	1.53655	1.69417	4.81352	8.63252e-14	1.01928e-12
WBP11	42.9847	11.7671	1.86892	6.26577	8.87736e-18	2.33175e-16
KMT2D	3.44151	1.52078	1.17809	5.41079	5.85903e-08	2.23245e-07
UACA	18.6363	5.58995	1.73707	6.20362	8.61323e-16	1.56375e-14
PTMS	106.697	33.3435	1.67795	6.62415	4.57932e-15	7.12779e-14
DIAPH2	11.7063	3.23871	1.85368	6.5449	7.89987e-18	2.10422e-16
PFKP	34.0293	13.2028	1.36585	6.32338	1.48396e-10	9.45453e-10
EHBP1	14.9125	4.15184	1.84446	5.58005	8.1731e-17	1.79412e-15
ATP1A1	41.7312	13.594	1.61806	6.60849	3.72769e-14	4.77945e-13
GABARAPL1	37.8555	14.5522	1.37919	6.47998	8.96249e-11	5.95767e-10
THOC2	18.3223	5.75736	1.67	6.32859	7.99855e-15	1.1864e-13
NOP56	112.011	20.4765	2.45146	7.01992	4.19266e-29	9.91128e-27
NEMF	28.4526	6.45108	2.14072	5.94036	4.82475e-22	3.29798e-20
SSRP1	38.5152	10.7623	1.83928	6.09025	3.47724e-17	8.16898e-16
HIVEP3	8.47718	3.92151	1.11211	6.54359	1.3931e-07	4.89548e-07
LOC424740	41.8531	14.5512	1.52413	6.84463	7.40214e-13	7.45271e-12
CDC37	99.9129	27.9451	1.83797	6.66289	1.26649e-17	3.21495e-16
LOC107052719	41.7346	17.1376	1.28399	6.26902	1.64105e-09	8.61286e-09
ILF3	40.5334	11.3435	1.8371	6.25379	2.92203e-17	7.00978e-16
MMP2	20.3629	8.67522	1.23083	5.48924	1.4525e-08	6.21711e-08
DNTTIP2	21.1861	5.85383	1.8555	6.04406	2.06049e-17	5.09377e-16
ZNF609	16.1383	4.26177	1.92076	5.82215	2.9655e-18	8.85515e-17
BRD2	67.3106	19.2736	1.80413	7.15717	3.00328e-17	7.18951e-16
LOC776067	2.92524	1.05276	1.47428	6.35634	5.22045e-12	4.36525e-11
ANKHD1	9.04474	2.269	1.99484	6.05426	1.12917e-19	4.41816e-18
TNRC6A	14.0393	3.54007	1.98747	6.322	9.43577e-20	3.79673e-18
CBX1	80.5169	24.2433	1.73158	6.33519	9.01304e-16	1.62852e-14
DNAJC8	106.031	23.9342	2.14719	6.57296	5.84518e-23	5.10194e-21
RABEP1	13.954	4.3032	1.69705	6.10279	5.36674e-15	8.24426e-14
GOLGA3	9.20903	2.55044	1.85214	6.06695	2.28591e-17	5.57812e-16
DKC1	66.4943	12.7756	2.37969	6.80313	1.55547e-27	2.94166e-25
ZNF598	44.131	12.2927	1.84387	6.48479	1.2244e-17	3.12911e-16
HSPA9	63.5042	17.8423	1.83146	6.96573	1.23207e-17	3.14163e-16
IFT57	35.801	14.2248	1.33145	5.56955	9.22996e-10	5.07424e-09
PRPF40A	35.8834	8.21848	2.12623	6.58017	1.39766e-22	1.06438e-20
MYBPC3	7.57791	3.11889	1.28052	4.78206	1.01303e-08	4.48315e-08
SMTN	3.26011	1.32806	1.29537	4.92047	5.55453e-09	2.58097e-08
ABL1	14.6857	3.96059	1.89043	5.89841	8.00162e-18	2.12136e-16
HNRNPDL	63.073	20.278	1.63701	6.66563	1.85231e-14	2.52319e-13
RPLP1	1097.99	281.205	1.96513	8.30991	2.89111e-20	1.3018e-18
ATP2B4	9.96074	3.52081	1.5002	5.84289	4.7088e-12	3.98143e-11
DNMT3A	13.5553	5.08896	1.41331	6.13133	4.14674e-11	2.95745e-10
NRDC	26.46	7.64907	1.79028	5.90251	2.88523e-16	5.69368e-15
FXR1	35.2937	11.7969	1.58087	6.12598	2.04451e-13	2.29385e-12
RSRC2	93.1466	20.7812	2.16412	6.9925	1.6775e-23	1.58621e-21
SMARCA4	28.2023	6.39656	2.14022	5.96936	4.81036e-22	3.29798e-20
KANK3	7.1331	2.7308	1.38489	4.57942	1.01227e-09	5.52752e-09
RAB6A	25.6651	11.1955	1.19682	6.35069	1.70189e-08	7.14972e-08
GVINP1	3.78334	1.35172	1.48449	4.46425	9.51035e-11	6.28137e-10
KIAA1671	5.82437	2.05749	1.50098	5.15412	1.31051e-11	1.02272e-10
EIF4H	14.6944	6.404	1.19815	6.5107	1.51343e-08	6.4463e-08
ZRSR2	20.0397	4.18795	2.25837	6.43134	1.27712e-24	1.49397e-22
HELZ2	42.5639	15.9554	1.41556	8.29362	1.43685e-11	1.11518e-10
KMT2C	4.72753	1.74611	1.43681	5.87787	2.98693e-11	2.18522e-10
rna63498	2003.79	1001.4	1.00066	6.69746	1.94386e-06	5.45829e-06
PGK1	105.136	42.4948	1.30684	6.72445	6.59056e-10	3.69847e-09
rna63501	4380.29	1620.35	1.43469	7.69447	9.13229e-12	7.35445e-11
FTSJ3	25.0352	6.46989	1.9519	5.60759	1.51403e-18	4.88058e-17
ERLIN2	27.937	10.4303	1.42129	6.20747	3.05361e-11	2.22682e-10
LIPG	14.7897	7.30633	1.01722	4.9961	3.52404e-06	9.39552e-06
HSPD1	87.0994	29.5751	1.55821	6.90975	2.29072e-13	2.53836e-12
GPC1	14.8019	6.53436	1.17952	5.40234	5.89907e-08	2.24545e-07
KLC4	19.5543	6.81323	1.52093	5.88456	2.2149e-12	1.9899e-11
ST13	48.355	12.8755	1.90891	6.52798	9.66991e-19	3.211e-17
TRIM55	41.8557	11.3852	1.87801	5.5058	2.85579e-17	6.87997e-16
ADD1	11.8403	3.92247	1.59365	5.32795	5.82775e-13	5.99523e-12
ATP2A2	6.1557	2.20772	1.47925	6.12566	5.44301e-12	4.53464e-11
NRP2	7.78806	3.22689	1.27098	5.57787	4.64492e-09	2.19334e-08
TOP2A	11.6057	3.01695	1.94339	5.4044	3.76151e-18	1.09441e-16
P4HA1	13.8156	5.90911	1.22517	5.77036	1.27959e-08	5.53125e-08
CENPF	7.06076	2.064	1.77414	5.42807	1.25299e-15	2.20088e-14
BPTF	8.26793	2.54228	1.70126	6.09461	4.65298e-15	7.23251e-14
CEBPZ	37.9273	7.54581	2.32928	6.28519	8.84713e-26	1.3209e-23
RAPGEF1	9.53898	4.63363	1.04158	5.58507	1.36376e-06	3.95971e-06
AKAP2	8.92172	4.06035	1.13559	5.54784	1.51088e-07	5.27505e-07
RABL6	24.7953	6.66311	1.89564	6.16701	3.99407e-18	1.15614e-16
RBBP8	13.7413	3.82533	1.8446	5.40188	1.23735e-16	2.61457e-15
NOP2	31.7673	8.03727	1.98259	6.13151	1.60127e-19	6.13838e-18
ARID4A	14.694	3.21771	2.19089	6.03175	5.23506e-23	4.63138e-21
LOC396224	37.9883	18.0603	1.07255	4.87052	1.24553e-06	3.64158e-06
PDE4DIP	7.09062	1.92843	1.87814	5.05826	9.88499e-17	2.14055e-15
CCDC88A	8.18368	2.72924	1.5841	5.90732	2.99119e-13	3.22022e-12
PRKAR2A	12.5362	4.73876	1.40338	5.71577	9.98207e-11	6.56617e-10
CASZ1	6.08724	2.43935	1.31915	5.62079	1.15821e-09	6.2315e-09
PHLDB1	4.74057	2.0039	1.24191	4.23635	6.92643e-08	2.59901e-07
BHLHE40	26.2679	10.0585	1.38474	5.65254	1.78042e-10	1.11554e-09
AKAP1	15.7997	5.19251	1.60519	5.52063	2.84208e-13	3.06842e-12
AHNAK2	3.92472	1.20052	1.70865	5.17899	2.02097e-14	2.72675e-13
HNRNPA1	73.5757	26.2378	1.48749	6.49189	3.08952e-12	2.69254e-11
ASXL2	6.33685	1.94237	1.70574	5.59413	9.36913e-15	1.36647e-13
NOTCH2	5.89918	2.36279	1.31985	5.31699	1.70555e-09	8.91019e-09
ARID4B	21.9435	5.09766	2.10572	6.3268	8.36848e-22	5.30487e-20
FILIP1L	13.2096	3.69798	1.83661	5.95443	5.10938e-17	1.16418e-15
NF2	26.3725	11.3457	1.21679	5.96051	1.27273e-08	5.50789e-08
HDAC1	44.4681	11.7383	1.92141	6.48967	6.22732e-19	2.14125e-17
KIF16B	17.8536	4.59792	1.95697	5.97974	5.857e-19	2.0262e-17
DNAJB4	17.1833	7.25953	1.24294	5.87715	6.71663e-09	3.08058e-08
PSMC1	139.567	22.2339	2.64995	6.86893	1.18561e-32	3.63599e-30
DOT1L	7.31078	2.79415	1.38751	6.10942	9.17347e-11	6.0881e-10
KDM4A	8.83571	2.85804	1.62816	5.91365	6.94759e-14	8.39556e-13
VCP	28.1874	9.16012	1.62144	5.77118	1.07245e-13	1.24939e-12
PRPF4B	14.4485	3.57786	2.01358	6.21358	4.15181e-20	1.805e-18
NUR2L	12.3334	3.89372	1.66303	4.90091	1.66343e-13	1.89128e-12
SYNCRIP	12.3582	4.68419	1.39951	6.37213	5.22274e-11	3.6224e-10
RILPL1	52.2337	15.8695	1.71853	5.70571	4.77045e-15	7.3747e-14
MX1	70.9932	31.3201	1.18055	6.99252	1.98791e-08	8.25049e-08
RPS24	215.629	76.0642	1.50322	7.66943	9.97406e-13	9.75653e-12
MYOF	10.1159	4.29034	1.23734	5.75622	9.7e-09	4.30113e-08
RHOGL	7.79206	2.22765	1.80629	5.75819	2.03133e-16	4.12335e-15
ACBD3	12.5191	2.99432	2.06362	5.95674	9.57749e-21	4.78748e-19
BAZ2A	14.4809	4.40237	1.71761	5.71004	4.68598e-15	7.26351e-14
KPNB1	26.3896	11.8674	1.15289	6.38554	5.28826e-08	2.02791e-07
PTRF	35.379	12.1041	1.54728	6.12177	6.19219e-13	6.30725e-12
FAM129B	15.5723	5.73015	1.44214	5.30791	5.6338e-11	3.8767e-10
CIR1	35.3501	7.91552	2.15867	5.63254	5.75119e-22	3.83875e-20
TNS1	6.9381	3.385	1.03523	5.07901	2.32006e-06	6.42875e-06
LMOD1	7.62841	1.56712	2.28206	3.69777	2.45052e-19	9.05734e-18
MYL10	111.341	48.884	1.18749	6.67829	1.86404e-08	7.76479e-08
TRIP11	11.756	3.7372	1.65323	6.02722	2.64989e-14	3.50855e-13
SPAG9	7.75296	2.36288	1.71395	5.34677	1.18351e-14	1.68076e-13
TAOK3	29.986	8.77535	1.77261	6.16272	3.4293e-16	6.68595e-15
HP1BP3	38.7642	10.2466	1.9194	6.06832	1.93843e-18	6.02612e-17
MYCBP2	5.13765	1.78197	1.52748	5.75702	2.26423e-12	2.0278e-11
HOOK3	3.16668	1.04929	1.59328	4.9907	1.14981e-12	1.1066e-11
RPL21	513.987	156.023	1.71993	7.68053	5.14506e-16	9.66572e-15
CTR9	22.0004	5.25479	2.06558	5.77306	1.46647e-20	6.96236e-19
TXLNA	27.3621	6.12575	2.15906	6.44133	7.59517e-23	6.33694e-21
GLTSCR2	70.5496	20.346	1.79374	6.07932	1.8578e-16	3.80515e-15
EIF3J	56.5239	17.7636	1.66979	6.05529	1.43797e-14	2.00944e-13
JMJD1C	12.2207	3.9945	1.61312	6.17279	6.62055e-14	8.04319e-13
DDX17	24.3462	10.9799	1.14877	6.46091	5.67532e-08	2.16828e-07
CHMP4B	84.9833	38.7553	1.13273	6.65317	7.89354e-08	2.92801e-07
RAPGEF2	6.90826	2.2236	1.63518	5.21416	1.86294e-13	2.10545e-12
CWC22	22.7418	5.6636	2.00537	6.0855	7.34444e-20	3.00857e-18
KDM5B	12.6068	3.90927	1.68902	5.49499	1.83873e-14	2.5077e-13
FIP1L1	79.8383	21.0851	1.92075	6.72516	4.89888e-19	1.7317e-17
SRSF4	15.7678	5.87247	1.42471	5.04108	1.34914e-10	8.66367e-10
FAM133B	49.6291	14.279	1.79718	6.51444	6.79982e-17	1.52485e-15
ERC1	5.30962	1.42843	1.8939	5.34058	2.58078e-17	6.25728e-16
ARGLU1	30.7781	8.40272	1.87285	6.49327	4.03416e-18	1.16477e-16
CDK12	10.7073	4.78192	1.16281	5.62206	7.42763e-08	2.76332e-07
CSNK1A1	33.0791	16.274	1.0233	6.70993	1.14173e-06	3.37198e-06
RPL27	615.983	277.898	1.14831	7.74579	3.83778e-08	1.50891e-07
MYBPH	24.5933	8.51995	1.5291	5.07243	6.80871e-12	5.57019e-11
CEP131	11.4143	2.75838	2.04847	4.74252	8.5297e-19	2.88915e-17
CCDC173	24.6411	7.34968	1.7452	6.50545	4.61348e-16	8.73943e-15
LETM1	14.6507	5.18938	1.49722	6.12554	3.08549e-12	2.69109e-11
NOP14	29.5961	7.83738	1.91676	5.8599	3.12842e-18	9.24431e-17
CHD1Z	12.9732	3.12644	2.0527	5.79147	2.22382e-20	1.01749e-18
CDC5L	34.1899	8.8537	1.94902	5.95434	7.77172e-19	2.64029e-17
NAA15	30.4023	8.89901	1.77234	6.35671	2.01508e-16	4.10505e-15
LOC407092	11.4114	4.57175	1.31947	5.18447	1.99781e-09	1.02668e-08
WDR60	18.2878	3.6287	2.33301	5.54602	8.3591e-25	1.04232e-22
MEF2C	6.62045	2.67624	1.30652	5.09341	3.2001e-09	1.55977e-08
IK	59.641	13.2031	2.17522	6.14853	7.3675e-23	6.23873e-21
TJP2	15.5732	4.7372	1.71684	6.32717	1.53924e-15	2.66246e-14
SMARCC2	21.4517	7.28832	1.55728	5.78138	8.54984e-13	8.48775e-12
NET1	36.3704	15.0229	1.27552	6.46526	1.84999e-09	9.58093e-09
ATP11B	4.33755	1.58462	1.45253	5.22651	4.7775e-11	3.35252e-10
PENK	25.8963	11.4593	1.17602	4.8263	1.17194e-07	4.20292e-07
LOC107052718	24.6182	9.83668	1.32339	6.29431	5.24724e-10	3.00254e-09
MSH6	7.22194	2.10967	1.77486	4.35894	2.9891e-14	3.90752e-13
LRRFIP2	31.2222	10.7289	1.54095	6.17295	7.23153e-13	7.2874e-12
RSF1	7.97063	2.15861	1.88439	5.85692	1.07791e-17	2.77978e-16
MYOM1	4.32475	1.59309	1.44046	4.56304	2.32458e-10	1.41812e-09
ELMSAN1	5.95378	2.3035	1.36981	5.45902	3.4504e-10	2.03749e-09
USP1	30.2041	7.49032	2.01145	6.01365	6.50404e-20	2.67396e-18
CLMP	12.6924	3.77473	1.74921	5.05382	7.28345e-15	1.08744e-13
LEO1	11.7295	3.00197	1.96591	5.61565	9.1748e-19	3.08007e-17
ZC3H18	21.3735	5.7696	1.88902	5.45651	2.27813e-17	5.5711e-16
RFC1	14.0707	3.00618	2.2264	5.69137	3.19921e-23	2.92754e-21
NUB1	48.4436	13.7651	1.81517	6.42743	3.83279e-17	8.94871e-16
HISTH1	242.887	44.513	2.44783	6.76906	7.20909e-29	1.63603e-26
ESF1	32.4465	7.11594	2.18869	5.87597	8.6357e-23	7.04959e-21
SASH1	7.48439	2.5553	1.55021	5.56339	1.43374e-12	1.34451e-11
44812	10.8348	4.17444	1.37585	5.45586	2.94252e-10	1.75823e-09
HDAC2	32.6006	14.2769	1.19111	5.89268	2.6251e-08	1.06155e-07
CTNND1	8.93796	3.99704	1.16087	5.38945	9.43477e-08	3.44343e-07
SPTY2D1	23.7025	5.07128	2.22444	6.38683	5.84383e-24	6.02818e-22
CAPN3	5.77853	2.18424	1.40333	4.96603	2.96947e-10	1.77246e-09
PPFIA1	10.1233	3.05897	1.72633	5.46491	6.1983e-15	9.35267e-14
MDM2	27.9423	8.35193	1.74219	7.00113	3.36653e-16	6.57488e-15
GNL3	62.1597	15.3352	2.01897	6.25892	2.94163e-20	1.31931e-18
MGA	5.24353	1.83074	1.51797	5.86418	2.56947e-12	2.26893e-11
TLN2	3.47113	1.00308	1.7906	4.84539	3.33756e-15	5.33398e-14
SIK1	5.89559	2.30386	1.35541	5.3478	6.04995e-10	3.41799e-09
PEAK1	6.68958	2.93448	1.18872	6.1033	2.43095e-08	9.87612e-08
CCT6A	55.1401	20.1962	1.44891	6.16367	1.3555e-11	1.05493e-10
PARP1	15.8293	3.44027	2.20159	5.16823	6.3349e-22	4.1792e-20
TMEM131	9.33589	4.619	1.01509	5.50342	2.5535e-06	7.01904e-06
MYH13	1.06855	0.404105	1.40115	2.17776	2.50145e-06	6.89099e-06
ZFC3H1	17.2172	4.59818	1.90456	6.24094	2.40554e-18	7.33753e-17
CHAF1A	15.1676	3.60955	2.0707	5.03295	1.35332e-19	5.22318e-18
NOC2L	37.4594	9.48137	1.98196	5.9366	2.42107e-19	8.97772e-18
HMGB3	89.6917	31.8506	1.49352	5.98186	4.81148e-12	4.06219e-11
AFF4	7.13131	2.92422	1.28599	5.71628	2.65082e-09	1.31925e-08
MORC3	28.4203	8.80057	1.69116	6.72157	2.64162e-15	4.30668e-14
SOX11	28.9572	9.97854	1.5368	5.27012	3.65041e-12	3.1499e-11
PTPRG	3.61132	1.42195	1.34434	4.52222	3.20322e-09	1.56063e-08
ETS1	6.19393	2.99899	1.04619	4.83309	2.26281e-06	6.287e-06
RASSF3	10.0666	4.93041	1.02968	5.54149	1.80218e-06	5.08691e-06
CEP170B	2.99854	1.11044	1.43288	4.94762	1.26412e-10	8.15925e-10
PDCD11	10.0432	2.1883	2.19798	5.36553	3.12622e-22	2.20331e-20
CAPRIN1	17.9213	6.79413	1.39919	5.96919	7.31368e-11	4.94862e-10
EIF4B	29.3527	11.5703	1.34291	5.50322	7.0528e-10	3.93452e-09
TLK2	13.5523	4.30581	1.65399	5.68153	4.49934e-14	5.67266e-13
EMILIN1	5.79349	1.93017	1.58486	3.41441	2.68308e-10	1.6134e-09
CLTC	10.3132	4.41712	1.22317	5.49526	1.80217e-08	7.52364e-08
ARHGAP35	5.27727	1.34952	1.96682	4.54823	3.12725e-17	7.4548e-16
CTNNA1	24.8456	8.17538	1.60347	5.84209	1.78121e-13	2.0171e-12
EML4	5.45577	2.28206	1.25722	4.86883	1.58e-08	6.70466e-08
KLHDC4	30.9869	7.86527	1.97781	5.47322	9.29563e-19	3.11143e-17
SMARCA5	6.73764	1.88576	1.83692	5.95242	4.72031e-17	1.08644e-15
PCDHGC3	11.9264	4.93417	1.27305	4.88354	1.02155e-08	4.51557e-08
SNX1	18.9811	7.11261	1.41591	5.20593	1.39284e-10	8.92411e-10
CHD7	6.78571	2.12836	1.67254	5.47958	3.33391e-14	4.32341e-13
MATR3	28.0951	10.0916	1.47704	6.02064	6.44881e-12	5.30251e-11
PSMD2	26.138	10.1358	1.36655	5.72901	2.77148e-10	1.6646e-09
FNBP1	9.15064	2.99211	1.61254	5.7156	1.5629e-13	1.78234e-12
SYNE1	1.9871	0.690482	1.52476	5.24248	5.37788e-12	4.48697e-11
DACT1	3.17536	0.999146	1.66771	4.42743	6.37885e-13	6.47413e-12
SMG6	8.394	2.33518	1.8455	5.07511	2.77211e-16	5.48955e-15
ADCY9	7.49534	2.78365	1.42872	4.70528	2.41424e-10	1.46886e-09
ASPH	8.35764	2.90027	1.52676	5.77181	2.26778e-12	2.02938e-11
TMEM169	8.17839	3.232	1.33912	4.7249	2.61395e-09	1.30261e-08
RAD21	27.8429	9.91894	1.48893	6.11438	4.05419e-12	3.47191e-11
HMGB2	69.0642	17.6408	1.96876	5.55843	9.08893e-19	3.06234e-17
WBP4	15.315	3.8431	1.99437	5.74473	2.24949e-19	8.39615e-18
PSMA4	92.5374	35.2746	1.39131	6.24257	7.36306e-11	4.97906e-10
MTCL1	5.12432	1.87153	1.4528	4.52803	1.84812e-10	1.15668e-09
LOC107050463	6.02037	2.6923	1.16085	5.19734	1.13338e-07	4.07363e-07
PES1	35.9712	9.85963	1.86704	5.82079	2.07146e-17	5.10976e-16
CDK5RAP2	13.6123	4.7049	1.53254	5.95603	1.46137e-12	1.3693e-11
LASP1	22.1902	8.15838	1.44338	5.38446	4.90678e-11	3.43474e-10
CLIP1	9.34603	2.99018	1.64393	5.61579	6.55448e-14	7.97776e-13
NAP1L4	33.8805	11.2391	1.59179	5.95534	2.19509e-13	2.44432e-12
FAT1	5.41664	2.06544	1.39082	5.9013	1.13805e-10	7.42577e-10
RIF1	5.82763	1.69452	1.78172	5.09091	2.41763e-15	3.98734e-14
CUL3	28.7481	10.892	1.40008	5.97516	7.08387e-11	4.80572e-10
OPTN	62.8844	14.3557	2.13094	6.60956	1.10119e-22	8.73788e-21
SACS	2.45002	0.974114	1.33039	4.90281	2.2223e-09	1.12624e-08
INF2	18.1658	5.28414	1.78136	6.38011	1.41087e-16	2.96465e-15
KIF4A	15.2406	4.27131	1.83491	5.45303	1.46833e-16	3.07402e-15
PARD3	7.23223	1.99766	1.85585	5.31431	1.0523e-16	2.26443e-15
EVL	7.59287	3.11139	1.28694	5.55143	3.00091e-09	1.47532e-08
DDX60	21.5021	6.58404	1.70734	6.65957	1.56258e-15	2.69053e-14
AMOTL1	5.64179	1.9328	1.5451	4.59602	1.18512e-11	9.32703e-11
MGEA5	16.9819	5.51881	1.62141	5.88338	8.98215e-14	1.05727e-12
WHSC1L1	9.56068	2.68708	1.83083	5.50934	1.52566e-16	3.18228e-15
AFDN	4.99558	1.57857	1.66176	5.14691	9.70737e-14	1.14026e-12
CDK6	4.02948	1.78635	1.17344	5.4146	6.84782e-08	2.57249e-07
CAPN11	14.5311	6.47802	1.16535	5.16209	1.06618e-07	3.84671e-07
PDCL	10.2311	4.45933	1.19785	4.90012	6.68442e-08	2.51987e-07
HMGCR	16.1819	4.42484	1.87045	5.59448	3.2351e-17	7.65323e-16
PSPC1	6.23151	2.04976	1.60398	5.92835	1.48243e-13	1.69568e-12
MAFK	13.2116	5.22779	1.33739	5.61629	7.19541e-10	4.0062e-09
KDM5A	7.72612	2.09357	1.88351	5.36766	3.39561e-17	7.99378e-16
KIF3A	12.0067	2.57544	2.22057	5.27176	1.81217e-22	1.35281e-20
URI1	37.4543	11.5723	1.69427	5.78932	9.28313e-15	1.35742e-13
MIB1	6.88974	2.22735	1.62888	5.27891	1.96684e-13	2.21846e-12
DEK	22.9712	6.2331	1.88162	5.98742	9.45624e-18	2.46667e-16
RLIM	10.1982	3.64175	1.48545	5.66069	8.83552e-12	7.12556e-11
ARHGAP21	7.76062	2.66441	1.54214	5.29562	2.96166e-12	2.59105e-11
GPATCH4	76.1532	19.6441	1.95462	6.0337	5.54404e-19	1.93564e-17
DNAJC13	8.40925	3.40422	1.3045	5.51123	1.97398e-09	1.01582e-08
RBM26	22.2944	5.99688	1.8942	5.8941	6.70201e-18	1.82807e-16
MYL1	39.4053	19.0604	1.04767	5.286	1.48404e-06	4.26962e-06
UPF1	13.0702	4.61065	1.50308	5.75212	4.65373e-12	3.93779e-11
USP18	120.841	35.2237	1.77844	7.74156	5.6638e-17	1.28278e-15
TGFBR2	15.0203	5.18025	1.5357	6.05682	9.6376e-13	9.46002e-12
MYO6	6.15662	1.68181	1.87173	4.84038	2.30368e-16	4.6102e-15
44813	8.17832	3.95106	1.04941	5.08578	1.68406e-06	4.77964e-06
CEP170	7.74339	2.91839	1.40761	5.35022	1.3881e-10	8.89874e-10
BDP1L	5.72663	1.66488	1.78197	5.13049	2.01775e-15	3.38188e-14
EIF3B	21.227	6.59835	1.68558	6.04594	8.37189e-15	1.23371e-13
DNAJC1	40.6097	13.2023	1.62091	6.11699	5.40765e-14	6.67689e-13
RNF10	15.8459	5.23897	1.59659	5.75248	2.43302e-13	2.67774e-12
CAMSAP2	8.15689	2.81725	1.53359	5.91587	1.46652e-12	1.37298e-11
CASC3	27.3432	10.8069	1.33907	5.575	7.36122e-10	4.09049e-09
HMGXB4	13.9507	3.59916	1.95424	5.06123	7.0164e-18	1.90924e-16
BHMT	44.3723	17.8791	1.31124	5.54374	1.61455e-09	8.49342e-09
MSN	26.9379	9.78129	1.46142	6.0618	1.00847e-11	8.05288e-11
THYN1	74.9	32.2442	1.21582	5.85991	1.40517e-08	6.02817e-08
PHIP	5.93475	1.89907	1.64366	5.31887	1.21761e-13	1.39982e-12
ACSBG2	14.1786	6.03351	1.2325	5.48124	1.37834e-08	5.92426e-08
CEP250	4.72232	1.34717	1.80916	4.72006	2.79558e-15	4.52517e-14
DIP2C	11.986	4.18707	1.51713	5.31326	6.13941e-12	5.07832e-11
SEPT2L	33.961	15.9126	1.09361	5.8558	3.12014e-07	1.02621e-06
CHD9	7.15029	2.32035	1.6235	5.90179	8.534e-14	1.0087e-12
BMP2K	7.32931	2.39271	1.61478	5.18857	3.80763e-13	4.00791e-12
PHF20	11.5717	2.97743	1.95819	5.47119	1.75341e-18	5.55753e-17
USP47	13.1799	4.26177	1.62863	5.59647	1.16168e-13	1.34369e-12
LRWD1	13.0923	3.46277	1.91821	4.5416	1.72047e-16	3.54949e-15
SPG7	31.0237	10.2086	1.60344	5.9259	1.54494e-13	1.76363e-12
FLNC	26.9879	8.31573	1.69748	3.4284	1.61967e-11	1.2428e-10
MCM2	7.09355	1.6866	2.07172	4.31694	3.17548e-18	9.35902e-17
ANKIB1	9.09084	3.80009	1.25823	5.40431	7.92507e-09	3.58127e-08
CCPG1	18.1407	5.7428	1.65923	5.73899	3.39957e-14	4.3935e-13
CDV3	34.2091	9.9269	1.78481	6.09651	2.52592e-16	5.02836e-15
RERE	7.42648	2.66898	1.47619	5.36414	1.82292e-11	1.38082e-10
FAM192A	120.571	24.4323	2.30287	6.68879	5.82375e-26	9.05234e-24
STRN3	16.4555	5.10862	1.6874	5.84837	1.07019e-14	1.54104e-13
CIZ1	26.6474	9.38562	1.50532	5.77326	4.3568e-12	3.70589e-11
ADD3	5.77982	2.40807	1.26305	6.11379	3.2633e-09	1.58649e-08
TTC28	3.31082	1.14762	1.52822	4.70261	1.55607e-11	1.19951e-10
RAPH1	3.15168	1.57455	1.00105	5.29048	4.05914e-06	1.07214e-05
LTBP2	1.24362	0.318281	1.9646	2.9712	4.3328e-13	4.53127e-12
DYNC1LI2	15.8487	6.80956	1.21863	5.93704	1.23234e-08	5.34736e-08
PDIA4	39.3722	7.94113	2.30948	5.82591	7.31994e-25	9.22882e-23
ARL6IP4	39.5359	6.7154	2.55736	6.18731	5.94628e-30	1.46679e-27
GPC4	13.2709	5.1927	1.35354	5.4373	5.69193e-10	3.23579e-09
SRPK2	16.8692	3.27472	2.36458	5.48666	2.92636e-25	3.86109e-23
LSM14A	32.5566	13.7196	1.24662	6.09921	5.1748e-09	2.42538e-08
DNAJB6	16.1161	8.00822	1.00887	5.93321	2.18114e-06	6.07645e-06
WWC3	9.70654	3.24638	1.5799	5.27723	9.52951e-13	9.36203e-12
HK2	25.8048	8.65979	1.57505	5.56913	6.35101e-13	6.45165e-12
NOLC1	29.6913	8.29167	1.84016	6.27081	1.82161e-17	4.53284e-16
AFAP1L2	2.99825	0.679631	2.1397	3.14873	1.22177e-15	2.1527e-14
PUM1	14.4091	6.92255	1.05751	5.83961	7.45674e-07	2.28125e-06
OGFR	13.3388	4.17258	1.67645	5.88644	1.48592e-14	2.0688e-13
MYO9B	11.3882	3.40449	1.74184	5.75353	2.00674e-15	3.37341e-14
AP2M1	35.1899	13.865	1.3436	5.96949	3.74366e-10	2.19418e-09
DLG5	4.9533	1.65276	1.58326	5.12335	1.13047e-12	1.08892e-11
BOP1	17.8254	7.94906	1.16493	5.3343	8.72441e-08	3.20479e-07
NSD1	3.97982	1.17107	1.76452	4.8628	7.11899e-15	1.06569e-13
PCM1	8.1114	2.27568	1.8334	5.43254	1.58687e-16	3.29784e-15
PRPF6	16.8196	4.64229	1.85702	5.6783	4.03632e-17	9.36607e-16
TJP1	7.2088	2.56761	1.48911	5.1812	1.67451e-11	1.2821e-10
ETV3	18.4264	6.60346	1.48031	5.5469	1.26084e-11	9.88719e-11
PDZRN3	8.94952	2.8704	1.64022	4.77721	4.98925e-13	5.1796e-12
ADIPOR2	14.1951	6.4986	1.12705	5.41047	2.05504e-07	7.00257e-07
RBM33	9.24901	3.29544	1.48871	6.19607	3.78631e-12	3.26469e-11
PDGFRA	6.45627	3.02144	1.09538	5.9579	2.81264e-07	9.32914e-07
AAK1	2.3273	0.847285	1.4574	4.54621	1.69125e-10	1.06555e-09
RFTN2	7.78243	3.08266	1.33584	5.14212	1.32254e-09	7.04547e-09
IFFO2	7.48317	2.91529	1.35982	5.25689	6.02906e-10	3.41206e-09
FERMT2	31.1031	12.1328	1.35805	6.2548	1.9623e-10	1.2214e-09
TCF20	7.19931	2.63591	1.4494	5.59693	2.87918e-11	2.1173e-10
DDX1	32.0629	11.9483	1.42395	5.72004	5.34959e-11	3.70359e-10
ZNF512	14.6031	4.4693	1.70793	5.47749	1.07494e-14	1.54592e-13
WDFY3	4.00087	1.3708	1.54508	5.32203	2.54234e-12	2.24673e-11
MYL12A	90.7244	43.5018	1.06034	6.14796	5.91928e-07	1.8437e-06
ACTN4	18.8395	9.02041	1.06236	5.3079	1.04349e-06	3.10368e-06
CMTR1	23.8603	6.56521	1.86157	6.43931	6.60216e-18	1.81392e-16
FAM160B2	8.20698	2.83364	1.53384	4.59757	1.58015e-11	1.21642e-10
rna63499	1636.42	674.033	1.27956	6.23274	1.9027e-09	9.82703e-09
RUNX1	7.13275	3.25703	1.13075	5.22971	2.27705e-07	7.69437e-07
CLASP2	5.70003	1.85209	1.62159	5.33973	2.25625e-13	2.50751e-12
CTGF	30.3635	13.7599	1.14175	5.65124	1.21505e-07	4.33697e-07
LOC107050990	9.58433	4.61232	1.05482	3.88959	6.56296e-06	1.66599e-05
AGTR2	9.14016	3.76712	1.27865	5.98755	2.32214e-09	1.16952e-08
ZBTB1	4.08477	1.92332	1.0865	5.13831	6.82512e-07	2.10219e-06
DUSP27	1.61176	0.686378	1.23128	4.50231	5.58149e-08	2.13387e-07
PPIL4	30.3	7.1653	2.07999	5.85282	6.52865e-21	3.35206e-19
ZMAT2	44.7494	18.1276	1.30351	5.35036	2.52429e-09	1.26126e-08
PAX7	8.17526	3.41467	1.25925	4.6393	2.31397e-08	9.46185e-08
GPATCH8	10.6925	3.29021	1.70009	5.31015	1.88731e-14	2.56164e-13
PPP2R3B	20.8442	7.48914	1.47661	5.64263	1.23327e-11	9.67769e-11
VASH1	4.19448	1.89753	1.14405	4.21688	6.36901e-07	1.97295e-06
SPEG	1.54037	0.526781	1.54735	3.72348	1.68209e-10	1.06059e-09
PTPN14	2.58	0.972373	1.40755	5.00789	2.53359e-10	1.52837e-09
ALDH1A3	10.8798	4.75311	1.19451	5.04247	5.88726e-08	2.24246e-07
IPO5	16.4972	4.40293	1.90542	5.4727	1.21674e-17	3.11656e-16
RCOR1	12.3006	4.81404	1.35326	5.64302	4.39923e-10	2.54424e-09
LOC112530301	63.8065	20.3837	1.64599	4.96298	2.53358e-13	2.76695e-12
PRSS35	8.13541	3.87554	1.06969	5.43427	7.82366e-07	2.38194e-06
CLINT1	20.8314	7.0989	1.55291	5.59315	1.3082e-12	1.23804e-11
SELENOS	83.6314	20.0127	2.06294	6.10429	7.40605e-21	3.78543e-19
ZNF469	1.67975	0.589254	1.51081	4.14643	1.2051e-10	7.82726e-10
KIF15	8.96004	2.27748	1.97567	4.94712	4.84582e-18	1.36441e-16
CARS	22.4267	5.97862	1.90717	6.15582	2.57276e-18	7.80566e-17
PDCL3	53.3575	17.8126	1.58259	5.45704	6.06734e-13	6.19677e-12
ATRN	4.05877	1.69089	1.26307	5.16207	9.22502e-09	4.11463e-08
ARCN1	22.8706	7.66824	1.57635	5.61064	6.02828e-13	6.17354e-12
RBM17	43.1935	11.0554	1.96591	6.34977	2.02807e-19	7.67084e-18
ZC3H6	14.6747	4.83616	1.60122	5.71182	2.34161e-13	2.58465e-12
BACH1	9.2023	3.55333	1.37261	5.15313	5.04684e-10	2.89517e-09
SF3B1	20.6245	7.08124	1.54218	6.32062	6.05609e-13	6.19086e-12
FNBP4	25.2324	10.1549	1.31298	5.76128	1.20662e-09	6.46741e-09
SETD1B	5.74845	1.64322	1.80619	4.55134	5.79136e-15	8.78248e-14
PLOD1	14.9523	6.74365	1.14862	5.40215	1.26008e-07	4.48474e-07
MARK3	9.7268	3.37775	1.52566	5.14238	6.54212e-12	5.37145e-11
RRP1B	15.134	3.55929	2.08785	5.57842	1.02573e-20	5.06043e-19
RANGAP1	21.8646	5.03208	2.119	5.21557	1.07761e-20	5.29337e-19
SRGAP1	6.97345	2.7308	1.35233	5.00585	1.1022e-09	5.95837e-09
NDUFS1	8.75957	3.35088	1.38603	4.68299	7.84941e-10	4.35111e-09
ACAD9	41.089	14.2646	1.52617	5.88644	1.89871e-12	1.73648e-11
SETD7	7.09089	2.41503	1.55366	5.05483	3.15423e-12	2.74472e-11
FAM32A	180.658	37.8188	2.25592	6.49949	1.23764e-24	1.47827e-22
DNMT1	7.96804	2.36035	1.75483	4.69373	1.86265e-14	2.53423e-13
HNRNPD	23.4703	10.0717	1.22037	5.39483	2.14607e-08	8.84544e-08
DYNC1I2	35.9008	9.19688	1.96459	5.88004	5.01068e-19	1.76025e-17
PTK7	5.47512	1.68646	1.69845	4.49187	2.04581e-13	2.29385e-12
EVI5	9.47192	3.01842	1.64962	5.29781	1.06597e-13	1.24312e-12
TCHP	12.0422	2.44861	2.29734	4.44386	7.13105e-22	4.62377e-20
EHMT1	5.0097	2.06966	1.27505	4.56885	1.71826e-08	7.21048e-08
SNIP1	44.0567	15.4285	1.51355	5.2529	7.45838e-12	6.06668e-11
MYBBP1A	14.238	3.17728	2.16349	5.16544	2.31739e-21	1.3416e-19
MICALL2	8.50242	3.17592	1.42044	4.88236	2.10356e-10	1.29724e-09
WDR33	2.40302	0.870841	1.46415	5.21654	3.42551e-11	2.48525e-10
FLII	16.2517	4.11415	1.98161	5.32549	1.23238e-18	4.02991e-17
SNW1	31.4478	12.1142	1.37611	5.60615	2.48663e-10	1.50484e-09
NF1	3.98909	1.55409	1.3598	5.27393	6.04175e-10	3.41754e-09
SART3	18.1186	6.09263	1.57216	5.65421	6.10957e-13	6.23428e-12
TRA2B	1527.39	422.428	1.85429	10.3612	1.67316e-18	5.34798e-17
CPD	3.98278	1.49209	1.416	4.14224	1.31774e-09	7.02321e-09
RBM39	34.9744	8.43699	2.0513	6.03604	1.40952e-20	6.74846e-19
MPDZ	4.33671	1.58412	1.45255	4.45659	2.21736e-10	1.36002e-09
ATP2B1	11.3416	3.47205	1.70753	5.3863	1.33442e-14	1.88095e-13
TACC1	23.001	6.26987	1.87503	6.13258	8.72042e-18	2.29584e-16
PHF20L1	13.415	5.04684	1.41025	5.6776	8.48737e-11	5.67253e-10
IQCE	8.9147	2.46175	1.85623	5.35669	9.58974e-17	2.08858e-15
HSPA4	11.6346	3.85557	1.59312	4.98282	1.20961e-12	1.15631e-11
SYF2	80.8619	27.4028	1.56098	5.81673	7.05626e-13	7.1171e-12
MYO1C	14.8692	5.70769	1.38122	5.84331	1.6427e-10	1.04133e-09
SNRNP200	6.33615	2.2342	1.50351	4.60926	3.71965e-11	2.6798e-10
AKAP17A	12.9178	2.70738	2.25403	5.39489	2.97186e-23	2.7416e-21
ACAP2	14.2356	4.27295	1.73588	4.99861	1.36706e-14	1.92219e-13
GNL2	47.8636	10.1828	2.23258	6.0867	8.21743e-24	8.40029e-22
HNRNPK	28.0949	13.1911	1.09065	5.91071	3.24265e-07	1.06219e-06
LAMB1	6.87751	2.37198	1.53551	4.92813	7.29013e-12	5.93834e-11
TAX1BP1	29.847	10.5154	1.50496	6.15786	2.33934e-12	2.08683e-11
LOC107055356	5.6246	2.02356	1.47449	4.47265	1.18862e-10	7.73356e-10
NEK1	8.6234	2.65976	1.69665	4.97275	5.11967e-14	6.35589e-13
ZCCHC6	8.37393	2.4292	1.78513	5.15987	1.72358e-15	2.93216e-14
MAST2	3.57973	1.35336	1.40302	4.75856	4.24028e-10	2.45733e-09
STMN1	65.9111	15.8017	2.06026	6.22375	6.45338e-21	3.32848e-19
ODF2	8.44087	3.0244	1.48048	4.9224	3.58985e-11	2.59122e-10
RPL3	67.9276	22.8868	1.56933	5.89627	4.92863e-13	5.12135e-12
IGFBP5	9.27525	2.04819	2.1778	3.55597	2.10694e-17	5.18599e-16
PROS1	12.6052	5.88067	1.09982	5.29947	4.48252e-07	1.42754e-06
IMMT	26.3335	7.60632	1.7914	5.52399	5.72178e-16	1.06961e-14
RAB11FIP3	7.61115	2.13537	1.8331	4.36384	4.67486e-15	7.25659e-14
MKL1	5.33808	2.28551	1.22355	4.63498	5.08722e-08	1.95876e-07
SYNE3	1.84905	0.710093	1.38045	4.90963	5.74898e-10	3.26495e-09
B4GALNT3	1.15999	0.384283	1.59231	2.54534	1.19282e-08	5.19575e-08
FNDC3AL	4.97242	1.80836	1.45908	5.41761	2.91807e-11	2.14174e-10
RASAL2	1.93076	0.673254	1.51972	5.20379	6.42256e-12	5.28475e-11
PIK3R2	5.34686	1.54588	1.78978	4.44763	1.43414e-14	2.00656e-13
SETX	2.63412	1.12386	1.22859	4.57542	5.04324e-08	1.94248e-07
TNC	28.1019	11.8486	1.24591	7.3143	2.97083e-09	1.46184e-08
SMG1	4.24013	1.51678	1.48289	5.30281	1.69045e-11	1.29255e-10
ARPC5	52.0148	25.5298	1.02665	5.90993	1.47034e-06	4.23127e-06
ITPR3	2.40396	0.798255	1.58991	3.94274	2.99677e-11	2.191e-10
PRKAR1A	16.8968	8.03435	1.07238	5.5501	6.89964e-07	2.12387e-06
ADAMTSL2	5.06963	2.39348	1.08256	4.73022	1.15663e-06	3.41245e-06
RBM27	9.63381	2.90652	1.72855	5.26815	8.57274e-15	1.26004e-13
DNAJC3	11.8859	3.24828	1.87121	5.27193	6.85182e-17	1.53348e-15
SRPK1	11.4661	3.89956	1.55576	5.23377	2.22157e-12	1.99278e-11
ZFHX4	2.84128	1.23611	1.20057	5.26749	3.87359e-08	1.52194e-07
WASF2	10.9158	4.10708	1.41005	5.41641	1.20893e-10	7.84769e-10
BBX	4.44563	1.71356	1.3752	5.26796	3.84997e-10	2.24836e-09
LRPAP1	32.7877	15.134	1.11521	5.16329	3.53497e-07	1.14932e-06
USP48	15.4276	4.61698	1.74025	5.36692	4.69212e-15	7.26351e-14
EIF3D	54.9308	17.8866	1.61861	6.088	7.60105e-14	9.05978e-13
KIAA0232	5.24674	1.7791	1.55992	4.64624	6.657e-12	5.45787e-11
DYRK3	4.46917	2.04182	1.12994	4.8016	3.85268e-07	1.24308e-06
PLEKHM2	9.94216	2.72345	1.86792	5.74646	2.33651e-17	5.68936e-16
ITGAV	16.6149	7.24661	1.19695	5.38576	3.78886e-08	1.49072e-07
KMT2A	2.74651	0.997901	1.46037	4.97137	6.07539e-11	4.16684e-10
FNDC3B	7.00344	2.94034	1.2519	5.15128	1.28946e-08	5.56967e-08
GPBP1L1	22.1345	10.1287	1.12775	5.90705	1.30669e-07	4.62475e-07
EPFIP1L	12.9598	4.51977	1.51951	5.37909	5.14302e-12	4.31003e-11
STAG2	7.23156	3.04539	1.24754	5.5917	8.68857e-09	3.89681e-08
DDX6	9.14859	4.10875	1.15473	5.56518	9.20284e-08	3.36953e-07
KNOP1	18.5259	3.85336	2.26486	4.95356	1.35689e-22	1.04739e-20
MORC2	14.2927	4.70038	1.60416	5.08165	6.65053e-13	6.73782e-12
TIMM44	27.6603	6.96133	1.99011	5.51337	4.9949e-19	1.76016e-17
PMEPA1	9.24816	4.10201	1.17265	5.06952	9.59993e-08	3.49809e-07
SLU7	38.9121	7.30584	2.41281	5.91225	7.23903e-27	1.24983e-24
RB1CC1	12.4082	3.85337	1.68695	6.00531	8.35363e-15	1.23262e-13
ANKRD12	4.20673	1.49241	1.4947	4.54879	5.82593e-11	4.00162e-10
SSR1	16.5457	4.36279	1.92298	6.25163	1.21118e-18	3.97205e-17
MFN2	11.3177	3.74754	1.59436	5.40609	4.58292e-13	4.78403e-12
SHROOM3	4.50585	1.10785	2.02349	4.56084	5.29221e-18	1.47908e-16
SOGA1	2.63787	1.13443	1.2171	4.3843	8.79075e-08	3.22498e-07
SF3A1	22.5016	6.61	1.76708	5.50816	1.34354e-15	2.35264e-14
RRP15	55.6192	19.8885	1.48349	5.65233	9.89184e-12	7.92115e-11
MPHOSPH8	19.0755	4.55263	2.06666	5.53412	2.62027e-20	1.19407e-18
MAFB	21.2831	8.69973	1.29049	5.3254	3.58768e-09	1.72937e-08
CNN3	42.3547	20.7661	1.0282	5.87332	1.44677e-06	4.17191e-06
DPYSL3	1.5499	0.635826	1.28511	4.25025	2.58017e-08	1.04412e-07
CEP164	2.78252	0.680542	2.03099	4.31594	1.3029e-17	3.29264e-16
IGBP1	29.998	9.46895	1.66335	5.32425	6.15884e-14	7.52253e-13
FGD3	6.36519	1.90173	1.74249	4.68942	2.69103e-14	3.53825e-13
VAV2	9.22564	2.05437	2.16628	4.40939	9.78954e-20	3.92515e-18
FRAS1	1.18954	0.524973	1.17967	3.84845	6.1579e-07	1.91382e-06
GBF1	5.25088	1.92682	1.44604	4.7179	1.47971e-10	9.43274e-10
RALA	12.1235	3.71968	1.70442	6.24895	2.60633e-15	4.26138e-14
GLG1	11.6193	4.87645	1.2524	4.87253	1.78109e-08	7.44932e-08
KDM1A	9.02772	3.43324	1.39458	5.13139	2.78312e-10	1.67002e-09
ARID1A	3.52732	1.34171	1.39423	4.81282	4.72259e-10	2.72016e-09
ITPR1	3.26068	0.939927	1.79405	4.41287	1.39581e-14	1.96018e-13
KIAA1217	4.74288	1.98246	1.25826	4.9955	1.29317e-08	5.57933e-08
RPL23	214.598	104.791	1.03405	6.27722	1.04007e-06	3.09594e-06
GATAD2A	7.02714	2.88691	1.28323	5.23338	5.10973e-09	2.39786e-08
SBNO2	5.07397	1.97368	1.36195	4.69975	1.41924e-09	7.51475e-09
NACAD	3.06512	0.988438	1.63186	3.43803	8.48855e-11	5.67253e-10
ARHGAP5	4.80109	2.27758	1.07568	4.91746	1.10514e-06	3.26989e-06
BRWD3	1.90265	0.681804	1.48027	4.68542	5.88316e-11	4.03849e-10
KIAA1429	6.34585	1.66916	1.92631	4.95622	2.82002e-17	6.80824e-16
ARID5B	4.14249	1.29698	1.67505	5.02898	8.41437e-14	9.96637e-13
OTUD4	10.7442	4.6886	1.19619	5.39246	3.75353e-08	1.47838e-07
SARNP	54.329	15.7538	1.78588	6.20661	2.06583e-16	4.17844e-15
ATG3	45.4451	14.0196	1.69642	5.24014	2.68397e-14	3.53825e-13
LOXL2	6.4374	2.20089	1.54793	4.23268	3.14702e-11	2.29199e-10
ACACA	2.02469	0.813809	1.31451	4.04367	1.9043e-08	7.92958e-08
CNOT1	7.64587	3.71667	1.04056	5.59992	1.36284e-06	3.95805e-06
FUBP3	10.2194	4.229	1.27267	4.67768	1.50205e-08	6.41211e-08
C4HCXorf57	4.70902	1.54056	1.61171	5.10911	5.04692e-13	5.23468e-12
JPH1	8.62113	3.87824	1.15227	4.85499	2.05603e-07	7.00382e-07
LONP1	24.8319	6.4471	1.94522	5.57136	2.23484e-18	6.87229e-17
SEL1L	7.58459	2.84524	1.41429	5.03007	1.90852e-10	1.19186e-09
ARHGAP42	6.29902	2.37526	1.40683	5.1529	1.95419e-10	1.21702e-09
FKBP15	8.68643	2.47227	1.81255	4.83842	1.85819e-15	3.1423e-14
WLS	15.033	6.76695	1.15138	5.11306	1.56241e-07	5.43823e-07
PALD1	10.5218	3.78241	1.47562	4.41491	1.41624e-10	9.06887e-10
NARS	41.9182	11.2538	1.89696	5.85684	6.6359e-18	1.81878e-16
SKI	4.67676	1.81392	1.36614	4.84693	9.54156e-10	5.2354e-09
PDE3A	2.46119	0.944922	1.3807	4.25624	2.2883e-09	1.15504e-08
CTCF	11.7549	3.81673	1.62259	5.10645	3.42466e-13	3.62496e-12
ATXN1	1.83623	0.831877	1.14202	4.3661	5.00754e-07	1.58054e-06
NRBP1	14.5938	5.91716	1.30218	5.112	3.47616e-09	1.6799e-08
RBM19	15.6566	3.43365	2.18863	5.50396	2.72499e-22	1.96946e-20
MED1	5.28648	1.95703	1.43336	4.80108	1.73118e-10	1.08889e-09
KIF13B	2.20854	0.838686	1.39641	3.99471	3.06841e-09	1.50528e-08
IGF1R	8.85499	2.9106	1.60484	4.78693	1.37865e-12	1.29714e-11
BIRC6	2.94193	1.02512	1.52071	5.00104	9.4446e-12	7.5898e-11
CCDC6	13.9217	5.23046	1.41212	5.257	1.37184e-10	8.79948e-10
HIVEP2	4.69888	2.18552	1.10418	5.16387	4.50734e-07	1.43463e-06
RPL32	239.175	69.3233	1.78658	7.06626	6.20138e-17	1.40174e-15
CREB3L2	3.38281	1.68047	1.00912	4.39504	8.50514e-06	2.12152e-05
USP24	5.36121	1.79625	1.57733	5.2174	1.1121e-12	1.07487e-11
NAV2	3.64302	1.35898	1.42236	4.9473	1.83085e-10	1.14651e-09
TPX2	17.9779	5.28123	1.76707	5.66004	1.00706e-15	1.80237e-14
PAK3	7.73589	2.76726	1.48294	5.58806	1.06476e-11	8.44482e-11
RABGAP1L	3.09216	1.00606	1.61957	4.789	8.244e-13	8.20567e-12
DAPK3	16.7458	7.16113	1.22534	4.96914	3.01977e-08	1.20738e-07
NUDT4	5.624	2.346	1.26123	5.30207	8.19363e-09	3.69381e-08
RPN1	39.1262	16.9031	1.21075	5.97419	1.47982e-08	6.32924e-08
ADAR	8.86467	2.96246	1.58095	4.81757	2.47073e-12	2.19069e-11
CDK13	8.90941	3.17365	1.48893	5.00328	2.44046e-11	1.81467e-10
LOC107050717	36.3957	15.9063	1.19373	3.84423	4.78665e-07	1.51377e-06
DHX36	17.6939	4.58192	1.94891	5.25338	4.74914e-18	1.34385e-16
GTPBP4	38.1715	13.3592	1.5145	5.66824	3.78988e-12	3.26528e-11
KLC1	3.52484	1.57064	1.16604	5.21973	9.71377e-08	3.53389e-07
PLEKHG4	1.35714	0.425411	1.67257	3.18788	8.19826e-11	5.49148e-10
LOC107054251	4.46881	1.69715	1.3964	4.31869	1.28475e-09	6.86027e-09
SLC4A7	3.30453	1.19367	1.46879	5.05949	3.93011e-11	2.81534e-10
RAPGEF6	6.08192	1.94552	1.64408	5.01727	2.37923e-13	2.62108e-12
NPEPPS	22.5877	9.38979	1.26624	5.66988	4.78174e-09	2.25513e-08
SPCS1	50.6341	22.852	1.14758	4.82419	2.35257e-07	7.92359e-07
PANK3	6.30803	3.09275	1.02816	5.17571	2.41141e-06	6.66254e-06
PHF14	9.14921	1.74944	2.38622	5.00176	1.08341e-24	1.32188e-22
PIP4K2B	7.90344	2.83988	1.47637	4.84871	4.85096e-11	3.40197e-10
USP13	6.77133	3.34251	1.01835	5.02846	3.45231e-06	9.2216e-06
NAMPT	25.7348	11.3577	1.17998	6.42189	2.56224e-08	1.03798e-07
BCL9L	3.3341	1.13395	1.55548	4.21895	2.82879e-11	2.08295e-10
SLC39A13	4.43454	1.65572	1.42095	4.36957	6.0109e-10	3.40348e-09
HIVEP1	5.36814	1.68121	1.67467	5.25421	5.05911e-14	6.29449e-13
LARP4	6.01513	2.4637	1.28757	5.08619	5.3081e-09	2.47966e-08
UBE2O	7.56723	1.77349	2.09271	4.85265	1.15904e-19	4.51946e-18
PCNX1	2.07201	0.911143	1.18505	4.70755	1.20125e-07	4.29445e-07
RBMS3	8.25292	3.57095	1.20848	5.70718	2.08038e-08	8.59653e-08
VEGFA	67.4662	28.9472	1.22063	5.90305	1.19752e-08	5.21323e-08
ATF7IP	2.98929	0.851366	1.81168	5.32543	4.71676e-16	8.92017e-15
LUZP1	7.39331	1.95446	1.91911	5.09048	2.21013e-17	5.41648e-16
SH3BGR	30.9883	8.48039	1.86911	4.76677	3.299e-16	6.46524e-15
SYNPO	2.5613	0.993622	1.36543	3.44738	3.3799e-08	1.3391e-07
RPL4	75.5872	37.4525	1.01301	6.30703	1.67636e-06	4.75897e-06
ZBTB47	5.22502	2.16166	1.27304	4.72623	1.30914e-08	5.6418e-08
CEP295	4.64141	1.21694	1.93065	4.164	5.92697e-16	1.10071e-14
NSA2	88.1527	21.7139	2.02115	5.78596	7.48158e-20	3.05372e-18
NUDC	36.952	11.6503	1.66511	5.76007	2.65511e-14	3.51137e-13
OTUD6B	21.3921	8.46771	1.33688	5.48449	8.3405e-10	4.60758e-09
OSBPL5	9.97562	3.51514	1.5046	5.19903	1.08622e-11	8.60706e-11
PUM2	7.04701	3.29627	1.09603	5.25971	5.06552e-07	1.59751e-06
CFDP1	18.925	4.14453	2.1907	5.5206	2.48571e-22	1.80803e-20
NBN	9.21155	3.21132	1.5201	5.54612	3.62603e-12	3.13363e-11
N4BP2	2.74118	1.01134	1.43823	4.68151	1.96401e-10	1.2218e-09
MPHOSPH10	18.8313	5.11534	1.87996	5.39928	3.73125e-17	8.7296e-16
FBF1	4.55695	1.33152	1.77449	4.39132	2.85371e-14	3.73484e-13
SAMD9L	12.5102	4.76547	1.39228	5.80634	1.19877e-10	7.7951e-10
RP11-762I7.5	14.9929	6.22642	1.2675	4.43421	2.56884e-08	1.04028e-07
VLDLR	8.69079	2.78533	1.64117	4.31521	1.71903e-12	1.58842e-11
MYLK2	2.72318	0.912803	1.57566	2.83635	5.2118e-09	2.43869e-08
TRAK1	7.38365	2.26378	1.70532	5.1137	2.50594e-14	3.34135e-13
CD2AP	20.3966	6.21316	1.71469	5.39491	1.02936e-14	1.48981e-13
LLPH	128.524	43.3589	1.56751	6.1693	3.04112e-13	3.26467e-12
PRKCQ	9.72432	3.43305	1.50182	4.86743	2.27118e-11	1.69658e-10
ARHGEF6	5.32505	2.39516	1.15232	4.0954	6.63489e-07	2.04804e-06
WASHC2C	10.4033	2.74006	1.92435	4.87676	3.57804e-17	8.38843e-16
VPS26B	7.8409	2.85578	1.45678	4.50589	1.67747e-10	1.05883e-09
MYOM3	3.57511	1.59599	1.1634	5.49834	7.91064e-08	2.93244e-07
ETF1	23.4871	10.5544	1.15392	5.91032	6.75169e-08	2.5427e-07
ALDH7A1	27.6079	9.70908	1.50747	5.30612	8.42024e-12	6.80516e-11
TRAFD1	32.3974	11.1859	1.53406	5.98947	1.30461e-12	1.23567e-11
ARSI	3.24238	1.17582	1.46261	3.36954	4.78806e-09	2.25717e-08
NEK6	27.6604	12.9955	1.08972	5.98618	3.17553e-07	1.04201e-06
SEM1	103.838	32.7526	1.66455	6.554	7.79931e-15	1.1614e-13
CWC27	35.6489	6.10097	2.54624	5.24032	5.5368e-28	1.14229e-25
WHSC1	3.00532	1.25874	1.25534	5.04782	1.34578e-08	5.79089e-08
RHOJ	4.90758	2.39129	1.03705	4.93793	2.52376e-06	6.94569e-06
DARS	31.7458	13.0074	1.28709	5.53571	3.08556e-09	1.51229e-08
GSPT1	17.0561	5.76144	1.56559	5.45267	1.10057e-12	1.06464e-11
SPTB	2.89472	0.814205	1.82919	3.83357	6.1409e-14	7.5087e-13
UTP14A	18.9411	4.01608	2.23726	5.23055	1.2664e-22	9.91025e-21
ZMYND11	6.69278	2.59816	1.36493	5.26911	5.35693e-10	3.06068e-09
MICAL1	17.8046	5.50465	1.69335	5.80728	9.23073e-15	1.3515e-13
USP7	10.7849	3.36397	1.68052	5.19321	4.63671e-14	5.81999e-13
RASAL3	2.02917	0.833753	1.28295	4.78378	9.41556e-09	4.19152e-08
SETD5	9.44229	2.92607	1.68993	5.30239	2.64197e-14	3.50215e-13
GALNT1	8.62684	3.64875	1.24118	4.69985	3.09311e-08	1.23366e-07
ZC3H7B	5.88571	2.12734	1.46789	4.88609	5.42807e-11	3.75334e-10
TSHZ2	0.931374	0.411189	1.17928	4.44329	2.01733e-07	6.88235e-07
MAPKAPK2	4.18666	1.79466	1.22192	5.24785	2.2777e-08	9.32361e-08
RPL22	471.396	165.879	1.50675	7.18408	1.08651e-12	1.05193e-11
SETBP1	4.08078	1.90487	1.099	5.20541	4.76318e-07	1.50677e-06
HSPA4L	22.734	7.5513	1.58987	5.56212	4.26969e-13	4.47351e-12
NAA16	7.8135	2.53458	1.62399	5.30084	2.16098e-13	2.41568e-12
SEC31A	10.8806	3.6788	1.56423	5.30289	1.54001e-12	1.43705e-11
TRIOBP	12.3727	4.68716	1.40016	5.13543	2.38573e-10	1.45308e-09
ZNF326	45.8012	12.1566	1.91348	6.12146	2.24138e-18	6.87377e-17
LOC112531963	17.5754	8.16257	1.10596	3.48048	5.59752e-06	1.43894e-05
MTA1	10.3371	3.17134	1.70446	5.64886	8.70135e-15	1.27729e-13
LTBP1	13.4428	5.22249	1.3639	5.90766	2.19222e-10	1.34606e-09
LYAR	28.3799	7.30095	1.95842	5.3844	2.38307e-18	7.28859e-17
TBC1D9B	6.99311	1.88788	1.88886	5.24074	3.94811e-17	9.18017e-16
IRF1	33.0313	13.8987	1.24876	5.6452	7.67201e-09	3.47939e-08
PRKRIP1	35.2764	11.3719	1.63305	5.68537	8.64386e-14	1.01956e-12
TMEM57	17.9872	6.36364	1.49884	5.29378	1.05931e-11	8.41737e-11
XPO1	10.2119	3.97087	1.36257	5.53633	3.82078e-10	2.23246e-09
DDX10	16.945	3.52565	2.26443	5.03145	9.28267e-23	7.41764e-21
MCM3AP	5.63845	1.85255	1.60544	4.73715	1.48073e-12	1.38515e-11
PAK2	6.51874	2.14671	1.60222	5.20955	5.33106e-13	5.51426e-12
PPP1R7	57.9207	23.6856	1.28996	5.96207	1.72899e-09	9.02845e-09
AGAP1	1.93912	0.597594	1.69754	3.97511	1.35022e-12	1.27356e-11
DDX21	43.7578	10.9394	1.99981	6.03271	1.01049e-19	4.02317e-18
PKD1	1.86378	0.676131	1.46247	4.38338	2.0505e-10	1.26727e-09
PARD3B	3.97009	0.865733	2.19643	4.29266	6.04418e-20	2.52144e-18
MBD5	5.61952	2.15459	1.38283	5.20615	3.51689e-10	2.07305e-09
RAB10	20.2187	9.60283	1.07405	5.59127	6.227e-07	1.93265e-06
MYO5A	6.9005	2.14502	1.6854	4.97244	7.17774e-14	8.63688e-13
ITPRIPL2	4.7401	2.1636	1.13114	4.06342	1.0552e-06	3.1352e-06
RBM6	7.74121	2.1462	1.85023	4.37038	2.76598e-15	4.49006e-14
mesd	19.3879	6.19783	1.64504	5.07541	2.013e-13	2.26602e-12
LOC112530184	2.12444	0.652125	1.70189	2.34874	6.76131e-09	3.09857e-08
IPO8	10.3909	3.809	1.44756	4.83164	1.14311e-10	7.45452e-10
STARD13	3.30811	1.25391	1.39932	4.91958	3.45118e-10	2.03749e-09
KIDINS220	7.96595	2.4418	1.70562	5.15484	2.37032e-14	3.1792e-13
RPL17	153.98	65.7912	1.2267	6.38018	7.49457e-09	3.40436e-08
CENPE	8.54101	2.52803	1.75616	5.50862	2.06632e-15	3.4531e-14
HADHA	18.8218	6.04991	1.63716	5.18827	1.85268e-13	2.09595e-12
SUSD6	4.43466	1.31661	1.7515	4.36715	6.21669e-14	7.58503e-13
RNF216	6.21433	1.85116	1.74673	4.53457	4.03342e-14	5.14816e-13
RSAD2	211.902	77.1291	1.458	7.26705	5.08571e-12	4.26515e-11
PPP3CA	12.1944	5.52013	1.14327	5.05813	2.06348e-07	7.0271e-07
WDR3	19.6182	3.46771	2.49968	5.32812	2.17829e-27	3.98662e-25
TCF25	16.3081	5.21725	1.6439	4.83419	3.47351e-13	3.67324e-12
GCC2	5.26651	1.96358	1.42312	5.00871	1.53008e-10	9.73193e-10
NEK9	8.41424	2.98057	1.49698	4.94218	2.31147e-11	1.72554e-10
MYH1F	1.49745	0.606766	1.30222	2.6887	1.46755e-06	4.22434e-06
EPB41L1	2.89887	1.22325	1.24442	4.21048	6.56623e-08	2.48109e-07
CAMK2A	6.74512	3.25559	1.05074	4.83285	2.06106e-06	5.77025e-06
TTC31	72.5091	17.6835	2.03562	6.52064	6.37897e-21	3.30512e-19
ARHGEF17	3.5506	1.0977	1.6929	3.85982	2.40936e-12	2.14088e-11
MCAM	16.7997	8.0198	1.06659	4.70493	1.63036e-06	4.64467e-06
ROBO1	3.54272	1.43103	1.30745	4.32041	1.20816e-08	5.2545e-08
SWAP70	13.7757	4.27156	1.68902	5.12372	4.21645e-14	5.33974e-13
TCP1	34.7738	9.65371	1.84857	5.35761	1.21674e-16	2.58062e-15
ZYX	16.1727	6.75249	1.25989	5.21969	9.43305e-09	4.19592e-08
LOC100857358	8.56753	3.05035	1.48958	4.63233	5.0138e-11	3.49242e-10
LMTK2	2.99961	1.27293	1.23638	4.73948	3.30706e-08	1.31161e-07
GPC2	2.81348	1.24185	1.17956	4.37278	2.31869e-07	7.83275e-07
PTPN11	7.14517	2.55171	1.4852	4.73788	4.89425e-11	3.42809e-10
PHF12	12.775	3.60143	1.82637	5.12155	4.58154e-16	8.69344e-15
LOC107054877	2.47917	0.740631	1.74174	2.99514	5.14269e-11	3.56906e-10
ANKRD13A	11.0796	3.86316	1.51972	4.7145	1.81105e-11	1.37367e-10
SBF1	4.70733	1.94773	1.27284	4.58485	1.64932e-08	6.96323e-08
CWF19L2	10.7841	2.93981	1.8746	4.46909	8.99685e-16	1.62819e-14
SOX4	19.8834	5.93615	1.74344	4.27406	1.13553e-13	1.31747e-12
WWC2	8.00101	2.38705	1.74465	5.03819	9.31496e-15	1.36032e-13
GFPT1	6.57075	2.48547	1.40228	4.84608	3.59635e-10	2.11549e-09
MCL1	9.97451	4.43564	1.16897	5.51313	6.78727e-08	2.55355e-07
TRIM8	21.7675	9.68015	1.16892	5.2612	8.66424e-08	3.18475e-07
GALNT2	6.72848	3.08869	1.12303	4.50669	6.44055e-07	1.99185e-06
TNRC6C	4.48243	1.33624	1.74576	4.90738	1.17623e-14	1.67252e-13
SPAG5	4.35886	1.83182	1.25024	3.93873	1.11578e-07	4.0129e-07
LOC107050835	4.80918	1.4961	1.68391	3.86191	2.95771e-12	2.58959e-11
USP25	14.2604	5.72678	1.31608	5.69493	1.16875e-09	6.27629e-09
PCF11	10.4116	3.13799	1.73011	5.88328	2.36184e-15	3.90668e-14
PGF	39.2588	12.6248	1.63648	5.08759	2.35305e-13	2.59476e-12
ANKRD2	10.6235	4.84089	1.13351	3.85779	1.62378e-06	4.62941e-06
MRPS5	31.6306	11.1112	1.50907	5.09258	1.14153e-11	9.02017e-11
TTYH3	1.92199	0.654461	1.55333	3.29589	7.6477e-10	4.24344e-09
PREX1	3.65112	1.30912	1.47945	4.7935	4.96936e-11	3.46848e-10
RSRC1	17.3406	3.97666	2.12406	4.8836	3.1437e-20	1.38875e-18
PUM3	25.2879	7.17445	1.81721	5.18474	5.36765e-16	1.00506e-14
DYRK2	4.15084	1.69081	1.29543	4.76562	7.18208e-09	3.27816e-08
USP16	19.0613	4.80888	1.98654	5.18215	1.4549e-18	4.70334e-17
PTEN	9.19766	4.22359	1.12265	5.27284	2.58443e-07	8.6353e-07
CAST	24.4416	7.66871	1.67213	6.01601	1.4017e-14	1.96601e-13
ZNF318	6.62455	1.99982	1.72766	5.11562	1.28577e-14	1.81464e-13
USP34	3.96842	1.5478	1.35812	5.00321	9.72226e-10	5.32425e-09
MTOR	5.61105	1.92998	1.53942	4.99626	5.3371e-12	4.45623e-11
KDELC2	4.41596	2.03286	1.11898	4.58313	6.42736e-07	1.98831e-06
SF3B3	10.0727	3.57077	1.4959	5.07246	1.81668e-11	1.37701e-10
LOC101750112	6.35129	2.35792	1.42935	5.41195	7.12739e-11	4.83121e-10
ADAM17	13.1707	4.46842	1.55927	5.23958	1.95177e-12	1.78315e-11
ZNF512B	4.77993	1.60191	1.57685	4.71574	3.63035e-12	3.13498e-11
DOCK1	6.46236	1.98488	1.70267	4.88325	5.40091e-14	6.67583e-13
SMC6	12.8694	3.30333	1.96156	4.97938	7.88434e-18	2.10422e-16
RCSD1	10.9643	2.38039	2.20292	4.55344	1.16559e-20	5.65211e-19
PHACTR2	7.26666	1.97386	1.87994	5.11868	7.89768e-17	1.74348e-15
AARS	13.3213	4.74385	1.48932	4.85419	3.3683e-11	2.44687e-10
DTNA	5.32019	2.2985	1.21061	5.14838	3.61182e-08	1.4265e-07
MYEF2	5.36687	2.3164	1.21191	4.45673	9.59296e-08	3.49667e-07
STK4	11.4467	3.18105	1.84699	4.94975	3.82903e-16	7.42701e-15
EDEM3	6.09941	2.76589	1.14071	4.74814	3.07858e-07	1.01344e-06
PRC1	13.3888	4.68585	1.51433	4.71951	2.31967e-11	1.73053e-10
CWC25	26.9662	6.01206	2.1648	5.09945	2.95736e-21	1.66951e-19
AFG3L2	18.891	6.29832	1.58445	5.41887	6.16914e-13	6.28942e-12
IARS	8.7474	2.78978	1.64834	4.7126	4.11754e-13	4.31808e-12
ANLN	10.9435	3.86153	1.50259	5.13204	1.29877e-11	1.01496e-10
EPS15	10.0289	4.04991	1.30803	5.35877	2.14781e-09	1.0919e-08
STAU1	13.6339	6.51507	1.06517	5.00785	1.28699e-06	3.75508e-06
CRIM1	8.35063	2.94236	1.50455	4.51032	5.10545e-11	3.54972e-10
R3HDM1	9.92761	3.48917	1.50833	5.13962	1.06023e-11	8.41875e-11
LOC416147	4.77063	1.56253	1.61016	6.06318	1.06261e-13	1.24048e-12
CBX5	29.0809	8.31298	1.80626	4.82384	2.15319e-15	3.5877e-14
ARHGAP28	2.41387	1.04071	1.2133	3.71792	4.05194e-07	1.301e-06
PPM1A	6.59188	3.20483	1.04033	5.51214	1.42494e-06	4.12259e-06
ARID1B	3.32404	1.43755	1.20902	4.35405	1.22387e-07	4.36569e-07
ZCCHC11	12.339	3.95266	1.64214	5.56191	7.58974e-14	9.05978e-13
ZNF652	5.09223	1.80427	1.49662	4.96085	2.08724e-11	1.56847e-10
HELZ	6.68998	2.60738	1.35921	5.29594	5.87123e-10	3.32937e-09
NKAP	43.8161	8.07624	2.43935	5.6351	7.36557e-27	1.24983e-24
SRP72	15.2839	2.8873	2.4039	5.75923	1.80179e-26	2.9207e-24
SRPRA	15.0627	4.8349	1.63911	4.94556	3.11105e-13	3.31999e-12
PLXNB2	13.696	5.90544	1.21356	6.23578	1.16085e-08	5.07205e-08
MAPK14	13.5373	4.29193	1.65695	5.0113	1.56502e-13	1.78296e-12
M6PR	10.7921	4.93621	1.12832	5.02106	2.91616e-07	9.65558e-07
CBX3	24.7476	8.99632	1.45975	5.88105	1.48569e-11	1.1523e-10
CCT5	40.4759	15.6113	1.37433	5.66253	2.46868e-10	1.49718e-09
SIN3A	7.1583	2.40368	1.57409	4.9994	2.0815e-12	1.88348e-11
LOC107049543	5.01009	1.91524	1.38689	4.14645	2.53682e-09	1.26584e-08
PLCB1	5.53435	1.65718	1.73929	4.69725	2.82348e-14	3.69954e-13
rna63500	989.089	435.721	1.18257	5.66369	4.31342e-08	1.68483e-07
SF3A3	25.5766	7.71977	1.72785	4.88471	2.31805e-14	3.11277e-13
USP19	5.05488	1.63517	1.62781	4.44987	1.81125e-12	1.66685e-11
MAP7D2	2.30116	0.737574	1.63998	2.64287	3.62058e-09	1.74301e-08
CNPY3	48.631	10.5254	2.20749	4.85374	1.86397e-21	1.10159e-19
PPP2R2A	15.4523	7.14548	1.11261	5.66986	2.32575e-07	7.84726e-07
ERLEC1	37.4254	15.2228	1.29764	5.49934	2.4863e-09	1.2442e-08
COPA	8.94732	3.56338	1.32795	4.76124	3.07586e-09	1.50829e-08
KIAA1524	11.1306	3.79454	1.55226	4.96394	4.20539e-12	3.59597e-11
LOC112529925	6.1668	2.28094	1.4347	5.31963	6.84548e-11	4.6624e-10
PAXBP1	7.24	1.69831	2.09156	5.35973	1.89448e-20	8.88291e-19
MTSS1	7.96445	2.9057	1.45442	4.86447	8.57458e-11	5.71655e-10
GTF2A1	9.91384	3.4471	1.52384	5.28814	5.08493e-12	4.26515e-11
CAP1	22.2207	10.0733	1.14125	5.5787	1.30435e-07	4.61794e-07
PBX1	3.22022	1.28284	1.32765	5.3386	1.28697e-09	6.8689e-09
ZNF638	6.01318	2.15617	1.4794	4.98165	3.52254e-11	2.54912e-10
TDRD3	17.8199	6.48976	1.457	4.98349	6.13688e-11	4.20248e-10
ASPM	3.95524	1.60054	1.30502	5.17123	3.04978e-09	1.49679e-08
RHOB	15.2723	5.95073	1.35948	4.63338	1.69692e-09	8.88143e-09
GPRIN3	2.58505	0.963081	1.42399	4.0492	1.40978e-09	7.47164e-09
PACS2	9.86391	3.62632	1.44333	4.61717	1.99576e-10	1.23883e-09
MYH1E	3.46704	0.926317	1.90323	3.70332	1.83169e-14	2.50111e-13
ANTXR1	2.57663	1.03487	1.31538	3.4217	1.00664e-07	3.65047e-07
FAF2	38.4274	14.2007	1.43602	5.70508	3.74327e-11	2.69511e-10
LOC107057625	7.73703	2.64551	1.54783	4.41282	1.79434e-11	1.36314e-10
C2H6ORF62	22.2674	9.98772	1.15661	5.95589	6.12145e-08	2.32153e-07
LUC7L2	23.4535	6.4359	1.86527	5.15591	1.21633e-16	2.58062e-15
CBFB	31.9169	11.8787	1.42579	5.72139	5.01832e-11	3.49343e-10
GAPVD1	4.92097	1.76019	1.48299	5.18631	2.11435e-11	1.58674e-10
CCT2	34.1748	11.4401	1.57864	5.48988	6.65878e-13	6.74016e-12
EMC1	12.5357	5.78325	1.11592	5.01857	4.04442e-07	1.29895e-06
SLC7A1	4.01545	1.62246	1.30702	4.27681	1.3724e-08	5.90097e-08
MDK	40.3808	15.8705	1.34706	4.79069	1.87247e-09	9.68851e-09
PNRC2	26.6728	12.1391	1.1356	5.71388	1.29209e-07	4.57882e-07
FLOT2	13.0322	4.85816	1.42331	4.75667	2.55385e-10	1.53977e-09
PAIP2	49.9548	21.2022	1.23631	6.06764	6.99697e-09	3.19624e-08
JAG2	4.90286	2.1277	1.20402	4.3456	1.39603e-07	4.90274e-07
FAM208B	2.70682	0.973605	1.47484	4.52918	1.08339e-10	7.09362e-10
PPP4R3B	12.7302	5.44398	1.2254	5.60589	1.52085e-08	6.4706e-08
SNX9	3.39486	1.47946	1.19808	4.94029	6.3531e-08	2.40395e-07
FUNDC2	10.3513	4.04088	1.35676	4.54988	2.33429e-09	1.1746e-08
GNA12	4.20761	1.61696	1.3794	4.57546	1.20393e-09	6.45606e-09
ZBTB10	9.26577	2.71532	1.77044	4.91297	5.65434e-15	8.64687e-14
RNF19A	9.90443	2.90803	1.76767	4.86523	6.55401e-15	9.86318e-14
FOXN3	4.06713	1.60666	1.33971	4.89135	1.8761e-09	9.70285e-09
PPP1R15B	10.5685	3.62461	1.5436	5.00312	5.04862e-12	4.24031e-11
CUL5	11.4071	3.77955	1.59342	5.27469	6.04223e-13	6.18226e-12
PSMC3	29.7436	13.3659	1.1539	5.58123	9.27192e-08	3.39054e-07
MED13	4.66831	1.92278	1.27948	4.89516	8.48588e-09	3.81797e-08
PARG	5.86287	1.61121	1.86298	4.54163	1.02682e-15	1.83197e-14
TEX2	9.3611	3.99086	1.22981	5.25874	1.92834e-08	8.01791e-08
YWHAB	22.4731	10.1435	1.14751	5.45179	1.21411e-07	4.33498e-07
U2AF2	35.178	14.2776	1.30075	5.34055	2.79449e-09	1.38286e-08
CKAP2	16.5114	4.93119	1.74311	4.88744	1.48091e-14	2.06436e-13
PRSS23	4.60086	1.78165	1.36804	3.50834	2.5743e-08	1.04212e-07
YY2	25.2035	9.28048	1.44118	5.49569	4.39308e-11	3.10821e-10
COL16A1	1.01536	0.402183	1.33428	2.02783	1.03975e-05	2.5559e-05
ZCRB1	58.4403	15.9137	1.87651	5.98567	1.12654e-17	2.89861e-16
TTC3	7.49962	2.35116	1.67319	5.22589	5.77428e-14	7.09099e-13
NAV1	2.21857	0.988149	1.16644	3.95928	6.16915e-07	1.91679e-06
GCN1	3.87521	1.46161	1.40639	4.53346	6.39204e-10	3.5924e-09
GNPTAB	12.1248	4.07438	1.5731	5.35785	1.03674e-12	1.00978e-11
PACSIN2	21.223	5.22561	2.0217	5.63853	1.08029e-19	4.25627e-18
REV3L	3.433	1.11207	1.62584	4.60071	1.18985e-12	1.14224e-11
KIAA1109	2.2295	0.764228	1.54429	4.58044	1.35957e-11	1.05737e-10
SDF4	21.1086	6.1225	1.78537	5.32217	1.09936e-15	1.94913e-14
CLSPN	5.1362	1.00026	2.35931	4.0268	2.03611e-21	1.19709e-19
G3BP1	13.324	4.98903	1.41697	5.05589	1.67778e-10	1.05883e-09
AP3B1	3.50571	1.04056	1.75186	4.38034	5.55371e-14	6.84233e-13
SESTD1	16.1855	5.85423	1.46691	5.09233	3.75136e-11	2.69751e-10
CCDC43	28.7875	8.67649	1.72998	5.16981	1.01796e-14	1.47708e-13
DBNL	12.0297	4.89106	1.298	4.19136	2.06253e-08	8.5352e-08
SCAPER	7.01595	1.92999	1.86153	4.4459	1.60089e-15	2.75232e-14
FBRSL1	7.56382	3.46216	1.12726	5.02033	3.00261e-07	9.9129e-07
WDR26	6.68976	3.18153	1.07208	5.12308	9.62111e-07	2.87594e-06
GSE1	3.30946	1.30698	1.33984	3.77587	2.27291e-08	9.31071e-08
ERBIN	5.91642	2.34812	1.33301	5.08395	1.64742e-09	8.63829e-09
CLASP1	3.25078	1.22525	1.40735	4.4027	8.05968e-10	4.45895e-09
JMY	5.4898	1.49456	1.87664	4.85911	2.04917e-16	4.15212e-15
NCKAP1	12.0099	5.43849	1.1428	5.28162	1.60259e-07	5.57127e-07
AGGF1	12.6493	2.42755	2.38082	4.671	8.55287e-24	8.60349e-22
STAGL	7.4395	2.18915	1.76441	4.6102	1.61001e-14	2.2279e-13
KCTD3	12.586	4.9191	1.35511	4.85794	1.29567e-09	6.91207e-09
NOS2	29.6567	9.43576	1.65204	6.42545	1.35703e-14	1.91044e-13
FAM126A	9.21229	3.82331	1.26849	4.76974	1.39451e-08	5.9892e-08
SEC24C	6.6418	3.0466	1.12417	4.78356	4.35802e-07	1.39219e-06
DDX24	12.7934	3.37691	1.92122	4.86927	4.16976e-17	9.65598e-16
NMI	48.8534	16.863	1.53449	6.29983	7.92983e-13	7.92076e-12
THBD	11.1771	5.38621	1.05296	4.45912	3.05157e-06	8.2522e-06
UBA2	18.574	7.06547	1.39423	5.22928	2.4725e-10	1.49869e-09
MKRN1	13.9693	4.64956	1.5869	5.57543	4.39258e-13	4.58956e-12
AMMECR1	4.79395	1.86853	1.35903	4.65056	1.76213e-09	9.18884e-09
KIF7	5.28498	1.08045	2.28933	4.06903	1.41736e-20	6.75749e-19
CCNG2	18.6856	7.36861	1.3423	5.46893	7.42628e-10	4.12462e-09
GCC1	9.9569	2.79386	1.83296	4.53642	2.5501e-15	4.1815e-14
DNAJC21	16.4352	3.94396	2.05865	4.96867	2.50353e-19	9.19337e-18
SMC5	7.19308	2.16036	1.73475	4.12256	2.47404e-13	2.71499e-12
ZFX	9.99946	2.81524	1.82827	5.08242	4.93711e-16	9.32136e-15
TCEB3	11.3861	3.94112	1.53036	5.1626	5.1537e-12	4.3158e-11
NFKB2	18.5267	5.41734	1.77367	5.22893	2.13326e-15	3.55972e-14
ICE1	4.18994	1.19859	1.80508	4.38889	1.02902e-14	1.48981e-13
MICAL3	1.97556	0.624612	1.66062	3.97983	3.33929e-12	2.89465e-11
SETDB2	16.664	5.99476	1.47482	5.79111	1.04274e-11	8.29729e-11
CHMP1B	59.4595	28.3405	1.06895	5.87025	5.58957e-07	1.75013e-06
GRSF1	15.6544	7.59171	1.04387	4.72554	2.77556e-06	7.58716e-06
EIF1AY	40.7132	16.8099	1.27606	5.80804	3.17258e-09	1.54969e-08
ZBTB37	2.02641	0.535632	1.91877	3.81261	5.77389e-15	8.77736e-14
BCR	1.73954	0.6528	1.41347	3.87548	3.0324e-09	1.48955e-08
KDM3B	5.03918	2.10517	1.25898	4.57071	2.36699e-08	9.64735e-08
PRPF3	24.482	5.83745	2.06799	5.3909	4.25597e-20	1.84323e-18
CC2D1B	8.8129	2.84141	1.63262	4.56392	1.12111e-12	1.08174e-11
HERC4L	21.7541	7.64662	1.50825	5.81783	3.81708e-12	3.28587e-11
NR1H3	6.66724	2.95273	1.17476	4.44934	2.12531e-07	7.21384e-07
TNKS	7.42179	2.63015	1.49619	4.26923	1.20484e-10	7.82726e-10
QSER1	3.43124	1.33775	1.35861	4.58803	1.99324e-09	1.0248e-08
CCDC102A	8.35252	2.35149	1.82796	4.0334	2.46307e-14	3.29192e-13
TAP1	10.305	3.85418	1.41835	3.93898	2.23303e-09	1.13066e-08
CASK	8.74187	3.40941	1.35814	4.72207	1.52049e-09	8.02466e-09
CRNKL1	16.1242	4.44506	1.85863	5.11022	1.6135e-16	3.34706e-15
SUDS3	7.22847	2.17148	1.73464	4.76861	2.52325e-14	3.35654e-13
GTF2IRD1	12.2889	5.38879	1.18913	5.02026	6.79492e-08	2.55558e-07
FNBP1L	10.1366	4.8979	1.04918	5.11035	1.63364e-06	4.64934e-06
DVL3	7.29368	3.39248	1.10409	4.6823	7.77998e-07	2.37183e-06
CHSY1	2.31326	0.998884	1.2112	4.2039	1.52252e-07	5.31081e-07
CHD5	6.55278	1.41434	2.21147	4.857	1.62379e-21	9.64667e-20
GKAP1	29.2187	8.90914	1.71326	5.20403	1.67497e-14	2.30653e-13
EP400	3.59419	1.23637	1.53921	4.669	1.13776e-11	8.99663e-11
PRPF8	5.71299	2.2079	1.37132	4.86582	8.28152e-10	4.57723e-09
RNF8	8.39741	3.02401	1.47317	4.70705	6.95497e-11	4.72846e-10
PBRM1	3.83618	1.46972	1.38381	4.58787	1.00478e-09	5.49195e-09
NANOS1	22.0867	8.7781	1.3308	4.16748	1.00712e-08	4.45875e-08
PINX1	15.7186	3.32753	2.23948	5.02174	2.81666e-22	2.0101e-20
ZSWIM5	6.11416	3.0332	1.01112	4.70005	5.6106e-06	1.44171e-05
LRPPRC	7.64594	2.41666	1.66134	4.80693	2.31645e-13	2.56187e-12
DOCK7	3.58418	1.4412	1.31405	4.3928	9.15255e-09	4.08713e-08
PTPRF	2.80051	1.25542	1.15715	4.00315	7.48126e-07	2.28752e-06
FAM107B	7.17484	2.08415	1.78317	5.0267	2.49158e-15	4.09145e-14
AGBL4	3.32569	0.911587	1.86676	4.67857	4.99201e-16	9.39375e-15
FYTTD1	27.285	8.28594	1.71919	5.77511	4.06255e-15	6.40246e-14
CYFIP1	9.89307	4.45192	1.15182	5.12473	1.54567e-07	5.38657e-07
PSMD13	27.8028	12.1255	1.19702	5.26239	4.27492e-08	1.67094e-07
G0S2	174.611	85.8407	1.02435	6.50993	1.19192e-06	3.50308e-06
HIST1H101	257.712	50.3499	2.35554	6.66959	1.13981e-26	1.87441e-24
CHMP3	46.3704	19.3053	1.26402	5.18584	8.85759e-09	3.96634e-08
CCDC25	41.444	9.17231	2.17545	5.3471	7.93517e-22	5.11593e-20
MYO1B	5.65645	2.73006	1.05078	4.90693	1.90156e-06	5.35011e-06
ZNF335	7.3468	2.58279	1.50786	4.66451	2.97878e-11	2.18066e-10
CAPN6	4.49689	1.56503	1.52243	4.787	1.55749e-11	1.19978e-10
SMARCA1	8.72419	3.155	1.46708	4.76758	7.1327e-11	4.83192e-10
ACBD5	12.1701	3.42806	1.82751	4.92542	8.38293e-16	1.52438e-14
ZHX1	4.11496	1.60289	1.35996	4.90221	1.09359e-09	5.91467e-09
HEXIM1	39.4236	19.558	1.01117	5.27352	3.35077e-06	8.98422e-06
NUP50	12.1496	5.20904	1.22169	5.56065	1.73767e-08	7.28115e-08
DICER1	5.52472	1.95243	1.50027	4.52257	5.29089e-11	3.66519e-10
MGAT3	1.99413	0.765142	1.38152	4.09163	3.33323e-09	1.61702e-08
CALCOCO2	20.2391	6.18133	1.7109	5.24084	1.5513e-14	2.15191e-13
TENM3	1.6899	0.60896	1.47179	3.48358	2.91843e-09	1.43917e-08
GSN	3.28018	1.47801	1.14967	3.73448	1.4365e-06	4.14863e-06
FRA10AC1	8.06122	2.17219	1.89146	4.88057	1.11548e-16	2.38818e-15
SLC6A6	7.32739	3.35382	1.12737	5.5401	1.89693e-07	6.50285e-07
SYDE1	3.86947	1.40115	1.46479	3.46809	2.98229e-09	1.46684e-08
MIER1	12.3017	3.22888	1.92945	5.25738	9.68757e-18	2.5097e-16
PDLIM5	7.37112	3.47943	1.08288	5.22545	6.90112e-07	2.12387e-06
HELLS	4.28484	1.38036	1.63364	4.06845	4.94121e-12	4.15318e-11
PDE5A	1.9798	0.859421	1.20353	4.02905	2.32166e-07	7.8381e-07
FRMD4A	3.4229	1.31523	1.37952	4.29531	2.16957e-09	1.10198e-08
ACLY	4.05441	1.37731	1.55698	3.73063	1.33731e-10	8.59258e-10
HECW2	1.71361	0.714444	1.26183	4.41565	3.26848e-08	1.29767e-07
DAB2IP	1.89118	0.707663	1.41767	3.98898	1.97257e-09	1.01555e-08
TRA2A	32.7923	14.6412	1.16321	5.76612	5.89349e-08	2.24407e-07
MFN1	9.51552	3.16486	1.58786	5.0097	1.35575e-12	1.27771e-11
MMP15	7.56745	3.63461	1.05768	4.05957	4.64906e-06	1.21578e-05
RPS25	153.108	54.0619	1.50171	5.74892	4.88814e-12	4.11467e-11
FBXO45	11.6537	4.38315	1.4104	4.46199	6.85908e-10	3.83399e-09
TMA7	389.122	128.756	1.5955	6.69985	7.50227e-14	8.97031e-13
TACC3	26.8739	7.3297	1.87415	5.64675	2.38265e-17	5.78927e-16
POLR1A	5.42313	1.7685	1.61616	4.40627	2.82907e-12	2.48656e-11
LMNB1	18.403	5.21121	1.81977	4.4957	5.08294e-15	7.83643e-14
SCAF8	4.49985	1.74114	1.36957	4.75083	1.08691e-09	5.88132e-09
FEM1A	8.14571	3.96607	1.03816	4.96589	2.35669e-06	6.52388e-06
PFDN1	8.48398	2.80947	1.59421	5.23004	6.54842e-13	6.6403e-12
HIST1H110	160.521	33.5854	2.25669	6.46847	1.30032e-24	1.50559e-22
AMPD3	9.34376	4.26511	1.13129	5.47624	1.73966e-07	5.99998e-07
ABCC1	7.74335	3.72118	1.05704	5.08537	1.43417e-06	4.14355e-06
CTDP1	9.42124	2.7753	1.76285	4.62546	1.79209e-14	2.44999e-13
PDIA5	7.80644	2.33131	1.74306	4.4609	5.50346e-14	6.7878e-13
COPB2	18.8784	6.31587	1.57945	5.28946	9.04408e-13	8.9393e-12
ZBTB41	7.5617	3.20304	1.2391	5.28123	1.51175e-08	6.44155e-08
RCC2	10.3664	3.92117	1.40227	4.71613	4.76553e-10	2.74351e-09
RNF214	27.0529	5.26764	2.36011	5.21071	1.07342e-24	1.32188e-22
SH3BP5	16.5028	6.20876	1.41008	4.88626	2.91363e-10	1.74189e-09
RBMX2	18.8359	6.51159	1.53212	4.92168	8.23898e-12	6.66817e-11
MYLK4	0.572944	0.200796	1.50999	1.68799	4.35989e-06	1.14651e-05
LUC7L	20.8129	9.88786	1.07355	4.83164	1.24374e-06	3.63822e-06
GLYR1	15.3789	4.93262	1.64008	4.39459	1.37512e-12	1.2949e-11
SMCHD1	7.28409	2.91993	1.31861	5.09577	2.38063e-09	1.19633e-08
MAMDC2	4.00642	1.77395	1.17456	2.96218	5.14699e-06	1.33615e-05
ANO5	8.45184	2.49056	1.76251	5.17258	3.47391e-15	5.50537e-14
SMG7	6.35084	2.91695	1.12228	4.77161	4.63428e-07	1.47091e-06
FBLN2	2.12567	0.941398	1.17449	3.45643	1.63723e-06	4.65606e-06
DNAJC11	10.3137	3.50594	1.55634	4.6484	7.50455e-12	6.09987e-11
DHX8	7.33494	2.20592	1.73297	4.52977	6.03284e-14	7.3925e-13
LOC776273	7.03217	2.41717	1.54029	4.57748	1.49052e-11	1.15447e-10
AMOTL2	6.44822	2.53995	1.34389	5.0465	1.27182e-09	6.79442e-09
DCAF6	19.8212	5.03126	1.97775	5.35977	1.19329e-18	3.9247e-17
HMG20A	3.36307	1.13405	1.56776	4.04879	3.46599e-11	2.51301e-10
RRAD	28.4081	9.99022	1.50759	6.07496	2.33075e-12	2.0808e-11
NRIP1	3.25974	1.5947	1.0313	4.93408	2.83658e-06	7.74091e-06
CASC4	18.9315	6.62081	1.5155	5.33275	6.24886e-12	5.15679e-11
RBM8A	45.666	22.1732	1.04214	5.00114	2.13876e-06	5.96572e-06
OSBPL8	6.13265	2.02232	1.60023	5.064	7.59452e-13	7.63286e-12
EZH2	10.1689	4.2669	1.25263	4.63046	2.55865e-08	1.03689e-07
PTK2	12.9935	4.41712	1.5563	4.80351	5.25097e-12	4.38753e-11
PIEZO1	2.38473	1.13778	1.06722	3.83284	5.83311e-06	1.49241e-05
THUMPD3	12.1766	5.68458	1.09877	4.69737	8.39382e-07	2.5385e-06
STK38L	4.82745	1.69724	1.50765	4.29578	7.66341e-11	5.16064e-10
STX2	16.026	5.49821	1.54319	5.43876	2.25012e-12	2.01676e-11
ALS2	3.88622	1.29764	1.582	4.21913	1.29137e-11	1.00987e-10
GRIPAP1	8.56788	2.90811	1.55821	3.7586	1.25779e-10	8.12763e-10
SKIL	9.42989	3.31273	1.50879	4.29062	7.84545e-11	5.27383e-10
ADAM8	9.25416	3.61025	1.35766	4.40862	3.08802e-09	1.51229e-08
PSMA7	120.833	30.1652	2.00188	6.09398	7.8012e-20	3.17277e-18
BCL2L13	3.02046	1.05034	1.52338	3.99366	1.22969e-10	7.97216e-10
TP53BP2	10.3877	3.29372	1.65676	4.89616	2.1044e-13	2.35722e-12
CEP152	3.52299	1.09079	1.69086	4.10423	8.80683e-13	8.72761e-12
DYSF	1.11436	0.516938	1.10747	3.05078	1.56299e-05	3.72354e-05
RIOK1	27.0243	7.62209	1.82567	5.03862	6.44276e-16	1.19065e-14
TMX4	10.1793	3.27995	1.63361	4.9897	3.38644e-13	3.59457e-12
FAF1	4.81834	2.04107	1.23888	4.28794	6.5714e-08	2.48221e-07
STK3	16.2998	5.91764	1.46133	4.21916	3.32466e-10	1.96792e-09
TSSC4	11.0906	4.91146	1.17482	4.37913	2.44665e-07	8.21364e-07
CPSF2	9.37881	3.7357	1.32778	4.86447	2.65043e-09	1.31925e-08
DNAJC9	14.5727	3.94488	1.88449	3.98966	5.94481e-15	8.9941e-14
SLC4A1AP	14.1228	4.29276	1.71761	4.50649	1.11087e-13	1.29017e-12
GOLGA1	9.36185	2.85851	1.71121	4.93758	3.36115e-14	4.3488e-13
ADAMTS12	2.73581	1.05941	1.36825	4.04265	5.21932e-09	2.44121e-08
ZNF521	4.57619	1.48481	1.62345	4.475	1.71443e-12	1.58546e-11
DDX18	23.8049	5.30244	2.16618	5.36425	1.096e-21	6.65042e-20
R3HDM2	8.71305	2.80533	1.63459	4.4946	1.29321e-12	1.22934e-11
FAM98A	7.18705	3.23572	1.15095	4.00504	8.36567e-07	2.53066e-06
OXSR1	7.64902	3.04357	1.32921	4.57152	4.35541e-09	2.06436e-08
RIC8A	9.21971	3.58971	1.36047	4.27033	3.88299e-09	1.85439e-08
KPNA4	15.9637	6.84613	1.22128	5.38573	2.03579e-08	8.43687e-08
INO80	5.32092	1.58335	1.74826	4.56428	3.65987e-14	4.70312e-13
ARHGEF11	5.68369	1.56319	1.86175	4.27315	2.95133e-15	4.74344e-14
DCAF1	6.9549	1.87467	1.89096	4.71962	2.08397e-16	4.20015e-15
THRB	4.43463	1.5457	1.52025	4.75496	1.74482e-11	1.32965e-10
CELSR1	1.91311	0.839902	1.18725	4.05449	3.17368e-07	1.04171e-06
IRF2BP2	8.42345	2.75233	1.6134	4.69108	1.38716e-12	1.30407e-11
TTC1	35.8019	13.7712	1.37818	5.19679	4.07957e-10	2.37146e-09
DENR	57.6367	13.7646	2.06575	5.62644	2.11784e-20	9.7292e-19
NUP107	4.28903	1.77173	1.27521	4.59523	1.63329e-08	6.90756e-08
RAB11FIP2	3.0299	1.10295	1.45728	3.67532	2.13707e-09	1.08742e-08
NIPBLL	2.75276	0.975915	1.49563	4.29888	1.00931e-10	6.63149e-10
MRE11	9.75271	2.60247	1.90538	4.4339	4.25105e-16	8.12066e-15
SUFU	8.72831	3.92488	1.15259	3.67592	1.53048e-06	4.39098e-06
MAK16	38.4644	13.3837	1.52281	5.16364	6.88237e-12	5.62639e-11
NAA50	8.86396	4.42536	1.00199	4.9053	5.58222e-06	1.43566e-05
C2CD2	4.58212	2.00488	1.19222	4.49755	1.34042e-07	4.73234e-07
CDH11	7.15836	3.1763	1.17207	4.80941	1.41104e-07	4.94626e-07
FBXO11	4.68604	1.85189	1.33914	4.95862	1.6344e-09	8.58194e-09
PHF21A	8.95077	2.78409	1.6846	5.54517	1.98572e-14	2.68558e-13
MAN1B1	4.47898	2.0002	1.16275	4.45921	2.9198e-07	9.66481e-07
CXorf23	5.67329	1.65848	1.77393	4.72902	8.33343e-15	1.23124e-13
LMCD1	6.17452	2.16436	1.51193	4.20603	9.28138e-11	6.14445e-10
ARFGAP1	4.16626	1.91126	1.12388	4.0759	1.30334e-06	3.79834e-06
CADM1	5.51953	2.36535	1.2221	4.04818	1.68549e-07	5.83443e-07
DENND2A	6.69739	2.19208	1.61083	4.27322	4.92871e-12	4.14574e-11
STC2	13.8155	5.3929	1.35688	4.69611	1.59972e-09	8.41932e-09
PAM	12.8503	4.80615	1.41863	5.15516	1.33127e-10	8.55861e-10
ELK4	2.1506	0.695837	1.62724	3.78313	2.09007e-11	1.56956e-10
PPM1B	6.57737	2.84005	1.21139	4.92301	4.48377e-08	1.74476e-07
BZW1	25.1441	11.0815	1.18188	5.02141	8.51279e-08	3.13212e-07
OAF	3.08222	1.38153	1.15717	3.48929	2.19778e-06	6.12131e-06
ADAM33	7.49499	3.18211	1.23565	4.43579	5.79789e-08	2.2099e-07
CLTB	13.2924	5.17606	1.36038	4.62519	1.78642e-09	9.28137e-09
SEC16A	2.9837	1.44423	1.04656	4.45482	3.57581e-06	9.52011e-06
EXOC3L	42.7955	13.2295	1.6936	6.61637	2.64918e-15	4.31281e-14
NOL10	14.2943	3.36641	2.08573	4.94944	1.04092e-19	4.12984e-18
LRP12	9.85059	3.43637	1.51909	5.13414	8.27534e-12	6.69282e-11
FBN3	0.840588	0.323995	1.37453	3.05053	1.106e-07	3.97902e-07
STK17B	7.56014	3.57672	1.07956	4.65051	1.37397e-06	3.98715e-06
KIAA0319L	5.61999	1.43757	1.96633	4.32575	9.781e-17	2.12208e-15
ALYREF	30.4856	12.4985	1.28609	4.55439	1.30536e-08	5.62763e-08
SYNRG	4.85319	2.21022	1.13454	4.82217	3.19426e-07	1.04786e-06
BNIP3L	11.6331	4.45066	1.3859	4.93182	4.94262e-10	2.83682e-09
NFKB1	13.4746	4.02153	1.74417	5.33071	4.4466e-15	6.94981e-14
CAMSAP1	5.11976	1.78258	1.52177	4.62274	2.08463e-11	1.56755e-10
EXTL3	2.49371	1.09828	1.18254	3.56723	1.14747e-06	3.38808e-06
ANTXR2	8.53483	4.14	1.04348	4.42681	3.93756e-06	1.04343e-05
SPON1	9.42612	2.65033	1.83011	4.84723	1.01646e-15	1.81635e-14
LRRC59	18.682	6.19993	1.59087	4.32115	7.22317e-12	5.88803e-11
ACSL1	19.3542	7.51101	1.36543	5.74466	2.79096e-10	1.67296e-09
PRR14L	2.18319	0.899841	1.27834	4.23992	2.79026e-08	1.12273e-07
PTPRS	3.32006	1.52611	1.12107	4.39402	8.24997e-07	2.50033e-06
CAMKK2	5.5635	1.85131	1.58701	4.35472	7.193e-12	5.86765e-11
TAF15	14.111	5.54768	1.34648	4.22588	5.80686e-09	2.68611e-08
SMAP1	16.3196	4.84546	1.75152	4.74209	1.67016e-14	2.30271e-13
AMOT	2.29293	1.07571	1.09168	4.65494	1.06845e-06	3.17043e-06
KDM3A	9.73998	3.43714	1.50249	5.2134	1.065e-11	8.44482e-11
ZSWIM8	0.908393	0.315988	1.52286	3.83584	2.49516e-10	1.50839e-09
STK26	15.9764	5.86511	1.44551	5.26656	5.50876e-11	3.79988e-10
BIRC2	31.9963	12.2803	1.38148	6.62626	7.63814e-11	5.14667e-10
LARP7	18.1237	4.41185	2.03798	4.87414	7.58662e-19	2.58515e-17
RAI1	2.1193	0.835465	1.34232	3.5467	4.01282e-08	1.57446e-07
NOL8	2.8861	0.834021	1.79058	4.78715	4.34038e-15	6.79314e-14
FKBP3	68.3646	22.6411	1.59408	5.30976	5.84831e-13	6.01094e-12
LOC100859302	34.4921	12.7519	1.43529	4.88166	1.431e-10	9.14793e-10
SUGP2	2.55996	0.763358	1.74515	4.25455	1.21613e-13	1.39953e-12
ARL3	4.65977	1.97131	1.24066	3.8699	1.66787e-07	5.78049e-07
NELFA	4.48491	1.81857	1.30191	4.24544	1.63325e-08	6.90756e-08
CPSF6	4.02021	1.82603	1.13835	4.82825	3.00593e-07	9.92097e-07
PPP4R2	6.81273	2.82863	1.26798	5.45947	5.48182e-09	2.55136e-08
TGFB2	13.7303	6.56197	1.06504	5.53903	7.927e-07	2.40888e-06
SH3KBP1	20.4108	5.7709	1.82227	5.84266	1.05369e-16	2.26443e-15
BRD9	3.84555	1.01272	1.92451	4.72394	6.22305e-17	1.40384e-15
MAP3K20	3.45599	1.52087	1.1839	4.33661	2.22178e-07	7.51655e-07
ZRANB2	10.4087	4.18452	1.31431	4.36733	9.26855e-09	4.13243e-08
MARK1	5.30472	1.86126	1.51079	5.29961	7.34176e-12	5.9761e-11
TNNT1	65.5206	25.3615	1.36917	5.76362	2.56438e-10	1.5453e-09
NAB1	3.35946	1.33567	1.33038	4.60813	3.83952e-09	1.83672e-08
RUFY3	4.52705	1.52626	1.56819	4.53147	7.67776e-12	6.22727e-11
CCDC34	27.3039	6.29307	2.11664	4.43865	3.98592e-19	1.41781e-17
LOC416755	2.60148	0.73112	1.83068	4.52253	2.927e-15	4.71771e-14
PLEKHO2	5.04607	1.8692	1.43232	4.22857	7.09232e-10	3.95268e-09
MTMR3	5.24813	1.71	1.61749	4.86223	7.76053e-13	7.77904e-12
PTPN2	11.5784	5.2287	1.1468	5.64489	1.06218e-07	3.83349e-07
SDE2	25.3506	10.6283	1.25395	5.38649	8.95362e-09	4.00618e-08
NUMB	7.48399	2.91584	1.35958	4.53786	2.09414e-09	1.07085e-08
ACVR2A	6.98357	2.50547	1.4786	4.85035	4.67015e-11	3.29144e-10
PTPN13	2.74537	0.790102	1.7962	3.95676	8.17259e-14	9.69011e-13
C4H20ORF194	3.60396	1.70175	1.0823	4.38145	1.8528e-06	5.2207e-06
BRF1	4.86456	1.33317	1.86688	4.31344	2.32791e-15	3.85617e-14
PPP6R2	6.34123	1.72834	1.87481	4.32679	1.64918e-15	2.81287e-14
EIF2AK3	7.9003	3.38889	1.22081	4.49499	7.19925e-08	2.68717e-07
SRGAP2	3.12267	0.99817	1.64494	4.27949	1.95658e-12	1.78611e-11
AKT3	3.30791	1.55492	1.08884	4.47909	1.43332e-06	4.14268e-06
BRD3	3.65693	1.13951	1.68168	4.18498	9.15304e-13	9.03913e-12
LBR	8.78098	2.4879	1.81904	4.72248	2.01285e-15	3.37867e-14
ZFYVE9	1.3956	0.512165	1.44585	4.4569	2.62217e-10	1.57929e-09
SLC16A1	5.89278	2.02176	1.54295	4.4808	1.77047e-11	1.34648e-10
STIM1	12.9898	2.75157	2.23839	4.51512	3.59028e-21	1.97762e-19
MYO16	1.40504	0.6167	1.18742	3.50131	1.04861e-06	3.11644e-06
MBD3	7.08526	2.70303	1.38978	4.01073	3.27648e-09	1.59153e-08
LIMS2	4.4016	2.09753	1.0691	4.5039	2.03393e-06	5.70132e-06
WNK2	3.46681	1.32511	1.38715	4.41432	1.33867e-09	7.12469e-09
CNTRL	3.81948	1.2429	1.61926	4.51617	1.97113e-12	1.7965e-11
ZNF217L	9.38679	3.69349	1.34544	5.14593	1.02864e-09	5.60614e-09
SCN5A	2.68569	1.02042	1.39572	4.21409	1.77198e-09	9.22325e-09
POLR2B	12.5792	4.1571	1.5971	4.9858	1.08465e-12	1.05102e-11
TGS1	12.7672	3.61184	1.82118	4.55708	3.46255e-15	5.49504e-14
NKTR	5.94659	1.89528	1.64933	4.89481	2.54965e-13	2.78182e-12
UGGT1	4.33722	1.80122	1.26754	4.70242	1.68859e-08	7.107e-08
PPP1R9A	1.3115	0.292368	2.16367	3.09129	1.35375e-15	2.36688e-14
CBL	2.36555	0.956888	1.30513	3.47311	1.1046e-07	3.97521e-07
CCT3	22.5194	9.15406	1.29846	4.96062	5.04531e-09	2.37155e-08
STK10	7.28662	1.53596	2.2455	4.6245	1.48272e-21	8.90178e-20
TMPO	13.0368	5.40077	1.27113	4.89981	1.08113e-08	4.75304e-08
RALB	6.9451	3.12474	1.15204	4.75227	2.32004e-07	7.83496e-07
SLC12A4	3.40301	1.4881	1.19316	5.11895	5.61754e-08	2.14693e-07
CLSTN1	4.97969	2.02027	1.30115	4.28359	1.48203e-08	6.33392e-08
GBP7	2.86814	0.807886	1.82602	2.5662	1.09386e-10	7.14979e-10
ZNF423	3.2923	1.26793	1.3762	4.15121	3.56655e-09	1.71991e-08
44810	10.9668	3.0051	1.86727	4.85177	2.88388e-16	5.69368e-15
HECA	5.75882	2.08287	1.46694	4.97984	4.85532e-11	3.40292e-10
BNIP2	5.99829	2.79224	1.10292	4.75482	7.44765e-07	2.2797e-06
DIP2B	3.41657	1.11905	1.60988	4.54148	2.13496e-12	1.92265e-11
LAS1L	12.582	4.20948	1.57918	4.23661	1.42206e-11	1.10446e-10
UBR7	20.325	4.52645	2.16637	5.06599	3.17078e-21	1.77235e-19
COBL	4.72835	2.1537	1.13426	4.49714	5.22351e-07	1.64368e-06
DAAM2	0.808614	0.296514	1.44643	3.11566	1.79155e-08	7.4903e-08
ZMYND8	4.37226	1.41606	1.62617	4.84717	5.87099e-13	6.02879e-12
HECTD4	1.39072	0.463525	1.58455	3.97037	2.71148e-11	2.00307e-10
ENSA	23.6369	8.29389	1.51064	4.90184	1.62705e-11	1.24744e-10
UBR1	2.9984	1.26844	1.24084	4.48158	4.44131e-08	1.72884e-07
PHAX	21.3632	5.52054	1.95178	4.68876	3.10197e-17	7.41011e-16
SUCO	10.1527	3.94155	1.36484	5.28601	4.88754e-10	2.80663e-09
SCAF4	7.61124	3.60015	1.07982	4.46003	1.68511e-06	4.78142e-06
BRD8	14.876	4.01798	1.88807	4.92136	1.0522e-16	2.26443e-15
LRSAM1	6.60557	2.52645	1.38609	3.95191	4.16835e-09	1.98149e-08
NSUN2	13.7734	3.79931	1.8576	4.55563	1.06348e-15	1.88847e-14
EIF2S1	32.073	14.7187	1.12354	5.09679	3.05535e-07	1.00694e-06
LMAN1	7.84509	2.84436	1.46335	4.58936	1.27591e-10	8.226e-10
STRN	2.38043	0.714945	1.73472	4.0995	3.06316e-13	3.27902e-12
KIF20B	4.13974	0.972812	2.0885	4.05814	9.42183e-18	2.46335e-16
PPRC1	4.19598	1.92823	1.12137	3.99702	1.52614e-06	4.37964e-06
PPP6R3	7.5675	2.85375	1.40667	4.72356	4.13537e-10	2.40267e-09
LGMN	21.3694	8.7327	1.29087	5.30443	3.68015e-09	1.76794e-08
BZW2	19.0137	7.90321	1.26633	5.0587	9.69701e-09	4.30113e-08
FOXJ2	5.79	2.58708	1.162	4.62479	2.22918e-07	7.53935e-07
KRAS	9.91262	4.11875	1.2669	5.41042	6.21052e-09	2.8643e-08
TMEM132A	2.6578	1.0713	1.30976	2.66066	1.28389e-06	3.747e-06
CREB1	3.41532	1.4768	1.20922	4.26194	1.35154e-07	4.76419e-07
ZFR	6.55342	2.29056	1.51621	4.61381	2.5327e-11	1.87833e-10
DNAJA1	19.394	5.51857	1.81288	4.88624	1.45349e-15	2.52182e-14
LRCH3	2.65665	0.881579	1.59091	4.08068	1.54654e-11	1.1954e-10
AATF	9.92086	2.6763	1.88949	3.97535	6.26896e-15	9.44673e-14
GLIPR2	16.274	6.0487	1.42762	4.95112	1.59179e-10	1.01075e-09
CLCN3	4.82059	2.26712	1.0881	4.46997	1.49243e-06	4.29051e-06
FMNL2	4.77691	1.32334	1.85123	4.06844	1.16878e-14	1.664e-13
GOPC	7.25959	2.45295	1.565	4.58578	7.69611e-12	6.2377e-11
RBM34	33.0464	6.64081	2.31446	4.73058	8.33992e-23	6.90752e-21
ABI2	1.4591	0.722949	1.01282	4.15943	1.0757e-05	2.63798e-05
KIF13A	3.7801	1.21701	1.63462	4.33543	2.13443e-12	1.92265e-11
ATAD2B	4.54357	1.43138	1.66602	4.56775	3.8612e-13	4.06053e-12
PTGFRN	2.34446	1.11899	1.06657	3.47102	1.12731e-05	2.7503e-05
PRKG1	2.69001	1.19098	1.17501	3.73703	8.56502e-07	2.58408e-06
SETDB1	6.08105	1.56309	1.95939	4.52291	4.97362e-17	1.14242e-15
RSBN1L	3.85655	1.09371	1.81753	4.3104	1.1379e-14	1.62412e-13
PHLDB2	1.60263	0.74391	1.10692	4.17015	1.44442e-06	4.16797e-06
PAG1	1.0003	0.441712	1.17856	3.15668	3.28406e-06	8.83666e-06
ARPP21	3.68068	1.33042	1.4675	3.77	1.0548e-09	5.72394e-09
PSMC6	31.3158	10.3871	1.59185	5.19507	7.87989e-13	7.88476e-12
PAFAH1B1	3.64071	1.60594	1.18061	5.00814	8.5679e-08	3.15036e-07
LOC107055168	3.08877	1.44939	1.09115	3.65698	4.94354e-06	1.28804e-05
LOC112531349	14.8509	3.94933	1.9103	4.34749	4.98809e-16	9.39375e-15
TWF2	9.29936	4.24446	1.1313	4.52515	5.31631e-07	1.67139e-06
PAPOLA	11.5664	5.13636	1.17097	5.37737	7.17569e-08	2.68061e-07
IMPDH2	21.7206	8.54952	1.34489	4.8125	1.91712e-09	9.89246e-09
EGLN1	10.3425	4.38001	1.23938	5.02083	2.03727e-08	8.4399e-08
TOR1AIP2	7.84993	3.23374	1.27919	4.54502	1.5948e-08	6.76241e-08
C17H9orf78	51.3069	12.1676	2.07574	5.20247	5.90272e-20	2.48368e-18
ARRDC3	8.45028	3.51103	1.26684	4.62361	1.86337e-08	7.76479e-08
FAM193A	5.91044	1.96618	1.58757	4.86527	1.88733e-12	1.72985e-11
MACROD2	5.1681	1.23743	2.06158	4.20939	7.32578e-18	1.97993e-16
DDX51	8.13904	1.81688	2.16243	3.88779	2.85464e-18	8.56921e-17
CCSER2	3.00358	1.37344	1.12858	4.19564	9.34503e-07	2.80079e-06
ITPRIP	2.78769	0.938702	1.56964	3.69378	1.26271e-10	8.15478e-10
UHRF1	5.13537	1.80372	1.50889	3.79188	3.70615e-10	2.17332e-09
MAPK8IP3	2.40917	0.918183	1.39119	3.94841	3.82873e-09	1.83276e-08
AQR	1.32507	0.463745	1.51433	4.65528	2.63209e-11	1.94569e-10
SNRNP27	67.3412	27.1508	1.31033	5.39631	1.93591e-09	9.97128e-09
PDCD7	10.2152	3.28708	1.63547	4.67357	7.62692e-13	7.65865e-12
ATF1	9.31156	3.33399	1.48144	4.63574	7.0223e-11	4.77138e-10
PDCD6IP	7.7814	3.37299	1.20579	4.87488	5.71302e-08	2.17974e-07
SMARCD3	1.63091	0.753994	1.11263	3.78143	2.50108e-06	6.89099e-06
VCPIP1	5.29639	1.89693	1.48087	4.11773	2.44677e-10	1.48706e-09
USP5	8.96858	2.69676	1.73309	4.16629	2.23014e-13	2.48092e-12
AHCTF1	4.27612	1.29087	1.72755	4.65191	4.66955e-14	5.8459e-13
PPM1E	3.6477	1.43484	1.34566	4.05286	9.1673e-09	4.09211e-08
HIPK3	3.41043	1.57761	1.11199	4.66495	6.68001e-07	2.06141e-06
NAT10	4.49046	1.36354	1.71916	4.85095	3.32158e-14	4.31235e-13
IGF2R	4.88903	1.78599	1.45256	4.87487	8.78716e-11	5.84797e-10
HARS	15.8083	7.37727	1.09927	4.52017	1.04627e-06	3.11112e-06
PCYOX1L	5.22581	2.30411	1.18122	4.78338	1.17362e-07	4.20759e-07
RYR3	2.00666	0.642874	1.64174	4.38379	1.48221e-12	1.38524e-11
SMURF2	2.30742	1.10289	1.06466	4.02988	4.74891e-06	1.24018e-05
SUPT5H	10.8685	3.77208	1.52641	4.72845	1.59375e-11	1.22523e-10
MSH2	10.2918	3.51625	1.54899	4.43609	1.72736e-11	1.31812e-10
NOMO3	3.47653	1.73577	1.00171	3.82186	2.19129e-05	5.08477e-05
DDA1	5.78972	2.43948	1.24665	4.59665	3.02877e-08	1.21055e-07
SLC1A4	2.51642	1.18891	1.08147	4.37169	1.93605e-06	5.43772e-06
KIF24	2.32366	0.91172	1.34883	3.00531	2.20386e-07	7.4604e-07
RNF151	4.6115	1.84672	1.31993	4.36093	8.59028e-09	3.8573e-08
UBE2Q2	24.1133	9.6908	1.31496	5.24185	2.10646e-09	1.0757e-08
FUT8	7.80487	3.35032	1.21942	3.28262	1.06432e-06	3.16064e-06
HDAC4	2.30118	0.863628	1.4134	3.97164	2.0812e-09	1.06471e-08
ILF2	25.5929	8.21696	1.63875	4.89106	3.60989e-13	3.81037e-12
EIF2AK4	4.29554	1.37045	1.64777	4.46493	9.8082e-13	9.61085e-12
EXOC5	10.6021	3.65265	1.53707	4.97183	6.55442e-12	5.37766e-11
RAD54L2	3.38592	1.16792	1.53509	4.06078	8.15607e-11	5.46968e-10
UBE3A	8.04534	2.88922	1.47716	4.70109	6.63402e-11	4.53198e-10
CLPX	9.55006	3.7609	1.34414	4.64424	2.58729e-09	1.28989e-08
DDX42	4.85849	2.10932	1.20331	3.90595	3.26988e-07	1.06957e-06
DGKZ	1.96128	0.562507	1.80058	3.08954	9.56422e-12	7.67505e-11
TFCP2	4.78487	2.10156	1.18659	3.83928	5.41193e-07	1.69639e-06
CDYL	4.5791	1.27261	1.84685	4.7176	9.19027e-16	1.65527e-14
DLC1	3.19457	1.02242	1.64308	4.06804	3.88117e-12	3.32877e-11
SH3GL1	8.88133	3.80996	1.22072	4.50395	7.0014e-08	2.62454e-07
CASP8AP2	3.09502	1.06664	1.53642	4.23052	4.32715e-11	3.06684e-10
NFE2L2	9.70249	4.36779	1.15129	5.20955	1.40245e-07	4.92223e-07
CCNG1	26.65	12.7035	1.06881	5.75706	6.00429e-07	1.86813e-06
KMT5A	11.5144	3.72439	1.62805	4.90827	4.74611e-13	4.946e-12
UTP20	3.87834	0.924545	2.06799	4.39185	2.84244e-18	8.5552e-17
PSMC5	44.8796	17.4503	1.36263	5.361	4.81591e-10	2.7683e-09
CCDC93	13.9334	3.24124	2.10344	4.7868	1.00973e-19	4.02317e-18
RBSN	8.15343	3.082	1.40327	4.83901	3.60404e-10	2.11891e-09
COL27A1	3.30359	1.54328	1.09774	4.24229	1.73608e-06	4.91623e-06
PHACTR4	7.38802	2.60023	1.50607	4.12955	1.2321e-10	7.97979e-10
CCND2	3.22478	1.22599	1.395	4.91645	3.97487e-10	2.31653e-09
LOC107057078	3.03376	1.36381	1.15309	4.00652	7.91963e-07	2.40729e-06
NUP98	4.77087	1.39045	1.77817	4.31449	3.12683e-14	4.0735e-13
DOCK10	2.75683	1.0362	1.41137	4.54189	5.20951e-10	2.98396e-09
SARS	22.3569	8.55356	1.38586	4.85732	5.6347e-10	3.20646e-09
SESN3	1.28929	0.610891	1.07699	3.19539	1.81901e-05	4.27866e-05
ANKRD50	1.22853	0.491565	1.3205	2.85777	5.64535e-07	1.76516e-06
SYNC	4.43635	1.4963	1.56682	2.94476	3.64829e-09	1.75412e-08
SLC24A3	0.912808	0.379152	1.26693	3.48398	2.17013e-07	7.3506e-07
DDB1	9.1575	3.72526	1.29735	4.7355	7.26342e-09	3.31129e-08
MROH1L1	2.34501	0.99531	1.23574	3.34551	6.58932e-07	2.03453e-06
DUSP8	5.51932	2.60995	1.08027	4.76072	1.15972e-06	3.41978e-06
IL17RA	5.08674	2.09786	1.27753	4.54835	1.61214e-08	6.83336e-08
STARD9	1.24959	0.453698	1.46115	3.97745	6.77744e-10	3.79396e-09
IPO9	5.33132	2.26969	1.23159	3.97871	1.52207e-07	5.31081e-07
RRP12	5.85033	2.71047	1.10966	4.15581	1.44467e-06	4.16797e-06
C5H11orf58	43.766	9.33632	2.22859	5.65908	3.41407e-23	3.09915e-21
PPIH	52.4363	14.3813	1.86621	6.17577	1.15863e-17	2.97442e-16
CHMP2B	19.7649	7.56369	1.38555	5.03989	4.04222e-10	2.35216e-09
TLE3	5.90684	1.55341	1.92624	4.06703	1.2514e-15	2.20088e-14
PSD3	0.826754	0.302795	1.44849	3.6599	2.34745e-09	1.1807e-08
MCC	3.28017	0.981611	1.73988	3.93969	4.83395e-13	5.03219e-12
CDK17	5.28524	2.64058	1.00089	4.50751	8.68417e-06	2.16522e-05
HIST1H111R	67.3354	14.8703	2.17846	4.93895	3.96581e-21	2.17392e-19
UFL1	7.02947	2.65906	1.40213	4.3668	1.1086e-09	5.98443e-09
TET2	2.23443	0.879487	1.34501	5.4412	7.07177e-10	3.94317e-09
NPHP1	14.2571	3.67996	1.95336	4.45142	7.35739e-17	1.63695e-15
CWC15	41.6689	18.4744	1.17327	5.09643	9.1984e-08	3.36909e-07
CDCA7L	7.82323	2.6763	1.54686	3.71399	1.88274e-10	1.17705e-09
NBEAL1	2.01511	0.822331	1.29274	4.38782	1.50258e-08	6.41211e-08
FAM134A	11.2254	4.58997	1.28983	4.16805	2.42366e-08	9.85004e-08
PDLIM7	5.10444	2.37366	1.10427	3.92941	2.52731e-06	6.95378e-06
ASCC2	11.9484	2.72163	2.13364	4.44485	2.25683e-19	8.39615e-18
VPS4B	8.76958	2.98763	1.55309	4.37082	1.80919e-11	1.37317e-10
ANGPTL2	22.1302	6.79634	1.70291	5.12313	2.78903e-14	3.65862e-13
VPS13A	1.37874	0.494996	1.47728	3.80232	7.00952e-10	3.9123e-09
COL13A1	0.897469	0.273533	1.71173	2.07391	2.45478e-08	9.96578e-08
EPN2	2.32878	1.03392	1.17119	4.5526	2.12604e-07	7.21418e-07
MAGI1	1.66025	0.621791	1.41599	3.09361	3.66394e-08	1.44557e-07
TRDN	8.53769	3.05488	1.48198	3.44905	2.48125e-09	1.24249e-08
SH3PXD2B	5.4153	1.41839	1.9322	4.35756	2.4164e-16	4.82728e-15
NFX1	3.71462	1.74878	1.08659	4.35659	1.70897e-06	4.84428e-06
LOC107050955	4.44928	1.17281	1.92168	2.64042	1.2703e-11	9.95448e-11
RC3H1	2.28467	1.01501	1.17022	4.51319	2.11048e-07	7.1678e-07
EGF	0.912119	0.382621	1.25217	2.55107	5.57149e-06	1.43323e-05
XPC	8.33397	3.04577	1.45185	4.54216	1.93844e-10	1.20854e-09
ZC3H4	6.86606	2.65593	1.36988	4.23685	3.18792e-09	1.55517e-08
MARCO	50.2855	23.1615	1.11833	6.02074	1.54221e-07	5.37619e-07
CNP	12.123	5.97035	1.02169	4.89054	3.563e-06	9.49047e-06
DDX54	7.28593	1.68263	2.11359	4.08802	3.3112e-18	9.73372e-17
NOC3L	10.6646	2.23971	2.25111	5.52494	2.18783e-23	2.05167e-21
RANBP1	52.3393	16.4866	1.66631	5.05735	9.89408e-14	1.1574e-12
AAMP	10.5279	4.25287	1.30733	4.22101	1.43003e-08	6.13016e-08
HIRA	7.2888	2.60129	1.48604	4.32709	1.23568e-10	7.99842e-10
PNPLA2	2.63474	1.18785	1.14881	3.57743	2.01985e-06	5.66325e-06
IRF8	21.8843	9.99446	1.13054	5.20857	2.34286e-07	7.89557e-07
UBR2	5.08941	1.41949	1.84165	4.53714	1.95166e-15	3.28568e-14
UBR3	4.75718	1.77657	1.42072	4.72099	2.94914e-10	1.76126e-09
SNX4	8.10862	3.47259	1.22312	4.28743	9.90782e-08	3.59757e-07
UBE2Q1	27.2445	7.96156	1.7745	4.9161	4.81663e-15	7.43596e-14
ENOX2	8.84004	2.78262	1.66712	4.30277	9.78442e-13	9.59584e-12
ATAD5	3.0112	0.812709	1.88866	3.73586	1.88107e-14	2.55623e-13
LOC101747860	2.93004	1.27874	1.19583	4.11386	2.5675e-07	8.58634e-07
LSG1	14.9246	4.13169	1.85239	4.48999	1.76414e-15	2.99667e-14
MAP9	4.00509	1.03619	1.94993	4.30524	1.867e-16	3.81709e-15
LOC423693	13.8386	3.29948	2.06781	4.52212	1.31153e-18	4.26417e-17
GZF1	1.34652	0.336671	1.99925	4.4463	1.94613e-17	4.82155e-16
EYA3	9.31656	3.97481	1.22872	5.0936	2.44151e-08	9.91546e-08
GRPEL2	8.20038	3.50113	1.22763	4.72563	4.03237e-08	1.57995e-07
MAML1	4.07018	1.66313	1.29085	4.33506	1.83384e-08	7.65021e-08
MCM3	2.91838	1.09857	1.40842	2.79706	1.40896e-07	4.94051e-07
EBNA1BP2	32.983	8.97473	1.87732	4.63588	4.37277e-16	8.33913e-15
THOC1	17.4491	5.19638	1.74716	4.6511	2.65917e-14	3.51265e-13
ECM2	3.473	1.31058	1.40528	3.44556	1.49391e-08	6.38228e-08
FAM109B	4.82594	1.8709	1.36661	3.98023	6.56834e-09	3.02112e-08
KDM2A	5.65976	2.1718	1.38149	4.37871	1.64431e-09	8.62595e-09
XPA	7.37852	1.81559	2.02253	5.12456	5.53821e-19	1.93564e-17
GTF2I	5.81854	1.46812	1.98604	4.27225	7.23641e-17	1.61319e-15
TP53INP2	2.77162	1.2639	1.13244	3.83666	1.53102e-06	4.39144e-06
RC3H2	2.97639	1.38368	1.10476	4.29214	1.31683e-06	3.83228e-06
MDM4	2.46416	0.647935	1.92639	3.91933	2.23156e-15	3.70197e-14
KIF23	5.51429	1.62123	1.76538	3.87902	3.39315e-13	3.59634e-12
SKP1	28.2798	13.6287	1.05299	5.32058	1.28823e-06	3.75773e-06
LOC107050371	8.37768	3.90212	1.10181	3.54532	5.34907e-06	1.38323e-05
FYN	4.07634	1.42234	1.51855	4.22999	6.87032e-11	4.67652e-10
CTIF	4.35073	1.75931	1.30583	4.07589	2.22689e-08	9.14865e-08
NCBP2	2.37294	1.11172	1.09365	4.62936	1.02614e-06	3.05687e-06
SNRNP35	11.7104	4.39394	1.41354	3.52168	9.34822e-09	4.16467e-08
CFAP36	23.7025	7.26259	1.70616	4.93372	3.92631e-14	5.0171e-13
POLE3	13.4485	4.19409	1.68051	4.25333	6.86317e-13	6.93467e-12
RABGAP1	6.0296	2.06527	1.54537	4.60118	1.1675e-11	9.21257e-11
WDR81	1.97137	0.78837	1.3216	3.42611	8.53693e-08	3.13999e-07
TARDBP	6.36442	2.80717	1.18061	4.33928	2.33696e-07	7.87803e-07
CHCHD3	40.4761	12.0733	1.74499	5.32137	4.53097e-15	7.07193e-14
LOC423110	3.10339	0.811258	1.93463	3.61185	1.06051e-14	1.52905e-13
GTF3C1	3.56871	0.902027	1.98335	3.94477	4.00994e-16	7.71201e-15
TTC37	2.00539	0.507948	1.97992	3.36815	1.44948e-14	2.02303e-13
CTNNBL1	18.5788	4.49237	2.04754	4.51963	2.43331e-18	7.40235e-17
LYSMD4	5.22498	1.75186	1.57605	4.18815	1.87219e-11	1.41531e-10
TMEFF1	1.63465	0.734335	1.1522	1.43653	0.000645736	0.00116194
XRCC5	6.64982	1.85615	1.84034	4.05996	1.76397e-14	2.42028e-13
ACO2	8.96743	4.25877	1.07396	4.19011	3.07314e-06	8.30654e-06
GAS1	2.13064	0.982632	1.11587	3.05649	1.30528e-05	3.14325e-05
TFIP11	7.81452	2.51916	1.63276	4.37095	1.96056e-12	1.7883e-11
GABPA	7.68197	3.20405	1.2613	4.58542	2.36049e-08	9.63122e-08
NOX4	0.911736	0.441316	1.0462	3.1431	3.14518e-05	7.11762e-05
44626	6.05831	1.80643	1.74529	4.40079	6.8896e-14	8.34326e-13
KANSL1	5.54657	1.99378	1.4756	4.04531	3.6509e-10	2.14424e-09
ZDHHC20	13.441	5.80039	1.2123	5.72338	1.84778e-08	7.70268e-08
NLRC5	3.34219	1.03366	1.6924	3.95457	1.83456e-12	1.68557e-11
PPP2R5A	13.5794	5.53318	1.29498	4.68937	7.88407e-09	3.56559e-08
C14H16orf45	15.2052	5.51127	1.46367	4.19594	3.06971e-10	1.82845e-09
VEZF1	5.26027	2.47254	1.08894	4.76308	9.80188e-07	2.92766e-06
C24H11orf57	20.4356	5.83541	1.80779	4.78555	2.39188e-15	3.95061e-14
FKBP4	15.3374	6.19393	1.30786	4.73498	5.64859e-09	2.62073e-08
KRR1	32.1202	6.97019	2.20376	5.00852	1.08785e-21	6.6365e-20
MAN1A2	4.22521	1.28307	1.7189	4.26215	2.29449e-13	2.54006e-12
TCF7L2	8.66529	3.02646	1.51734	4.91073	1.28542e-11	1.00591e-10
EEF2K	3.67196	1.80357	1.02537	3.98596	1.04921e-05	2.57803e-05
STARD4	2.34294	0.994862	1.23494	3.0168	1.43335e-06	4.14268e-06
LOC112531294	11.7314	4.61215	1.34605	3.15737	1.20507e-07	4.3054e-07
SUCLA2	10.7879	4.25506	1.34175	4.11404	8.29365e-09	3.73455e-08
MORF4L1	20.6636	8.09425	1.35184	4.70508	1.91486e-09	9.88533e-09
KDM4B	4.56012	1.61791	1.4945	4.23107	1.36323e-10	8.74919e-10
LEMD3	5.72535	1.66862	1.77814	4.22289	4.40862e-14	5.5752e-13
PUF60	14.2717	7.02685	1.022	4.61555	4.77405e-06	1.24646e-05
SIKE1	11.3459	3.51583	1.68961	3.96909	1.78236e-12	1.64292e-11
MAEA	12.9464	5.91312	1.13034	4.71521	3.991e-07	1.28325e-06
CCP110	4.43124	1.46234	1.59887	3.99663	1.6199e-11	1.2428e-10
TRIM41	5.64934	1.70352	1.72871	3.56825	3.13675e-12	2.7316e-11
LTV1	15.948	5.17367	1.62367	4.3519	2.93368e-12	2.57253e-11
ABCA1	10.0178	4.02595	1.31503	5.63732	1.32934e-09	7.07836e-09
ADAMTSL3	5.09875	2.19127	1.21814	4.77966	4.96042e-08	1.91579e-07
ZC3H11A	8.01352	2.54074	1.65687	4.89196	2.11242e-13	2.36387e-12
ARVCF	1.37017	0.61179	1.16262	3.25376	3.1822e-06	8.5809e-06
ARSJ	1.99079	0.977027	1.02663	4.43715	5.54143e-06	1.42614e-05
RPL38	223.511	102.246	1.12821	5.8844	1.31067e-07	4.6374e-07
IGF2BP1	14.1518	6.60134	1.09989	4.38419	1.32043e-06	3.8408e-06
ITPR2	1.32916	0.521665	1.34869	3.51366	3.6792e-08	1.45109e-07
DENND5A	4.34856	1.78274	1.28617	4.65411	1.06789e-08	4.70578e-08
FAM177A1	15.2941	6.04825	1.33814	4.85702	1.93477e-09	9.96995e-09
DLG1	6.28917	2.56976	1.29098	4.71095	8.53602e-09	3.83853e-08
SREBF1	3.382	1.5702	1.10655	3.89892	2.41325e-06	6.66581e-06
LOC112532514	4.81465	1.33213	1.85228	2.99407	5.38241e-12	4.48745e-11
KLF10	9.32901	3.23691	1.52667	4.27952	4.57182e-11	3.22815e-10
UBAC1	5.62117	1.99298	1.49561	4.61782	4.72431e-11	3.32548e-10
UBP1	7.91028	3.47067	1.18825	4.5387	1.43089e-07	5.01277e-07
C5H14orf4	4.20586	2.05868	1.03029	3.71163	1.47825e-05	3.53497e-05
KIAA1462	1.86994	0.78915	1.2441	3.63522	2.43276e-07	8.16943e-07
ZHX2	5.83391	2.06659	1.49677	4.23896	1.25652e-10	8.12404e-10
DNAJB11	15.6561	7.78844	1.00704	4.19641	1.12143e-05	2.73771e-05
HTATSF1	5.8272	1.60563	1.85915	4.45054	1.61876e-15	2.77259e-14
SURF2	9.65647	3.93779	1.29381	4.50033	1.14377e-08	5.00708e-08
LARP1B	5.37227	1.50293	1.83714	4.15513	1.03856e-14	1.50121e-13
FOXP4L	3.36981	1.46424	1.20187	3.29125	1.37599e-06	3.99116e-06
PTPRA	9.32313	3.50953	1.40919	4.48133	6.91903e-10	3.86559e-09
FKBP10	6.79677	3.1837	1.09375	3.81711	3.52254e-06	9.39371e-06
RPS6KA3	6.54443	2.33857	1.48433	4.72848	4.74344e-11	3.33687e-10
TXNDC16	4.10469	1.69913	1.27203	3.90597	7.15823e-08	2.67714e-07
RGL1	3.55823	1.62177	1.133	3.29459	5.4913e-06	1.41388e-05
HIST1H2BF	57.9872	12.2636	2.24078	4.71722	1.06345e-21	6.52267e-20
BAG5	7.23473	2.31806	1.6416	4.4943	1.06919e-12	1.0387e-11
EFL1	7.74851	2.44439	1.66396	4.30037	1.03545e-12	1.00939e-11
CCDC66	11.4378	2.73064	2.06595	4.5883	1.10448e-18	3.64317e-17
SOS1	6.53456	2.1746	1.587	4.74638	2.53001e-12	2.23757e-11
KIF3B	3.09031	0.736985	2.06692	3.56392	4.47584e-16	8.5071e-15
ADAM9	4.64306	1.39675	1.73231	3.87188	8.13909e-13	8.11549e-12
CHTOP	17.0327	8.08597	1.0746	4.62417	1.53287e-06	4.39451e-06
MAFA	5.69311	2.22299	1.35586	3.10217	1.35306e-07	4.76657e-07
SSFA2	4.80423	1.45875	1.719	4.13319	4.27825e-13	4.47835e-12
LOC422051	5.47716	1.61839	1.75832	4.24354	7.60002e-14	9.05978e-13
COL4A6	0.67409	0.248838	1.43549	1.83898	6.52308e-06	1.65644e-05
GLE1	5.4186	1.73244	1.6446	4.19885	2.49415e-12	2.20757e-11
SDCCAG8	2.0775	0.842992	1.30081	3.96082	3.48076e-08	1.37809e-07
ERAP1	6.03066	2.55147	1.24064	4.2134	6.97129e-08	2.61412e-07
RPRD2	5.30468	2.5339	1.06568	4.54285	2.17058e-06	6.04851e-06
CCDC12	42.0666	11.9139	1.81975	5.28616	3.8939e-16	7.5143e-15
PIK3C2A	3.6177	1.32663	1.44691	4.31001	3.53203e-10	2.07981e-09
EXOC3	12.4775	4.95749	1.33138	4.70704	3.12639e-09	1.5291e-08
LY75	5.52892	1.32026	2.06546	4.20391	7.06358e-18	1.91747e-16
SERF2	185.921	80.6312	1.20515	5.55127	2.63454e-08	1.06347e-07
PGPEP1L	2.19407	1.02714	1.09461	3.97268	2.77308e-06	7.5822e-06
SEC13	23.1645	10.4767	1.14455	5.04119	2.01931e-07	6.88701e-07
TUFT1	15.1927	5.31634	1.51453	4.60773	2.81664e-11	2.07535e-10
ZBTB21	3.63774	1.7084	1.09026	5.36688	5.15953e-07	1.6258e-06
MIS18BP1	1.66791	0.47133	1.82223	3.46231	4.89966e-13	5.09592e-12
PLEKHA5	2.1359	0.800917	1.41449	3.61701	6.03506e-09	2.78713e-08
AKT1	12.2635	4.31633	1.50604	4.21442	9.88547e-11	6.50641e-10
GNAI3	31.6806	11.6302	1.44535	4.37087	3.39334e-10	2.00647e-09
SLC30A9	4.38208	1.83786	1.25331	4.56673	2.79206e-08	1.12306e-07
MYH1B	1.01061	0.384474	1.3925	2.1213	2.8847e-06	7.85144e-06
RNF6	4.8292	1.89296	1.3508	4.37775	3.91052e-09	1.86675e-08
CDC73	11.7564	4.50582	1.3833	4.71512	7.80208e-10	4.32699e-09
EIF4A3	26.8412	12.5848	1.09258	4.89705	7.83958e-07	2.38487e-06
ARID5A	5.9953	2.9203	1.03747	4.42712	4.43003e-06	1.16387e-05
PTPN12	5.11069	1.58519	1.68853	4.85915	8.4521e-14	1.00006e-12
HIST1H103	90.2693	16.1685	2.48057	5.23903	7.37978e-27	1.24983e-24
PPID	33.1782	16.4842	1.00899	5.02505	4.17065e-06	1.09954e-05
SPOPL	5.81263	2.89517	1.00534	4.63814	6.57787e-06	1.6694e-05
ANO6	4.40198	1.98357	1.14979	4.51645	3.50445e-07	1.14071e-06
SURF4	5.88512	2.89004	1.02564	3.92005	1.0785e-05	2.64371e-05
SMNDC1	13.2444	6.497	1.02732	4.62667	4.12408e-06	1.08806e-05
NRP1	8.01539	3.86895	1.0507	5.31431	1.31849e-06	3.83612e-06
KIAA0930	5.34491	1.77588	1.58924	4.5153	4.30704e-12	3.66907e-11
SLC8A3	0.526875	0.253352	1.05561	2.93162	4.79124e-05	0.000105483
PLCE1	1.44839	0.596563	1.27912	3.54751	1.46809e-07	5.13513e-07
CCDC91	1.87816	0.360443	2.38046	4.0559	8.11001e-22	5.19911e-20
SYAP1	18.847	8.55364	1.13953	4.90312	2.66028e-07	8.86527e-07
UBN2	2.46875	0.91771	1.42733	4.48946	3.79465e-10	2.21948e-09
BCL9	2.03755	0.948886	1.10218	3.99002	2.22658e-06	6.19391e-06
DIAPH3	2.22825	0.616985	1.85159	3.47241	2.28771e-13	2.5375e-12
WDR43	15.7994	6.61181	1.25652	4.82133	1.70647e-08	7.1663e-08
EGR3	1.48979	0.477312	1.63897	1.62772	9.48623e-07	2.83861e-06
ANGPTL4	18.8502	7.7463	1.28282	5.27446	4.89457e-09	2.30643e-08
FAM114A1	3.4503	1.50889	1.19285	3.9966	3.36214e-07	1.09785e-06
ARID2	3.25161	1.514	1.10252	4.37673	1.16057e-06	3.42141e-06
CHMP6	8.73199	2.76636	1.65776	4.08665	2.43274e-12	2.15996e-11
TPRA1	7.32538	3.09148	1.2443	4.4082	4.95793e-08	1.91548e-07
ZNF644	3.5247	1.3861	1.34619	4.68	2.31579e-09	1.16684e-08
ZNF407	2.10614	0.687093	1.61529	3.65062	4.7692e-11	3.35084e-10
HIST1H111L	71.807	17.3842	2.04597	5.10731	2.22899e-19	8.34731e-18
ABCC5	4.02519	1.47819	1.44495	4.80952	1.22401e-10	7.941e-10
SIK2	3.15253	1.26702	1.31458	3.83483	3.30002e-08	1.30928e-07
DHX29	2.85893	0.944641	1.59712	4.12122	1.20655e-11	9.48109e-11
RAB3GAP2	5.30582	1.74451	1.60432	4.40325	3.82186e-12	3.28587e-11
CTTNBP2NL	5.45265	1.65394	1.72051	4.21456	2.70831e-13	2.93516e-12
LOC101748706	1.46164	0.433407	1.75247	2.96951	4.97025e-11	3.46848e-10
ALMS1	1.65865	0.464147	1.83641	3.5471	2.18214e-13	2.43229e-12
AGO3	1.88325	0.649872	1.53446	3.98686	1.00466e-10	6.6048e-10
EPB41	1.07882	0.425668	1.34099	3.4299	6.03971e-08	2.29206e-07
BRCA1	2.01104	0.677769	1.5681	3.17842	1.03409e-09	5.62412e-09
NSFL1C	12.2637	5.06857	1.27449	4.72329	1.29603e-08	5.58952e-08
EPHA3	2.76006	1.06438	1.37412	3.72748	1.05763e-08	4.66417e-08
POU2F1	0.990648	0.461931	1.10017	3.44149	6.65613e-06	1.68851e-05
SHC1	4.84188	1.8659	1.37529	4.17516	3.08761e-09	1.51229e-08
STAT5B	6.19039	2.74231	1.17429	4.11054	4.15119e-07	1.33136e-06
MDC1	2.71697	1.25114	1.11816	3.27445	7.62683e-06	1.91718e-05
ZMYM2	3.29323	1.1496	1.51805	4.6905	2.21895e-11	1.66194e-10
AKR1B10L2	32.7001	14.1173	1.21165	5.12601	3.62688e-08	1.43195e-07
LRBA	1.04706	0.418953	1.32067	3.12708	2.33224e-07	7.86681e-07
ARHGAP1	2.47982	0.933815	1.40838	3.55655	8.78057e-09	3.93496e-08
CLTCL1	2.43148	0.954537	1.34836	3.60563	3.08702e-08	1.23166e-07
ELF2	7.54626	3.23117	1.2234	4.40327	7.90577e-08	2.9316e-07
KIF20A	6.73114	2.38724	1.4951	4.32793	9.72787e-11	6.41757e-10
PARP12	12.5362	4.57981	1.45253	5.22651	4.7775e-11	3.35252e-10
44809	3.24546	1.39742	1.21535	4.40247	9.52689e-08	3.47482e-07
LOC425607	9.02441	3.84493	1.23049	4.04162	1.24775e-07	4.44529e-07
LIMD1	6.48796	2.445	1.40724	3.47746	1.14852e-08	5.02206e-08
TNIP2	21.1096	6.16916	1.7746	6.0746	3.79898e-16	7.38135e-15
LOC107056412	8.24675	2.38581	1.78897	4.82015	4.17448e-15	6.56064e-14
EGLN3	7.68489	3.04502	1.33529	4.6637	3.23123e-09	1.57292e-08
IGFBP2	1.632	0.693273	1.23423	2.82642	2.63079e-06	7.21401e-06
HMGN1	34.4961	16.8738	1.03151	5.21108	2.2109e-06	6.15332e-06
CMC4	4.85649	2.07849	1.22389	3.70191	3.48401e-07	1.13438e-06
UQCRC1	19.3561	8.76392	1.14289	4.55837	3.78199e-07	1.22193e-06
NUFIP1	14.1613	4.02747	1.81361	4.76991	2.21912e-15	3.68672e-14
PLEKHO1	3.24089	1.21183	1.41866	3.82465	3.27242e-09	1.59024e-08
APBA1	2.42517	0.855242	1.50289	3.39903	1.77957e-09	9.25428e-09
MYLK	1.36278	0.424471	1.68147	2.86332	3.9183e-10	2.28591e-09
TRRAP	1.54381	0.5924	1.38131	3.79768	7.29879e-09	3.32341e-08
RCN2	20.6989	9.32554	1.15005	4.5963	3.21042e-07	1.05194e-06
ZNF830	26.8674	5.66085	2.2462	4.76118	7.09132e-22	4.62377e-20
PML	14.7912	6.59788	1.16445	4.83581	1.57529e-07	5.4814e-07
BTAF1	4.48638	1.62676	1.46319	4.47994	1.66872e-10	1.05508e-09
EDC4	5.09565	2.13571	1.25415	4.02033	8.43459e-08	3.10781e-07
SUN2	4.50561	1.39451	1.69112	3.55074	1.12348e-11	8.88991e-11
C1S	11.6901	5.48424	1.09169	4.51501	1.27294e-06	3.71695e-06
BCOR	6.1774	2.07247	1.57534	4.84768	2.65584e-12	2.34156e-11
EPS15L1	2.63122	1.05641	1.31614	4.07689	1.74918e-08	7.32668e-08
ITGA3	2.91214	1.31282	1.14876	3.16946	5.02948e-06	1.30863e-05
SDAD1	12.2429	3.68052	1.73347	4.33372	1.0999e-13	1.28006e-12
VPS33B	9.83787	2.8998	1.76158	3.67999	9.48594e-13	9.3273e-12
TMEM43	12.4946	5.58171	1.1623	4.76301	1.82286e-07	6.27168e-07
UNC45B	8.31043	2.40982	1.78542	4.20652	4.13706e-14	5.2686e-13
DLD	13.7025	4.82971	1.50409	4.5854	4.06745e-11	2.90455e-10
LOC112532599	80.9173	25.3724	1.67253	3.87094	3.83109e-12	3.29079e-11
ZNF292	3.12195	1.35608	1.20273	4.50038	1.03637e-07	3.74633e-07
CIPC	2.83661	1.27012	1.15875	3.70317	1.17814e-06	3.4696e-06
OPA1	6.50402	1.97268	1.72072	4.46183	1.02872e-13	1.20215e-12
MAD1L1	7.88624	1.65331	2.25308	4.09197	3.14539e-20	1.38875e-18
SSPN	10.4784	2.74038	1.93443	4.48347	1.21169e-16	2.57956e-15
DROSHA	3.78458	1.52119	1.31438	3.66808	5.30896e-08	2.03516e-07
G3BP2	6.48976	2.78329	1.22106	4.31706	8.97852e-08	3.29091e-07
DAZAP1	15.9069	6.56277	1.27702	4.72508	1.20156e-08	5.22781e-08
ARPC1B	10.843	5.38462	1.00961	4.42147	8.25674e-06	2.06319e-05
OLFML2A	2.74279	1.32916	1.04455	3.19423	2.89494e-05	6.59617e-05
KLHL40	6.07224	1.69128	1.84337	3.89274	3.34423e-14	4.33185e-13
CSNK1G2	10.2241	4.47397	1.19203	4.31215	1.8654e-07	6.40251e-07
AZI2	9.54985	3.13076	1.60862	4.69709	1.55336e-12	1.44475e-11
MHCIA9	3.51749	1.6043	1.1321	3.52406	2.90388e-06	7.89797e-06
MLF1	9.51916	4.68638	1.02204	4.02428	1.05269e-05	2.58602e-05
FAM65A	3.00785	1.11213	1.43484	3.80424	2.18221e-09	1.1074e-08
ESYT1	3.39998	1.57652	1.10816	3.17426	9.79529e-06	2.41936e-05
ARHGAP10	12.0426	4.06951	1.56487	4.67865	5.57233e-12	4.63218e-11
LOC112530130	1.76463	0.806497	1.12915	3.6286	2.62172e-06	7.19087e-06
ACOT9	9.71916	3.90655	1.31472	5.03874	2.76792e-09	1.37031e-08
FNDC3A	4.89911	2.29681	1.09261	4.35129	1.56901e-06	4.48566e-06
GRB10	3.94054	1.47641	1.41598	4.59262	4.45954e-10	2.57781e-09
MTIF2	9.54394	2.67092	1.83657	4.03155	1.99023e-14	2.68847e-13
COQ8A	11.9705	4.81098	1.31482	4.76374	4.54348e-09	2.14902e-08
NCBP3	5.36562	1.68986	1.66646	4.63656	3.21872e-13	3.42295e-12
NOL12	29.0241	10.1988	1.50847	4.43908	5.52659e-11	3.80986e-10
PARVB	6.68711	3.11471	1.10206	4.63507	8.54511e-07	2.57876e-06
AP2A2	4.74511	1.9834	1.25812	4.24224	4.82971e-08	1.87232e-07
TYRO3	1.78508	0.626239	1.51044	3.45925	1.19426e-09	6.40722e-09
ZCCHC2	6.94073	2.20455	1.65426	4.76929	3.09172e-13	3.30337e-12
ZBTB18	8.47703	3.15577	1.42523	4.52276	3.75492e-10	2.19964e-09
ABCF2	13.213	3.74561	1.81824	4.60698	3.06661e-15	4.92177e-14
ZZZ3	2.61977	1.18041	1.14993	4.76177	2.52198e-07	8.43658e-07
EDC3	4.784	1.32613	1.85043	4.32898	3.92439e-15	6.19333e-14
MAPK13	2.13958	0.827519	1.36997	3.91139	7.72918e-09	3.50252e-08
SMAD3	2.77567	1.17916	1.23439	3.23963	8.78678e-07	2.64536e-06
SLC11A2	5.33949	2.58764	1.04462	3.5634	1.49755e-05	3.57666e-05
RNF170	2.90079	1.0721	1.43528	3.42561	7.23295e-09	3.29872e-08
GAN	1.0268	0.495617	1.05038	3.48556	1.6565e-05	3.93557e-05
INTS1	2.05988	0.787847	1.38591	3.49193	1.71238e-08	7.18844e-08
PPP2R5D	3.24593	1.50713	1.10653	4.26848	1.31565e-06	3.82984e-06
DHX37	5.68238	1.54106	1.882	4.32527	1.36346e-15	2.37719e-14
ATP8B4	1.88492	0.728066	1.37156	3.21168	6.63306e-08	2.503e-07
DHRS4	9.66016	3.33587	1.53306	3.21812	2.01297e-09	1.034e-08
FBLN1	3.56177	1.3858	1.36123	3.51308	2.8436e-08	1.14217e-07
LOXL3	3.7844	1.53517	1.30101	3.3914	1.61203e-07	5.60235e-07
BICC1	2.15677	0.898027	1.26359	3.88599	9.54954e-08	3.48196e-07
BRAP	6.26084	2.37509	1.39794	4.10994	2.02022e-09	1.03726e-08
TSC1	4.15762	1.48867	1.48127	4.15765	2.24413e-10	1.37125e-09
ATAD3A	13.849	3.55789	1.96003	4.21977	2.02119e-16	4.11012e-15
LOC112532997	19.5725	7.04056	1.47467	4.34748	1.70454e-10	1.07333e-09
WDR44	9.22056	2.78797	1.72521	4.55785	7.30338e-14	8.7602e-13
ADAMTS2	4.04274	1.40728	1.52206	4.53354	2.79406e-11	2.06139e-10
VSIG10L	4.45749	2.12934	1.06532	3.42675	1.27377e-05	3.07258e-05
LOC772071	2.65454	1.10388	1.26568	5.0984	9.47495e-09	4.21286e-08
GTF2F2	6.23981	2.21533	1.49359	4.39513	9.11922e-11	6.0583e-10
LAMA4	0.418104	0.157388	1.40511	0.858175	0.00036304	0.000681233
IFRD1	30.6995	12.1442	1.3378	5.5489	7.61072e-10	4.22499e-09
RALGAPA1	2.54979	0.932835	1.45022	4.07508	6.59987e-10	3.70186e-09
VPS4A	16.1619	7.2702	1.15223	4.2897	4.75313e-07	1.50443e-06
RALGAPB	2.56837	0.959285	1.42031	3.91073	2.24954e-09	1.13801e-08
TBC1D31	2.87651	1.07621	1.4174	3.02718	4.32333e-08	1.68812e-07
NHSL1	1.22781	0.597436	1.03877	3.48615	2.01768e-05	4.70792e-05
PCDH19	2.79203	0.947635	1.55831	3.86211	9.25697e-11	6.13903e-10
FKBP5	22.4132	7.30311	1.61761	5.84189	1.1097e-13	1.29014e-12
[truncated: 4,335 more rows]

## Sheet: S_1_ip__S_1_input
Geneid	SN_rep1_IP	SN_rep1_input	logFC	logCPM	PValue	FDR
LOC112530942	24230.8	3002.94	3.01239	14.5978	1.73236e-42	3.48266e-40
ARIH1	10108.2	1221.9	3.04833	14.1514	2.46588e-43	5.44332e-41
LOC101750014	1007	162.408	2.63236	11.3425	8.02114e-34	4.53779e-32
NES	812.239	84.5298	3.26436	11.2868	1.72231e-48	7.75591e-46
TNNT2	1889.79	313.581	2.59131	11.1256	6.33213e-33	3.19673e-31
MYH9	321.009	54.9418	2.54663	10.7061	5.96615e-32	2.67597e-30
SPTBB4L	556.497	61.8505	3.1695	10.9544	3.58287e-46	1.12044e-43
COL6A2	433.685	75.0529	2.53066	10.5261	1.32873e-31	5.66624e-30
CYTB	1908.98	616.553	1.6305	10.4952	7.53207e-15	4.37318e-14
TPM1	531.483	163.928	1.69696	10.4316	6.70235e-16	4.42811e-15
COL6A3	222.566	40.8144	2.44707	10.4767	7.69525e-30	2.63323e-28
HSP90AA1	985.271	178.683	2.46311	10.3138	3.61822e-30	1.28498e-28
MYH1D	338.774	52.5551	2.68841	10.2121	5.24751e-35	3.86121e-33
NCL	773.307	132.154	2.54881	10.1827	5.66279e-32	2.56031e-30
COL6A1	349.331	104.625	1.73936	10.0262	1.40879e-16	9.99381e-16
ND5	881.388	390.758	1.1735	10.1755	1.50792e-08	4.14456e-08
NEXN	509.956	53.0644	3.26453	9.77635	2.16515e-48	9.37509e-46
PPIG	607.303	47.4799	3.67699	9.7863	9.77003e-59	9.99918e-56
PRRC2C	125.705	17.0974	2.87817	9.80319	3.03583e-39	3.92843e-37
ND4	973.581	312.745	1.6383	9.7917	5.9275e-15	3.50114e-14
CCDC88C	193.891	28.1963	2.78164	9.73729	4.76399e-37	4.43248e-35
EIF3A	284.529	37.0928	2.93934	9.70058	1.21113e-40	1.9204e-38
LSP1	488.221	87.1014	2.48675	9.52277	1.29584e-30	4.76751e-29
ZC3H13	241.739	23.1749	3.38278	9.53206	2.85855e-51	1.69376e-48
FLNB	43.0562	9.86662	2.12558	9.67712	2.13359e-23	3.31309e-22
XIRP1	108.533	17.233	2.65486	9.36935	3.33192e-34	2.07242e-32
ZNFX1	178.396	26.5419	2.74871	9.41249	2.79384e-36	2.38281e-34
NUMA1	219.449	20.4663	3.42253	9.74137	2.75724e-52	1.94006e-49
TNNT3	789.254	213.154	1.88858	9.44962	4.485e-19	4.20417e-18
MAP1A	70.6936	8.90123	2.98947	9.42665	8.85572e-42	1.63439e-39
EIF5B	271.317	28.9068	3.23046	9.37958	1.63818e-47	5.94925e-45
NEBL1	34.4148	7.13843	2.26933	9.47152	3.59614e-26	7.72621e-25
COL1A1	160.763	68.6128	1.22837	9.05553	3.44567e-09	1.0246e-08
MACF1	51.8202	6.17401	3.0692	9.51848	1.15282e-43	2.70383e-41
HSP90B1	308.08	90.793	1.76264	9.08988	6.40803e-17	4.73681e-16
MYH15	142.616	25.2407	2.49828	8.97811	8.40434e-31	3.17503e-29
AKAP12	94.0021	14.068	2.74024	8.95869	4.90762e-36	4.03284e-34
ANKRD11	91.9221	11.5561	2.99172	9.14866	8.54698e-42	1.6037e-39
HNRNPA3	137.911	29.7769	2.21145	9.08175	5.28612e-25	9.80415e-24
COL1A2	110.666	49.2715	1.16738	8.65813	1.93205e-08	5.22735e-08
TPM2	243.649	82.5542	1.56138	9.0965	9.51319e-14	4.87037e-13
MAP4K4	108.532	14.7215	2.88207	8.9411	3.13282e-39	3.96655e-37
AKAP9	75.6589	10.3195	2.87409	9.05002	4.58851e-39	5.73972e-37
KIF1B	48.9696	10.9049	2.16688	8.85449	4.02719e-24	6.80753e-23
SON	61.5939	9.78375	2.65429	8.99123	3.79461e-34	2.33441e-32
COL5A1	83.6847	15.7153	2.41276	8.73581	5.41736e-29	1.63508e-27
ANKRD1	228.97	87.9035	1.38116	8.99004	3.6322e-11	1.36259e-10
PTMA	538.559	243.915	1.14272	9.01695	3.65273e-08	9.51689e-08
BASP1	360.319	67.8941	2.40789	8.91033	6.48702e-29	1.93716e-27
CHD4	117.78	19.9574	2.56107	8.75348	4.20958e-32	1.94227e-30
HSPA5	304.338	91.6948	1.73074	8.84625	2.21017e-16	1.52835e-15
CALR	452.546	184.477	1.29461	8.80286	5.15393e-10	1.69509e-09
SMARCC1	146.043	21.0567	2.794	8.65706	3.46076e-37	3.3018e-35
ENAH	108.947	19.0966	2.51219	8.5945	4.83852e-31	1.89139e-29
RDX	173.699	29.9512	2.53587	8.73603	1.45481e-31	6.18046e-30
YBX1	413.953	167.173	1.30811	8.83088	3.44071e-10	1.15788e-09
SVIL	77.2602	12.5982	2.61646	8.60928	2.86836e-33	1.51606e-31
EHD2	253.434	66.8486	1.92262	8.60435	1.31211e-19	1.30931e-18
NPM1	603.703	198.173	1.60707	8.8109	1.99731e-14	1.09579e-13
UBXN4	258.765	49.3906	2.3893	8.50527	1.76786e-28	5.02589e-27
DST	17.1426	3.19469	2.4238	8.67082	3.27667e-29	1.01903e-27
COL3A1	78.3039	19.4733	2.00755	8.23787	4.4215e-21	5.27301e-20
MXRA5	40.9693	11.4541	1.83865	8.29721	3.97873e-18	3.38824e-17
CANX	130.447	32.4811	2.00576	8.42383	4.51277e-21	5.37617e-20
LMO7	80.0586	15.3944	2.37861	8.35598	3.08365e-28	8.61432e-27
LOC107049011	153.366	17.94	3.09566	8.52696	4.02829e-44	1.03069e-41
RBBP6	81.3797	10.0211	3.02155	8.27649	2.57916e-42	5.09408e-40
NASP	145.205	18.333	2.98551	8.28991	1.76648e-41	3.05955e-39
COL5A2	66.1482	14.101	2.22987	8.0822	3.12985e-25	6.00269e-24
NUCKS1	463.781	76.9062	2.59222	8.37634	1.05059e-32	5.16486e-31
DES	274.188	119.213	1.20161	8.73906	7.491e-09	2.13882e-08
HSP90AB1	206.198	38.481	2.42177	8.40067	3.9725e-29	1.21859e-27
ZNF106	58.9324	10.7895	2.44939	8.47381	1.03892e-29	3.4604e-28
TOP1	133.039	27.7184	2.26289	8.27157	6.56459e-26	1.3686e-24
ROCK1	103.114	12.276	3.07026	8.40123	1.72207e-43	3.87741e-41
FKBP9	169.37	46.0287	1.87955	8.45683	7.63563e-19	7.01158e-18
BF1	310.249	135.245	1.19784	8.72012	8.33197e-09	2.36753e-08
APLP2	148.386	35.8579	2.04896	8.44826	7.30316e-22	9.34306e-21
CALD1	100.009	16.6609	2.58553	7.89904	1.87776e-32	8.88227e-31
SCRIB	74.3424	13.9953	2.40921	8.44646	7.07099e-29	2.1004e-27
SYNPO2L	72.3783	20.1201	1.8469	8.41987	2.79633e-18	2.40497e-17
RBM25	121.982	11.6758	3.38498	8.1545	5.23617e-51	2.74575e-48
EIF4G1	85.031	18.5283	2.19822	8.33122	1.16778e-24	2.08349e-23
OBSCN	15.029	2.47077	2.60466	8.37892	5.67149e-33	2.91551e-31
PRPF38B	160.658	15.3443	3.38811	8.02627	4.89173e-51	2.74575e-48
CDK11A	86.1616	7.94203	3.43936	8.14593	2.38196e-52	1.78774e-49
SET	110.52	27.5528	2.004	8.27334	5.06987e-21	5.98915e-20
PNN	152.136	15.9249	3.2559	8.09485	7.81169e-48	3.03255e-45
LIMA1	127.431	23.1438	2.46096	8.09058	7.06004e-30	2.4381e-28
RAI14	85.6516	15.4534	2.4705	8.15769	4.33159e-30	1.52391e-28
ANP32A	240.288	40.7982	2.55813	8.0882	6.45697e-32	2.87322e-30
SPTBN1	52.8266	10.611	2.31566	8.286	5.87825e-27	1.41707e-25
MXRA7	67.2516	13.834	2.28132	8.34843	2.76374e-26	6.08888e-25
GIGYF2	32.2318	5.04252	2.67621	8.13329	1.8067e-34	1.19646e-32
MURC	234.27	53.7273	2.12441	8.19802	3.11998e-23	4.72951e-22
FHOD3	47.9681	6.36671	2.91339	8.18869	8.64725e-40	1.23034e-37
PLXNA1	48.6122	17.5514	1.46971	8.41947	2.27903e-12	9.80408e-12
DYNC1H1	22.5117	5.86233	1.9411	8.17215	6.94712e-20	7.14253e-19
MYH10	49.9531	8.00578	2.64139	7.85184	1.22202e-33	6.71096e-32
KTN1	92.7098	15.8017	2.55258	8.05416	8.62417e-32	3.76695e-30
IWS1	178.909	20.9863	3.09162	8.09699	6.59306e-44	1.57925e-41
ITGB1	111.999	30.4811	1.87747	8.14837	8.99317e-19	8.21128e-18
PLS3	123.521	54.0098	1.19344	8.36007	9.74434e-09	2.74735e-08
UTRN	35.3039	5.51037	2.67955	8.1622	1.50333e-34	1.01344e-32
HNRNPA2B1	68.7856	21.7458	1.66135	8.189	3.21284e-15	1.95198e-14
MAP4	42.897	12.5186	1.77678	8.24848	4.37755e-17	3.29648e-16
BAZ1B	80.335	10.818	2.89252	8.18265	2.60165e-39	3.44581e-37
LAMC1	17.4892	3.60747	2.27735	7.8274	4.14997e-26	8.83183e-25
TPM3	127.873	39.2174	1.70511	8.19456	6.49777e-16	4.30052e-15
ANP32B	150.721	38.9703	1.95139	8.00927	4.81759e-20	5.04525e-19
ATRX	42.4148	6.57609	2.6892	7.99516	1.01927e-34	7.15677e-33
BAZ1A	28.1215	4.07982	2.78502	7.94959	8.03864e-37	7.32369e-35
CCDC80	83.1453	19.6677	2.07976	7.75151	2.5434e-22	3.4169e-21
APP	109.31	41.4834	1.3978	7.95219	2.4859e-11	9.51267e-11
PPL	70.0382	8.08228	3.11521	7.94417	2.05655e-44	5.38434e-42
HMGB1	155.2	46.3528	1.74337	8.07482	1.61624e-16	1.14007e-15
HSPA2	182.982	46.5731	1.9741	8.05709	1.87177e-20	2.05986e-19
CHGB	154.07	15.551	3.30838	7.72668	5.84828e-49	2.8626e-46
PPFIBP1	70.2578	10.944	2.68246	8.16416	1.29728e-34	8.79806e-33
SLK	49.6794	7.80662	2.66981	7.98766	2.71174e-34	1.7445e-32
ROCK2	63.149	9.81149	2.68615	7.96437	1.2113e-34	8.26474e-33
NCOR2	48.6123	8.55938	2.50569	8.1376	8.05235e-31	3.06261e-29
HNRNPAB	46.006	10.4074	2.14417	8.08367	1.37882e-23	2.18939e-22
MAP7D1	133.357	25.4027	2.3922	8.23807	1.71131e-28	4.88984e-27
HNRNPH2	127.618	30.9396	2.04426	7.99933	1.03106e-21	1.29118e-20
CHD2	47.3922	7.30844	2.69694	7.93984	7.1447e-35	5.12325e-33
RPL6	331.717	151.728	1.12844	7.85413	5.96475e-08	1.51071e-07
HSPA8	203.372	91.3199	1.1551	8.28669	2.78857e-08	7.38676e-08
SMARCA2	58.4021	11.5577	2.33711	7.88961	2.61646e-27	6.72514e-26
HNRNPM	177.744	35.4609	2.32545	8.01376	4.21064e-27	1.04183e-25
LOC107050978	237.189	32.5553	2.865	8.05975	1.18864e-38	1.39392e-36
UPF2	62.595	10.0907	2.63295	7.87744	1.82851e-33	9.89683e-32
GOLGA4	44.6981	5.69327	2.9728	7.92157	4.47634e-41	7.41097e-39
CTTN	98.8246	23.9412	2.04533	7.935	1.01015e-21	1.26781e-20
C6H10ORF71	53.4486	11.9214	2.16455	7.9456	5.98811e-24	9.89929e-23
ZEB1	74.753	13.6755	2.45048	7.97995	1.23135e-29	4.07723e-28
UPF3B	227.791	24.4801	3.21791	7.75819	8.67539e-47	2.87258e-44
MAP1B	25.4823	4.14001	2.6217	7.47924	4.27718e-33	2.21901e-31
MYO18A	54.2553	6.79072	2.99804	8.02531	1.07765e-41	1.95681e-39
COL4A1	34.4988	4.83175	2.83581	7.35821	9.70643e-38	1.04071e-35
SREK1	30.3889	3.14893	3.27048	7.67803	5.10332e-48	2.12789e-45
HNRNPH3	147.395	37.6215	1.97001	7.98755	2.26736e-20	2.46152e-19
RPS8	473.179	211.901	1.15898	7.97232	2.61041e-08	6.9508e-08
RNF213	22.9008	4.53417	2.33644	7.98846	2.56837e-27	6.62292e-26
NCAM1	34.0176	15.1793	1.16416	8.00457	2.26102e-08	6.0635e-08
TCF12	71.8475	23.4075	1.61794	7.9949	1.5857e-14	8.79835e-14
SLC38A10	79.0794	9.56024	3.0481	8.01388	7.39731e-43	1.51416e-40
NONO	144.836	30.0071	2.27099	7.90596	5.32232e-26	1.11997e-24
DBN1	181.5	42.5325	2.09328	7.86237	1.35937e-22	1.87546e-21
EIF4G3	36.7813	7.93658	2.21234	7.97055	7.18044e-25	1.31017e-23
RNF20	91.8126	10.2023	3.16969	7.81894	1.16602e-45	3.45449e-43
SPTAN1	51.3153	11.1616	2.2008	7.96011	1.20413e-24	2.14156e-23
SDPR	62.9462	14.503	2.11772	7.75526	4.99695e-23	7.25879e-22
BMS1	93.9913	13.9563	2.75153	7.84602	4.78781e-36	3.96332e-34
EIF2S2	273.261	54.5712	2.32401	7.82179	4.95384e-27	1.20715e-25
HNRNPUL2	179.914	37.347	2.26819	7.83124	6.26922e-26	1.30944e-24
GOLGB1	37.4294	4.4272	3.07961	7.88285	1.49622e-43	3.43764e-41
ANP32E	107.779	20.2715	2.41049	7.90544	8.50052e-29	2.49216e-27
BF2	345.769	138.695	1.31787	8.24818	2.74855e-10	9.35969e-10
BOD1L1	33.3607	4.29284	2.95805	7.78567	1.09228e-40	1.75669e-38
CLIP2	63.6301	9.57386	2.73246	7.90651	1.21112e-35	9.53481e-34
KIF5B	63.7867	13.992	2.1886	7.7941	2.23135e-24	3.86471e-23
DNAJC2	182.535	21.2892	3.09987	7.74874	5.61708e-44	1.40527e-41
NDAHNAKL	41.7431	7.89717	2.40207	7.88938	1.27358e-28	3.69535e-27
NSRP1	145.241	15.0501	3.27046	7.51584	6.13556e-48	2.46693e-45
ASH1L	32.3667	6.54669	2.30561	7.78433	1.17386e-26	2.7248e-25
LRP1	22.7487	9.91855	1.19756	7.8813	9.25318e-09	2.6128e-08
IPO7	72.7253	25.2647	1.52531	7.90412	3.96186e-13	1.88834e-12
AP3D1	61.6364	9.25297	2.7357	7.62552	1.26571e-35	9.89538e-34
SEC62	140.765	27.9521	2.33219	7.61853	3.82485e-27	9.52659e-26
ND3	848.076	312.443	1.44057	7.67047	6.80369e-12	2.78025e-11
EMILIN2	47.0314	13.2861	1.82366	7.77043	8.35722e-18	6.83762e-17
KIF26A	39.7466	6.55217	2.6007	7.50561	1.17696e-32	5.73602e-31
BIN1	58.6075	24.5719	1.25406	8.09411	1.82769e-09	5.60811e-09
SPECC1	64.7596	13.8443	2.22574	7.79943	4.28433e-25	8.09278e-24
ARHGEF12	71.2664	10.9715	2.69938	7.77699	7.05835e-35	5.09378e-33
LMOD2	158.303	32.4395	2.2868	7.6345	3.00794e-26	6.57543e-25
RTF1	69.6974	9.05379	2.9444	7.58558	2.68633e-40	3.9793e-38
PRRC2B	33.7536	5.36471	2.6534	7.84883	6.73236e-34	3.94755e-32
HDLBP	45.3174	20.5942	1.1378	7.82416	4.68266e-08	1.20113e-07
ZEB2	66.8449	12.3669	2.43427	7.70742	3.10833e-29	9.70875e-28
STAT1	66.5774	26.6642	1.3201	7.68503	2.83418e-10	9.6309e-10
CMYA5	24.5404	3.56657	2.78245	7.59278	1.20413e-36	1.05907e-34
HDGF	282.798	99.1947	1.5114	7.74254	6.57121e-13	3.0344e-12
CD81	114.086	45.0776	1.33962	7.89146	1.51274e-10	5.28404e-10
DDX5	115.025	47.1795	1.28569	7.79408	7.67277e-10	2.48005e-09
ANXA2	54.5289	25.8541	1.0766	7.70576	2.30699e-07	5.46322e-07
TPR	36.2975	6.28376	2.53009	7.54098	3.57378e-31	1.40677e-29
SMC3	81.8331	11.6378	2.81377	7.58242	2.43646e-37	2.41008e-35
DDRGK1	149.568	18.8768	2.986	7.45449	3.3945e-41	5.79019e-39
ND4L	994.078	292.588	1.76444	7.57834	8.59353e-17	6.22962e-16
FILIP1	29.6375	4.86191	2.60775	7.60045	7.72314e-33	3.84722e-31
MAP7D3	70.9482	9.97058	2.83092	7.57142	1.01676e-37	1.05988e-35
ACTN1	81.6992	29.2092	1.48387	7.67173	1.66652e-12	7.31451e-12
PPP1R9B	58.8375	9.92951	2.56685	7.51246	6.13276e-32	2.73978e-30
NUAK1	55.2251	11.6137	2.24943	7.35994	1.92925e-25	3.77075e-24
KAT6A	37.45	4.58087	3.03116	7.5683	2.71705e-42	5.27388e-40
HNRNPU	62.218	15.4337	2.01119	7.55076	4.98835e-21	5.90524e-20
HSPG2	23.9126	6.98666	1.77505	7.64163	5.62256e-17	4.16988e-16
LMNB2	156.464	32.2812	2.277	7.56283	4.89385e-26	1.03368e-24
NRK	44.7661	7.41433	2.59394	7.6314	1.48844e-32	7.16107e-31
CHD6	29.3968	4.18613	2.81187	7.57095	2.7142e-37	2.61166e-35
FOSL2	44.3466	12.7358	1.79988	7.49416	2.31984e-17	1.8024e-16
MYO10L	39.2704	6.21949	2.65849	7.56685	6.42394e-34	3.80635e-32
MAP1S	55.0702	10.5011	2.39065	7.47235	2.81883e-28	7.89412e-27
PDAP1	138.078	27.317	2.33754	7.51616	3.19406e-27	8.08063e-26
BICD2	52.6175	12.277	2.09953	7.59377	1.18217e-22	1.65328e-21
ITSN1	25.6462	3.59273	2.83548	7.33778	1.00865e-37	1.05988e-35
SYNE2	14.7033	2.52413	2.5422	7.58111	1.92957e-31	7.97855e-30
LIMCH1	49.6789	10.0351	2.30751	7.57166	1.21865e-26	2.82296e-25
POSTN	54.3213	18.829	1.52852	7.29693	4.24323e-13	2.01477e-12
GBP1	84.8009	14.8424	2.51427	7.45385	8.19598e-31	3.10674e-29
HYOU1	70.0668	11.2578	2.6377	7.39078	2.09383e-33	1.11717e-31
FUBP1	21.2155	4.17312	2.34583	7.2889	2.57081e-27	6.62292e-26
SH3PXD2A	31.9919	8.56033	1.90192	7.6294	4.09004e-19	3.84997e-18
LUC7L3	81.785	11.2629	2.86015	7.37219	2.71976e-38	3.0619e-36
ANXA6	101.771	33.7504	1.5923	7.37207	4.6934e-14	2.48534e-13
EHBP1L1	82.9334	17.7382	2.22502	7.36852	5.69053e-25	1.05195e-23
AKAP13	55.7566	8.33256	2.74221	7.45077	1.05927e-35	8.39811e-34
LOC101750015	126.888	26.3813	2.2659	7.52515	8.26411e-26	1.70087e-24
ALPK3	52.1722	7.72297	2.75595	7.4618	5.22258e-36	4.26057e-34
TNRC18	28.206	4.85377	2.53874	7.55605	2.32486e-31	9.41486e-30
TMF1	78.1553	11.0882	2.8172	7.36488	2.51157e-37	2.45872e-35
SPEN	20.0045	3.63193	2.46143	7.47416	1.00767e-29	3.37629e-28
BRD7	119.401	18.8038	2.66661	7.23081	5.81617e-34	3.47984e-32
CDC42BPA	21.5723	3.54316	2.60597	7.274	1.11337e-32	5.44971e-31
EIF4G2	59.2966	26.1138	1.18311	7.49127	1.46999e-08	4.0462e-08
MRAS	141.261	48.5385	1.54113	7.61136	2.50686e-13	1.21752e-12
RBFOX2	33.2159	6.37713	2.38082	7.49802	4.37492e-28	1.20129e-26
SETD2	32.0747	4.82444	2.73291	7.62392	1.45982e-35	1.12566e-33
FSTL1	54.8127	24.0725	1.18709	7.35909	1.35485e-08	3.74949e-08
PNISR	23.4564	3.02241	2.95607	7.21175	2.17903e-40	3.27086e-38
NFE2L1	70.6366	16.5455	2.09392	7.54261	1.54355e-22	2.11661e-21
RALBP1	72.615	14.8522	2.28952	7.41234	3.06367e-26	6.67134e-25
FLNA	47.0521	8.38056	2.48904	7.30153	3.11039e-30	1.11164e-28
SLTM	24.2214	3.42631	2.82143	7.19132	2.44048e-37	2.41008e-35
HDGFRP2	94.9391	14.2073	2.74026	7.32342	1.32135e-35	1.02591e-33
MANBAL1	65.6157	10.853	2.59584	7.3639	1.68398e-32	7.99925e-31
SERBP1	71.5569	18.6371	1.94086	7.37235	9.6975e-20	9.83553e-19
TOP2B	49.7838	10.4177	2.25656	7.34939	1.41206e-25	2.81363e-24
TRAF3IP1	120.389	8.74228	3.78331	7.24087	2.88459e-59	3.24748e-56
FADS2	52.1998	17.6479	1.56451	7.3727	1.22167e-13	6.14824e-13
TLN1	30.817	8.05631	1.93548	7.43234	1.16789e-19	1.17289e-18
GOLGA2	60.369	8.51859	2.825	7.29184	1.81633e-37	1.85893e-35
FAM65B	29.0016	9.65912	1.58612	7.21628	6.16863e-14	3.23608e-13
TRPV2	18.5289	6.97545	1.40938	7.33489	2.00584e-11	7.7627e-11
EEA1	17.2986	2.5477	2.76327	7.26395	4.37969e-36	3.65234e-34
RYR1L1	24.9819	4.27272	2.54756	7.40032	1.7154e-31	7.17916e-30
SSB	112.939	19.8901	2.50531	7.13253	1.66941e-30	6.08227e-29
USO1	67.6234	14.4566	2.22572	7.28275	5.85397e-25	1.07862e-23
QKI	19.9688	7.78368	1.35919	7.4744	9.13588e-11	3.27553e-10
MFAP1	134.409	17.6504	2.92872	7.20871	9.19238e-40	1.27763e-37
LOC107050163	110.701	29.6758	1.89926	7.3906	5.07521e-19	4.73378e-18
NAP1L1	94.8073	25.6119	1.88812	7.164	8.8987e-19	8.13823e-18
APC	18.1345	4.4118	2.03924	7.3979	1.68266e-21	2.0658e-20
PHF3	32.1452	6.05597	2.40808	7.29495	1.4305e-28	4.13999e-27
LOC427439	20.8144	3.15096	2.72361	7.27497	3.21411e-35	2.42848e-33
RASSF8	31.6652	5.40445	2.55057	7.12282	1.91526e-31	7.95646e-30
TCF3	32.8813	7.44166	2.1435	7.30318	2.11534e-23	3.29841e-22
SAFB2	75.5591	10.4402	2.85533	7.29971	3.76989e-38	4.16092e-36
LOC415641	23.5094	3.85664	2.60773	7.44408	8.76753e-33	4.32916e-31
MAPK6	50.0966	11.3549	2.14134	7.58652	1.96086e-23	3.06602e-22
SUPT6H	43.0635	7.42697	2.53552	7.28482	3.39434e-31	1.34082e-29
COL18A1	30.5489	6.17984	2.30537	6.93277	2.2108e-26	4.94815e-25
TNIP1	137.057	20.5581	2.73693	7.89749	9.71269e-36	7.755e-34
TCOF1	54.1882	12.0457	2.16938	7.17729	7.50856e-24	1.22155e-22
SPECC1L	24.7299	3.8658	2.67731	7.307	3.16593e-34	1.98011e-32
RRBP1	56.7554	11.7698	2.26959	7.1466	9.17238e-26	1.8741e-24
DCTN1	56.5449	9.49048	2.57474	7.23845	5.29592e-32	2.41382e-30
HOMER3	16.936	3.06535	2.46588	7.29342	9.42909e-30	3.18777e-28
USP8	56.2327	8.51201	2.72372	7.15336	3.63899e-35	2.73118e-33
TGFB3	110.378	36.5597	1.59408	7.32848	4.48454e-14	2.38034e-13
PARP14	15.3214	3.80979	2.0077	7.18103	7.09411e-21	8.31066e-20
ANK3	12.6642	2.85416	2.14955	7.30154	1.63016e-23	2.56318e-22
COL4A2	27.1725	4.8874	2.47488	6.80448	1.00761e-29	3.37629e-28
MIA3	35.3837	6.48587	2.44761	7.13034	2.58518e-29	8.17526e-28
NIN	29.7675	2.99398	3.31344	7.41491	6.35188e-49	2.97956e-46
CTSV	151.563	57.4878	1.39855	7.19159	2.943e-11	1.11369e-10
TACC2	26.4595	5.15799	2.35881	7.17659	1.55076e-27	4.05068e-26
LARP1	29.625	7.36373	2.00824	7.3133	6.40196e-21	7.52331e-20
EPSTI1	130.556	35.4821	1.87944	7.10186	1.29764e-18	1.16591e-17
WNK1	20.8413	5.23764	1.99239	7.12177	1.38231e-20	1.54386e-19
ENTPD3	19.6974	8.67579	1.1829	6.99683	1.65563e-08	4.52624e-08
RPL14	312.018	137.54	1.18174	6.99439	1.70961e-08	4.66589e-08
HNRNPR	55.0078	14.4308	1.93041	7.1077	1.71537e-19	1.68956e-18
LAMA5	20.3626	4.10194	2.31146	7.25197	1.27306e-26	2.9309e-25
MICALL1	52.1557	17.6389	1.56402	7.33434	1.25926e-13	6.32606e-13
H1FX	37.5539	13.7863	1.44568	7.28182	6.44656e-12	2.64584e-11
UTP3	135.713	23.4828	2.53077	7.10593	5.05878e-31	1.97065e-29
SEC63	61.6271	11.1638	2.46463	7.0612	1.23806e-29	4.08742e-28
IFI35	36.0938	7.84929	2.20104	7.20242	1.84569e-24	3.23154e-23
PHRF1	38.9668	5.72717	2.76622	7.13487	4.34874e-36	3.65234e-34
PKM	82.6321	31.7788	1.3786	7.2121	5.4236e-11	1.998e-10
HECTD1	24.2033	5.80927	2.05869	7.05892	9.25207e-22	1.17033e-20
INTS13	87.988	15.4005	2.51422	7.17009	1.05097e-30	3.94393e-29
TGM2	70.9954	25.6752	1.4673	7.28747	3.2051e-12	1.35855e-11
CCAR1	29.12	4.71207	2.62744	6.90709	5.77665e-33	2.95607e-31
CALM2	212.888	72.7932	1.54816	7.10141	2.3612e-13	1.14976e-12
SRRM1	42.4624	10.663	1.9935	7.12114	1.32119e-20	1.48294e-19
FASN	19.8652	6.84772	1.5365	7.15156	3.42763e-13	1.64555e-12
CKAP5	25.4758	5.79146	2.13704	7.04471	3.36139e-23	5.07953e-22
SMARCE1	83.622	19.9744	2.06565	7.10026	6.70999e-22	8.63326e-21
CACYBP	91.2214	38.3055	1.25178	7.12065	2.37503e-09	7.2051e-09
44811	60.6093	20.2055	1.58473	7.02373	7.02468e-14	3.66298e-13
TNFAIP2	54.4133	23.4345	1.21529	7.29278	6.33238e-09	1.82327e-08
YTHDC1	29.9592	5.13982	2.54309	6.99447	3.14381e-31	1.24623e-29
REST	33.6032	6.08955	2.46408	7.03882	1.29901e-29	4.26362e-28
TGOLN2	62.0626	14.5576	2.09187	6.98705	2.41453e-22	3.25542e-21
SRSF11	62.2288	12.2693	2.34242	6.99831	3.85789e-27	9.58767e-26
VCL	21.372	8.07332	1.40444	6.93821	2.6786e-11	1.02153e-10
TRANK1	19.1912	3.81908	2.32904	7.0357	6.86123e-27	1.62618e-25
DNAJC7	38.6981	10.7312	1.85039	7.08988	4.05856e-18	3.44773e-17
NOP58	96.4305	17.0108	2.50291	6.81701	2.63258e-30	9.46889e-29
DDX23	80.9289	13.8387	2.54784	7.11526	2.20207e-31	8.98219e-30
GBP4L	89.1796	31.353	1.50806	7.02355	9.31101e-13	4.22505e-12
THRAP3	60.5167	14.63	2.04833	7.13596	1.35301e-21	1.68126e-20
RAD50	52.1434	8.24337	2.66106	7.19877	7.91691e-34	4.50391e-32
DDX3X	46.4011	20.0365	1.21149	7.2314	7.13842e-09	2.04126e-08
PSMD7	184.793	52.3335	1.82004	7.00911	1.36962e-17	1.09124e-16
SCAF11	30.1126	4.65408	2.69367	7.00184	1.95021e-34	1.28089e-32
SAFB	65.0409	9.16306	2.82729	6.89387	2.64122e-37	2.56335e-35
UBTF	65.1448	16.5719	1.97484	7.0994	2.8707e-20	3.075e-19
U2SURP	25.347	6.13493	2.04661	6.93012	1.68723e-21	2.06916e-20
ANKRD17	8.64029	1.75153	2.30235	6.93438	2.52962e-26	5.61246e-25
TRIP12	27.4436	5.99234	2.19519	7.02383	2.74263e-24	4.69249e-23
CREBBP	22.6201	4.81114	2.23305	6.92759	5.63234e-25	1.04291e-23
ITGA6	30.2116	14.4319	1.06581	7.20119	3.28383e-07	7.63831e-07
LOC112531804	45.4646	4.97621	3.19148	7.39806	5.53538e-46	1.68425e-43
HK1	44.1023	11.3386	1.95954	7.01686	5.63844e-20	5.8397e-19
SLMAP	34.5712	5.99196	2.52835	6.94507	6.74103e-31	2.58131e-29
CDH2	60.1888	21.6311	1.47634	7.17253	2.48636e-12	1.06391e-11
MDN1	13.3258	1.87702	2.82756	7.06428	2.07642e-37	2.10597e-35
CKAP4	28.3873	9.9748	1.50883	6.96199	9.31662e-13	4.22589e-12
STAT3	46.509	10.5062	2.14619	7.03294	2.2885e-23	3.53415e-22
USP9X	16.1879	5.42793	1.57639	6.97848	9.54895e-14	4.88646e-13
44815	31.1019	10.0974	1.62296	6.93853	1.94372e-14	1.06744e-13
EPB41L2	35.1105	6.08996	2.52724	6.61565	1.07216e-30	3.99682e-29
LBH	83.8198	34.4143	1.28425	7.32321	8.86023e-10	2.8386e-09
ACTN2	52.7019	17.7363	1.57108	6.82421	1.23357e-13	6.20531e-13
SFPQ	24.8441	5.50291	2.17455	7.00418	6.85973e-24	1.12576e-22
MPRIP	22.2152	4.44829	2.32012	6.89782	1.17349e-26	2.7248e-25
AKAP8L	72.5467	11.2846	2.68441	6.92155	3.41173e-34	2.1104e-32
PCNT	16.994	2.68146	2.66381	7.08668	7.79488e-34	4.47728e-32
PAF1	116.629	21.4756	2.44105	7.01935	3.9189e-29	1.20544e-27
FBN1	19.6458	9.33843	1.07293	7.13796	2.78578e-07	6.5311e-07
CEP350	15.5673	2.95168	2.39881	7.03746	2.76705e-28	7.76845e-27
ATF4	141.906	66.8059	1.08686	7.24591	1.92275e-07	4.59679e-07
KANK4	39.0227	8.7101	2.16344	6.67151	1.50435e-23	2.37531e-22
PACSIN3	103.918	25.4424	2.03005	6.85664	3.55372e-21	4.26977e-20
RBM5	56.6441	14.1474	2.0013	6.90356	1.11819e-20	1.27803e-19
UBAP2L	48.5188	9.39279	2.36881	6.98364	1.16635e-27	3.09688e-26
PDS5B	21.4601	3.55102	2.59521	6.84861	2.99502e-32	1.39909e-30
LOC107050721	56.902	12.9588	2.13446	7.08113	3.65231e-23	5.43886e-22
AFAP1	66.4708	14.9933	2.1483	6.90695	2.31696e-23	3.5732e-22
EP300	21.4609	4.35429	2.30109	6.87772	2.82926e-26	6.19684e-25
INCENP	20.5602	3.15923	2.70205	6.75703	1.77082e-34	1.17964e-32
PTPN21	14.3864	3.64995	1.97867	6.87123	2.88288e-20	3.08512e-19
CDC42BPB	29.8582	4.70263	2.66644	6.88374	8.72022e-34	4.86001e-32
WAPL	33.3266	6.6851	2.31755	6.96746	1.23274e-26	2.84972e-25
MRC2	32.1025	7.88571	2.02528	6.7655	4.66393e-21	5.54451e-20
TEAD3	51.9716	11.263	2.20603	6.88936	1.91661e-24	3.3453e-23
DMD	14.7798	3.13189	2.23842	6.93202	4.42257e-25	8.32596e-24
IFIH1	42.6913	9.65952	2.14381	6.67024	3.49986e-23	5.25792e-22
PDIA6	53.4987	22.9866	1.21867	6.83213	6.53834e-09	1.87825e-08
RREB1	19.6197	4.05329	2.27503	6.85074	9.36602e-26	1.90674e-24
LOC101749223	22.381	3.03548	2.88208	6.62852	9.97842e-38	1.05978e-35
UBR5	16.1102	3.49124	2.20606	6.80347	2.07436e-24	3.59833e-23
EEF1B2	125.607	47.612	1.39946	6.92764	3.13937e-11	1.18481e-10
SMC4	24.9287	4.89545	2.34814	6.47039	5.40095e-27	1.3048e-25
CDKN1B	25.5354	8.0729	1.66128	6.99619	4.87898e-15	2.90315e-14
SBNO1	34.166	6.64109	2.36295	6.83653	1.77309e-27	4.61005e-26
FYCO1	26.0567	3.53404	2.88211	6.99312	1.37247e-38	1.59292e-36
LEMD2	44.8823	7.10353	2.65939	6.81835	1.34498e-33	7.35038e-32
ADNP	14.269	3.30256	2.11113	6.84563	1.19808e-22	1.67138e-21
DHX38	45.3966	6.52003	2.79946	6.76777	1.30851e-36	1.14195e-34
PPP1R12A	17.9092	3.76563	2.24962	6.68292	3.44986e-25	6.59398e-24
BRD4L	35.5338	11.1905	1.66685	6.74936	4.58323e-15	2.73005e-14
COL12A1	11.4063	4.68002	1.28519	6.65699	1.06521e-09	3.3752e-09
KMT2E	23.2549	5.18543	2.1649	6.87958	1.15931e-23	1.86184e-22
RPL23A	292.964	131.411	1.1566	6.93897	3.39783e-08	8.89598e-08
HERC2	13.5849	2.34288	2.53552	6.93477	4.83458e-31	1.89139e-29
TNKS1BP1	32.7704	3.95483	3.05049	6.70219	1.72538e-41	3.03505e-39
MARCKS	51.804	12.5064	2.0503	6.79548	1.61351e-21	1.98512e-20
TRIO	14.7264	3.31362	2.15181	6.70251	2.40466e-23	3.69326e-22
LRRFIP1	18.0958	3.2428	2.48019	6.58589	1.03608e-29	3.4604e-28
IQGAP3	24.5703	7.28057	1.75472	6.83789	1.7804e-16	1.24728e-15
TNRC6B	9.20276	2.14047	2.10404	6.80913	1.67077e-22	2.27466e-21
LOC112529955	29.5872	3.98006	2.89393	6.81138	3.48667e-38	3.88642e-36
HERC1	11.8763	1.8239	2.70283	6.73395	1.76119e-34	1.17964e-32
YLPM1	31.2404	3.6106	3.11291	6.94579	3.61258e-43	7.67366e-41
BCLAF1	28.6251	5.72782	2.32109	6.5774	1.59968e-26	3.6456e-25
NEURL1	11.9591	3.64214	1.71518	6.95105	7.14248e-16	4.70234e-15
CACTIN	72.3165	11.0606	2.70875	6.85829	1.10326e-34	7.61996e-33
SURF6	132.284	20.466	2.69217	6.71721	3.06249e-34	1.93694e-32
HIP1	39.7684	6.39785	2.63582	6.86393	4.04128e-33	2.11613e-31
ITSN2	18.464	2.38695	2.95127	6.68779	2.71822e-39	3.55834e-37
TSR1	61.0072	10.9831	2.47354	6.66355	1.27736e-29	4.20483e-28
VCAN	11.1249	3.89433	1.51428	6.59904	9.30247e-13	4.22287e-12
NUCB2	30.3427	10.0777	1.59011	6.75346	6.6848e-14	3.49547e-13
EPRS	29.9477	8.9391	1.74416	6.71407	2.84819e-16	1.95161e-15
RAB8A	26.6873	9.01449	1.56577	6.71298	1.5668e-13	7.80835e-13
ARL4C	44.1044	9.9991	2.14094	6.60678	4.2209e-23	6.23608e-22
EIF5	72.9508	30.6442	1.25126	6.75626	2.69968e-09	8.14172e-09
METAP2	86.8028	20.2433	2.10019	6.69883	2.17484e-22	2.94283e-21
KIF5C	25.2646	4.65744	2.43937	6.63329	6.58131e-29	1.96011e-27
BAHCC1	23.75	3.72636	2.67193	6.7529	7.92125e-34	4.50391e-32
BAZ2B	10.2708	1.58867	2.6925	6.69627	3.10629e-34	1.95366e-32
GSK3B	25.1139	4.9918	2.33073	6.77615	8.22471e-27	1.94525e-25
REXO1	46.54	5.10214	3.18905	6.64087	1.81269e-44	4.85886e-42
PBXIP1	68.9432	13.7669	2.32408	6.76241	1.12856e-26	2.63049e-25
NCOR1	15.4634	3.20417	2.2707	6.58791	1.50702e-25	2.98698e-24
YWHAE	84.3123	38.6831	1.124	6.80392	8.26473e-08	2.05987e-07
PHLDA1	39.6789	10.7509	1.88383	6.73856	1.39405e-18	1.24954e-17
ZC3H15	55.7012	12.9372	2.10608	6.75558	1.60837e-22	2.19746e-21
EZR	58.5057	9.39852	2.63791	6.69868	4.55362e-33	2.35159e-31
TAF3	12.7365	2.25634	2.49676	6.54815	5.00302e-30	1.74378e-28
JAK1	13.6967	4.76108	1.5244	6.79982	5.99561e-13	2.7869e-12
FSCN1	104.411	46.3327	1.17213	6.79541	2.34196e-08	6.26861e-08
MTDH	26.2865	6.18256	2.08792	6.38194	5.0683e-22	6.59641e-21
TAOK1	12.647	2.26866	2.47874	6.7519	8.94652e-30	3.05212e-28
GON4L	25.8208	4.66724	2.46776	6.80343	1.41085e-29	4.61726e-28
TNIK	31.1962	4.12701	2.918	6.64937	1.56344e-38	1.79604e-36
ZFP91	35.5637	5.28272	2.75087	6.60077	6.77567e-35	4.92132e-33
PSMD1	44.3917	19.0573	1.2199	6.67534	6.66018e-09	1.91179e-08
YWHAH	103.655	36.5048	1.50558	7.0167	1.01329e-12	4.57404e-12
TCERG1	38.0706	9.47699	2.00607	6.61328	1.17235e-20	1.33048e-19
MYO9A	18.0255	3.41428	2.40026	6.7965	3.32291e-28	9.23686e-27
PPP1R2	73.3179	14.8487	2.3037	6.67075	3.13389e-26	6.79795e-25
SYNPO2	21.7312	6.51983	1.73679	6.77119	3.60033e-16	2.44614e-15
TPM4	11.2784	3.71023	1.60391	6.62047	4.4914e-14	2.38286e-13
NAV3	13.5028	3.44835	1.96917	6.53405	5.62352e-20	5.82961e-19
PPM1G	59.1252	11.868	2.31655	6.40564	2.4497e-26	5.45034e-25
MYO18B	16.855	1.72288	3.29001	6.5826	1.21241e-46	3.89981e-44
CUX1	9.92574	2.50474	1.98642	6.67793	2.46233e-20	2.66036e-19
EFHD1	84.8247	39.8893	1.08844	6.94278	1.9725e-07	4.70975e-07
PDIA3	71.7846	35.6293	1.01057	6.65855	1.40581e-06	2.99293e-06
AEBP1	34.8349	9.41112	1.88799	6.43216	1.5322e-18	1.3636e-17
CSDE1	36.2199	12.6419	1.5185	6.6617	7.82324e-13	3.57879e-12
PSIP1	50.5644	9.11249	2.47204	6.50441	1.70298e-29	5.47777e-28
MEF2A	25.2785	10.7935	1.22769	6.66131	5.39576e-09	1.56924e-08
EIF4A2	73.1811	27.5451	1.40961	6.67438	2.54853e-11	9.7424e-11
MKI67	12.2164	2.34885	2.37864	6.50319	1.28902e-27	3.41453e-26
DDX27	63.1279	13.3552	2.24075	6.65284	5.27292e-25	9.7958e-24
SMC2	34.0144	7.5449	2.17244	6.42372	1.34316e-23	2.14183e-22
CALM1	40.9773	19.3682	1.0811	6.91221	2.38888e-07	5.64527e-07
SYNM	16.5792	2.45914	2.75294	6.35618	1.05923e-34	7.361e-33
WBP11	55.4773	10.3684	2.41955	6.53029	1.89263e-28	5.36707e-27
KMT2D	11.7098	1.91459	2.61246	6.86472	1.26665e-32	6.12014e-31
UACA	25.8034	3.39989	2.92377	6.47147	2.00005e-38	2.2744e-36
PTMS	91.5711	38.4494	1.25187	6.51606	2.9066e-09	8.73999e-09
DIAPH2	12.4805	2.55321	2.28916	6.5522	6.91028e-26	1.43271e-24
PFKP	38.9723	16.4462	1.24464	6.5527	3.50779e-09	1.0417e-08
EHBP1	28.6968	4.84312	2.56669	6.392	6.22153e-31	2.3987e-29
ATP1A1	40.4852	19.2135	1.07523	6.71718	2.9056e-07	6.79362e-07
GABARAPL1	43.108	9.28694	2.21455	6.47854	2.03183e-24	3.53545e-23
THOC2	22.3967	4.83741	2.21085	6.50473	2.31423e-24	3.99594e-23
NOP56	79.7202	18.7297	2.08951	6.5907	3.78843e-22	4.97668e-21
NEMF	43.1203	7.45696	2.53154	6.47308	2.64123e-30	9.46974e-29
SSRP1	54.8195	11.2553	2.28394	6.51147	9.16577e-26	1.8741e-24
HIVEP3	10.4174	2.89084	1.84935	6.64475	5.70081e-18	4.75405e-17
LOC424740	44.7598	10.3983	2.10576	6.81152	1.55027e-22	2.12064e-21
CDC37	104.27	22.653	2.20243	6.65118	2.83527e-24	4.84362e-23
LOC107052719	65.4453	13.2805	2.30086	6.68681	3.49732e-26	7.54268e-25
ILF3	51.8344	12.9909	1.9963	6.57359	1.81033e-20	1.9981e-19
DNTTIP2	31.8751	5.65276	2.49524	6.51487	5.6367e-30	1.95858e-28
ZNF609	30.7509	5.34231	2.52494	6.64267	1.15288e-30	4.26945e-29
BRD2	47.069	11.3061	2.05757	6.58787	1.44181e-21	1.78766e-20
LOC776067	3.72168	0.948345	1.97237	6.58637	4.71249e-20	4.93978e-19
ANKHD1	12.2268	2.15034	2.50723	6.39792	9.38613e-30	3.1828e-28
TNRC6A	17.3919	2.95241	2.55828	6.53111	7.06291e-31	2.6954e-29
CBX1	98.9807	25.8811	1.93515	6.58694	2.0878e-19	2.03855e-18
DNAJC8	90.3902	22.4601	2.00868	6.36807	1.34653e-20	1.50989e-19
RABEP1	22.5369	3.36253	2.74448	6.60532	8.45344e-35	5.98546e-33
GOLGA3	14.9539	2.33684	2.67772	6.62106	2.0828e-33	1.11658e-31
DKC1	50.3752	11.102	2.18175	6.43542	8.869e-24	1.43459e-22
ZNF598	50.6422	8.01783	2.65888	6.53953	6.02856e-33	3.07102e-31
HSPA9	49.2535	14.0283	1.81179	6.60271	2.46768e-17	1.90804e-16
IFT57	76.36	19.8652	1.94247	6.51057	1.67196e-19	1.64969e-18
PRPF40A	32.6866	7.3662	2.14957	6.44002	3.50746e-23	5.25792e-22
MYBPC3	27.8531	7.49931	1.89291	6.50153	1.18783e-18	1.06981e-17
SMTN	12.2332	2.53663	2.26969	6.60241	1.54971e-25	3.06082e-24
ABL1	22.3075	5.05033	2.14294	6.44916	4.60405e-23	6.74023e-22
HNRNPDL	61.4308	16.0568	1.93568	6.5594	2.0947e-19	2.04351e-18
ATP2B4	15.7101	5.01309	1.64783	6.46097	1.08297e-14	6.13151e-14
DNMT3A	19.5522	4.80818	2.02365	6.51549	6.27284e-21	7.37927e-20
NRDC	40.3947	9.22862	2.12985	6.44112	8.10778e-23	1.15395e-21
KREMEN1	20.8388	6.54626	1.67045	6.69327	4.17176e-15	2.49155e-14
FXR1	44.6082	10.5707	2.0771	6.35301	8.22518e-22	1.04514e-20
RSRC2	68.2462	12.5942	2.43783	6.49676	8.49803e-29	2.49216e-27
SMARCA4	41.2699	8.65262	2.25374	6.496	3.56465e-25	6.80183e-24
KANK3	33.4985	5.31145	2.65674	6.54932	6.63472e-33	3.33323e-31
RAB6A	29.4326	9.94546	1.56522	6.44488	1.87281e-13	9.26368e-13
GVINP1	17.2161	4.70621	1.87102	6.5512	2.66381e-18	2.30332e-17
KIAA1671	15.295	2.75389	2.47334	6.34542	5.18932e-29	1.57047e-27
EIF4H	14.9386	5.57132	1.42289	6.46897	1.86724e-11	7.24127e-11
WWTR1	31.0008	8.55567	1.85725	6.51703	4.66622e-18	3.92325e-17
ZRSR2	20.2361	3.16795	2.67511	6.37997	4.16994e-33	2.17339e-31
HELZ2	8.96019	2.77982	1.68841	5.97677	3.91952e-15	2.34962e-14
KMT2C	8.092	1.83179	2.14312	6.49207	4.35271e-23	6.40559e-22
rna63498	1972.15	412.695	2.25647	6.36328	3.74623e-25	7.12416e-24
PGK1	84.2146	41.6899	1.01433	6.49408	1.34439e-06	2.8714e-06
rna63501	2113.21	364.518	2.53519	6.41835	2.49305e-30	8.99575e-29
FTSJ3	47.6382	6.99458	2.76759	6.39871	4.89236e-35	3.62356e-33
ERLIN2	35.3898	12.8194	1.46494	6.53541	4.77342e-12	1.99034e-11
HSPD1	64.4076	23.9882	1.42484	6.50868	1.72016e-11	6.69164e-11
GPC1	31.3225	14.5301	1.10811	6.5031	1.35892e-07	3.30784e-07
KLC4	30.4429	7.97266	1.93286	6.42538	2.65361e-19	2.54901e-18
ST13	51.1681	9.78295	2.38675	6.52011	8.6927e-28	2.33562e-26
TRIM55	74.2148	17.163	2.11227	6.28192	2.06076e-22	2.79518e-21
KLHL41	38.5838	17.118	1.17243	6.50538	2.55824e-08	6.81511e-08
ADD1	23.8899	6.7797	1.817	6.28479	2.6618e-17	2.04689e-16
ATP2A2	7.06683	2.84661	1.31175	6.36941	5.60333e-10	1.83806e-09
NRP2	17.4046	5.42649	1.6813	6.62671	2.95686e-15	1.80327e-14
TOP2A	21.3323	5.5982	1.92988	6.28192	3.45249e-19	3.27173e-18
P4HA1	20.5264	8.14395	1.33361	6.3079	3.04922e-10	1.03274e-09
CENPF	14.1542	2.5012	2.50034	6.29285	1.6734e-29	5.41355e-28
BPTF	10.7358	2.15618	2.31572	6.3469	5.41278e-26	1.13689e-24
CEBPZ	39.3689	8.21347	2.26084	6.3489	3.15056e-25	6.03213e-24
RAPGEF1	19.4821	5.99749	1.69962	6.42894	1.76466e-15	1.10924e-14
AKAP2	18.2058	5.25338	1.79298	6.39894	5.91129e-17	4.38113e-16
RABL6	31.162	6.6963	2.21821	6.43239	1.83196e-24	3.21249e-23
RBBP8	29.4736	5.21039	2.49978	6.37977	1.46405e-29	4.77746e-28
NOP2	39.9358	7.69735	2.37509	6.38867	3.8977e-27	9.66526e-26
ARID4A	18.0202	2.54627	2.82291	6.22905	5.68397e-36	4.60361e-34
LOC396224	133.544	32.8681	2.02243	6.43603	7.15182e-21	8.36956e-20
PDE4DIP	21.3033	2.68593	2.98735	6.46479	8.74288e-40	1.23034e-37
CCDC88A	14.4798	2.30204	2.65288	6.52599	8.10444e-33	4.01937e-31
PRKAR2A	27.1162	8.12597	1.73847	6.74185	3.4491e-16	2.34764e-15
RHOA	68.8773	34.3301	1.00452	6.67713	1.61257e-06	3.40798e-06
CASZ1	13.6922	4.2459	1.68914	6.69111	2.14111e-15	1.33396e-14
PHLDB1	26.957	5.91416	2.18828	6.51358	6.10174e-24	1.00576e-22
BHLHE40	42.9047	15.1292	1.50372	6.326	1.54829e-12	6.81415e-12
AKAP1	29.5299	5.74588	2.3614	6.26651	9.09764e-27	2.14263e-25
CCDC50	14.8213	4.28835	1.78906	6.20788	8.14348e-17	5.9324e-16
AHNAK2	8.75125	1.5097	2.53501	6.17645	4.4538e-30	1.56202e-28
DAG1	34.9833	14.3083	1.28975	6.50147	9.96208e-10	3.16727e-09
HNRNPA1	76.2325	23.4228	1.70241	6.48849	1.52691e-15	9.65184e-15
ASXL2	14.4121	2.61594	2.46173	6.63144	2.31931e-29	7.35516e-28
NOTCH2	11.4643	4.8611	1.23773	6.29637	4.74341e-09	1.38633e-08
ARID4B	22.2379	3.39487	2.71136	6.24812	1.02456e-33	5.65414e-32
FILIP1L	16.0968	3.75753	2.09876	6.18421	4.11161e-22	5.39494e-21
NF2	40.9545	10.7012	1.93613	6.41243	2.36093e-19	2.28541e-18
HDAC1	35.0848	11.2307	1.64329	6.20934	1.53896e-14	8.5643e-14
KIF16B	25.5909	3.07282	3.05772	6.32999	3.932e-41	6.60693e-39
DNAJB4	24.3331	5.08674	2.25793	6.14275	9.65626e-25	1.73381e-23
OIP5-AS1	14.9746	4.22042	1.82696	6.45427	1.56706e-17	1.2389e-16
PSMC1	73.5912	25.1973	1.54616	6.15639	4.33759e-13	2.05525e-12
DOT1L	8.89786	2.64372	1.75078	6.29969	3.06943e-16	2.09682e-15
NRXN1	11.9795	3.89498	1.62078	6.2661	3.20549e-14	1.72759e-13
KDM4A	12.9679	2.96489	2.12875	6.35782	9.36706e-23	1.32148e-21
VCP	38.3485	17.0979	1.16529	6.33896	3.2935e-08	8.63891e-08
PRPF4B	13.8351	2.97788	2.2158	6.11149	6.12131e-24	1.00751e-22
NUR2L	39.678	4.69297	3.07949	6.34697	1.23818e-41	2.2126e-39
SYNCRIP	13.4401	3.83664	1.80852	6.39065	3.32422e-17	2.52694e-16
RILPL1	94.2416	15.5071	2.60325	6.39147	1.19667e-31	5.14201e-30
MX1	47.7791	21.3503	1.16207	6.42654	3.46497e-08	9.06123e-08
MYOF	17.3354	6.49003	1.41736	6.47986	2.20534e-11	8.48232e-11
RHOGL	12.1451	2.45371	2.30717	6.29869	8.68761e-26	1.78151e-24
ACBD3	16.0276	3.10373	2.36831	6.25698	6.74485e-27	1.60197e-25
BAZ2A	29.7129	5.4835	2.43777	6.60561	7.34791e-29	2.17691e-27
PTRF	36.2252	11.6946	1.63104	6.13352	2.50746e-14	1.36438e-13
FAM129B	31.3898	8.59987	1.86778	6.21318	4.14816e-18	3.51128e-17
CIR1	59.146	7.56334	2.96691	6.25416	4.648e-39	5.75024e-37
TNS1	18.8525	6.17817	1.60941	6.35318	4.43866e-14	2.36044e-13
LMOD1	29.9006	3.63371	3.04019	5.55082	3.13576e-39	3.96655e-37
MYL10	104.24	46.2798	1.1714	6.58737	2.55368e-08	6.80458e-08
TRIP11	16.9402	2.49257	2.76452	6.35216	6.63349e-35	4.84934e-33
SPAG9	15.674	3.17242	2.30455	6.24093	1.08901e-25	2.20902e-24
TAOK3	35.4995	7.27858	2.28591	6.30331	2.22633e-25	4.31394e-24
HP1BP3	43.8323	16.038	1.45042	6.35518	8.39009e-12	3.3928e-11
MYCBP2	8.47315	1.8466	2.19788	6.33132	5.0351e-24	8.43529e-23
HOOK3	8.97995	1.75035	2.3589	6.33378	8.36069e-27	1.97326e-25
PALLD	15.6468	6.52002	1.26285	6.28934	2.36145e-09	7.16776e-09
CTR9	31.1962	5.07068	2.6209	6.18261	8.63273e-32	3.76695e-30
TXLNA	28.0658	4.21788	2.73401	6.38706	2.55985e-34	1.65625e-32
GLTSCR2	89.1141	23.8904	1.89911	6.39157	1.03222e-18	9.34892e-18
EIF3J	60.2627	14.009	2.10474	6.05336	6.9675e-22	8.92379e-21
JMJD1C	14.3707	3.3017	2.12171	6.29538	1.36206e-22	1.87597e-21
DDX17	23.3737	10.1463	1.20387	6.38431	1.15372e-08	3.22537e-08
CHMP4B	85.161	26.3398	1.69286	6.50216	2.12997e-15	1.32849e-14
RAPGEF2	15.8349	2.99146	2.404	6.25406	1.34937e-27	3.54681e-26
CWC22	24.4301	4.38917	2.47643	6.10457	8.06627e-29	2.37723e-27
KDM5B	23.337	4.3159	2.4347	6.23549	3.65701e-28	1.00908e-26
FIP1L1	58.4148	14.8632	1.97446	6.26251	6.00936e-20	6.20673e-19
SRSF4	42.5862	5.48178	2.95738	6.1882	9.8078e-39	1.17464e-36
FAM133B	38.5886	7.22819	2.41625	6.03337	1.35156e-27	3.54681e-26
ERC1	11.7536	1.9973	2.55678	6.36593	1.11388e-30	4.13862e-29
ARGLU1	26.6717	6.44464	2.049	6.24954	2.97002e-21	3.57609e-20
CDK12	20.8221	3.88521	2.42187	6.29338	5.75649e-28	1.56917e-26
CSNK1A1	27.5083	12.7581	1.1084	6.41581	1.38934e-07	3.37457e-07
MYBPH	64.5493	22.1102	1.54561	6.45606	3.5865e-13	1.71889e-12
ZCCHC24	16.1361	5.76296	1.48533	6.34553	2.77191e-12	1.18026e-11
CEP131	39.7775	3.94422	3.33381	6.36144	3.17901e-47	1.11842e-44
CCDC173	21.3017	4.20099	2.34198	6.1774	2.53254e-26	5.61246e-25
LETM1	17.6983	3.56307	2.31225	6.22381	8.39722e-26	1.72511e-24
HHLA2	31.4052	15.2996	1.03746	6.38801	8.02204e-07	1.77326e-06
NOP14	35.4081	6.59418	2.4246	6.02388	9.2796e-28	2.48737e-26
CHD1Z	18.7205	2.82858	2.72623	6.20953	5.84197e-34	3.47984e-32
CDC5L	36.4155	8.43125	2.11056	6.0116	5.62807e-22	7.28285e-21
NAA15	29.091	8.00427	1.86161	6.27208	4.94783e-18	4.14147e-17
LOC407092	25.034	5.60329	2.15938	6.11966	6.38408e-23	9.19079e-22
WDR60	25.1419	3.15556	2.99377	5.91153	4.9769e-39	6.09021e-37
MEF2C	16.5016	3.62492	2.18643	6.20384	1.79269e-23	2.80697e-22
IK	63.2751	17.1449	1.88374	6.28944	2.07445e-18	1.81462e-17
TJP2	15.1674	2.63839	2.52303	6.13602	9.05813e-30	3.08086e-28
SMARCC2	28.378	8.70425	1.70487	6.1469	1.85396e-15	1.16473e-14
NET1	35.4478	10.9737	1.69155	6.31754	2.57228e-15	1.58504e-14
SAMD4A	14.8436	5.81549	1.35178	6.16158	1.93371e-10	6.67782e-10
ATP11B	9.18265	1.77848	2.36807	6.11115	9.11638e-27	2.14263e-25
PENK	75.238	37.35	1.0103	6.41325	1.51194e-06	3.20796e-06
LOC107052718	29.3309	6.00115	2.28895	6.32933	1.79814e-25	3.52673e-24
MSH6	24.3018	3.85635	2.65548	5.94456	3.83134e-32	1.78237e-30
LRRFIP2	36.8832	7.82119	2.23734	6.26316	1.91357e-24	3.34518e-23
RSF1	10.7594	1.90138	2.50027	6.17649	2.25751e-29	7.17939e-28
MYOM1	13.4337	3.13824	2.09767	6.04253	9.42498e-22	1.18953e-20
ELMSAN1	11.3793	2.34486	2.27867	6.18914	3.82971e-25	7.27063e-24
USP1	32.6553	6.90502	2.24142	6.08145	2.23898e-24	3.87196e-23
CLMP	27.7809	8.27109	1.74783	6.17986	3.81419e-16	2.58676e-15
LEO1	17.9922	2.71176	2.72982	6.1038	6.55311e-34	3.86256e-32
TEAD1	13.3823	5.1438	1.37934	6.18247	8.37012e-11	3.01442e-10
ZC3H18	35.8186	5.88163	2.60618	6.07276	2.4895e-31	9.97396e-30
RFC1	15.1123	3.33844	2.17827	5.80048	5.46595e-23	7.88918e-22
NUB1	42.2837	9.86964	2.09888	6.17192	6.80587e-22	8.74663e-21
HISTH1	143.017	43.3109	1.72327	6.14301	9.6163e-16	6.24699e-15
ESF1	37.7051	5.78017	2.70531	6.01009	2.79586e-33	1.48471e-31
SASH1	11.926	3.59732	1.729	6.18942	7.48722e-16	4.91494e-15
44812	17.4727	4.72553	1.88641	6.01773	2.5269e-18	2.18998e-17
HDAC2	40.0619	15.4295	1.37645	6.13441	9.40661e-11	3.37045e-10
CTNND1	17.1908	6.24844	1.45998	6.24427	6.64563e-12	2.71961e-11
SPTY2D1	18.7865	3.32318	2.49883	6.00548	3.60687e-29	1.11863e-27
CAPN3	15.0696	3.40399	2.14618	6.17573	9.95757e-23	1.40303e-21
PPFIA1	18.3433	2.68991	2.76937	6.13585	1.02349e-34	7.15677e-33
CTBP1	37.7222	15.26	1.30559	6.45427	6.43634e-10	2.09726e-09
MDM2	16.5713	3.80022	2.12438	6.16751	2.50694e-22	3.37598e-21
GNL3	56.3209	12.0472	2.22479	6.07669	4.63862e-24	7.79426e-23
MGA	7.5931	1.68441	2.17229	6.25328	1.67822e-23	2.63506e-22
TLN2	9.35107	1.91992	2.28391	6.17292	3.06728e-25	5.89273e-24
SIK1	10.4974	3.09171	1.76343	6.07363	2.39523e-16	1.64725e-15
PEAK1	7.87124	1.87467	2.0698	6.12013	2.50614e-21	3.0436e-20
CCT6A	55.9234	16.7833	1.7363	6.11108	6.19308e-16	4.10853e-15
PARP1	27.0177	6.70157	2.01117	5.97118	3.33333e-20	3.54694e-19
TMEM131	16.1032	4.5219	1.83221	6.06475	1.88168e-17	1.47932e-16
MYH13	19.7514	2.97412	2.73116	6.09077	7.04011e-34	4.08544e-32
ZFC3H1	17.1755	3.43811	2.32048	6.1577	6.59959e-26	1.37335e-24
CHAF1A	27.3517	3.54058	2.94919	5.74662	8.59935e-38	9.3088e-36
NOC2L	43.4399	11.3083	1.94151	6.15648	2.51049e-19	2.42186e-18
HMGB3	94.5505	33.6116	1.49202	6.05676	2.73148e-12	1.16393e-11
AFF4	10.336	2.82501	1.87121	6.10247	4.10129e-18	3.4756e-17
MORC3	18.4732	5.34954	1.78782	6.07718	9.73137e-17	7.02731e-16
SOX11	56.0459	11.2846	2.31206	6.05683	1.13687e-25	2.30197e-24
PTPRG	11.3144	2.91097	1.95844	6.015	2.34685e-19	2.27374e-18
ETS1	19.7994	4.60925	2.1027	6.23741	3.25456e-22	4.31056e-21
RASSF3	17.5186	4.96063	1.82017	6.12314	2.77799e-17	2.13188e-16
CEP170B	7.88923	1.62588	2.27848	6.15454	3.91107e-25	7.4126e-24
PDCD11	15.3822	2.77579	2.47005	5.93192	1.6305e-28	4.69469e-27
WIPF1	15.005	5.95803	1.33246	6.26596	3.22533e-10	1.08943e-09
CAPRIN1	20.6968	7.49385	1.46554	6.15734	5.90713e-12	2.43599e-11
EIF4B	49.9479	13.0123	1.94041	6.12211	2.72948e-19	2.61741e-18
TLK2	19.2215	3.14489	2.61139	6.00388	2.17192e-31	8.89146e-30
EMILIN1	47.6057	6.67007	2.8351	6.21206	3.19346e-36	2.70315e-34
ARHGAP35	15.5404	3.12522	2.31379	6.03527	1.17913e-25	2.37898e-24
CTNNA1	24.1058	11.4971	1.06804	5.94888	4.52895e-07	1.03285e-06
EML4	13.5227	4.27788	1.66029	6.06626	9.64474e-15	5.50332e-14
KLHDC4	53.923	8.25748	2.70688	6.14839	1.84396e-33	9.93266e-32
SMARCA5	6.87832	1.77957	1.95037	5.95635	3.52742e-19	3.33432e-18
PCDHGC3	30.1856	11.2676	1.42159	6.17686	2.30922e-11	8.86673e-11
SNX1	36.1965	10.4004	1.79908	6.03897	6.67901e-17	4.91774e-16
CHD7	10.7279	2.23068	2.26562	6.0164	9.06297e-25	1.63249e-23
MATR3	30.3598	9.0748	1.7421	6.06548	5.25267e-16	3.51364e-15
PSMD2	34.2646	14.7187	1.21899	6.16028	8.465e-09	2.40229e-08
FNBP1	12.5833	2.69474	2.22311	6.04466	5.07931e-24	8.48411e-23
SYNE1	3.69215	0.903798	2.03023	6.01843	1.42044e-20	1.58486e-19
DACT1	10.1898	2.02907	2.32802	5.96971	7.30826e-26	1.51243e-24
SMG6	19.241	2.56109	2.90906	6.09355	1.33567e-37	1.37954e-35
ADCY9	23.4666	6.14776	1.93235	6.22634	3.32711e-19	3.16357e-18
ASPH	10.4299	2.92806	1.83257	6.01651	1.96011e-17	1.53669e-16
TMEM169	23.889	4.94644	2.27169	6.05716	6.71555e-25	1.22933e-23
RAD21	26.6228	9.58892	1.47312	6.05255	5.00735e-12	2.08402e-11
HMGB2	85.5882	18.7793	2.18806	5.82315	3.5042e-23	5.25792e-22
WBP4	19.5032	3.08713	2.65911	5.98003	2.66646e-32	1.25079e-30
PSMA4	85.7831	34.8879	1.29789	6.15846	9.33639e-10	2.97844e-09
MTCL1	18.365	2.35356	2.96373	6.08798	1.02438e-38	1.21395e-36
LOC107050463	12.2898	1.51693	3.01785	5.85834	2.12152e-39	2.8776e-37
PES1	41.5908	10.268	2.01795	5.99689	2.33205e-20	2.52688e-19
CDK5RAP2	17.7078	3.9397	2.16807	6.19519	3.94686e-23	5.85425e-22
LASP1	29.5597	13.1279	1.17091	5.87388	3.53733e-08	9.23545e-08
CLIP1	12.5336	2.45577	2.35133	5.89437	3.14971e-26	6.81913e-25
TBL1XR1	10.6295	3.50485	1.60054	6.03686	7.74142e-14	4.01811e-13
NAP1L4	35.9013	9.82719	1.86904	5.97299	7.68004e-18	6.30648e-17
FAT1	5.64643	1.83754	1.61944	5.90008	4.6251e-14	2.45032e-13
PDXK	19.1931	7.4979	1.35597	6.6219	1.34578e-10	4.71988e-10
RIF1	12.9443	2.04305	2.66327	6.0811	1.66207e-32	7.92864e-31
CUL3	34.6527	8.43147	2.03896	6.09371	8.91656e-21	1.03381e-19
OPTN	40.5366	8.43489	2.26458	5.9513	1.08507e-24	1.94208e-23
SACS	6.27115	1.79823	1.80203	6.13501	5.40686e-17	4.01785e-16
INF2	12.8427	3.46305	1.89067	5.85496	3.99394e-18	3.39605e-17
KIF4A	22.6115	4.47469	2.33698	5.92318	5.68727e-26	1.19231e-24
PARD3	13.3003	2.1873	2.604	6.05741	2.81522e-31	1.11992e-29
EVL	11.8632	2.9212	2.0217	6.01492	1.99637e-20	2.18417e-19
DDX60	14.1359	3.42861	2.04351	5.98172	9.00743e-21	1.0422e-19
rna63502	1440.82	411.422	1.80807	6.01969	4.88569e-17	3.65226e-16
AMOTL1	17.6357	2.83802	2.63528	6.02442	6.79344e-32	2.99924e-30
MGEA5	19.0002	5.3486	1.82864	5.99539	2.32769e-17	1.80601e-16
WHSC1L1	15.4404	2.8041	2.46089	6.08126	1.68956e-28	4.83997e-27
AFDN	8.55348	1.71174	2.32081	5.78603	1.51349e-25	2.99453e-24
CDK6	7.75748	1.9826	1.96805	6.15581	8.77911e-20	8.93627e-19
CAPN11	27.1567	12.1548	1.15972	6.06273	4.30096e-08	1.10903e-07
PDCL	26.8596	6.27569	2.09743	6.06928	8.7293e-22	1.10545e-20
HMGCR	15.7149	6.3967	1.29662	5.69379	1.30363e-09	4.08241e-09
PSPC1	6.92022	1.73361	1.99688	5.99006	5.47803e-20	5.68926e-19
MAFK	20.7818	3.76306	2.46512	6.02659	1.6397e-28	4.70912e-27
KDM5A	11.9493	2.16866	2.46181	5.88811	2.52399e-28	7.10378e-27
KIF3A	20.248	3.77187	2.4242	5.9878	1.09382e-27	2.91115e-26
URI1	49.9334	9.54003	2.38773	6.06579	4.29678e-27	1.05849e-25
MIB1	11.457	3.02142	1.92277	5.94278	1.03931e-18	9.39807e-18
DEK	20.692	5.50217	1.91083	5.82882	1.98485e-18	1.74847e-17
RLIM	13.3545	3.40035	1.97341	5.93421	1.5329e-19	1.51646e-18
ARHGAP21	13.746	2.52584	2.44393	5.93464	5.2799e-28	1.44274e-26
GPATCH4	75.0995	10.6032	2.82399	5.87134	1.88898e-35	1.4369e-33
DNAJC13	13.176	3.87291	1.76629	6.03796	2.23901e-16	1.54548e-15
RBM26	25.2396	5.70113	2.14619	6.0212	1.36307e-22	1.87597e-21
UPF1	16.5802	5.11647	1.69612	6.04531	2.78751e-15	1.7046e-14
USP18	34.5082	13.4047	1.36411	6.0382	1.4473e-10	5.06487e-10
TGFBR2	13.7844	4.51163	1.61119	5.91256	6.04843e-14	3.17599e-13
FAM120A	18.8092	7.2941	1.36655	6.09987	1.29348e-10	4.54494e-10
MYO6	13.3325	2.12636	2.64819	5.81493	7.7932e-32	3.42718e-30
44813	14.3574	6.93535	1.04968	5.8944	7.20517e-07	1.60213e-06
CEP170	13.2799	3.23474	2.03735	5.9785	1.15211e-20	1.31148e-19
BDP1L	10.696	2.09011	2.3552	5.91707	2.60871e-26	5.7699e-25
EIF3B	18.9613	7.67083	1.30551	5.98119	8.32579e-10	2.67805e-09
DNAJC1	37.8111	8.31681	2.18451	5.89334	3.51982e-23	5.26943e-22
RNF10	17.3102	5.69088	1.60477	5.87596	7.78907e-14	4.04098e-13
CAMSAP2	9.70462	2.2878	2.08454	6.04208	1.61518e-21	1.98512e-20
CASC3	38.9922	11.1864	1.80131	5.96805	6.65754e-17	4.90514e-16
HMGXB4	25.6649	3.06592	3.06499	5.76796	3.32518e-40	4.79934e-38
MSN	25.828	12.5056	1.0463	6.12243	7.117e-07	1.58377e-06
THYN1	103.651	47.1438	1.13654	6.3511	6.93388e-08	1.744e-07
PHIP	9.94325	1.76058	2.49742	5.89477	5.61894e-29	1.69139e-27
ACSBG2	21.3753	8.30676	1.3635	6.03314	1.479e-10	5.16776e-10
CEP250	12.272	1.46014	3.07081	5.89216	1.37194e-40	2.14518e-38
DIP2C	21.1921	4.97489	2.09062	6.00416	1.29618e-21	1.61242e-20
SEPT2L	37.9658	15.2163	1.31899	5.94699	5.77265e-10	1.89195e-09
CHD9	7.7743	1.91679	2.01985	5.93319	2.56028e-20	2.75298e-19
BMP2K	14.0398	4.08781	1.77999	6.08366	1.29039e-16	9.17704e-16
PHF20	16.1882	2.86915	2.49599	5.85755	6.31007e-29	1.89437e-27
USP47	16.269	4.09843	1.9888	5.81779	1.02995e-19	1.04086e-18
LRWD1	33.9502	5.63533	2.59056	5.79255	1.18098e-30	4.35918e-29
SPG7	34.5141	8.58629	2.00692	5.98805	3.66718e-20	3.8729e-19
FLNC	164.569	23.807	2.78891	5.82891	1.12719e-34	7.73778e-33
MCM2	21.8858	4.31149	2.34351	5.88566	4.52176e-26	9.58682e-25
ANKIB1	15.6434	3.95941	1.98203	6.00626	9.80954e-20	9.93128e-19
CCPG1	22.6666	5.37317	2.07655	5.96824	2.51295e-21	3.04858e-20
CDV3	32.6074	7.57531	2.10564	5.95959	7.74104e-22	9.85844e-21
RERE	11.5107	2.81301	2.03261	5.86589	1.719e-20	1.90665e-19
FAM192A	65.9051	17.3067	1.92889	5.88685	8.90645e-19	8.13871e-18
STRN3	16.6045	3.5144	2.23999	5.74647	5.10653e-24	8.51694e-23
CIZ1	32.391	8.0123	2.01513	5.93642	2.8866e-20	3.08616e-19
ADD3	5.07992	1.73668	1.54835	5.84828	5.23754e-13	2.45174e-12
TTC28	7.9312	1.72552	2.2003	5.81221	2.33437e-23	3.5902e-22
RAPH1	5.10148	1.60649	1.66686	5.79309	1.29201e-14	7.2582e-14
LTBP2	8.97682	2.54573	1.81797	5.83218	6.2307e-17	4.61482e-16
DYNC1LI2	17.2394	5.29162	1.7038	5.92748	2.39296e-15	1.48103e-14
PDIA4	29.6182	10.4781	1.49897	5.58518	4.10506e-12	1.7243e-11
ARL6IP4	28.7363	5.32224	2.4325	5.74431	1.48792e-27	3.89559e-26
GPC4	14.062	4.56876	1.62175	5.44814	9.35529e-14	4.80045e-13
SRPK2	19.0284	4.63995	2.03578	5.71617	1.99959e-20	2.18558e-19
LSM14A	31.2173	10.0245	1.63869	5.93188	2.31902e-14	1.26797e-13
WWC3	16.3586	3.48927	2.22884	5.8896	5.89515e-24	9.77431e-23
HK2	31.6163	7.3222	2.11011	5.74284	9.71713e-22	1.2223e-20
NOLC1	23.1878	6.02261	1.94474	5.89075	4.83213e-19	4.51453e-18
CTNNB1	25.6571	11.874	1.11149	6.08994	1.45874e-07	3.53781e-07
AFAP1L2	20.594	4.40764	2.22394	5.89368	7.26461e-24	1.18529e-22
PUM1	16.6722	5.28073	1.6585	5.87956	1.23285e-14	6.94666e-14
OGFR	13.6408	3.57789	1.93058	5.86033	9.11528e-19	8.31603e-18
MYO9B	13.0409	2.27593	2.51825	5.80164	2.80782e-29	8.85445e-28
AP2M1	32.0771	14.028	1.19315	5.87867	1.9658e-08	5.30974e-08
DLG5	9.64426	1.32036	2.86839	5.85048	2.70271e-36	2.32268e-34
BOP1	27.529	8.2636	1.73596	5.80538	1.19464e-15	7.65904e-15
NSD1	9.18777	1.74166	2.39903	5.94301	3.55494e-27	8.87395e-26
PCM1	10.6559	2.18918	2.28295	5.73601	8.41981e-25	1.51907e-23
PRPF6	19.7533	6.211	1.66907	5.95062	7.93672e-15	4.59864e-14
TJP1	11.221	3.39583	1.72422	5.75806	1.97036e-15	1.23293e-14
ETV3	25.2433	5.5266	2.19123	5.84232	3.02094e-23	4.58971e-22
PDZRN3	19.0122	4.1588	2.19247	5.74316	3.48854e-23	5.25054e-22
ADIPOR2	22.8113	7.39019	1.62594	5.95337	3.5174e-14	1.88656e-13
RBM33	7.54645	2.37708	1.66647	5.85686	9.57121e-15	5.46691e-14
AAK1	6.44375	1.46032	2.14142	5.85616	2.21739e-22	2.99681e-21
RFTN2	14.4498	3.94561	1.87257	5.89826	7.25359e-18	5.96936e-17
IFFO2	13.2325	2.31904	2.51222	5.83441	3.11322e-29	9.70875e-28
TCF20	10.5619	2.11836	2.31764	5.96107	1.16979e-25	2.36435e-24
DDX1	35.5689	12.4808	1.51079	5.84478	1.781e-12	7.76911e-12
DNAJA2	52.3507	15.3945	1.76563	5.71013	4.8261e-16	3.24565e-15
ZNF512	21.0787	4.60296	2.19495	5.90388	2.23368e-23	3.45423e-22
WDFY3	6.5317	1.67799	1.96056	5.93081	2.53194e-19	2.44046e-18
CMTR1	15.8117	3.87858	2.02721	5.81065	2.42426e-20	2.62174e-19
FAM160B2	21.7316	4.16587	2.38286	5.82163	9.4583e-27	2.21375e-25
SRSF6	37.8633	16.7692	1.17491	6.02202	2.94818e-08	7.78393e-08
rna63499	1425.43	278.785	2.35393	5.79274	3.58985e-26	7.72621e-25
RUNX1	11.4614	5.13842	1.15731	5.9028	4.95868e-08	1.26759e-07
CLASP2	8.2163	2.02223	2.02235	5.77571	3.0178e-20	3.22338e-19
LOC107050990	68.3518	4.88159	3.80706	6.24701	1.15301e-57	1.08172e-54
ZBTB1	7.78038	1.89773	2.03538	5.82295	1.59804e-20	1.7795e-19
DUSP27	4.80835	0.903833	2.41116	5.80998	3.08164e-27	7.81375e-26
PPIL4	30.5172	6.6423	2.19966	5.83889	2.11979e-23	3.30077e-22
ZMAT2	71.843	22.2562	1.69051	5.92916	3.82191e-15	2.29968e-14
PAX7	23.2533	7.96417	1.54573	6.06335	4.73449e-13	2.23016e-12
GPATCH8	16.8748	2.73528	2.62481	5.7948	2.43915e-31	9.80713e-30
PPP2R3B	22.5858	9.60786	1.23304	5.82482	6.95221e-09	1.99155e-08
VASH1	14.5007	4.34788	1.73759	5.83913	1.05107e-15	6.78885e-15
SPEG	8.54726	1.26356	2.75768	5.95825	2.89649e-34	1.85276e-32
PTPN14	4.63217	1.04474	2.14832	5.68034	2.57494e-22	3.44693e-21
ALDH1A3	22.1759	8.93299	1.31169	6.0315	6.75705e-10	2.19731e-09
IPO5	19.8428	7.08875	1.48489	5.83559	4.10628e-12	1.7243e-11
RCOR1	16.1015	5.49365	1.55124	5.97633	4.24538e-13	2.01494e-12
OLFML2B	36.1188	17.3563	1.05724	6.35575	5.03537e-07	1.14015e-06
LOC112530301	129.393	24.3151	2.41158	5.82697	2.95115e-27	7.5338e-26
PRSS35	12.8746	5.09129	1.33834	6.01276	3.15109e-10	1.06529e-09
CLINT1	23.7681	7.55908	1.6526	5.75648	2.29608e-14	1.25604e-13
SELENOS	65.6181	16.5847	1.98406	5.76843	1.38738e-19	1.37978e-18
ZNF469	5.60748	1.01504	2.46553	5.6834	4.26338e-28	1.17352e-26
LOC107051082	28.1905	5.62467	2.32514	5.82156	1.20149e-25	2.41541e-24
KIF15	14.6309	2.65277	2.46314	5.56357	6.90109e-28	1.86761e-26
CARS	17.1639	5.54766	1.62929	5.83176	3.54062e-14	1.89721e-13
PDCL3	74.5821	20.0974	1.89166	5.86606	3.80263e-18	3.24565e-17
ATRN	6.47043	1.97142	1.71447	5.71298	2.8034e-15	1.71339e-14
ARCN1	25.733	9.68595	1.40954	5.82225	4.31111e-11	1.60338e-10
RBM17	27.2058	6.04612	2.1696	5.64272	1.12227e-22	1.57341e-21
ZC3H6	16.7622	3.15577	2.40888	5.73954	4.22477e-27	1.04304e-25
BACH1	13.9853	5.11536	1.45088	5.73232	1.30683e-11	5.164e-11
COL7A1	11.8362	1.15618	3.35533	5.97774	6.76018e-47	2.30625e-44
SF3B1	12.6225	5.2033	1.2784	5.68371	2.19011e-09	6.67287e-09
FNBP4	29.9215	8.12605	1.88039	5.86404	5.82512e-18	4.84695e-17
SETD1B	14.3967	2.11655	2.76561	5.70451	5.45355e-34	3.28321e-32
MARK3	15.0058	2.96254	2.34034	5.5943	1.21256e-25	2.43332e-24
RRP1B	16.516	3.68149	2.16528	5.68742	1.2831e-22	1.77895e-21
RANGAP1	27.7174	5.67402	2.28807	5.52395	1.27533e-24	2.26461e-23
SRGAP1	12.383	3.38847	1.86948	5.70267	1.11374e-17	8.96886e-17
NDUFS1	19.7165	4.90404	2.00716	5.70145	6.29439e-20	6.48922e-19
ACAD9	36.8271	10.9642	1.7478	5.67301	9.30217e-16	6.0569e-15
SETD7	15.0698	3.30142	2.19032	6.00123	2.32671e-23	3.58333e-22
FAM32A	94.1169	40.1242	1.22989	5.79603	7.71011e-09	2.19915e-08
DNMT1	16.2518	4.09376	1.9889	5.66624	1.35657e-19	1.35033e-18
HNRNPD	34.4381	7.95983	2.11298	5.73035	9.59946e-22	1.20884e-20
DYNC1I2	29.257	12.2478	1.25616	5.75846	3.85204e-09	1.13822e-08
PTK7	11.9963	3.47886	1.78572	5.59702	2.79648e-16	1.91734e-15
EVI5	12.8134	2.35657	2.44259	5.57514	1.6442e-27	4.28481e-26
TCHP	30.9036	3.66607	3.07503	5.69047	2.73339e-40	3.99643e-38
EHMT1	12.6225	3.44296	1.8741	5.74558	9.01009e-18	7.33446e-17
SNIP1	70.399	11.6933	2.58958	5.71438	1.6629e-30	6.07822e-29
MYBBP1A	20.0656	4.39898	2.18925	5.65177	5.36837e-23	7.75829e-22
MICALL2	21.1261	5.89983	1.84015	6.08819	1.35871e-17	1.08367e-16
WDR33	3.7807	0.705485	2.42169	5.66779	3.04654e-27	7.7422e-26
FLII	21.9447	4.87165	2.17117	5.71909	8.80103e-23	1.24873e-21
CELF1	8.21574	2.72	1.59466	5.92703	1.04321e-13	5.30221e-13
SNW1	38.1878	8.71574	2.1312	5.71068	4.65127e-22	6.06065e-21
NF1	5.68203	1.57464	1.8512	5.65963	2.41387e-17	1.86772e-16
SART3	18.6426	4.16095	2.16337	5.5658	1.76262e-22	2.39657e-21
CPD	11.645	3.96178	1.55535	5.64548	6.14708e-13	2.85377e-12
RBM39	27.2153	6.6986	2.02228	5.67833	3.59661e-20	3.80909e-19
NR2F2	56.9319	15.6092	1.86665	5.53167	1.7616e-17	1.3888e-16
MPDZ	11.2953	2.41655	2.22446	5.66178	1.21217e-23	1.94119e-22
RBMS1	18.0724	7.37907	1.29218	5.8271	1.34521e-09	4.20443e-09
ATP2B1	13.8416	3.52694	1.97232	5.61302	2.88594e-19	2.7651e-18
TACC1	17.153	3.89771	2.13754	5.65574	4.17874e-22	5.47663e-21
PHF20L1	14.7804	3.63196	2.02466	5.67182	3.55236e-20	3.76576e-19
IQCE	12.4159	2.44973	2.34125	5.73942	7.42752e-26	1.53429e-24
HSPA4	21.0634	4.39053	2.26203	5.69515	2.37633e-24	4.08439e-23
SYF2	84.6112	20.442	2.04911	5.77149	1.03732e-20	1.19165e-19
RCN1L	27.5574	10.0917	1.44916	5.84561	1.25129e-11	4.96021e-11
MYO1C	16.4692	7.00436	1.23336	6.03156	6.11055e-09	1.76436e-08
SNRNP200	13.4406	4.22471	1.66952	5.64717	1.47798e-14	8.2331e-14
AKAP17A	16.0398	1.929	3.05527	5.59321	1.28504e-39	1.76426e-37
ACAP2	22.8011	6.17241	1.88501	5.64095	6.92502e-18	5.71988e-17
GNL2	35.0941	8.21972	2.09385	5.66283	2.24686e-21	2.73461e-20
NID2	15.2073	7.33419	1.05197	5.7436	7.31611e-07	1.62551e-06
LAMB1	14.1542	4.07813	1.7951	5.90269	1.25424e-16	8.93123e-16
TAX1BP1	22.6023	6.64637	1.76566	5.69221	4.8648e-16	3.26973e-15
LOC107055356	14.2773	3.4282	2.058	5.67735	9.28207e-21	1.06958e-19
NEK1	13.5274	2.3347	2.53422	5.46002	4.20788e-29	1.28616e-27
UBE2H	25.9771	12.4914	1.05623	5.80257	6.4284e-07	1.43764e-06
ZCCHC6	12.0859	2.6451	2.19168	5.60362	5.22544e-23	7.57117e-22
MAST2	7.17739	1.81721	1.98153	5.62036	2.02421e-19	1.9799e-18
ODF2	16.2464	3.16003	2.36185	5.67737	3.68368e-26	7.89921e-25
IGFBP5	42.8303	6.08683	2.81449	5.65206	7.40447e-35	5.27592e-33
PROS1	18.333	7.49106	1.2911	5.77917	1.43303e-09	4.46403e-09
IMMT	30.7117	8.02883	1.93534	5.71225	9.70708e-19	8.8202e-18
RAB11FIP3	22.3255	3.08955	2.85286	5.73893	7.95577e-36	6.39758e-34
MKL1	11.6295	2.74724	2.0815	5.5452	5.04973e-21	5.97162e-20
SYNE3	2.99043	1.10634	1.43443	5.58444	2.94235e-11	1.11369e-10
B4GALNT3	11.617	1.94951	2.57474	5.65264	3.7824e-30	1.33906e-28
FNDC3AL	6.97027	1.93744	1.8469	5.8085	2.1349e-17	1.66792e-16
RASAL2	3.15567	0.698574	2.17525	5.7661	7.01433e-23	1.00724e-21
PIK3R2	12.4934	2.42067	2.36739	5.5543	4.06675e-26	8.67112e-25
SETX	6.33114	1.33238	2.2482	5.59814	5.51998e-24	9.17931e-23
TNC	6.80581	2.82645	1.26763	5.26301	4.62243e-09	1.35237e-08
SMG1	5.83447	1.29744	2.16869	5.6089	1.34616e-22	1.8618e-21
ITPR3	9.60539	2.22891	2.10731	5.8185	9.43813e-22	1.18986e-20
PRKAR1A	20.7809	7.7034	1.43157	5.7404	2.35464e-11	9.03187e-11
ADAMTSL2	12.7973	4.21493	1.60214	5.9143	8.2039e-14	4.23862e-13
RBM27	12.9093	2.86682	2.17065	5.59609	1.24367e-22	1.72642e-21
DNAJC3	14.5284	4.12732	1.81541	5.57047	1.03632e-16	7.45967e-16
SRPK1	15.1892	3.60335	2.0754	5.52112	6.59889e-21	7.74665e-20
ZFHX4	3.75567	1.10399	1.76616	5.51811	6.38473e-16	4.23318e-15
WASF2	13.4248	4.56046	1.55752	5.67356	5.73567e-13	2.6749e-12
BBX	6.43482	1.8206	1.82132	5.68761	6.73192e-17	4.95346e-16
LRPAP1	44.2941	20.2429	1.1296	5.58995	1.19813e-07	2.92784e-07
LOC112531056	14.3351	6.14707	1.22148	5.67309	1.04754e-08	2.94241e-08
USP48	19.6221	4.50038	2.12413	5.63113	7.3681e-22	9.41545e-21
EIF3D	38.4224	18.5494	1.05049	5.73283	7.61713e-07	1.6884e-06
KIAA0232	11.4512	2.50051	2.19497	5.63041	4.34218e-23	6.39846e-22
DYRK3	9.92957	2.50976	1.98399	5.73125	1.42711e-19	1.41679e-18
PLEKHM2	8.62812	1.99663	2.11123	5.4911	1.79233e-21	2.19326e-20
ITGAV	22.2792	9.94043	1.16423	5.81654	4.3435e-08	1.11948e-07
KMT2A	4.7412	1.02034	2.21595	5.5891	2.12369e-23	3.30229e-22
FNDC3B	9.50117	3.28235	1.53322	5.51075	1.47835e-12	6.53191e-12
GPBP1L1	21.3576	6.48083	1.72034	5.69302	2.44177e-15	1.50958e-14
EPFIP1L	17.0765	4.80168	1.83023	5.70015	4.784e-17	3.58339e-16
STAG2	8.99937	2.73656	1.71731	5.78117	2.3203e-15	1.4381e-14
DDX6	10.7563	4.7061	1.19248	5.78519	2.11217e-08	5.67786e-08
KNOP1	26.4665	4.94022	2.42119	5.43772	6.40368e-27	1.52641e-25
MORC2	23.3291	4.46268	2.38587	5.62705	1.59483e-26	3.64191e-25
TIMM44	29.0857	3.82391	2.92672	5.43762	1.12538e-36	1.00552e-34
PMEPA1	16.4318	5.57368	1.55966	5.78711	3.82842e-13	1.82938e-12
SLU7	27.3687	5.53271	2.30617	5.42024	8.10915e-25	1.47009e-23
RB1CC1	9.68923	2.12655	2.18761	5.54328	7.43102e-23	1.06436e-21
ANKRD12	8.36405	1.24192	2.75117	5.29637	6.66173e-33	3.33323e-31
TNFSF10	20.0276	8.99164	1.15525	5.7795	5.59207e-08	1.4224e-07
SSR1	9.07675	4.33416	1.06633	5.61009	5.56588e-07	1.25296e-06
MFN2	13.0776	3.40136	1.94271	5.5329	1.07615e-18	9.72331e-18
SHROOM3	9.05445	2.34649	1.94792	5.57645	7.81597e-19	7.17132e-18
SOGA1	8.42154	1.73357	2.28011	5.80653	7.75618e-25	1.41065e-23
SF3A1	19.9804	6.90617	1.53246	5.39123	1.77954e-12	7.76814e-12
MTSS1L	26.4768	12.3916	1.09528	5.80899	2.48801e-07	5.86627e-07
RRP15	53.7543	9.36306	2.52096	5.39196	1.06489e-28	3.1139e-27
MPHOSPH8	18.0031	2.33172	2.94825	5.31512	8.55363e-37	7.70374e-35
MAFB	21.9438	6.64012	1.72432	5.25429	4.33585e-15	2.58543e-14
DPYSL3	3.79906	1.25758	1.59482	5.45342	2.28721e-13	1.11808e-12
CEP164	6.62309	0.960238	2.78562	5.43879	6.83017e-34	3.98415e-32
IGBP1	37.8856	11.6855	1.69677	5.65011	5.767e-15	3.40992e-14
FGD3	12.9767	2.82713	2.19827	5.61871	3.8806e-23	5.77118e-22
VAV2	21.7974	5.00502	2.12248	5.65029	7.71126e-22	9.83164e-21
FRAS1	3.01766	0.885606	1.76843	5.02656	1.57548e-15	9.94772e-15
GBF1	9.27768	2.708	1.77634	5.45282	5.01271e-16	3.36111e-15
RALA	8.45895	2.2742	1.89494	5.68619	4.56101e-18	3.84053e-17
GLG1	17.5556	7.56634	1.21415	5.47555	1.58344e-08	4.34155e-08
KDM1A	11.9455	3.60961	1.72636	5.44824	2.7664e-15	1.69446e-14
ARID1A	6.14862	1.59151	1.94965	5.47717	8.59739e-19	7.87546e-18
ITPR1	7.58711	1.48516	2.35264	5.51671	9.29695e-26	1.89611e-24
KIAA1217	8.94999	2.68561	1.73648	5.78259	1.17543e-15	7.54874e-15
GATAD2A	9.83799	2.27453	2.11255	5.51952	1.49533e-21	1.85197e-20
EDF1	86.5213	42.658	1.02018	6.01733	1.37252e-06	2.92925e-06
SBNO2	12.0375	2.985	2.01154	5.78653	4.64925e-20	4.87803e-19
NACAD	14.8135	2.56455	2.5298	5.52343	4.40407e-29	1.34003e-27
ARHGAP5	8.8404	2.77645	1.67071	5.62847	1.4308e-14	8.00194e-14
BRWD3	4.04198	0.771795	2.38848	5.57752	1.57364e-26	3.60082e-25
KIAA1429	9.10733	2.30716	1.98068	5.46192	2.9413e-19	2.81335e-18
ARID5B	5.48849	1.34553	2.02797	5.35452	5.84219e-20	6.04516e-19
OTUD4	14.3311	3.26196	2.1351	5.57911	5.57065e-22	7.21684e-21
ATXN2	14.3906	4.91266	1.5504	5.59771	7.82725e-13	3.57917e-12
SARNP	32.1452	15.1001	1.08995	5.63681	3.10413e-07	7.24276e-07
ATG3	59.7087	17.2742	1.78914	5.60939	2.4861e-16	1.70662e-15
LOXL2	13.7624	5.02644	1.45296	5.34637	2.2051e-11	8.48232e-11
ACACA	6.39334	1.8252	1.80833	5.569	1.3396e-16	9.50893e-16
CNOT1	8.06825	3.24288	1.31486	5.59177	8.41003e-10	2.7036e-09
FUBP3	19.1759	4.69575	2.02962	5.39738	5.165e-20	5.38403e-19
C4HCXorf57	6.84526	1.56094	2.13245	5.53322	6.53267e-22	8.41474e-21
JPH1	17.9684	4.6106	1.96225	5.70401	3.42904e-19	3.25224e-18
LONP1	25.7225	7.06325	1.86444	5.63673	1.49194e-17	1.18034e-16
SEL1L	11.0933	3.70838	1.58068	5.53155	3.34295e-13	1.60627e-12
ARHGAP42	8.53929	2.3459	1.86377	5.47733	2.02317e-17	1.58393e-16
SREBF2	13.3292	6.18573	1.10748	5.49395	2.1996e-07	5.21767e-07
FKBP15	13.5235	2.39718	2.49569	5.34645	3.62306e-28	1.00217e-26
PALD1	23.0133	4.95908	2.21403	5.37616	4.12709e-23	6.1055e-22
MICAL2	3.6137	1.52155	1.2478	5.38207	7.11225e-09	2.03636e-08
FOXP1	8.36714	2.99842	1.48039	5.55277	7.48441e-12	3.04406e-11
NARS	29.1452	8.68317	1.74676	5.3642	1.65217e-15	1.04144e-14
SKI	7.66837	2.06174	1.89484	5.42689	7.22876e-18	5.95329e-17
PDE3A	6.93405	1.51926	2.19007	5.56039	6.53002e-23	9.38889e-22
HACD1	11.029	4.59704	1.26242	5.60438	3.61397e-09	1.07153e-08
ZFHX3	3.34502	0.838198	1.99639	5.28919	2.39808e-19	2.31938e-18
CTCF	15.3328	4.26347	1.84631	5.43465	4.3324e-17	3.26467e-16
ATXN1	4.18561	1.04843	1.99695	5.33233	1.9899e-19	1.94802e-18
NRBP1	22.0536	8.53372	1.36965	5.68524	1.59155e-10	5.54728e-10
CUL4B	12.3785	3.33237	1.89303	5.6312	5.50502e-18	4.59418e-17
RBM19	14.5385	2.90449	2.3232	5.37117	4.93432e-25	9.22767e-24
ANGEL1	6.64099	2.05366	1.69304	5.65976	6.47301e-15	3.78955e-14
NOTCH1	6.5732	2.46	1.41779	5.45999	5.58934e-11	2.05704e-10
MED1	9.60104	2.26434	2.08386	5.50855	4.83288e-21	5.73931e-20
KIF13B	6.50835	1.49536	2.12153	5.3791	1.54425e-21	1.90928e-20
IGF1R	14.9304	3.76531	1.98718	5.45033	2.29117e-19	2.22362e-18
BIRC6	4.27484	1.34613	1.66688	5.50001	1.96205e-14	1.07697e-13
CCDC6	18.9716	5.06175	1.90594	5.58162	3.84863e-18	3.28241e-17
HIVEP2	7.89295	2.23824	1.81803	5.71828	7.07184e-17	5.19001e-16
CREB3L2	7.68494	2.81045	1.45108	5.44114	2.13065e-11	8.22877e-11
USP24	7.25865	1.81693	1.99798	5.55676	1.23224e-19	1.23421e-18
NAV2	5.25988	1.56793	1.74597	5.39247	1.54526e-15	9.76237e-15
TPX2	14.0768	4.89723	1.52311	5.36448	2.5725e-12	1.09993e-11
PAK3	8.06111	2.17321	1.89095	5.54862	7.00363e-18	5.78056e-17
RABGAP1L	4.95164	1.12571	2.1368	5.35279	8.70495e-22	1.10361e-20
DAPK3	31.029	5.9826	2.37449	5.59596	2.78544e-26	6.1247e-25
NUDT4	7.91599	2.07995	1.92802	5.62615	1.46152e-18	1.30379e-17
ADAR	13.0488	3.54395	1.88025	5.30165	1.71725e-17	1.35669e-16
CDK13	13.7844	2.78099	2.30907	5.4547	6.64854e-25	1.21904e-23
LOC107050717	128.506	28.5536	2.16981	5.42116	2.06767e-22	2.80118e-21
DHX36	20.5842	5.3008	1.95703	5.46672	7.26174e-19	6.6846e-18
GTPBP4	33.8105	10.1892	1.73024	5.43859	2.59233e-15	1.59565e-14
KLC1	5.58978	1.52906	1.86997	5.69926	1.09152e-17	8.80257e-17
PLEKHG4	7.14586	1.23046	2.53755	5.40267	4.91762e-29	1.49225e-27
LOC107054251	9.1286	1.83772	2.31211	5.14295	1.78293e-24	3.1314e-23
SLC4A7	4.00353	1.55708	1.36228	5.36209	3.09839e-10	1.04876e-09
RAPGEF6	9.08176	1.90308	2.25435	5.46588	5.80926e-24	9.64611e-23
SPCS1	79.8591	30.0684	1.40906	5.40139	7.70455e-11	2.79439e-10
PANK3	9.4724	3.0695	1.62557	5.58889	6.75008e-14	3.52469e-13
PHF14	10.8979	2.2362	2.2846	5.26651	3.12421e-24	5.32108e-23
PIP4K2B	13.6243	3.20495	2.08756	5.49187	4.17534e-21	4.99001e-20
USP13	9.55334	3.3382	1.51677	5.37566	2.96724e-12	1.26152e-11
BCL9L	8.97617	1.71915	2.3841	5.47047	2.62803e-26	5.80125e-25
EIF2S3	45.2192	20.8674	1.1156	5.74729	1.55355e-07	3.74756e-07
SLC39A13	9.90423	3.40805	1.53894	5.49124	1.31764e-12	5.85398e-12
HIVEP1	6.20861	1.37915	2.17021	5.35744	2.5411e-22	3.4169e-21
LARP4	9.24247	2.33541	1.98439	5.53233	2.12856e-19	2.07295e-18
UBE2O	10.4106	2.19268	2.24696	5.28001	1.45291e-23	2.29731e-22
PCNX1	3.43386	0.978159	1.81146	5.26792	2.1777e-16	1.51057e-15
RBMS3	7.1711	2.59211	1.46792	5.42956	1.26282e-11	4.99931e-11
VEGFA	60.0257	16.1926	1.89005	5.56278	7.10718e-18	5.85744e-17
ATF7IP	3.09954	0.737764	2.07055	5.32137	1.28061e-20	1.43883e-19
LUZP1	9.95342	1.83098	2.44224	5.42081	2.69255e-27	6.90496e-26
SH3BGR	50.1685	14.955	1.74596	5.48409	1.34753e-15	8.57091e-15
SYNPO	11.6453	2.90637	2.00223	5.46715	1.25137e-19	1.25226e-18
ZBTB47	7.93458	1.85507	2.09637	5.12843	8.24813e-21	9.61257e-20
CEP295	10.9413	1.65097	2.72793	5.25938	2.20891e-32	1.0405e-30
NSA2	72.6978	26.3346	1.46482	5.63423	1.07574e-11	4.28998e-11
NUDC	27.004	9.86305	1.45291	5.35991	2.1753e-11	8.38397e-11
OTUD6B	23.9995	5.90116	2.0237	5.48434	5.3034e-20	5.51809e-19
OSBPL5	12.7475	4.06466	1.64884	5.51348	3.64451e-14	1.95009e-13
PUM2	8.55606	3.09425	1.4672	5.42904	1.29041e-11	5.10272e-11
CFDP1	17.9567	3.60302	2.31694	5.42033	5.15294e-25	9.6046e-24
NBN	8.56099	1.86627	2.19731	5.29157	1.08539e-22	1.52361e-21
N4BP2	5.58664	1.17332	2.25111	5.52557	6.00184e-24	9.90744e-23
MPHOSPH10	18.4745	3.37369	2.45276	5.26438	3.4064e-27	8.57926e-26
FBF1	10.2813	1.46983	2.80586	5.38114	3.99121e-34	2.44201e-32
SAMD9L	10.8282	3.38538	1.67724	5.52346	1.36316e-14	7.64644e-14
RP11-762I7.5	39.7071	7.08221	2.48681	5.56892	2.35719e-28	6.66764e-27
VLDLR	16.8919	5.77596	1.54802	5.29026	1.29631e-12	5.76375e-12
CSPG4	5.4416	2.35885	1.20579	5.03511	2.96106e-08	7.81425e-08
MYLK2	17.673	3.42593	2.36665	5.35092	8.26279e-26	1.70087e-24
MBNL1	11.3199	4.10258	1.4641	5.37772	1.52664e-11	5.99186e-11
TRAK1	9.05529	2.97792	1.60428	5.42903	1.69171e-13	8.41223e-13
CD2AP	21.8463	5.88719	1.89152	5.45195	8.01125e-18	6.56409e-17
LLPH	76.9831	30.0155	1.3587	5.48473	3.02803e-10	1.02649e-09
PRKCQ	15.8699	5.23906	1.59876	5.5451	1.81892e-13	9.01693e-13
ARHGEF6	18.0158	6.32471	1.51007	5.7442	1.99974e-12	8.64559e-12
WASHC2C	13.7653	2.46521	2.48085	5.1767	1.33346e-27	3.52397e-26
VPS26B	17.4658	3.2508	2.42534	5.4536	5.27076e-27	1.27884e-25
MYOM3	3.96572	1.29881	1.61023	5.52226	1.25365e-13	6.3007e-13
ETF1	19.5209	9.74181	1.00268	5.69096	2.35584e-06	4.8691e-06
ALDH7A1	32.3325	9.10071	1.82873	5.45436	7.61356e-17	5.57305e-16
TRAFD1	22.3198	7.24817	1.62246	5.42871	9.9013e-14	5.04612e-13
ARSI	19.2734	4.45138	2.11408	5.77939	8.00176e-22	1.0179e-20
NEK6	24.1713	10.6688	1.1798	5.76241	2.98775e-08	7.8773e-08
CWC27	35.3984	7.74568	2.19192	5.28412	1.35709e-22	1.87462e-21
WHSC1	3.81731	1.23856	1.6237	5.29052	1.16942e-13	5.9011e-13
RHOJ	9.14643	3.05771	1.58061	5.67599	2.68953e-13	1.30287e-12
DARS	32.3729	12.7456	1.34466	5.54552	4.35241e-10	1.44498e-09
GSPT1	15.2884	5.80968	1.39576	5.33752	1.2426e-10	4.37435e-10
SPTB	11.9422	1.38207	3.1107	5.6671	6.30396e-41	1.02855e-38
UTP14A	21.4229	4.40492	2.28166	5.39696	2.36128e-24	4.06471e-23
ZMYND11	7.77645	1.99054	1.96571	5.33864	6.53784e-19	6.05786e-18
MEF2D	6.5685	2.82894	1.21518	5.48102	1.54687e-08	4.24541e-08
MICAL1	15.93	4.24016	1.90936	5.59688	3.07058e-18	2.63279e-17
USP7	13.1286	3.97824	1.72232	5.46387	3.1315e-15	1.90461e-14
RASAL3	3.63338	0.81203	2.16143	5.41432	2.91054e-22	3.87774e-21
SETD5	11.0543	2.40018	2.20311	5.42093	5.32333e-23	7.70308e-22
GALNT1	15.8645	5.35177	1.56756	5.48465	5.21196e-13	2.44077e-12
ZC3H7B	9.51462	2.50513	1.92504	5.46692	2.23368e-18	1.95088e-17
TSHZ2	1.93404	0.52003	1.89472	5.30798	9.82198e-18	7.96083e-17
MAPKAPK2	5.28721	2.04119	1.37297	5.53825	1.89842e-10	6.56604e-10
SETBP1	4.68248	1.53404	1.60974	5.25771	1.9259e-13	9.50539e-13
HSPA4L	19.3774	6.82496	1.50531	5.35131	4.57411e-12	1.91077e-11
NAA16	8.03422	2.1574	1.89662	5.27624	9.6819e-18	7.85294e-17
SEC31A	11.1028	3.44997	1.68606	5.29966	1.4187e-14	7.93826e-14
TRIOBP	16.5818	3.84638	2.10776	5.39228	2.65943e-21	3.2228e-20
ZNF326	26.4479	6.73481	1.97319	5.31601	5.07022e-19	4.73304e-18
LOC112531963	109.968	11.0614	3.31295	5.70122	3.02799e-45	8.74081e-43
MTA1	8.6979	2.65986	1.70912	5.39684	5.57329e-15	3.29885e-14
LYAR	23.5643	4.14665	2.50612	5.01734	1.08542e-27	2.89565e-26
TBC1D9B	7.48107	1.79568	2.05844	5.30053	2.12714e-20	2.31599e-19
IRF1	30.1261	12.9668	1.21607	5.52056	1.34626e-08	3.72753e-08
PRKRIP1	32.3301	8.193	1.98019	5.48045	2.92598e-19	2.80108e-18
TMEM57	17.968	4.64339	1.95191	5.18444	1.69459e-18	1.50337e-17
XPO1	8.95076	3.36622	1.41072	5.33111	7.95716e-11	2.87952e-10
DDX10	21.2844	3.58702	2.56854	5.30811	1.90438e-29	6.09077e-28
MCM3AP	9.19427	1.93404	2.24881	5.30334	1.28385e-23	2.05015e-22
PAK2	7.69278	2.23256	1.7846	5.40235	4.17913e-16	2.81897e-15
PPP1R7	35.7171	16.7823	1.08956	5.32499	4.01703e-07	9.22933e-07
AGAP1	4.74715	0.951721	2.31808	5.13351	1.41262e-24	2.49659e-23
DDX21	27.1874	8.41021	1.69253	5.41185	9.90919e-15	5.64563e-14
PKD1	4.09879	0.984716	2.05716	5.37798	1.81702e-20	2.00352e-19
LARP4B	6.29409	2.33635	1.42959	5.38476	4.21674e-11	1.5714e-10
PARD3B	7.17708	1.15477	2.6353	5.06969	3.36999e-30	1.20061e-28
MBD5	6.68279	1.73701	1.9436	5.31851	1.54925e-18	1.37768e-17
RAB10	18.915	9.10969	1.05396	5.50011	7.92989e-07	1.75427e-06
MYO5A	10.2288	2.04653	2.32108	5.40887	4.36378e-25	8.22906e-24
ITPRIPL2	12.8428	3.3501	1.93844	5.28579	1.99162e-18	1.75306e-17
RBM6	15.9883	2.5894	2.6259	5.27318	2.03398e-30	7.36286e-29
mesd	25.791	8.09927	1.67083	5.47733	1.73447e-14	9.58127e-14
LOC112530184	12.4646	2.12586	2.55112	4.71118	8.3797e-28	2.25691e-26
IPO8	17.1681	4.09514	2.06749	5.40981	1.14258e-20	1.30325e-19
STARD13	4.28869	1.26421	1.76207	5.19957	1.3435e-15	8.55009e-15
KIDINS220	8.97201	2.53121	1.82537	5.29603	1.15026e-16	8.22562e-16
ZBTB20	1.10693	0.350272	1.65984	5.5199	2.46398e-14	1.34137e-13
CENPE	7.41591	1.53488	2.27216	5.20009	6.98157e-24	1.14408e-22
HADHA	20.4772	6.19152	1.72544	5.28593	4.08365e-15	2.44151e-14
SUSD6	9.15813	2.26001	2.01847	5.34953	8.67458e-20	8.83787e-19
RNF216	10.4788	2.4909	2.07244	5.21401	1.60493e-20	1.78541e-19
RSAD2	52.6382	18.479	1.51004	5.24497	4.42007e-12	1.84711e-11
PPP3CA	16.917	5.39853	1.64766	5.38826	4.29065e-14	2.28497e-13
WDR3	18.4497	3.95284	2.22232	5.28152	3.96745e-23	5.87705e-22
TCF25	23.477	7.33481	1.67822	5.34722	1.69762e-14	9.39519e-14
GCC2	7.25674	1.46208	2.31097	5.27538	1.18811e-24	2.11641e-23
DEDD	19.4171	6.09365	1.67175	5.28422	2.35182e-14	1.28404e-13
NEK9	12.5249	3.65595	1.77629	5.44417	5.1283e-16	3.43453e-15
MYH1F	11.224	2.34928	2.25599	5.35491	7.45024e-24	1.21382e-22
EPB41L1	7.42868	1.57169	2.24048	5.33009	1.51878e-23	2.39138e-22
CAMK2A	11.2412	4.88043	1.2036	5.518	1.87603e-08	5.08923e-08
TTC31	33.3139	10.1579	1.71334	5.46729	4.28563e-15	2.5582e-14
ARHGEF17	9.10604	1.65751	2.45737	5.06105	6.03767e-27	1.4493e-25
SGCD	4.52009	1.55909	1.53549	5.44566	1.49671e-12	6.60783e-12
MCAM	28.3941	11.5533	1.29716	5.38743	1.89766e-09	5.8133e-09
ROBO1	8.34972	2.80989	1.57105	5.47973	4.63784e-13	2.1883e-12
SWAP70	15.744	3.255	2.27372	5.19464	6.586e-24	1.08241e-22
TCP1	29.8568	11.2073	1.41345	5.24152	7.96795e-11	2.88157e-10
ZYX	18.2307	7.13421	1.3534	5.36306	4.00519e-10	1.3368e-09
LOC100857358	16.3287	4.47248	1.86805	5.46736	1.91616e-17	1.50329e-16
LMTK2	5.38143	1.09382	2.2983	5.33499	1.52613e-24	2.68876e-23
GPC2	5.38713	1.97698	1.44605	5.22779	3.18773e-11	1.20186e-10
PTPN11	11.5299	2.97985	1.95182	5.31469	1.16854e-18	1.05412e-17
PHF12	15.576	3.50007	2.15359	5.33816	5.14893e-22	6.69361e-21
LOC107054877	12.87	2.73242	2.23543	5.25155	2.4544e-23	3.76452e-22
ANKRD13A	19.3171	5.28132	1.87069	5.42872	1.76872e-17	1.39344e-16
IQSEC1	4.33962	1.75883	1.30282	5.43122	1.5258e-09	4.73729e-09
SBF1	8.85299	2.5778	1.77981	5.36023	5.15556e-16	3.45073e-15
CWF19L2	19.3458	2.94264	2.71634	5.16227	6.53889e-32	2.89822e-30
SOX4	50.5551	9.46331	2.41712	5.48324	6.09088e-27	1.45896e-25
WWC2	11.4597	2.17992	2.3939	5.42718	2.15007e-26	4.83143e-25
GFPT1	10.0108	3.59927	1.47563	5.42965	9.95325e-12	3.98484e-11
TMEM123	28.224	13.5852	1.0548	5.73206	6.87911e-07	1.53387e-06
MCL1	9.70967	3.41023	1.50939	5.37611	3.74358e-12	1.57552e-11
TRIM8	25.5137	8.98727	1.50516	5.3925	4.21651e-12	1.76927e-11
GALNT2	13.5033	4.38483	1.62253	5.36719	1.08014e-13	5.47757e-13
TNRC6C	6.23196	1.30591	2.25431	5.27663	1.07801e-23	1.73623e-22
SPAG5	12.4709	1.92008	2.69884	5.14711	1.52956e-31	6.47358e-30
LOC107050835	15.7175	2.16786	2.85755	5.35552	4.04182e-35	3.01343e-33
USP25	12.5943	4.08952	1.62259	5.43283	9.87539e-14	5.0352e-13
PCF11	7.41333	1.33315	2.4749	5.25056	1.34547e-27	3.54681e-26
TSC22D1	12.6418	5.09542	1.31081	5.54843	1.0968e-09	3.46458e-09
PGF	48.0126	14.6636	1.71098	5.35681	5.8472e-15	3.45553e-14
ANKRD2	28.3968	13.3887	1.08459	5.28302	4.66845e-07	1.06237e-06
MRPS5	39.9218	8.7087	2.19634	5.27556	1.14229e-22	1.59949e-21
TTYH3	8.11798	2.15982	1.90996	5.27637	5.75543e-18	4.79605e-17
PREX1	6.48638	1.6751	1.95295	5.50732	7.4314e-19	6.83519e-18
LMOD3	10.4774	3.09497	1.75902	5.05612	1.90667e-15	1.19517e-14
RSRC1	22.4835	4.99357	2.17041	5.24514	3.51049e-22	4.62366e-21
PUM3	26.4742	5.49351	2.26843	5.15951	9.04674e-24	1.46124e-22
DYRK2	7.31299	2.17917	1.74649	5.4616	1.34176e-15	8.54383e-15
USP16	19.854	4.22188	2.23314	5.19126	3.44918e-23	5.20521e-22
PTEN	9.76342	3.34881	1.54355	5.23714	1.53759e-12	6.77236e-12
CAST	11.8954	5.44764	1.12656	5.12679	1.94808e-07	4.6544e-07
ZNF318	7.20423	1.5533	2.21316	5.13453	8.97695e-23	1.26963e-21
USP34	5.14552	1.29237	1.99303	5.22284	3.36473e-19	3.19664e-18
MTOR	6.56997	2.44534	1.42569	5.25042	5.56515e-11	2.04881e-10
KDELC2	7.60514	3.07689	1.30536	5.30658	1.60912e-09	4.97816e-09
SF3B3	11.2852	4.99765	1.17499	5.32441	4.92721e-08	1.26012e-07
LOC101750112	6.34164	2.06675	1.61731	5.35905	1.31067e-13	6.57846e-13
ADAM17	14.2538	3.72022	1.93764	5.26397	2.33729e-18	2.03538e-17
ZNF512B	8.08355	2.01331	2.00517	5.37267	1.40499e-19	1.39606e-18
DOCK1	7.7206	2.35913	1.71023	5.13417	8.42246e-15	4.86506e-14
SMC6	16.1321	4.04346	1.99601	5.29429	2.42963e-19	2.34788e-18
RCSD1	18.7409	2.51379	2.89772	5.21848	1.74096e-35	1.33332e-33
PHACTR2	8.14883	1.79833	2.17962	5.22155	2.54667e-22	3.41721e-21
AARS	19.3008	6.66939	1.53286	5.3737	1.78114e-12	7.76911e-12
DTNA	5.94278	2.32967	1.35086	5.26458	4.69543e-10	1.55063e-09
MYEF2	10.7736	2.45704	2.1322	5.23538	1.61513e-21	1.98512e-20
STK4	15.1088	3.29267	2.19776	5.27672	1.07787e-22	1.51493e-21
EDEM3	10.54	2.47499	2.0901	5.29799	6.89194e-21	8.08223e-20
PRC1	19.4788	4.96708	1.97116	5.15061	8.61735e-19	7.88733e-18
CWC25	23.6646	4.26131	2.47285	4.85627	9.42489e-27	2.21053e-25
AFG3L2	16.6067	4.88985	1.76367	5.18806	1.27068e-15	8.10958e-15
IARS	13.7225	4.60376	1.57548	5.37524	4.73147e-13	2.22968e-12
ANLN	10.1763	4.51759	1.17144	5.11847	6.69053e-08	1.68619e-07
EPS15	10.1751	2.91997	1.8008	5.25217	3.18057e-16	2.1688e-15
STAU1	18.0434	7.87418	1.19615	5.36813	2.82452e-08	7.4767e-08
CRIM1	15.0037	2.72559	2.46027	5.15543	3.43791e-27	8.63929e-26
R3HDM1	9.88249	2.22441	2.15109	4.98875	1.72019e-21	2.10728e-20
LOC416147	2.80481	1.11377	1.33231	5.36978	6.97794e-10	2.26456e-09
CBX5	36.8645	11.6069	1.66703	5.19373	3.24794e-14	1.74954e-13
ARHGAP28	6.80998	2.48844	1.45223	5.13638	3.01745e-11	1.1411e-10
PPM1A	6.37014	1.76599	1.85061	5.24273	5.34577e-17	3.97771e-16
ARID1B	6.67891	2.36564	1.49721	5.27374	6.50227e-12	2.66676e-11
ZCCHC11	10.3826	3.03633	1.77354	5.28016	7.44831e-16	4.89224e-15
ZNF652	6.71983	0.997251	2.75188	5.11948	1.56696e-32	7.50676e-31
IGSF3	7.42504	3.17424	1.22584	5.16422	1.53574e-08	4.21692e-08
HELZ	5.82755	1.80498	1.69066	5.00931	2.06615e-14	1.13246e-13
NKAP	30.4286	6.00667	2.34041	5.12286	5.70889e-25	1.05362e-23
SRP72	8.50473	3.03771	1.48509	5.10299	1.18624e-11	4.70731e-11
SRPRA	18.0099	5.59739	1.68575	5.18846	1.73107e-14	9.56719e-14
PLXNB2	7.28102	2.78158	1.38808	5.27363	1.57229e-10	5.48352e-10
RCAN1	13.61	6.13185	1.15015	5.21831	1.02641e-07	2.52411e-07
MAPK14	16.9312	5.72184	1.56495	5.35306	6.73801e-13	3.10506e-12
M6PR	15.1167	6.03358	1.32493	5.44526	8.09252e-10	2.60674e-09
CCT5	29.0842	14.3005	1.02406	5.29073	1.85254e-06	3.88187e-06
SIN3A	8.88379	2.71884	1.70798	5.2749	7.42236e-15	4.31393e-14
LOC107049543	12.077	3.99487	1.59586	5.3534	2.46977e-13	1.20006e-12
PLCB1	9.69778	2.25751	2.10266	5.42523	2.7576e-21	3.33818e-20
rna63500	762.77	186.033	2.03538	5.07607	9.49853e-20	9.65112e-19
SF3A3	30.4547	9.30631	1.71015	5.13669	8.44401e-15	4.87477e-14
USP19	7.89389	2.51747	1.64854	5.08206	7.19373e-14	3.74074e-13
MAP7D2	15.602	2.62589	2.57042	5.20182	2.94896e-29	9.27357e-28
CNPY3	54.2167	16.1447	1.74743	5.09938	2.66467e-15	1.6357e-14
PPP2R2A	11.9623	3.88654	1.62172	5.15703	1.48299e-13	7.40706e-13
ERLEC1	33.7262	11.4477	1.55863	5.27672	9.42223e-13	4.26863e-12
KIAA1524	14.3026	4.71693	1.60018	5.30996	2.37092e-13	1.15399e-12
LOC112529925	5.7647	1.90977	1.59365	5.17893	3.70892e-13	1.77454e-12
PAXBP1	6.77542	1.15639	2.55026	5.1846	7.57025e-29	2.2369e-27
MTSS1	10.876	3.74191	1.53912	5.28789	1.7178e-12	7.51903e-12
GTF2A1	9.70502	2.72429	1.8326	5.18144	1.22649e-16	8.73912e-16
TAP2	21.9037	9.46071	1.21102	5.26232	2.08755e-08	5.6157e-08
ZNF638	8.8496	1.58042	2.48493	5.33039	6.08749e-28	1.6514e-26
BCAT1	7.91377	3.13937	1.33377	5.5553	5.62109e-10	1.84335e-09
TDRD3	20.6932	5.47958	1.91674	5.08676	7.263e-18	5.97274e-17
ASPM	4.32356	1.472	1.55425	5.2296	1.17178e-12	5.25157e-12
RHOB	23.1024	8.99704	1.36036	5.22561	3.79806e-10	1.27068e-09
MYPN	3.06658	1.48082	1.05013	5.46101	8.871e-07	1.94868e-06
GPRIN3	6.16451	1.56515	1.9774	5.16437	6.58034e-19	6.09223e-18
PACS2	15.568	4.77696	1.7042	5.20499	9.03875e-15	5.1891e-14
MYH1E	9.04755	1.11718	3.01694	4.90162	7.24341e-37	6.68412e-35
ANTXR1	7.54936	3.3916	1.15424	5.00794	1.09822e-07	2.6954e-07
FAF2	25.6131	8.77462	1.54527	5.09007	1.83962e-12	7.99939e-12
LOC107057625	14.6347	3.24455	2.17298	5.19074	3.50631e-22	4.62366e-21
C2H6ORF62	16.0772	5.78085	1.4755	5.39375	1.08464e-11	4.32245e-11
DLGAP4	10.3816	4.83268	1.10302	5.37496	2.89229e-07	6.76951e-07
LUC7L2	22.298	4.71518	2.24115	5.00694	4.48771e-23	6.58704e-22
CBFB	26.2261	12.4204	1.0782	5.53939	4.35738e-07	9.95443e-07
GAPVD1	5.21469	1.72485	1.59591	5.2383	3.08222e-13	1.48543e-12
CCT2	26.2271	11.4376	1.19714	5.21176	3.03104e-08	7.98397e-08
rna63496	797.798	321.427	1.31138	5.25198	1.45331e-09	4.52345e-09
EMC1	13.7097	5.49645	1.31846	5.0842	1.38625e-09	4.32909e-09
SLC7A1	8.77109	3.30923	1.40611	5.36958	8.43127e-11	3.03547e-10
PNRC2	21.7877	8.20719	1.4084	5.34094	8.57172e-11	3.08308e-10
FLOT2	17.3036	5.8463	1.56527	5.12437	9.59165e-13	4.34189e-12
JAG2	9.37732	2.54691	1.88016	5.10201	2.64993e-17	2.03916e-16
FAM208B	5.18813	1.00862	2.36248	5.27522	1.33873e-25	2.67699e-24
PPP4R3B	10.391	3.80163	1.45047	5.24779	2.64253e-11	1.00949e-10
SNX9	5.07511	1.63586	1.63321	5.39813	6.98853e-14	3.64582e-13
FUNDC2	18.136	6.03059	1.5883	5.2924	3.55454e-13	1.70503e-12
GNA12	7.40179	1.47321	2.32855	5.17796	7.01144e-25	1.28141e-23
ZBTB10	10.3842	2.36137	2.13634	4.9984	2.91554e-21	3.51802e-20
RNF19A	11.115	2.35728	2.23691	4.93375	7.66222e-23	1.09469e-21
PRPS1	18.2262	8.79518	1.05111	5.26548	1.03552e-06	2.24709e-06
FOXN3	5.40643	1.30982	2.04501	5.13113	5.9636e-20	6.16513e-19
PPP1R15B	12.4037	3.24753	1.93308	5.14083	3.6724e-18	3.14402e-17
CUL5	12.2096	3.01582	2.01713	5.27567	1.11974e-19	1.12856e-18
MED13	6.14561	1.99822	1.62064	5.19686	1.50813e-13	7.52595e-13
PARG	8.87367	2.10734	2.07379	5.09085	2.09454e-20	2.28492e-19
ANTXRL	7.68467	2.371	1.69625	5.05747	1.60929e-14	8.9248e-14
TEX2	10.5406	3.00964	1.80807	5.27765	2.19177e-16	1.51659e-15
YWHAB	19.0301	7.68124	1.30871	5.16214	1.69203e-09	5.21743e-09
U2AF2	32.9718	14.1325	1.22208	5.2682	1.56789e-08	4.29996e-08
CKAP2	17.1245	6.14242	1.47897	5.00147	1.6765e-11	6.53081e-11
PRSS23	18.2052	4.7751	1.93051	5.34378	2.46018e-18	2.13545e-17
YY2	24.6582	6.57099	1.90765	5.35066	5.25863e-18	4.39508e-17
ZNF608	2.47929	0.595453	2.05754	5.04495	4.88859e-20	5.11485e-19
COL16A1	8.15559	1.43409	2.50709	4.74951	3.49416e-27	8.74162e-26
ZCRB1	30.1509	8.00717	1.91254	5.02254	1.03687e-17	8.37522e-17
TTC3	6.96591	1.60041	2.12152	5.02175	4.40877e-21	5.2634e-20
NAV1	5.54427	1.58187	1.80911	5.10324	3.11463e-16	2.12512e-15
GCN1	5.46612	1.92141	1.50814	4.99765	6.91154e-12	2.81921e-11
GNPTAB	11.4329	3.11772	1.87437	5.2007	2.64137e-17	2.03536e-16
PACSIN2	15.8265	3.76623	2.07085	5.20378	1.71622e-20	1.90544e-19
REV3L	4.71336	1.2766	1.88415	4.99396	3.02688e-17	2.31342e-16
KIAA1109	3.66438	0.995189	1.88027	5.21339	2.06712e-17	1.61721e-16
FAM168B	9.52549	3.49087	1.44804	5.24601	2.84148e-11	1.0789e-10
LOC112530945	22.2474	5.02055	2.1474	5.16345	1.0208e-21	1.27976e-20
SDF4	17.4141	5.78503	1.58964	5.0886	4.87161e-13	2.29025e-12
CLSPN	9.94277	1.50772	2.7207	4.91687	1.93475e-31	7.97855e-30
AP3B1	5.51852	1.30176	2.08346	4.95912	2.48946e-20	2.68451e-19
SESTD1	17.4841	3.73795	2.22535	5.03493	7.8552e-23	1.12083e-21
CCDC43	31.799	5.59159	2.50723	5.16389	5.20305e-28	1.42521e-26
DBNL	25.963	7.73129	1.74744	5.17812	2.29312e-15	1.42347e-14
SCAPER	12.2041	1.83403	2.73376	5.0895	4.09355e-32	1.89651e-30
FBRSL1	9.49659	3.33934	1.50767	5.23674	4.7432e-12	1.97847e-11
WDR26	7.73812	2.42393	1.67442	5.16256	2.8193e-14	1.5285e-13
GSE1	9.47815	1.92449	2.29974	5.07044	3.60564e-24	6.12252e-23
ERBIN	7.21938	2.21529	1.70417	5.27199	8.44793e-15	4.87477e-14
CLASP1	6.01753	2.08447	1.52931	5.25276	2.42533e-12	1.03938e-11
JMY	6.74524	1.59992	2.07555	5.1116	1.9286e-20	2.11414e-19
NCKAP1	11.1566	4.76393	1.22752	5.1475	1.53461e-08	4.21484e-08
VASH2	16.0211	5.25167	1.60893	5.31005	1.77983e-13	8.83092e-13
AGGF1	15.2965	2.25815	2.75937	4.885	5.3357e-32	2.42215e-30
STAGL	10.1062	2.48884	2.02136	4.99248	2.14123e-19	2.08349e-18
KCTD3	15.1822	4.76025	1.67303	5.04249	3.59658e-14	1.92536e-13
NOS2	17.2144	6.42477	1.42178	5.69912	3.29219e-11	1.23917e-10
FAM126A	12.8363	2.99254	2.10045	5.04601	9.42162e-21	1.08455e-19
SEC24C	8.13648	3.55833	1.19305	5.0517	4.13435e-08	1.06925e-07
DDX24	14.1202	2.95072	2.25822	4.94337	3.12136e-23	4.72951e-22
NMI	20.3414	8.5401	1.25194	5.11373	8.09529e-09	2.30376e-08
THBD	17.705	6.54459	1.43558	5.00443	5.67754e-11	2.08882e-10
UBA2	14.149	5.67773	1.31712	4.85651	1.94966e-09	5.96773e-09
MKRN1	9.53168	3.29354	1.53288	5.03624	3.0632e-12	1.30116e-11
NCALD	67.0497	24.5736	1.44797	5.38498	2.36582e-11	9.07166e-11
AMMECR1	8.50467	1.72858	2.29833	5.26488	2.02814e-24	3.53448e-23
KIF7	11.7485	1.43403	3.0337	5.10961	7.33597e-38	8.01829e-36
HIPK1	5.26279	1.67066	1.6552	5.22062	4.71523e-14	2.49572e-13
CCNG2	18.1878	4.24213	2.09982	5.25095	5.09592e-21	6.01361e-20
GCC1	16.1238	2.52729	2.67303	5.07922	6.11211e-31	2.36461e-29
DNAJC21	16.9337	3.39356	2.3186	4.96114	2.58359e-24	4.4271e-23
SMC5	13.7338	3.62744	1.9204	5.0068	7.85452e-18	6.44506e-17
VGLL3	5.75184	1.91786	1.58431	5.06953	5.92801e-13	2.76003e-12
ZFX	10.4343	2.43469	2.0992	5.08519	8.95006e-21	1.03662e-19
TCEB3	11.3051	2.96194	1.93207	5.05651	4.84078e-18	4.06091e-17
NFKB2	18.6558	5.73835	1.70071	5.25288	9.72491e-15	5.54625e-14
GATAD2B	22.9837	10.5218	1.12709	5.17282	1.804e-07	4.32299e-07
ICE1	6.42976	1.35116	2.25015	4.91258	4.68635e-23	6.84293e-22
MICAL3	4.12427	0.754853	2.44938	4.87901	1.93428e-26	4.37272e-25
FUS	35.688	14.8561	1.26422	5.14295	5.77637e-09	1.67345e-08
SETDB2	10.9318	3.52863	1.63114	5.14214	1.1166e-13	5.65228e-13
CHMP1B	41.8452	16.08	1.37964	5.26952	2.00648e-10	6.91427e-10
EFNB1	10.2455	4.81855	1.08819	5.20322	4.50676e-07	1.02811e-06
GRSF1	23.0635	6.74768	1.7729	5.08074	1.14187e-15	7.34998e-15
ZBTB37	5.93558	0.86609	2.77631	5.20989	3.68398e-33	1.93805e-31
BCR	5.29975	1.01014	2.39101	5.26505	4.06495e-26	8.67112e-25
KDM3B	7.58586	1.7861	2.08615	4.95771	2.25055e-20	2.44799e-19
PRPF3	17.526	4.7234	1.89129	4.94221	2.88832e-17	2.21052e-16
FMR1	3.09815	1.2421	1.31848	5.2316	1.17844e-09	3.70997e-09
CC2D1B	12.6933	2.84119	2.15913	4.97332	1.28101e-21	1.59531e-20
HERC4L	11.7729	4.19479	1.48859	4.93652	1.42497e-11	5.61314e-11
NR1H3	10.0375	4.07506	1.30033	4.99731	2.52873e-09	7.64871e-09
TNKS	13.025	3.02428	2.10626	4.93771	1.06688e-20	1.22311e-19
QSER1	6.00119	1.30704	2.19862	5.19886	1.20962e-22	1.68539e-21
DDX19B	14.8954	6.26331	1.24973	5.20643	7.97811e-09	2.27214e-08
CCDC102A	17.7354	3.44946	2.36177	5.00932	3.94004e-25	7.45496e-24
TAP1	21.315	6.88227	1.63066	4.92428	1.79421e-13	8.89834e-13
CASK	11.0648	3.2512	1.76665	4.95463	2.01367e-15	1.25874e-14
CRNKL1	15.1599	4.63326	1.70992	5.0516	1.01669e-14	5.78366e-14
SUDS3	9.09463	2.05865	2.14296	5.01094	2.2227e-21	2.70813e-20
GTF2IRD1	14.5708	3.08725	2.2383	5.0159	4.96847e-23	7.22675e-22
FNBP1L	10.46	3.4805	1.58729	4.99922	6.17063e-13	2.86234e-12
DVL3	10.8942	4.00223	1.44451	5.15754	3.73312e-11	1.39766e-10
CHSY1	4.17699	1.44945	1.52673	4.96205	4.34148e-12	1.81832e-11
CHD5	8.25897	1.17815	2.80889	5.09654	1.69828e-33	9.23636e-32
GKAP1	26.0643	7.70925	1.75716	5.02644	2.32104e-15	1.4381e-14
MLXIP	4.1035	1.10525	1.89221	5.07931	1.77981e-17	1.4012e-16
EP400	4.32694	1.2684	1.77005	4.87671	1.97129e-15	1.23293e-14
PRPF8	6.66637	3.28954	1.0189	5.19211	2.27872e-06	4.71838e-06
RNF8	13.8269	2.11923	2.70539	5.18385	9.72505e-32	4.2272e-30
PBRM1	5.60225	2.15225	1.37999	5.1305	2.36051e-10	8.07738e-10
TET1	3.4665	0.993941	1.80197	4.9607	5.95583e-16	3.95813e-15
NANOS1	46.0799	8.87349	2.37613	4.99274	2.24893e-25	4.35025e-24
PINX1	13.6007	2.77113	2.29467	4.79995	1.35816e-23	2.15963e-22
ZSWIM5	8.17386	2.53633	1.68801	4.92416	2.75816e-14	1.49717e-13
LRPPRC	8.91	3.50522	1.34575	5.10588	6.36082e-10	2.07445e-09
VAPB	6.14948	2.19219	1.4879	5.08617	1.11372e-11	4.42739e-11
DOCK7	5.60895	2.05549	1.44804	4.99627	4.21835e-11	1.57148e-10
PTPRF	6.16536	2.32626	1.40599	5.06156	1.21528e-10	4.28219e-10
FAM107B	7.37875	2.02155	1.86764	5.04516	4.50558e-17	3.38611e-16
AGBL4	3.40832	0.968591	1.81477	4.7209	7.08877e-16	4.66971e-15
FYTTD1	16.2988	5.31464	1.6165	5.05528	2.10323e-13	1.03308e-12
CYFIP1	10.403	4.58033	1.18334	5.18511	4.56521e-08	1.17314e-07
PSMD13	22.8154	11.2636	1.01822	5.03207	2.5402e-06	5.23381e-06
SLC38A1	5.89055	2.59744	1.18117	5.11923	5.23528e-08	1.33588e-07
CHMP3	43.0254	16.9848	1.34077	5.05349	8.02287e-10	2.58652e-09
LOC107056280	21.7919	4.37192	2.31707	5.0923	1.66497e-24	2.92879e-23
GNAS	7.33523	2.38982	1.61771	4.98981	2.33155e-13	1.13775e-12
CCDC25	31.6633	9.57942	1.72455	5.04908	6.19832e-15	3.64962e-14
MYO1B	6.5727	2.73582	1.26435	5.05457	6.27987e-09	1.80862e-08
ZNF335	10.499	2.45915	2.09368	5.04393	1.22539e-20	1.38508e-19
CAPN6	6.7284	2.87718	1.22549	5.44659	1.21978e-08	3.40075e-08
SMARCA1	10.3304	3.24067	1.67228	4.95579	4.4644e-14	2.37076e-13
ACBD5	12.3981	2.25937	2.45562	4.83208	2.12282e-26	4.77974e-25
ZHX1	5.79971	1.08137	2.42272	5.16573	1.60913e-26	3.65971e-25
SRSF5A	7.24225	3.18911	1.18313	5.07602	4.98366e-08	1.27369e-07
HEXIM1	42.6921	11.1102	1.94181	5.13902	2.66092e-18	2.30258e-17
NUP50	10.3738	3.09085	1.74665	5.19275	2.29364e-15	1.42347e-14
DICER1	9.03855	2.20774	2.03322	5.10606	9.79869e-20	9.92922e-19
MGAT3	3.60915	0.752568	2.2613	4.74508	6.12944e-23	8.8355e-22
CALCOCO2	16.9813	6.33095	1.42327	5.05778	7.84133e-11	2.84125e-10
TENM3	5.63995	1.42657	1.98283	5.09066	6.82037e-19	6.30408e-18
FRA10AC1	8.99096	1.48318	2.59925	4.91011	3.77297e-29	1.16693e-27
SLC6A6	6.61467	2.31155	1.51663	5.27967	3.56109e-12	1.50096e-11
SYDE1	12.6362	1.89743	2.73485	4.91845	1.04127e-31	4.50871e-30
MIER1	8.26774	1.97753	2.06336	4.65518	1.49519e-19	1.48046e-18
PDLIM5	5.95705	2.07068	1.52425	4.78928	5.97566e-12	2.46154e-11
HELLS	7.52318	1.54591	2.28241	4.73943	2.71017e-23	4.13991e-22
PDE5A	4.15695	1.25426	1.72842	4.95209	6.66906e-15	3.89421e-14
KIRREL	10.7237	4.99152	1.1031	4.92974	4.14057e-07	9.49379e-07
FRMD4A	6.68302	1.83166	1.86708	5.1345	4.08297e-17	3.08497e-16
DNM1L	9.25205	3.15856	1.55029	5.00572	1.8247e-12	7.94371e-12
ACLY	7.63806	3.59517	1.08698	4.76878	6.60941e-07	1.47549e-06
HECW2	2.68844	0.568596	2.24086	4.83426	1.01918e-22	1.43425e-21
DAB2IP	5.07678	1.03312	2.29656	5.21356	2.44835e-24	4.20176e-23
TTL	11.2389	3.1691	1.82613	5.28923	1.14878e-16	8.22182e-16
MFN1	10.5261	2.41754	2.12202	5.03606	4.12408e-21	4.934e-20
MMP15	14.8493	6.47419	1.19747	4.98145	3.97534e-08	1.02978e-07
FBXO45	16.9788	4.99254	1.7656	4.91101	2.18941e-15	1.36179e-14
TACC3	14.0287	5.33578	1.39439	4.82499	2.42569e-10	8.29287e-10
POLR1A	8.21542	1.66077	2.30603	4.85803	7.11517e-24	1.16428e-22
LMNB1	27.2064	4.81514	2.4978	4.92926	2.11731e-27	5.49233e-26
SCAF8	5.79551	1.59225	1.86358	4.99026	6.32441e-17	4.68114e-16
FEM1A	9.17144	3.43192	1.41794	5.02069	9.57383e-11	3.42492e-10
PFDN1	7.51535	2.3223	1.69404	5.02851	1.78796e-14	9.86223e-14
HIST1H110	52.7015	23.4757	1.16653	5.11905	7.20121e-08	1.80801e-07
ABCC1	8.58637	2.74541	1.6448	5.06622	8.12529e-14	4.20186e-13
CTDP1	11.0237	2.38143	2.21025	4.75705	4.35536e-22	5.69484e-21
PDIA5	10.4637	4.11978	1.34457	4.97972	7.90601e-10	2.55197e-09
ZBTB41	6.71646	1.96415	1.77353	4.96895	1.42893e-15	9.05283e-15
RCC2	13.6606	4.99523	1.45121	5.09679	3.15075e-11	1.18831e-10
RNF214	21.3441	4.43256	2.2672	4.88133	2.60352e-23	3.9824e-22
SH3BP5	20.2042	6.10119	1.72725	5.09463	5.47197e-15	3.24229e-14
CCDC124	21.5209	8.10702	1.40831	5.06556	1.13748e-10	4.02569e-10
TNFRSF21	14.357	5.38639	1.41417	5.00832	1.0649e-10	3.78788e-10
RBMX2	21.3607	5.02638	2.08702	4.97621	2.06259e-20	2.25225e-19
MYLK4	5.54333	0.991306	2.48279	4.71832	1.08222e-26	2.52773e-25
LUC7L	25.2879	7.09962	1.83233	4.90578	2.18908e-16	1.51567e-15
GLYR1	25.4388	6.31493	2.00988	5.03301	3.08845e-19	2.9441e-18
SMCHD1	6.58484	2.60264	1.33898	4.94201	9.64853e-10	3.07279e-09
MAMDC2	14.9939	6.69329	1.16342	4.85235	1.01295e-07	2.49317e-07
ANO5	6.77684	3.20191	1.08154	5.03692	6.11322e-07	1.37124e-06
SMG7	8.09795	1.87898	2.10723	4.87465	1.23447e-20	1.39255e-19
FBLN2	8.20514	3.75655	1.12701	5.40736	1.51942e-07	3.67389e-07
DNAJC11	12.4198	3.24958	1.93397	4.82524	8.58828e-18	7.01646e-17
DHX8	8.88083	2.05237	2.11298	4.7212	1.96042e-20	2.14693e-19
LOC776273	8.4071	2.75568	1.60894	4.81327	4.43052e-13	2.09487e-12
AMOTL2	6.86675	1.75829	1.96514	4.98424	1.80149e-18	1.59443e-17
DCAF6	15.153	5.4923	1.46393	5.0898	2.30233e-11	8.84328e-11
HMG20A	6.84806	1.63854	2.06294	4.95678	5.43927e-20	5.65423e-19
RRAD	12.8523	4.29719	1.58032	4.912	9.20354e-13	4.17965e-12
NRIP1	3.91227	1.37582	1.50751	5.05474	6.23366e-12	2.56126e-11
EIF5A2	12.0919	5.48696	1.13985	5.33933	1.18611e-07	2.90034e-07
CASC4	14.5219	5.74315	1.33813	4.99638	9.51511e-10	3.03287e-09
RBM8A	54.5023	23.3525	1.2226	5.19709	1.66515e-08	4.55086e-08
OSBPL8	5.43473	1.74186	1.64132	4.87688	1.32203e-13	6.63255e-13
EZH2	11.6986	3.77189	1.63269	4.72657	2.63067e-13	1.27545e-12
PTK2	13.7424	5.11164	1.42656	4.91468	8.50653e-11	3.06159e-10
PIEZO1	6.29364	2.10647	1.57885	5.07802	6.86453e-13	3.16077e-12
THUMPD3	15.1075	5.64348	1.4204	4.9102	1.01686e-10	3.62732e-10
STK38L	6.80854	2.62514	1.37474	4.82163	4.35752e-10	1.44583e-09
STX2	11.4725	4.42833	1.37316	5.00025	3.55597e-10	1.19395e-09
ALS2	6.31004	1.83781	1.77937	4.86467	1.49176e-15	9.44025e-15
GRIPAP1	23.5239	3.86275	2.60593	5.00284	1.59317e-29	5.16884e-28
SKIL	15.8485	3.81567	2.05398	4.91012	8.588e-20	8.75758e-19
ADAM8	13.6602	5.10592	1.41953	4.94798	1.02051e-10	3.6392e-10
MED13L	4.82988	1.52734	1.66072	4.93551	6.54276e-14	3.42597e-13
BCL2L13	6.4537	1.3671	2.2386	4.9272	7.23745e-23	1.03795e-21
TP53BP2	10.298	2.62618	1.97097	4.81062	2.28617e-18	1.99517e-17
LZTS1	12.1201	3.17067	1.93415	4.63263	1.45534e-17	1.15544e-16
CEP152	6.17013	0.914074	2.75423	4.71514	2.08999e-31	8.58729e-30
DYSF	4.53215	1.20849	1.90666	4.84984	1.90264e-17	1.49476e-16
RIOK1	24.0822	6.3504	1.92271	4.84846	1.21544e-17	9.75997e-17
TMX4	8.32475	2.74595	1.59982	4.70512	7.45034e-13	3.41654e-12
MAFF	24.7424	10.4902	1.23779	5.12437	1.18473e-08	3.30713e-08
FAF1	8.36784	2.92978	1.51385	5.00186	5.64011e-12	2.33271e-11
STK3	26.9643	8.17539	1.72141	4.87394	1.05284e-14	5.96819e-14
TSSC4	17.835	4.19597	2.08725	4.83526	3.32468e-20	3.54109e-19
CPSF2	9.52455	2.64589	1.84756	4.7537	2.15337e-16	1.49466e-15
DNAJC9	24.3778	5.40988	2.17144	4.66669	2.47864e-21	3.01345e-20
SLC4A1AP	19.8106	4.19391	2.23949	4.88336	8.0764e-23	1.15094e-21
GOLGA1	9.14341	1.39577	2.711	4.72079	9.81447e-31	3.69536e-29
ADAMTS12	5.80227	1.26893	2.19262	4.93265	4.38582e-22	5.72802e-21
ZNF521	5.89471	1.65669	1.8308	4.7869	3.19896e-16	2.17955e-15
DDX18	19.9829	4.48402	2.15556	5.11103	9.37225e-22	1.18421e-20
GPD2	10.0496	2.99228	1.74757	5.03042	3.21929e-15	1.95484e-14
R3HDM2	11.5473	2.94702	1.96988	4.82087	2.35482e-18	2.04873e-17
FAM98A	15.8326	4.07612	1.95731	4.93124	2.67246e-18	2.30902e-17
OXSR1	9.66337	3.24348	1.57473	4.83869	1.17643e-12	5.27031e-12
RIC8A	14.9263	4.528	1.72063	4.86711	1.08328e-14	6.13151e-14
INO80	7.07487	1.1306	2.64502	4.8082	1.0576e-29	3.51222e-28
ARHGEF11	9.35711	1.78135	2.39262	4.88612	1.95771e-25	3.81973e-24
DCAF1	6.9862	2.05559	1.76464	4.74957	3.24629e-15	1.97017e-14
THRB	5.83672	1.36452	2.09643	5.01878	1.16622e-20	1.32485e-19
CELSR1	3.89205	1.0451	1.89658	4.89002	2.56034e-17	1.97562e-16
IRF2BP2	10.3807	2.92191	1.82863	4.93797	2.37455e-16	1.63446e-15
TTC1	29.1447	8.59583	1.76122	4.8014	3.41317e-15	2.06588e-14
DENR	28.687	7.88724	1.86244	4.66032	1.72408e-16	1.21005e-15
NUP107	5.16335	1.97869	1.38355	4.82798	3.29988e-10	1.11338e-09
RAB11FIP2	8.70297	2.25696	1.94684	5.07127	2.70554e-18	2.33376e-17
PHLDA2	38.0165	15.0362	1.33797	4.71485	1.41269e-09	4.41044e-09
NIPBLL	4.49186	0.720435	2.63977	4.77594	1.54077e-29	5.01328e-28
MRE11	14.1451	1.75083	3.0134	4.79129	1.77011e-36	1.53292e-34
SUFU	24.0474	6.65303	1.8535	4.94473	9.86458e-17	7.11438e-16
MAK16	31.7849	10.4818	1.6002	4.86659	5.09563e-13	2.39227e-12
C2CD2	8.80351	2.59044	1.76466	5.28292	1.01779e-15	6.59658e-15
CDH11	5.2696	2.29134	1.20125	4.35665	7.32438e-08	1.83679e-07
FBXO11	5.0496	1.81278	1.47776	5.02546	1.69788e-11	6.61075e-11
PHF21A	5.47909	1.47883	1.88914	4.78989	4.53333e-17	3.40241e-16
MAN1B1	7.40657	2.60819	1.50555	5.08245	6.48216e-12	2.65948e-11
CXorf23	7.26613	1.79772	2.0147	5.03033	2.58268e-19	2.48299e-18
ITPK1	6.76556	2.473	1.45174	5.00392	3.78617e-11	1.4161e-10
LMCD1	8.48356	2.99658	1.50109	4.6609	1.48094e-11	5.82546e-11
ARFGAP1	7.62085	2.51813	1.59734	4.80761	6.61394e-13	3.05038e-12
CADM1	9.17625	3.97359	1.20727	4.77915	3.72233e-08	9.69148e-08
DENND2A	9.15032	1.19085	2.94091	4.48541	4.82587e-34	2.93674e-32
SPPL2A	9.98475	4.51359	1.1453	5.02081	1.37755e-07	3.3481e-07
STC2	26.2736	6.8644	1.93619	5.47804	1.43322e-18	1.28261e-17
PAM	10.5383	3.92669	1.42404	4.86537	1.01033e-10	3.60747e-10
MAP3K7	8.8878	3.08286	1.52733	4.93043	4.38386e-12	1.83402e-11
ELK4	4.83496	1.28248	1.91424	4.87664	1.42202e-17	1.13059e-16
PPM1B	7.56214	2.41974	1.6437	5.00398	9.73399e-14	4.9676e-13
OAF	9.20299	3.21152	1.51862	4.9534	5.56373e-12	2.30366e-11
ADAM33	10.9144	3.34801	1.70458	4.84858	1.92173e-14	1.0569e-13
CLTB	13.9445	6.51383	1.09795	4.76892	5.42344e-07	1.22212e-06
SEC16A	3.53834	1.54592	1.1944	4.65028	6.22325e-08	1.573e-07
EXOC3L	17.9972	4.54126	1.98635	5.30268	3.50345e-19	3.31723e-18
NOL10	12.5537	2.62594	2.25674	4.72749	7.59033e-23	1.08579e-21
LRP12	9.75919	2.74182	1.83136	5.04345	1.69255e-16	1.19092e-15
FBN3	2.08064	0.974707	1.09377	4.42584	8.45628e-07	1.8623e-06
KIAA0319L	8.56985	1.85486	2.20755	4.88158	2.84113e-22	3.78975e-21
ALYREF	36.6155	10.7611	1.7663	4.69064	3.8703e-15	2.32507e-14
SYNRG	6.3886	1.75125	1.86683	5.02346	5.37421e-17	3.99622e-16
XYLT1	4.48609	1.46085	1.61841	4.95736	2.35114e-13	1.14585e-12
BNIP3L	11.6914	3.72676	1.64919	4.86787	1.16919e-13	5.9011e-13
NFKB1	10.0677	2.54017	1.98638	4.85599	1.20041e-18	1.07941e-17
CAMSAP1	5.97665	1.71849	1.79787	4.77527	9.99314e-16	6.48431e-15
EXTL3	6.1925	1.75901	1.81542	4.70312	7.02984e-16	4.63361e-15
C16orf72	11.2294	4.20145	1.41813	4.99662	9.45431e-11	3.38647e-10
ANTXR2	11.3071	4.07678	1.47148	4.702	3.40498e-11	1.27905e-10
SPON1	6.84267	2.6033	1.39394	4.4898	4.35572e-10	1.44566e-09
LRRC59	26.4885	7.22077	1.8748	4.75315	8.03599e-17	5.867e-16
ACSL1	13.4168	3.98828	1.74996	5.11742	2.43934e-15	1.50891e-14
PRR14L	3.80992	1.24825	1.60961	4.94795	3.11916e-13	1.50195e-12
PTPRS	4.23925	1.36999	1.62933	4.60058	3.86356e-13	1.84461e-12
CAMKK2	7.67112	2.31649	1.7272	4.77859	1.11613e-14	6.30476e-14
EWSR1	16.4868	5.4789	1.58909	4.80752	8.5648e-13	3.90059e-12
TAF15	21.8473	6.11046	1.83776	4.72785	3.08454e-16	2.10587e-15
SMAP1	14.0303	5.50478	1.34954	4.6228	1.19025e-09	3.74611e-09
AMOT	2.85507	0.853304	1.74209	4.79002	6.52252e-15	3.81656e-14
KDM3A	7.38639	2.43179	1.60259	4.78694	5.63299e-13	2.62811e-12
ZSWIM8	1.90973	0.387889	2.29916	4.73455	1.41601e-23	2.24527e-22
STK26	11.8784	3.87598	1.61543	4.79349	3.74911e-13	1.79225e-12
BIRC2	11.143	3.94034	1.49955	5.0732	7.77617e-12	3.15816e-11
LARP7	15.6041	3.61046	2.11123	4.64052	2.60871e-20	2.80237e-19
RAI1	7.11703	1.20929	2.55664	5.02937	1.1891e-28	3.4681e-27
NOL8	3.34427	0.776444	2.10637	4.93043	1.11006e-20	1.27003e-19
YME1L1	12.0798	4.68907	1.36504	5.06638	4.06424e-10	1.35611e-09
FKBP3	50.474	25.0842	1.00863	5.03935	3.15674e-06	6.42534e-06
LOC100859302	32.3005	10.6972	1.59405	4.74281	7.69933e-13	3.52928e-12
SUGP2	3.52366	0.714037	2.30247	4.59868	2.47302e-23	3.78793e-22
ARL3	11.2495	4.29562	1.38874	5.09024	2.02563e-10	6.97599e-10
NELFA	6.82646	1.89821	1.84615	4.70853	2.43844e-16	1.67492e-15
CPSF6	4.44372	1.64695	1.43175	4.88433	8.0974e-11	2.92181e-10
PPP4R2	5.0269	1.92905	1.38158	4.98715	2.78576e-10	9.47496e-10
SH3KBP1	8.24483	2.28667	1.84985	4.52877	3.99209e-16	2.70252e-15
BRD9	3.82677	0.779859	2.29433	4.64298	2.77883e-23	4.23903e-22
MAP3K20	5.04549	1.95994	1.36397	4.82463	5.89272e-10	1.92906e-09
ZRANB2	14.2729	4.52815	1.65599	4.72766	1.2069e-13	6.08316e-13
MARK1	4.20163	1.02004	2.04196	4.84107	1.56202e-19	1.54392e-18
FADD	13.3993	6.40552	1.06463	4.97839	9.66238e-07	2.11017e-06
TBL1X	6.31135	2.50332	1.33391	4.87868	1.20208e-09	3.78016e-09
NAB1	4.57082	0.890484	2.35931	4.8219	9.40919e-25	1.69215e-23
RUFY3	6.06195	1.33908	2.17812	4.81645	1.06633e-21	1.3309e-20
CCDC34	32.7281	6.09898	2.42332	4.64133	2.12009e-25	4.11516e-24
LOC416755	3.25676	1.10446	1.55986	4.90513	1.74596e-12	7.63935e-12
RNF165	9.97882	2.20708	2.17632	4.84382	1.05403e-21	1.31702e-20
PLEKHO2	7.53851	2.46782	1.61077	4.75536	4.54132e-13	2.14455e-12
MTMR3	5.38861	1.2509	2.10655	4.79112	1.77244e-20	1.95869e-19
ATP11A	4.11947	1.42908	1.52711	4.75526	6.02354e-12	2.47945e-11
TMX3	8.54631	4.11995	1.05251	4.74549	1.47865e-06	3.14266e-06
PTPN2	8.01829	3.42649	1.22641	5.08959	1.60679e-08	4.39913e-08
SDE2	18.0397	7.34481	1.29619	4.88199	3.4596e-09	1.02793e-08
NUMB	10.3028	2.50163	2.04173	4.83329	1.58917e-19	1.56938e-18
ACVR2A	6.31653	2.05994	1.61624	4.66741	4.68973e-13	2.21093e-12
PTPN13	4.01724	1.15468	1.79833	4.49713	2.11336e-15	1.31959e-14
C4H20ORF194	5.08097	1.58453	1.68075	4.70599	5.69501e-14	2.9932e-13
BRF1	7.42348	1.3059	2.50652	4.80081	2.95853e-27	7.53554e-26
PPP6R2	7.72016	1.95837	1.97855	4.58291	3.90595e-18	3.32878e-17
EIF2AK3	9.92786	3.13784	1.66141	4.70153	1.06379e-13	5.40442e-13
SRGAP2	4.66978	1.0836	2.10711	4.7545	1.90316e-20	2.08828e-19
AKT3	4.10117	1.0764	1.92941	4.56565	2.36241e-17	1.82916e-16
BRD3	5.1062	1.11296	2.19734	4.55299	1.61223e-21	1.98512e-20
LBR	7.17855	2.90829	1.30328	4.55892	4.40615e-09	1.29178e-08
ZFYVE9	1.77642	0.436763	2.02363	4.66624	5.38599e-19	5.00293e-18
BACE1	9.46812	4.09661	1.20849	5.05189	2.71674e-08	7.21517e-08
STIM1	13.3081	3.62623	1.87538	4.61493	1.20513e-16	8.59779e-16
MYO16	3.59654	1.12164	1.68069	4.71277	5.68639e-14	2.99007e-13
MBD3	12.7838	3.13964	2.02524	4.70514	4.62314e-19	4.32646e-18
LIMS2	5.57124	2.72202	1.03317	4.85147	2.14987e-06	4.46636e-06
WNK2	5.11772	1.22309	2.06459	4.81307	8.31934e-20	8.50673e-19
CNTRL	4.91258	0.857131	2.51831	4.69983	3.4912e-27	8.74162e-26
ZNF217L	8.97846	2.51868	1.83351	4.95745	1.9834e-16	1.38175e-15
P3H1	16.5578	8.00939	1.04758	4.7446	1.65116e-06	3.48234e-06
SCN5A	4.02138	1.37732	1.54557	4.75054	3.43969e-12	1.45288e-11
POLR2B	9.2464	3.3847	1.44959	4.57742	7.99227e-11	2.88943e-10
TGS1	14.8943	2.67523	2.47644	4.6533	2.31886e-26	5.16946e-25
NKTR	5.22277	1.34706	1.9546	4.6364	7.01706e-18	5.7874e-17
UGGT1	4.53576	2.03406	1.1568	4.79692	1.30979e-07	3.1917e-07
PPP1R9A	4.64143	0.77584	2.58018	4.82751	1.21872e-28	3.54531e-27
CBL	6.68525	1.64047	2.02649	4.78637	3.67391e-19	3.46987e-18
ESYT2	6.14944	2.69513	1.18991	4.7097	6.38869e-08	1.61337e-07
CCT3	19.635	6.51715	1.59083	4.68189	1.02983e-12	4.64495e-12
KLHL31	4.80892	2.30304	1.06202	4.80208	1.1882e-06	2.55965e-06
STK10	7.18058	1.85147	1.95503	4.65329	6.76715e-18	5.59526e-17
TMPO	11.788	4.56852	1.3673	4.72443	6.10951e-10	1.9948e-09
RALB	9.49171	2.03068	2.22431	4.94309	1.24298e-22	1.72642e-21
SLC12A4	2.80819	1.03638	1.43786	4.76976	8.01365e-11	2.89437e-10
CLSTN1	7.66936	2.37167	1.69291	4.7983	2.97199e-14	1.60936e-13
GBP7	16.1418	1.7244	3.22574	4.81964	1.64957e-40	2.54395e-38
ZNF423	4.25916	1.18171	1.84927	4.40002	5.50539e-16	3.67832e-15
44810	9.21862	4.32502	1.09168	4.80324	5.84743e-07	1.3145e-06
GNA11	38.8133	12.6249	1.62004	4.95022	2.44142e-13	1.18779e-12
HECA	5.73501	1.39785	2.03621	4.84024	1.93666e-19	1.89755e-18
BNIP2	7.27131	1.80312	2.01135	4.79747	5.2903e-19	4.92217e-18
SP1	13.6755	5.09433	1.4244	4.79136	1.145e-10	4.04978e-10
DIP2B	3.82356	1.37655	1.47361	4.734	3.08133e-11	1.16369e-10
LAS1L	16.0106	4.87871	1.71411	4.54556	3.18159e-14	1.71791e-13
UBR7	13.8611	5.10557	1.44065	4.67329	8.6509e-11	3.11057e-10
COBL	6.00902	2.06745	1.53901	4.72387	4.36822e-12	1.82816e-11
DAAM2	1.93692	0.439035	2.14073	4.20455	7.13569e-20	7.32303e-19
ZMYND8	3.93143	1.25357	1.64871	4.68511	1.66856e-13	8.30077e-13
DVL1	2.57255	0.662393	1.95698	4.44254	1.46383e-17	1.16055e-16
HECTD4	2.64416	0.718906	1.87861	4.82078	5.45983e-17	4.05208e-16
ENSA	23.7025	6.95604	1.7684	4.83997	2.53395e-15	1.56314e-14
UBR1	3.80858	0.974082	1.96674	4.64187	4.5218e-18	3.81321e-17
PHAX	19.2995	4.99277	1.95023	4.53837	1.2381e-17	9.9317e-17
SUCO	8.21162	2.65395	1.62927	4.90884	1.87952e-13	9.28871e-13
SCAF4	11.2345	2.31905	2.27585	4.72933	3.58095e-23	5.35383e-22
BRD8	13.0196	3.59197	1.8575	4.73224	1.55304e-16	1.09756e-15
LRSAM1	12.779	3.05191	2.06558	4.73755	9.59857e-20	9.74397e-19
NSUN2	14.4145	3.88989	1.88933	4.60962	7.47959e-17	5.47854e-16
LMAN1	7.91391	3.7871	1.06313	4.7157	1.25103e-06	2.68375e-06
STRN	3.85272	0.735699	2.38814	4.65969	6.62324e-25	1.21638e-23
KIF20B	6.67836	1.06021	2.65448	4.64748	2.06819e-29	6.59596e-28
PPRC1	8.03549	1.75515	2.19432	4.66689	1.03704e-21	1.29722e-20
PPP6R3	7.66928	2.47669	1.63038	4.68146	2.98851e-13	1.44212e-12
LOXL1	14.8975	7.14585	1.05972	4.66261	1.36408e-06	2.91179e-06
SDK2	4.60527	1.76489	1.38347	4.68042	4.36487e-10	1.44784e-09
FOXJ2	6.17647	1.9966	1.62892	4.58587	3.94497e-13	1.88109e-12
KRAS	5.96991	2.07274	1.52589	4.60674	8.1985e-12	3.32369e-11
TMEM132A	13.5852	2.46321	2.46287	4.74336	2.27013e-26	5.07086e-25
CREB1	5.39273	1.95411	1.46428	4.84287	3.20233e-11	1.20696e-10
ZFR	7.06587	2.62673	1.42736	4.74178	1.08427e-10	3.854e-10
DNAJA1	16.8254	5.40063	1.63915	4.71824	2.15009e-13	1.05518e-12
CYGB	91.1046	36.3903	1.3238	5.10755	1.20772e-09	3.79686e-09
PPM1K	6.79838	2.41941	1.49029	4.78489	1.66046e-11	6.47282e-11
LRCH3	4.32989	1.38474	1.64443	4.76472	1.49956e-13	7.48652e-13
AATF	16.5238	3.15906	2.38641	4.61035	1.05144e-24	1.8849e-23
CLCN3	6.55206	1.78215	1.87797	4.69947	8.14664e-17	5.9324e-16
FMNL2	6.56613	2.20939	1.57109	4.58525	2.34667e-12	1.0072e-11
GOPC	8.40777	2.29598	1.87226	4.72148	9.37596e-17	6.77935e-16
RBM34	32.6025	6.89571	2.24074	4.71893	1.43894e-22	1.97555e-21
ABI2	2.2513	0.834712	1.43115	4.65397	1.17827e-10	4.1583e-10
KIF13A	5.2557	1.0586	2.31122	4.66699	1.35583e-23	2.15897e-22
ATAD2B	4.67331	1.19204	1.97058	4.53665	6.06247e-18	5.03328e-17
PTGFRN	5.49943	2.60683	1.07681	4.68702	9.07265e-07	1.98832e-06
PRKG1	5.85931	1.97266	1.57032	4.74089	1.66812e-12	7.31582e-12
SETDB1	5.83658	2.06083	1.50161	4.56496	1.7702e-11	6.88154e-11
RSBN1L	4.7	1.03782	2.17859	4.5173	3.70047e-21	4.43663e-20
PHLDB2	2.18856	0.513047	2.09229	4.36823	1.80444e-19	1.77418e-18
PAG1	3.91421	1.35553	1.52964	5.011	3.47127e-12	1.4653e-11
ARPP21	7.93487	1.44961	2.45197	4.66547	5.98202e-26	1.25178e-24
PSMC6	18.618	8.76974	1.0859	4.5869	8.05048e-07	1.7792e-06
PAFAH1B1	2.89124	1.3716	1.07565	4.70658	9.38266e-07	2.05226e-06
LOC107055168	6.41244	1.90529	1.7505	4.52198	9.97394e-15	5.67965e-14
LOC112531349	14.5834	1.99578	2.8682	4.16082	1.76979e-31	7.37936e-30
KLF13	5.48384	2.61593	1.0677	4.78223	1.03532e-06	2.24708e-06
PAPOLA	7.49741	3.59716	1.05938	4.78613	1.25327e-06	2.68749e-06
HIPK2	8.38693	3.70132	1.17994	4.96929	6.15489e-08	1.55642e-07
EGLN1	8.60292	2.87145	1.58276	4.65917	1.38201e-12	6.12305e-12
TOR1AIP2	8.86325	2.51928	1.81446	4.57946	1.04058e-15	6.72879e-15
C17H9orf78	33.3012	8.75393	1.92717	4.60634	2.00318e-17	1.56936e-16
ARRDC3	8.8198	2.78901	1.66067	4.57695	1.46045e-13	7.30093e-13
FAM193A	5.30379	1.32917	1.99608	4.61427	1.99397e-18	1.75375e-17
CPEB4	4.91895	2.11551	1.21715	4.72599	3.14577e-08	8.27455e-08
MACROD2	6.75057	1.79017	1.91452	4.61713	3.082e-17	2.35235e-16
NFAT5	2.60648	1.04464	1.31886	4.57311	2.81582e-09	8.47608e-09
DDX51	13.6345	2.67521	2.34898	4.58984	5.07658e-24	8.48411e-23
CCSER2	4.48659	1.20171	1.90013	4.56818	6.51545e-17	4.8099e-16
ITPRIP	6.39702	1.32102	2.27527	4.73352	3.63132e-23	5.42193e-22
UHRF1	9.78922	2.48241	1.97904	4.60501	3.71711e-18	3.17747e-17
MAPK8IP3	4.23063	1.01252	2.06248	4.59661	1.85306e-19	1.82039e-18
AQR	1.21269	0.521412	1.21751	4.60679	3.58825e-08	9.35754e-08
LDB3	4.06006	1.17613	1.78706	4.46721	3.80667e-15	2.29297e-14
SNRNP27	46.7768	21.1778	1.14308	4.91933	1.57741e-07	3.80267e-07
PDCD7	11.0373	2.68212	2.04053	4.69244	2.6855e-19	2.57744e-18
ATF1	9.16833	3.01465	1.60436	4.5782	8.49498e-13	3.87192e-12
SMARCD3	3.32658	0.899925	1.88578	4.59862	8.56667e-17	6.21415e-16
VCPIP1	8.34893	1.90224	2.13343	4.62186	1.23052e-20	1.38949e-19
SH3D19	4.53357	1.51973	1.57648	4.37386	3.0965e-12	1.314e-11
USP5	10.8376	4.11861	1.39554	4.51811	3.99105e-10	1.33248e-09
AHCTF1	3.73855	1.20458	1.63361	4.47662	4.64247e-13	2.18956e-12
PPM1E	6.02666	1.33344	2.17572	4.58004	3.42456e-21	4.11898e-20
HIPK3	4.2938	1.26638	1.76124	4.81802	3.26402e-15	1.97987e-14
NAT10	3.65762	1.13869	1.68319	4.56036	7.207e-14	3.74591e-13
IGF2R	4.4108	1.43458	1.62012	4.68048	4.13058e-13	1.96543e-12
HARS	19.6521	8.54146	1.20194	4.79827	4.28343e-08	1.10527e-07
PCYOX1L	5.30572	1.92616	1.46158	4.72217	4.53949e-11	1.68443e-10
GALNT16	6.14165	2.95744	1.05409	4.57913	1.69589e-06	3.57134e-06
RYR3	2.15064	0.565211	1.92745	4.41439	4.46119e-17	3.35498e-16
SMURF2	3.76964	1.11277	1.75991	4.54127	7.19778e-15	4.1899e-14
SUPT5H	11.1632	3.68022	1.6006	4.74454	6.26842e-13	2.9053e-12
MSH2	13.487	4.03804	1.73954	4.77467	7.41839e-15	4.31386e-14
NOMO3	6.37131	3.05315	1.06112	4.66872	1.32461e-06	2.83184e-06
DDA1	6.12945	2.54819	1.26607	4.66951	9.83063e-09	2.77029e-08
SLC1A4	4.48186	1.4317	1.64614	5.04085	8.72218e-14	4.48991e-13
KIF24	8.59267	2.59069	1.72947	4.777	1.03589e-14	5.88397e-14
RNF151	6.39898	1.8688	1.77541	4.71206	2.70481e-15	1.65854e-14
UBE2Q2	19.4138	6.85349	1.50194	4.8761	9.77052e-12	3.91865e-11
FUT8	25.1198	7.50354	1.74288	4.81705	6.0508e-15	3.56836e-14
HDAC4	3.43631	1.13592	1.59668	4.49502	1.21812e-12	5.44622e-12
LOC107054744	15.4904	5.82621	1.41056	5.08789	1.07354e-10	3.8174e-10
EIF2AK4	5.06255	1.07393	2.23645	4.57497	3.32408e-22	4.39747e-21
EXOC5	8.08001	3.03831	1.41083	4.61089	2.18144e-10	7.48284e-10
RAD54L2	5.65451	1.26935	2.15486	4.65776	4.9273e-21	5.83911e-20
UBE3A	7.77271	2.19263	1.82538	4.5637	7.63156e-16	5.00676e-15
CLPX	9.21707	3.90133	1.24013	4.6197	2.03057e-08	5.4755e-08
PDS5A	6.64291	2.74021	1.27732	4.69718	7.36064e-09	2.10267e-08
DDX42	8.53131	2.82395	1.59475	4.60294	1.12862e-12	5.06821e-12
DGKZ	6.47106	1.85849	1.79956	4.79381	9.33028e-16	6.06818e-15
CAMK2G	8.09814	2.36776	1.77372	4.6373	3.26737e-15	1.98083e-14
OSBPL2	1.64281	0.615871	1.41521	4.62357	1.85813e-10	6.43064e-10
TFCP2	10.3534	1.93976	2.4156	4.66694	2.07341e-25	4.03152e-24
CDYL	3.8102	1.11108	1.77752	4.4641	5.22446e-15	3.1038e-14
DLC1	4.28618	1.31124	1.70839	4.46942	4.25511e-14	2.26711e-13
SH3GL1	8.82929	4.13396	1.09458	4.53082	7.16295e-07	1.59337e-06
LOC107049717	8.6365	3.61118	1.25773	4.4299	1.7376e-08	4.73311e-08
CASP8AP2	4.62863	0.912316	2.34244	4.63711	4.29079e-24	7.2314e-23
NFE2L2	7.77527	3.45558	1.1698	4.8827	8.7578e-08	2.17266e-07
CCNG1	15.5811	5.43732	1.51859	4.85194	6.62652e-12	2.71278e-11
KMT5A	10.2212	2.73562	1.90126	4.6712	4.42446e-17	3.32958e-16
FAM219A	4.06423	1.2743	1.67296	4.62641	9.21716e-14	4.73605e-13
UTP20	4.6613	1.23602	1.91466	4.68176	2.62504e-17	2.02416e-16
TNK2	6.27868	2.34061	1.42334	4.73592	1.25782e-10	4.42517e-10
CCDC93	12.6482	2.36331	2.41946	4.58854	3.03994e-25	5.8502e-24
CRB1	3.35251	0.45347	2.8854	4.69887	8.43009e-34	4.72169e-32
RBSN	7.90051	1.80887	2.1264	4.62541	1.5896e-20	1.77185e-19
COL27A1	5.88169	0.697074	3.07596	4.67745	3.68197e-37	3.4543e-35
PHACTR4	10.8349	2.83947	1.93158	4.57596	2.15921e-17	1.68574e-16
CCND2	2.58007	1.0402	1.31031	4.61604	3.41644e-09	1.01725e-08
LOC107057078	4.71381	2.00978	1.22965	4.61237	2.64608e-08	7.03912e-08
NUP98	5.67249	1.96176	1.53155	4.61768	6.89877e-12	2.81502e-11
DOCK10	3.78307	1.03506	1.86953	4.88224	6.96487e-17	5.11818e-16
SARS	21.9944	9.82676	1.16218	4.89602	9.7686e-08	2.41015e-07
SESN3	3.43061	1.0063	1.769	4.40551	8.0751e-15	4.67642e-14
ANKRD50	4.7627	0.98542	2.27244	4.579	8.29357e-23	1.1789e-21
SYNC	17.8683	2.41691	2.8854	4.69887	8.43009e-34	4.72169e-32
SLC24A3	2.26677	0.672473	1.75275	4.65834	6.46102e-15	3.78647e-14
MROH1L1	6.41544	1.50507	2.09126	4.57837	6.65727e-20	6.85079e-19
DUSP8	5.95936	1.73147	1.78282	4.67785	2.24574e-15	1.39605e-14
IL17RA	4.96676	2.12846	1.22227	4.52665	3.638e-08	9.4851e-08
STARD9	1.91514	0.464703	2.04259	4.4525	6.71782e-19	6.2144e-18
IPO9	8.37656	2.49251	1.74839	4.48775	1.15159e-14	6.49854e-14
RRP12	7.8311	3.14855	1.31428	4.50941	3.72599e-09	1.10329e-08
C5H11orf58	20.0524	7.71855	1.37714	4.72287	4.64486e-10	1.53439e-09
BCAR1	8.94916	4.24908	1.07443	4.71332	9.67072e-07	2.11158e-06
IL6ST	4.27773	1.64629	1.37737	4.55132	6.31538e-10	2.06023e-09
LOC107050620	5.70557	1.85137	1.62344	4.4453	6.49959e-13	3.00503e-12
CHMP2B	14.2392	6.83011	1.05972	4.66261	1.36408e-06	2.91179e-06
TLE3	7.0802	1.91321	1.88733	4.32923	2.21284e-16	1.52835e-15
PSD3	1.98371	0.429837	2.20589	4.74461	5.27525e-22	6.84992e-21
MCC	5.31948	1.03782	2.35713	4.50805	5.17291e-24	8.61488e-23
CDK17	6.82572	2.37892	1.52041	4.71947	7.67202e-12	3.11698e-11
HIST1H111R	49.3346	21.38	1.20614	4.71832	4.27125e-08	1.10238e-07
UFL1	7.47679	2.70208	1.46804	4.43337	6.10888e-11	2.24019e-10
TET2	1.35743	0.400602	1.76029	4.61559	5.40572e-15	3.2081e-14
NPHP1	15.939	3.15402	2.33673	4.53601	1.00014e-23	1.61311e-22
CWC15	31.1687	11.2844	1.4655	4.59236	5.04063e-11	1.86363e-10
CDCA7L	11.8765	4.94049	1.26512	4.38414	1.44482e-08	3.98476e-08
NBEAL1	2.47215	0.783739	1.657	4.58155	1.63584e-13	8.14521e-13
FAM134A	15.6879	5.95117	1.39815	4.61436	3.11348e-10	1.05323e-09
PDLIM7	7.60245	3.53356	1.10514	4.49713	6.17429e-07	1.38439e-06
ASCC2	13.912	3.19991	2.11978	4.66097	1.82957e-20	2.01539e-19
VPS4B	9.77167	3.45542	1.49945	4.53562	2.19032e-11	8.43608e-11
IMPA2	14.9789	6.52927	1.19778	4.96386	3.91366e-08	1.01544e-07
ANGPTL2	10.8882	4.52102	1.26774	4.21352	1.97451e-08	5.3307e-08
VPS13A	2.34299	0.681343	1.78152	4.48412	3.90445e-15	2.34184e-14
COL13A1	5.26557	0.75321	2.80458	4.39823	2.62114e-31	1.04641e-29
EPN2	2.85195	1.05878	1.4293	4.76641	1.02597e-10	3.65749e-10
MAGI1	5.26207	0.904718	2.53941	4.5114	4.66481e-27	1.14415e-25
TRDN	16.0667	3.21949	2.31845	4.17184	1.29138e-22	1.78824e-21
SH3PXD2B	5.30054	1.57399	1.75131	4.36066	1.57971e-14	8.76942e-14
NFX1	4.54562	1.10019	2.04622	4.39978	6.87815e-19	6.35227e-18
RFLNB	6.96639	3.07311	1.18052	4.7138	8.06471e-08	2.01269e-07
LOC107050955	22.2851	3.04457	2.87106	4.78559	9.42297e-34	5.22581e-32
DCBLD2	5.41645	2.12094	1.35235	4.36061	1.64918e-09	5.08948e-09
RC3H1	2.69519	0.700513	1.94348	4.55069	1.47434e-17	1.16724e-16
EGF	3.27587	0.827723	1.9841	4.19224	1.4634e-17	1.16055e-16
XPC	9.30374	1.32139	2.81488	4.43902	1.29436e-31	5.54063e-30
ZC3H4	10.0896	2.2048	2.19366	4.59961	1.59587e-21	1.96999e-20
FARP1	6.88186	2.29226	1.58574	4.67144	1.20966e-12	5.41057e-12
MARCO	21.6518	3.83341	2.49712	4.49436	2.82074e-26	6.19023e-25
DDX54	9.44261	2.43906	1.95242	4.4858	1.29845e-17	1.0382e-16
NOC3L	5.3711	1.46363	1.87529	4.60675	1.21994e-16	8.69794e-16
RANBP1	36.5682	14.7697	1.30772	4.63216	3.38293e-09	1.00888e-08
AAMP	14.3169	4.28122	1.74127	4.54679	1.26394e-14	7.11826e-14
SPG20	9.03562	4.19407	1.1071	4.73046	4.44429e-07	1.01427e-06
HIRA	9.1308	2.15071	2.08545	4.51161	1.21684e-19	1.22097e-18
PNPLA2	7.04675	1.89651	1.89327	4.79314	3.9071e-17	2.95606e-16
CAPN2	12.5033	4.94363	1.33842	4.59639	1.66639e-09	5.13978e-09
UBR2	4.95095	1.36825	1.85497	4.48981	3.68228e-16	2.50031e-15
UBR3	4.19599	1.20422	1.80051	4.44306	2.63043e-15	1.61733e-14
SNX4	13.0163	3.10579	2.06688	4.75908	8.53037e-20	8.7067e-19
UBE2Q1	22.0821	6.21759	1.82808	4.59806	6.44693e-16	4.26939e-15
ENOX2	8.63327	2.81534	1.61621	4.27585	1.26967e-12	5.65649e-12
ATAD5	5.03967	0.724563	2.79721	4.3176	6.30822e-31	2.42382e-29
LOC101747860	5.02574	1.1551	2.12087	4.66186	1.75339e-20	1.94097e-19
LSG1	14.7933	2.948	2.3265	4.38202	3.63801e-23	5.42474e-22
MAP9	4.01964	0.758839	2.40445	4.22232	4.06412e-24	6.85965e-23
LOC423693	12.7664	4.39163	1.53921	4.51877	6.82264e-12	2.78699e-11
GZF1	1.33876	0.235347	2.5073	4.34443	4.02318e-26	8.61082e-25
EYA3	6.92032	2.57351	1.42684	4.60654	1.51983e-10	5.30716e-10
GRPEL2	8.13333	2.93323	1.47109	4.64205	3.72358e-11	1.39455e-10
MAML1	5.77048	1.09669	2.39496	4.5902	7.96624e-25	1.44652e-23
MCM3	8.75218	3.22346	1.44072	4.35298	1.65112e-10	5.74067e-10
EBNA1BP2	28.9207	10.5543	1.45399	4.54368	7.36907e-11	2.68135e-10
THOC1	15.146	5.50242	1.46051	4.51402	7.07129e-11	2.578e-10
ECM2	5.66198	2.04296	1.47027	4.12231	1.1307e-10	4.00422e-10
FAM109B	7.87407	2.40795	1.70897	4.59133	3.07934e-14	1.66429e-13
KDM2A	6.12351	2.18834	1.48422	4.45996	3.80038e-11	1.42047e-10
XPA	4.66706	1.53312	1.60572	4.55388	8.5799e-13	3.90589e-12
HRAS	36.1795	13.1959	1.45479	4.49934	8.36607e-11	3.01393e-10
GTF2I	7.60364	1.91536	1.98867	4.65095	2.03512e-18	1.78299e-17
TP53INP2	5.72249	2.03455	1.49169	4.77118	1.5934e-11	6.23515e-11
RC3H2	3.90259	1.24094	1.65266	4.52579	2.27806e-13	1.11458e-12
MDM4	3.38464	0.750612	2.17227	4.32074	1.19604e-20	1.35463e-19
KIF23	7.42332	1.83453	2.0161	4.24625	4.08813e-18	3.46829e-17
SEC14L1	7.56539	2.90446	1.38091	4.70521	4.31763e-10	1.43471e-09
LOC107050371	19.9365	5.13709	1.95597	4.56497	9.3154e-18	7.56658e-17
FYN	5.34044	1.78273	1.58257	4.59733	1.64475e-12	7.22459e-12
CTIF	6.31549	1.8188	1.79552	4.48228	2.83119e-15	1.72944e-14
NCBP2	2.77045	0.923515	1.58464	4.71005	1.19228e-12	5.33493e-12
SNRNP35	22.403	3.00006	2.89951	4.16848	4.89123e-32	2.23843e-30
CFAP36	19.4064	4.44401	2.12612	4.55426	2.29343e-20	2.48742e-19
POLE3	13.3034	4.43724	1.58368	4.25591	3.41227e-12	1.44256e-11
RABGAP1	4.90921	1.79945	1.44762	4.32682	1.44055e-10	5.04282e-10
WDR81	4.68672	1.17165	1.99958	4.50006	2.29913e-18	2.00492e-17
TARDBP	7.06357	2.98863	1.24067	4.46716	2.56947e-08	6.8434e-08
CHCHD3	23.4023	9.48256	1.30308	4.64365	3.83187e-09	1.13315e-08
LOC423110	5.12283	1.58009	1.69655	4.37621	8.44571e-14	4.35955e-13
GTF3C1	5.04182	1.21011	2.05831	4.41977	4.29062e-19	4.02868e-18
TTC37	3.76738	1.05851	1.83107	4.29513	1.58829e-15	1.00229e-14
CTNNBL1	15.7638	4.55321	1.79123	4.33159	5.24512e-15	3.11443e-14
MOB2	13.3302	5.46525	1.2861	4.54363	6.9073e-09	1.97969e-08
LYSMD4	7.93879	1.49608	2.40716	4.61688	4.54076e-25	8.51999e-24
TMEFF1	14.371	4.72228	1.60525	4.3954	1.28178e-12	5.70367e-12
XRCC5	7.47844	2.32799	1.68324	4.25813	1.93141e-13	9.5284e-13
GRB2	5.24848	2.30789	1.18516	4.9096	5.87646e-08	1.48936e-07
ACO2	12.4376	5.48894	1.1799	4.62346	9.12607e-08	2.26203e-07
GAS1	6.53371	2.10203	1.63578	4.51303	4.05483e-13	1.93102e-12
TFIP11	8.51021	2.46807	1.78542	4.45308	4.08311e-15	2.44151e-14
GABPA	9.6218	3.20977	1.58358	4.8185	9.82037e-13	4.43829e-12
NOX4	2.60392	0.642926	2.01746	4.39212	2.03117e-18	1.78095e-17
44626	6.46709	1.7408	1.89294	4.45718	1.10805e-16	7.94042e-16
KANSL1	7.3614	1.71172	2.10397	4.30559	1.45751e-19	1.44569e-18
ZDHHC20	6.65482	3.14572	1.08084	4.74995	8.22628e-07	1.81484e-06
NLRC5	6.09725	1.66126	1.87554	4.77198	7.70602e-17	5.6334e-16
PPP2R5A	12.5226	5.02326	1.3176	4.56284	2.91153e-09	8.75248e-09
LSM11	4.73243	1.01025	2.22734	4.54181	5.32419e-22	6.90549e-21
C14H16orf45	19.0762	5.63915	1.75784	4.44466	1.05998e-14	6.00566e-14
VEZF1	4.3706	1.89246	1.20733	4.45673	5.87048e-08	1.48818e-07
C24H11orf57	17.5535	3.63141	2.27258	4.47167	1.54625e-22	2.11773e-21
LOC107052650	10.7836	2.8513	1.91871	4.44524	4.65813e-17	3.49375e-16
KRR1	18.1471	4.86103	1.8999	4.24163	2.12284e-16	1.47524e-15
MAN1A2	5.25045	1.50444	1.80284	4.55026	1.64939e-15	1.04027e-14
TCF7L2	5.21662	2.18118	1.25772	4.24872	2.40371e-08	6.42167e-08
EEF2K	6.63646	1.93932	1.77452	4.62656	3.20841e-15	1.95034e-14
STARD4	7.67516	1.94311	1.98139	4.52714	4.19822e-18	3.55099e-17
LOC112531294	32.267	6.11268	2.39951	4.37403	2.31822e-24	3.99671e-23
SUCLA2	11.5946	4.39909	1.39784	4.19705	7.34957e-10	2.38037e-09
MORF4L1	18.5346	5.97793	1.63216	4.47161	4.87223e-13	2.29025e-12
KDM4B	5.52041	1.63132	1.75835	4.43649	1.0521e-14	5.96701e-14
LEMD3	6.36734	1.5597	2.0289	4.31724	2.00819e-18	1.76489e-17
SIKE1	16.0382	4.72702	1.76212	4.44369	9.23345e-15	5.29278e-14
MAEA	11.9095	5.06902	1.23211	4.56088	2.75469e-08	7.29873e-08
CCP110	7.18396	1.29138	2.47522	4.51287	4.69597e-26	9.93745e-25
TRIM41	9.79951	2.28484	2.10004	4.2737	1.91591e-19	1.87886e-18
LTV1	16.8804	3.99475	2.07863	4.32991	3.38431e-19	3.21253e-18
ABCA1	3.71867	1.53076	1.28024	4.21842	1.38226e-08	3.82159e-08
PPP1R3A	7.66472	1.11348	2.7822	4.27891	1.5348e-30	5.62828e-29
REEP1	6.61509	2.58402	1.3559	4.62736	1.00079e-09	3.18094e-09
ADAMTSL3	4.65138	1.26606	1.87689	4.47611	1.78225e-16	1.24779e-15
ZC3H11A	6.22477	1.91635	1.69931	4.51468	5.24736e-14	2.76567e-13
ARVCF	3.17995	0.769746	2.04598	4.23593	1.48649e-18	1.32396e-17
ARSJ	2.03795	0.698627	1.54417	4.31681	8.76399e-12	3.53258e-11
IGF2BP1	16.9694	5.53962	1.61474	4.49718	7.85246e-13	3.58924e-12
ITPR2	3.03308	0.828181	1.87237	4.56322	1.47698e-16	1.04643e-15
DENND5A	4.6741	1.64069	1.51012	4.69304	1.08626e-11	4.32738e-11
FAM177A1	13.1359	4.53494	1.53407	4.58207	6.7194e-12	2.7478e-11
DLG1	4.94413	1.74395	1.50301	4.30295	3.04878e-11	1.15178e-10
SREBF1	6.37382	2.43463	1.38822	4.72216	3.40614e-10	1.14706e-09
LOC112532514	15.1703	2.39765	2.66081	4.48959	3.81776e-29	1.17754e-27
KLF10	11.6174	3.41861	1.76443	4.53271	6.2541e-15	3.67669e-14
UBAC1	5.91552	1.55841	1.92403	4.58702	2.76959e-17	2.12688e-16
UBP1	8.69504	2.30851	1.9128	4.48641	5.13433e-17	3.83304e-16
C5H14orf4	8.38366	2.47448	1.76008	4.49674	7.79524e-15	4.51899e-14
KIAA1462	3.60397	0.708276	2.34654	4.3233	2.2023e-23	3.41039e-22
ZHX2	7.12588	1.96941	1.85488	4.43643	4.14309e-16	2.79802e-15
DNAJB11	24.957	8.53196	1.54823	4.70541	3.43036e-12	1.44966e-11
HTATSF1	5.32827	1.28251	2.05414	4.27674	9.60166e-19	8.73852e-18
SURF2	9.59522	4.36864	1.13493	4.53513	2.81332e-07	6.59153e-07
LARP1B	7.29287	1.10901	2.71641	4.43735	7.21084e-30	2.48256e-28
KCTD10	8.7427	4.36326	1.00252	4.72413	4.5341e-06	9.05854e-06
FOXP4L	8.35016	3.15841	1.40234	4.52974	3.29853e-10	1.11338e-09
PTPRA	10.9993	2.53993	2.11408	4.55416	3.74295e-20	3.94552e-19
RPS6KA3	6.05865	1.9902	1.60577	4.58285	8.11224e-13	3.70197e-12
TXNDC16	6.69925	1.27951	2.38773	4.35772	3.86042e-24	6.53543e-23
RGL1	7.60133	2.55939	1.57007	4.2546	5.10232e-12	2.12198e-11
BAG5	9.12023	2.22526	2.0347	4.73726	3.00733e-19	2.87163e-18
EFL1	8.55826	2.98614	1.51873	4.47437	1.32806e-11	5.24241e-11
CCDC66	8.96072	1.95999	2.19212	4.20861	1.1265e-20	1.28623e-19
SOS1	5.94335	1.62044	1.87449	4.53956	1.70372e-16	1.19803e-15
CREB3L1	6.89579	2.98945	1.2056	4.45872	5.66269e-08	1.43907e-07
KIF3B	5.1092	1.13588	2.16868	4.25811	2.12598e-20	2.31599e-19
ADAM9	6.53518	1.75635	1.89518	4.32044	1.72553e-16	1.21005e-15
CHTOP	19.5794	6.59067	1.57056	4.67994	1.92542e-12	8.35313e-12
MAFA	14.702	5.61965	1.38718	4.44673	6.05792e-10	1.97968e-09
SSFA2	5.01248	0.962247	2.38022	4.05924	3.15018e-23	4.76677e-22
LOC422051	6.09339	1.80808	1.75239	4.39272	1.40263e-14	7.85219e-14
COL4A6	4.52541	0.955259	2.24348	4.36738	6.86758e-22	8.81588e-21
GLE1	6.90329	1.28578	2.42396	4.38812	8.14335e-25	1.47392e-23
SDCCAG8	3.26815	0.550219	2.56962	4.34049	4.71605e-27	1.1542e-25
RAPSN	5.0646	1.53297	1.72379	4.62874	1.78005e-14	9.82359e-14
ERAP1	6.88975	3.0054	1.19666	4.4137	7.88955e-08	1.96985e-07
RPRD2	5.34341	1.63981	1.70384	4.37307	7.05173e-14	3.67273e-13
CCDC12	22.9696	7.69626	1.57717	4.46902	2.6149e-12	1.11764e-11
BMPR2	1.53224	0.441912	1.79342	4.5059	2.46454e-15	1.52198e-14
PIK3C2A	3.74699	1.28719	1.54116	4.33116	9.47983e-12	3.81157e-11
MCU	10.3829	3.78567	1.45531	4.54465	7.09408e-11	2.58547e-10
EXOC3	12.1208	4.17147	1.53857	4.60597	5.60729e-12	2.31999e-11
LY75	5.73362	2.41152	1.24926	4.44713	2.07161e-08	5.5768e-08
UBE2K	5.96319	2.91189	1.03396	4.66837	2.42543e-06	5.00926e-06
PGPEP1L	2.99041	1.07569	1.47475	4.30264	6.81495e-11	2.48938e-10
TUFT1	15.4663	3.357	2.20334	4.4801	2.04323e-21	2.49757e-20
ZBTB21	2.10514	0.754681	1.47968	4.46393	4.3246e-11	1.60734e-10
MIS18BP1	2.87527	0.623688	2.20413	4.15973	9.08453e-21	1.04896e-19
PLEKHA5	3.3582	0.835213	2.00688	4.12141	1.03705e-17	8.37522e-17
AKT1	13.8385	3.87383	1.8364	4.30421	1.25035e-15	7.98438e-15
POLA1	5.42148	1.7613	1.62169	4.39135	7.79439e-13	3.56849e-12
GNAI3	34.2174	12.8197	1.41608	4.48513	2.35798e-10	8.07119e-10
SLC30A9	3.94889	1.19857	1.71972	4.29061	4.91658e-14	2.59741e-13
MYH1B	5.52182	1.00655	2.455	4.31409	3.65324e-25	6.95909e-24
RNF6	5.0058	0.985199	2.34439	4.20745	4.32561e-23	6.3824e-22
CDC73	9.50632	3.96987	1.25955	4.44116	1.59754e-08	4.37487e-08
ARID5A	6.46403	2.60357	1.31168	4.44788	4.16452e-09	1.22541e-08
PTPN12	3.49476	1.15529	1.59657	4.33067	2.07864e-12	8.9729e-12
EYA1	2.43136	0.84654	1.52178	4.36145	1.63652e-11	6.38835e-11
HIST1H103	44.0366	18.599	1.24323	4.47218	2.40924e-08	6.43494e-08
PPID	28.69	8.37278	1.77642	4.6012	3.63704e-15	2.19666e-14
SPOPL	6.27212	2.53107	1.30898	4.65078	3.16937e-09	9.47696e-09
ANO6	4.70961	1.85559	1.34348	4.55281	1.5086e-09	4.6852e-09
SLC39A6	3.84593	1.56782	1.29428	4.27451	9.14623e-09	2.58519e-08
SMNDC1	11.467	3.91916	1.54851	4.26478	9.50761e-12	3.82061e-11
LPP	2.92504	1.04213	1.48858	4.30055	4.61092e-11	1.70981e-10
CSNK1D	7.01332	2.95746	1.24551	4.54598	1.96108e-08	5.29827e-08
NRP1	4.20902	1.96908	1.09574	4.37037	8.94009e-07	1.9627e-06
KIAA0930	5.10742	1.74045	1.55281	4.45467	5.70121e-12	2.35539e-11
SLC8A3	1.55585	0.417872	1.89607	4.25446	1.97833e-16	1.37908e-15
PLCE1	2.55332	0.696082	1.87454	4.20571	5.54366e-16	3.70169e-15
CCDC91	1.96869	0.37328	2.3981	4.11317	1.20866e-23	1.93834e-22
SYAP1	14.9386	6.61078	1.17595	4.55457	1.02454e-07	2.52006e-07
UBN2	2.48208	0.731141	1.76293	4.40964	9.34688e-15	5.35235e-14
BCL9	3.0048	0.807173	1.89585	4.33593	1.56321e-16	1.10336e-15
DIAPH3	3.46984	0.781766	2.14936	4.03986	1.05317e-19	1.06337e-18
WDR43	12.5008	4.43659	1.49419	4.4151	3.02826e-11	1.1448e-10
PLXND1	4.21641	1.24053	1.76469	4.52888	6.22399e-15	3.66282e-14
EGR3	8.71887	1.34112	2.69956	3.93299	7.58536e-28	2.04787e-26
ANGPTL4	13.9964	5.67666	1.30174	4.83788	3.03102e-09	9.08498e-09
FAM114A1	4.97735	1.83139	1.44214	4.44736	1.267e-10	4.45466e-10
ARID2	3.68686	1.07182	1.78192	4.37066	5.53521e-15	3.27804e-14
CHMP6	11.3451	2.87756	1.97866	4.38646	7.98894e-18	6.55058e-17
TPRA1	8.54723	1.89344	2.17389	4.40722	8.08151e-21	9.42815e-20
ZNF644	3.24479	0.990671	1.71128	4.46342	4.07369e-14	2.17354e-13
ZNF407	3.92668	0.538403	2.86557	4.31691	5.70446e-32	2.56883e-30
HIST1H111L	44.2825	16.9245	1.38736	4.56178	4.78869e-10	1.58051e-09
ABCC5	3.06491	1.30737	1.22894	4.47499	3.18015e-08	8.35913e-08
SIK2	4.61662	1.28121	1.84885	4.24348	1.01473e-15	6.58052e-15
DHX29	3.23738	1.17837	1.4577	4.33024	1.08452e-10	3.854e-10
RAB3GAP2	4.71498	1.90266	1.30895	4.30745	5.65856e-09	1.64143e-08
CTTNBP2NL	5.93871	1.50771	1.97727	4.27603	1.37979e-17	1.09856e-16
LOC101748706	3.71074	0.632591	2.55148	4.14742	3.07683e-26	6.68705e-25
ALMS1	3.55629	0.580515	2.61424	4.49719	2.43875e-28	6.88108e-27
AGO3	2.73695	0.833458	1.71502	4.47448	3.42569e-14	1.84088e-13
EPB41	2.32607	0.763654	1.60657	4.45627	1.0812e-12	4.85916e-12
BRCA1	4.64235	0.818868	2.50233	4.18556	1.65116e-25	3.25547e-24
NSFL1C	10.4022	4.04185	1.36353	4.45758	1.00587e-09	3.19619e-09
PEA15L1	21.0541	7.2046	1.5468	4.52078	5.43471e-12	2.25522e-11
EPHA3	3.58437	1.40939	1.3463	4.10427	3.28533e-09	9.81587e-09
POU2F1	2.2432	0.653452	1.779	4.42641	5.43494e-15	3.22204e-14
SHC1	5.06531	2.29754	1.14032	4.3043	3.3466e-07	7.77145e-07
STAT5B	8.36121	3.97282	1.07336	4.57011	1.16984e-06	2.52299e-06
MDC1	6.02192	1.38456	2.12017	4.16274	1.76441e-19	1.73634e-18
ZMYM2	2.94706	0.991594	1.57114	4.51331	2.62312e-12	1.12073e-11
LRBA	3.07561	0.827564	1.89352	4.52438	9.05e-17	6.5563e-16
ARHGAP1	4.58392	1.54283	1.57066	4.38975	3.64527e-12	1.53472e-11
CLTCL1	4.32709	1.685	1.36037	4.42392	1.25923e-09	3.95217e-09
ELF2	7.10821	2.07864	1.77337	4.16937	1.37499e-14	7.709e-14
KIF20A	6.2763	2.38482	1.39571	4.24917	6.48475e-10	2.11059e-09
PARP12	7.03185	2.90058	1.27731	4.44036	1.01577e-08	2.85816e-08
ARL8B	6.54628	3.20124	1.03187	4.60991	2.71232e-06	5.56504e-06
44809	3.46319	1.51274	1.19471	4.49823	7.41828e-08	1.85919e-07
LOC425607	10.5542	4.77944	1.14266	4.28859	3.43548e-07	7.96144e-07
LIMD1	12.7288	3.92151	1.69822	4.36442	8.49254e-14	4.37971e-13
[truncated: 5,333 more rows]

## Sheet: S_2_ip__S_2_input
Geneid	SN_rep2_IP	SN_rep2_input	logFC	logCPM	PValue	FDR
LOC112530942	9802.38	2989.68	1.71314	13.5077	3.44596e-16	8.48931e-15
ARIH1	4087.62	1205.81	1.76126	13.0535	5.62421e-17	1.59287e-15
LOC101750014	480.612	180.966	1.40915	10.5207	1.38342e-11	1.34747e-10
NES	95.7524	30.0368	1.67255	8.4534	2.13392e-15	4.52145e-14
TNNT2	983.578	219.995	2.16056	10.2533	4.42904e-24	4.65747e-22
MYH9	171.067	49.2525	1.79628	9.93527	1.65129e-17	5.20935e-16
SPTBB4L	121.442	36.9228	1.71766	8.98947	3.66385e-16	8.96775e-15
COL6A2	71.002	25.6957	1.4663	8.13114	2.81237e-12	3.18446e-11
TPM1	376.222	113.51	1.72876	9.92584	2.15725e-16	5.39645e-15
COL6A3	45.037	17.7085	1.34665	8.40741	1.16567e-10	9.21264e-10
HSP90AA1	375.47	71.3912	2.39485	8.93289	1.29199e-28	2.62021e-26
MYH1D	35.7603	11.4165	1.64717	7.16064	8.4095e-15	1.54792e-13
NCL	747.027	159.828	2.22463	10.1849	2.5612e-25	3.26826e-23
COL6A1	84.4936	34.7591	1.28143	8.09806	8.58851e-10	5.59288e-09
NEXN	389.752	57.579	2.75891	9.44462	1.76857e-36	5.90756e-34
PPIG	513.729	75.8403	2.75995	9.63504	1.59203e-36	5.479e-34
PRRC2C	48.0971	14.778	1.70248	8.61997	6.8867e-16	1.59943e-14
CCDC88C	86.5106	29.7802	1.53851	8.80409	2.23568e-13	3.13852e-12
EIF3A	82.8819	26.4717	1.64657	8.14456	5.87803e-15	1.12385e-13
LSP1	249.406	60.1256	2.05242	8.62871	6.45706e-22	4.55484e-20
ZC3H13	91.5441	24.7525	1.88686	8.34463	6.30626e-19	2.74407e-17
FLNB	10.6887	3.7246	1.5209	7.80108	5.03668e-13	6.62822e-12
XIRP1	43.5484	14.9456	1.54287	8.26526	2.12956e-13	2.99696e-12
ZNFX1	123.421	30.4039	2.02124	8.99874	2.18512e-21	1.39418e-19
NUMA1	40.7152	14.9354	1.44679	7.63384	6.01445e-12	6.32464e-11
TNNT3	279.768	62.8576	2.15401	7.90128	1.10017e-23	1.08917e-21
MAP1A	14.5361	4.30634	1.75505	7.34861	1.51717e-16	3.92494e-15
EIF5B	233.412	48.5897	2.26414	9.28935	4.97256e-26	7.14852e-24
NEBL1	7.9029	3.38087	1.22496	7.59131	4.77036e-09	2.62231e-08
MACF1	11.7038	3.87828	1.59345	7.62298	4.50479e-14	7.2775e-13
HSP90B1	203.782	60.2795	1.75726	8.49502	9.18478e-17	2.50749e-15
MYH15	89.2557	23.7982	1.90706	8.40811	2.76174e-19	1.27501e-17
AKAP12	31.4832	8.96111	1.81278	7.54125	1.55602e-17	4.95005e-16
ANKRD11	51.5589	14.2241	1.85786	8.49534	1.90177e-18	7.39669e-17
HNRNPA3	92.2509	27.5036	1.74592	8.59623	1.37474e-16	3.57275e-15
COL1A2	45.5531	19.1536	1.2499	7.35312	2.50922e-09	1.4532e-08
TPM2	91.0776	36.7415	1.30966	7.74525	4.02198e-10	2.82135e-09
MAP4K4	44.8933	12.9534	1.79313	7.85018	2.87905e-17	8.71931e-16
AKAP9	32.3839	10.5919	1.61228	8.04989	2.03603e-14	3.53027e-13
KIF1B	23.1603	7.87024	1.55714	7.90658	1.43387e-13	2.08508e-12
SON	24.4449	7.24782	1.75387	7.82032	1.28298e-16	3.35732e-15
COL5A1	11.7968	3.92884	1.5861	6.0773	1.52548e-13	2.21263e-12
ANKRD1	262.305	92.2393	1.50778	9.15216	6.03289e-13	7.8393e-12
PTMA	571.588	198.63	1.52487	8.99426	3.45735e-13	4.66331e-12
BASP1	665.805	144.162	2.20739	9.82986	5.82258e-25	7.11044e-23
CHD4	71.7176	16.6424	2.10741	8.11332	7.45367e-23	6.04652e-21
HSPA5	234.119	65.7794	1.83151	8.44529	5.4061e-18	1.92467e-16
CALR	276.506	109.503	1.33631	8.08041	1.68838e-10	1.27493e-09
SMARCC1	55.6708	13.6131	2.03185	7.38751	2.7031e-21	1.70551e-19
ENAH	58.272	20.2927	1.52181	7.89014	4.76257e-13	6.29668e-12
RDX	89.2558	26.1435	1.77145	7.91691	6.38961e-17	1.79177e-15
YBX1	906.87	262.217	1.79012	9.83931	2.113e-17	6.50334e-16
SVIL	47.525	14.075	1.75551	8.06484	1.10703e-16	2.93066e-15
EHD2	304.907	61.568	2.30808	8.79881	7.63146e-27	1.18727e-24
NPM1	619.722	263.279	1.23502	8.95	2.93329e-09	1.67232e-08
UBXN4	164.303	36.1418	2.18456	7.88515	2.91713e-24	3.18556e-22
DST	7.27425	2.58957	1.49005	7.62734	1.47842e-12	1.75265e-11
COL3A1	25.7988	10.2352	1.33371	6.79855	2.69079e-10	1.96271e-09
CANX	84.4712	30.6292	1.46352	7.92277	3.23451e-12	3.61559e-11
LMO7	30.8543	8.3881	1.87897	7.0743	1.58854e-18	6.26427e-17
LOC107049011	118.836	24.6553	2.26895	8.27157	5.57277e-26	7.91125e-24
RBBP6	73.4765	18.5817	1.98336	8.28701	1.29096e-20	7.55744e-19
NASP	70.7226	15.7358	2.16804	7.3709	8.39229e-24	8.5866e-22
COL5A2	41.6332	11.6756	1.83418	7.49251	7.00545e-18	2.42564e-16
NUCKS1	213.65	68.4879	1.64127	7.43843	9.07063e-15	1.66153e-13
HSP90AB1	103.03	24.742	2.05796	7.46384	8.64502e-22	5.98668e-20
ZNF106	22.2257	8.10531	1.45524	7.27356	5.18645e-12	5.56208e-11
TOP1	110.093	30.3239	1.86016	8.07664	1.97915e-18	7.67142e-17
ROCK1	47.94	12.6099	1.92662	7.4714	1.87379e-19	9.01723e-18
FKBP9	75.7572	26.759	1.50131	7.38618	1.11001e-12	1.35991e-11
APLP2	164.773	40.019	2.0417	8.60092	1.02412e-21	7.00232e-20
CALD1	89.2442	20.4331	2.12679	7.81013	3.75895e-23	3.16225e-21
SCRIB	27.7904	9.23631	1.58914	7.19262	6.2614e-14	9.83551e-13
SYNPO2L	31.1125	14.1139	1.14035	7.38808	4.94683e-08	2.21914e-07
RBM25	115.434	25.5925	2.17323	8.23211	4.0527e-24	4.34213e-22
EIF4G1	31.278	11.9615	1.3867	7.07184	4.83895e-11	4.11964e-10
OBSCN	3.93075	1.7736	1.14807	6.76257	4.82042e-08	2.16777e-07
PRPF38B	157.443	27.7688	2.50323	8.10007	1.07661e-30	2.49532e-28
CDK11A	50.1971	10.9503	2.19656	7.52442	2.15646e-24	2.40107e-22
SET	103.241	28.9242	1.83564	8.21044	4.93199e-18	1.77255e-16
PNN	113.43	25.6746	2.14333	7.82235	1.82661e-23	1.74326e-21
LIMA1	88.0196	27.1955	1.69441	7.70476	1.20611e-15	2.6901e-14
RAI14	38.6605	11.2718	1.77807	7.14051	7.22337e-17	2.01068e-15
ANP32A	183.995	41.6991	2.14152	7.77187	2.03263e-23	1.90455e-21
SPTBN1	36.3917	12.7716	1.51064	7.91851	6.86505e-13	8.78989e-12
MXRA7	46.5351	13.0953	1.82923	7.90532	7.04458e-18	2.43177e-16
GIGYF2	21.9523	5.85739	1.90599	7.71104	3.76396e-19	1.70308e-17
MURC	152.24	67.2791	1.17809	7.80658	1.65973e-08	8.1919e-08
FHOD3	13.6689	4.29221	1.67101	6.59271	5.22539e-15	1.00755e-13
DYNC1H1	10.669	3.61841	1.55994	7.18289	1.70451e-13	2.4535e-12
MYH10	30.5688	8.62434	1.82551	7.28789	1.09451e-17	3.59259e-16
KTN1	59.639	17.4068	1.77655	7.56048	6.10551e-17	1.72488e-15
IWS1	110.627	25.254	2.13105	7.54052	3.68165e-23	3.12034e-21
ITGB1	87.5953	32.7489	1.41937	7.90501	1.34016e-11	1.30757e-10
PLS3	89.0554	36.8704	1.27221	7.86485	1.173e-09	7.37233e-09
UTRN	9.61229	3.47754	1.46673	6.52262	5.2436e-12	5.61807e-11
BAZ1B	33.4366	8.47583	1.97991	7.06243	2.88776e-20	1.58436e-18
LAMC1	5.45685	1.72182	1.66401	6.27342	8.80841e-15	1.61611e-13
TPM3	90.174	32.9476	1.45251	7.75431	4.83241e-12	5.19221e-11
ANP32B	116.119	24.2672	2.25845	7.5754	1.33584e-25	1.76409e-23
ATRX	18.9972	5.1077	1.89495	6.97269	9.16895e-19	3.82837e-17
BAZ1A	15.8577	3.74591	2.08172	7.23414	3.74944e-22	2.71225e-20
CCDC80	56.9406	16.617	1.77673	7.26889	7.04182e-17	1.96496e-15
APP	63.0092	19.6065	1.68416	7.08469	2.34653e-15	4.93511e-14
PPL	30.5106	9.15047	1.73731	6.96689	3.66084e-16	8.96775e-15
HMGB1	148.956	39.0244	1.93239	7.97446	1.16206e-19	5.73805e-18
HSPA2	101.503	39.3264	1.36791	7.35265	7.77192e-11	6.424e-10
CHGB	27.1215	7.5022	1.85381	5.43671	5.31756e-17	1.51357e-15
PPFIBP1	36.236	10.228	1.82483	7.35927	1.07822e-17	3.54937e-16
SLK	29.3566	8.6594	1.76129	7.39151	1.17576e-16	3.09101e-15
ROCK2	44.2229	12.4821	1.82488	7.60109	9.49912e-18	3.17299e-16
NCOR2	30.3334	9.91746	1.61282	7.63168	2.28621e-14	3.9162e-13
HNRNPAB	30.7786	9.22431	1.73837	7.5881	2.51466e-16	6.26294e-15
MAP7D1	59.7614	16.7021	1.83911	7.18468	6.91406e-18	2.40132e-16
HNRNPH2	99.6117	37.1211	1.42404	7.78595	1.19092e-11	1.17407e-10
CHD2	36.4954	9.92238	1.8789	7.70327	1.10421e-18	4.51098e-17
RPL6	599.194	122.522	2.28994	8.43224	2.00368e-26	3.03411e-24
HSPA8	130.18	53.4704	1.28366	7.6048	8.91605e-10	5.77636e-09
SMARCA2	31.4485	8.93823	1.81486	7.09756	1.85025e-17	5.80476e-16
HNRNPM	91.7539	35.965	1.35113	7.27498	1.32716e-10	1.02884e-09
LOC107050978	80.4929	31.0499	1.37421	6.78656	8.03332e-11	6.6064e-10
UPF2	69.9542	13.4876	2.37471	8.07671	4.79133e-28	8.63733e-26
GOLGA4	30.7104	8.54914	1.84482	7.56181	4.48142e-18	1.62605e-16
CTTN	80.1562	30.898	1.37527	7.79059	5.47382e-11	4.6049e-10
ZEB1	60.9505	21.9219	1.47523	7.88656	2.22906e-12	2.5727e-11
UPF3B	237.749	36.8886	2.68811	7.88098	1.4229e-34	3.94143e-32
MAP1B	6.53595	1.84419	1.8252	5.65963	9.31091e-17	2.52976e-15
MYO18A	19.4737	5.63848	1.78805	6.74467	6.57553e-17	1.83937e-15
COL4A1	12.7898	3.35364	1.93103	6.07492	9.49216e-19	3.92009e-17
SREK1	12.3642	2.84293	2.12058	6.53802	1.46401e-22	1.12343e-20
HNRNPH3	103.132	48.1888	1.0977	7.69778	1.40318e-07	5.76971e-07
RPS8	1132.43	200.103	2.50057	8.9321	8.30982e-31	1.96614e-28
RNF213	12.2892	3.71345	1.7265	7.21129	4.69477e-16	1.12963e-14
SLC38A10	23.2572	7.59977	1.61355	6.4926	4.1779e-14	6.8173e-13
NONO	73.2854	23.1169	1.66451	7.04766	4.83927e-15	9.41089e-14
THBS1	167.753	80.647	1.05664	9.54019	3.3269e-07	1.27389e-06
DBN1	74.3318	29.0117	1.35728	6.7469	1.36453e-10	1.05064e-09
EIF4G3	11.6695	5.08491	1.19839	6.55519	1.37495e-08	6.91863e-08
RNF20	36.5332	8.17026	2.16062	6.62958	2.39169e-23	2.15575e-21
SPTAN1	24.8648	8.03332	1.62997	7.03543	1.64853e-14	2.91172e-13
SDPR	68.9633	22.8006	1.59673	8.00007	3.56005e-14	5.86378e-13
BMS1	54.112	11.7663	2.20119	7.13415	2.41312e-24	2.66076e-22
EIF2S2	379.815	62.3331	2.60717	8.25348	6.17385e-33	1.63061e-30
HNRNPUL2	110.207	28.6795	1.94205	7.18625	1.21125e-19	5.95507e-18
GOLGB1	9.85026	3.24872	1.60017	6.20819	8.39145e-14	1.28612e-12
ANP32E	65.7983	19.5203	1.75301	7.32013	1.66135e-16	4.24954e-15
BOD1L1	15.4555	4.11568	1.90882	6.84238	5.91506e-19	2.59372e-17
CLIP2	31.6282	8.33151	1.92448	7.03379	2.72992e-19	1.26546e-17
KIF5B	43.3088	15.9389	1.44206	7.40187	7.5432e-12	7.75277e-11
DNAJC2	108.173	22.2384	2.28211	7.10508	6.91239e-26	9.57366e-24
NSRP1	131.681	24.7909	2.40907	7.4814	1.4666e-28	2.92214e-26
ASH1L	14.9754	5.90147	1.34339	6.88665	1.94093e-10	1.45403e-09
IPO7	70.8518	27.1014	1.38641	7.90376	3.77356e-11	3.29157e-10
AP3D1	48.2244	10.3823	2.21555	7.35144	1.06554e-24	1.23483e-22
SEC62	140.51	27.5995	2.34788	7.61361	2.24368e-27	3.8032e-25
EMILIN2	56.593	19.1383	1.56413	8.09885	1.07105e-13	1.60473e-12
KIF26A	4.75464	1.67596	1.50404	4.66197	2.3483e-11	2.14731e-10
BIN1	30.6526	15.3232	1.00026	7.23923	1.65671e-06	5.52091e-06
SPECC1	32.9225	12.7494	1.3686	7.01673	8.60471e-11	7.02543e-10
ARHGEF12	23.9265	7.17479	1.73748	6.37531	5.85826e-16	1.38034e-14
LMOD2	137.259	40.4785	1.76162	7.53292	1.08384e-16	2.8827e-15
RTF1	38.2074	9.27954	2.04162	6.85652	2.76781e-21	1.72714e-19
PRRC2B	10.723	3.85279	1.47664	6.42564	4.07954e-12	4.44639e-11
HDLBP	32.497	15.5793	1.06065	7.36931	3.7791e-07	1.43112e-06
ZEB2	43.2038	15.9125	1.44095	7.28569	8.15154e-12	8.29543e-11
CMYA5	4.33814	1.5778	1.45898	5.34709	2.46632e-11	2.23901e-10
HDGF	338.041	98.1002	1.78483	7.93394	3.82498e-17	1.13421e-15
DDX5	92.0984	44.3523	1.05414	7.54492	4.29222e-07	1.6104e-06
TPR	15.4499	4.93893	1.64523	6.47952	1.41314e-14	2.52343e-13
SMC3	45.4154	12.9912	1.80556	6.9047	3.01098e-17	9.09459e-16
DDRGK1	161.414	32.005	2.33432	7.65419	4.05629e-27	6.48835e-25
FILIP1	18.2295	5.50533	1.7273	7.06144	4.9763e-16	1.18981e-14
MAP7D3	35.7801	8.94287	2.00023	6.71678	1.72716e-20	1.00078e-18
ACTN1	36.5995	17.0426	1.10262	6.62459	1.62098e-07	6.58891e-07
PPP1R9B	35.3636	11.9233	1.56842	6.97276	1.42197e-13	2.07294e-12
NUAK1	26.5875	9.22442	1.52713	6.46062	7.77442e-13	9.86527e-12
KAT6A	16.9171	5.29324	1.67617	6.64893	4.16928e-15	8.26362e-14
HNRNPU	45.0531	12.8485	1.80995	7.12783	2.18615e-17	6.71029e-16
HSPG2	4.45214	2.08061	1.09737	5.40216	3.78527e-07	1.43298e-06
LMNB2	41.8447	15.2317	1.45784	5.83906	1.39907e-11	1.36038e-10
NRK	19.8738	5.44131	1.86873	6.58882	3.54226e-18	1.30192e-16
CHD6	8.48737	2.20522	1.94421	5.9215	7.22605e-19	3.0852e-17
FOSL2	15.8366	5.90417	1.42335	6.10283	2.74316e-11	2.46472e-10
MYO10L	9.86792	3.34776	1.5594	5.78536	6.26609e-13	8.08682e-12
MAP1S	23.7994	7.19997	1.72475	6.39257	9.12606e-16	2.06876e-14
PDAP1	160.555	34.7604	2.20749	7.75625	1.14419e-24	1.31258e-22
BICD2	37.5308	12.9181	1.53863	7.23092	3.42088e-13	4.61962e-12
ITSN1	13.605	4.11736	1.72425	6.61627	7.63332e-16	1.74781e-14
SYNE2	4.39119	1.50968	1.54024	6.03686	7.20513e-13	9.19424e-12
LIMCH1	14.3262	5.21611	1.45749	5.96172	1.0774e-11	1.06958e-10
POSTN	75.882	29.7932	1.34875	7.82767	1.22187e-10	9.59003e-10
GBP1	30.8957	9.35205	1.72392	6.1473	1.20802e-15	2.6901e-14
HYOU1	33.2172	7.29774	2.18625	6.38662	2.04592e-23	1.90455e-21
FUBP1	13.0538	3.73962	1.8034	6.69335	3.86062e-17	1.13883e-15
SH3PXD2A	13.08	5.99014	1.12665	6.5418	9.08793e-08	3.86827e-07
LUC7L3	72.5423	17.0381	2.08998	7.31777	2.48306e-22	1.84314e-20
ANXA6	36.3518	15.567	1.22344	5.98926	9.43204e-09	4.90475e-08
EHBP1L1	32.4738	13.3808	1.27903	6.23512	1.75092e-09	1.05772e-08
AKAP13	25.8969	7.39552	1.80795	6.50684	3.85179e-17	1.13883e-15
LOC101750015	40.6553	11.6257	1.80597	5.97499	1.06869e-16	2.85578e-15
ALPK3	20.0928	5.01797	2.00134	6.20895	4.81204e-20	2.56574e-18
TNRC18	13.14	5.0012	1.39355	6.69102	4.6724e-11	3.98681e-10
TMF1	48.1057	13.118	1.87456	6.8219	2.29261e-18	8.85617e-17
SPEN	10.9911	4.50245	1.28749	6.86542	1.00873e-09	6.45778e-09
BRD7	85.1804	20.5932	2.04825	6.8456	2.12733e-21	1.36618e-19
CDC42BPA	8.46517	3.00553	1.49381	6.14461	2.92452e-12	3.30157e-11
EIF4G2	72.6555	33.9974	1.09563	7.81179	1.45206e-07	5.95776e-07
MRAS	132.769	45.2574	1.55265	7.51925	1.89629e-13	2.70555e-12
RBFOX2	14.0362	4.22314	1.73265	6.38247	6.92978e-16	1.60615e-14
SETD2	11.7901	3.939	1.58157	6.39484	1.33819e-13	1.96609e-12
FSTL1	24.0427	11.2333	1.09774	6.1991	2.17205e-07	8.61612e-07
PNISR	17.5942	5.29607	1.73203	7.00213	4.34304e-16	1.04944e-14
NFE2L1	39.6651	15.0834	1.39485	6.87202	4.10652e-11	3.53852e-10
RALBP1	42.5145	11.7523	1.85491	6.72441	5.31861e-18	1.89948e-16
FLNA	7.41225	2.9675	1.32044	4.88808	2.39344e-09	1.39468e-08
SLTM	23.4863	6.01672	1.96469	7.28535	4.54493e-20	2.44629e-18
HDGFRP2	60.413	13.6217	2.14883	6.76415	3.37787e-23	2.92843e-21
MANBAL1	28.1316	8.81664	1.67378	6.31563	6.01321e-15	1.14584e-13
SERBP1	41.4306	14.5903	1.50561	6.68601	1.35383e-12	1.61506e-11
TOP2B	24.934	8.74407	1.51165	6.51227	1.24338e-12	1.50064e-11
TRAF3IP1	69.2994	12.4235	2.47959	6.58174	4.00971e-29	8.27969e-27
TLN1	10.2986	3.56467	1.53047	5.94634	1.0809e-12	1.32998e-11
GOLGA2	41.8559	10.9387	1.93589	6.90858	1.91772e-19	9.18969e-18
FAM65B	12.3641	3.99093	1.63122	5.97655	4.62581e-14	7.4576e-13
TRPV2	13.2213	5.48549	1.26911	6.88822	1.69228e-09	1.02832e-08
EEA1	9.26706	2.883	1.68445	6.55688	3.3409e-15	6.8365e-14
RYR1L1	4.79109	2.36623	1.01765	5.37148	2.34566e-06	7.58761e-06
SSB	154.724	28.3593	2.44772	7.59563	2.17263e-29	4.74511e-27
USO1	30.0081	8.96059	1.74356	6.20922	5.57621e-16	1.32765e-14
QKI	15.0202	7.44647	1.01224	7.16993	1.26724e-06	4.31803e-06
MFAP1	65.5523	19.5235	1.74732	6.37192	4.11422e-16	1.00054e-14
NAP1L1	121.234	25.9315	2.22494	7.45358	6.49749e-25	7.85021e-23
PHF3	15.0396	6.21608	1.27461	6.45007	1.76088e-09	1.06261e-08
LOC427439	8.16289	2.6248	1.63675	6.12469	2.61955e-14	4.42054e-13
RASSF8	19.3922	5.40353	1.84339	6.54349	9.7587e-18	3.24063e-16
TCF3	14.6888	5.0203	1.54876	6.27153	4.41787e-13	5.86827e-12
SAFB2	54.6959	16.8459	1.69897	7.03466	1.41781e-15	3.10252e-14
LOC415641	11.7155	4.26903	1.45637	6.66914	6.66761e-12	6.89655e-11
MAPK6	31.1619	12.7115	1.29361	7.1009	7.74064e-10	5.11703e-09
SUPT6H	26.6905	6.67176	2.00007	6.68778	1.79077e-20	1.02716e-18
COL18A1	5.1625	1.98879	1.37589	4.57648	9.29953e-10	5.98723e-09
TNIP1	130.912	34.7248	1.91452	7.96931	2.38868e-19	1.121e-17
TCOF1	54.8893	12.7056	2.11098	7.20699	1.10977e-22	8.81373e-21
SPECC1L	9.06582	3.33803	1.44133	6.10328	1.57576e-11	1.50639e-10
RRBP1	41.5709	10.4127	1.99712	6.74867	1.89789e-20	1.08313e-18
DCTN1	24.1619	6.40357	1.91563	6.12841	1.5034e-18	5.94919e-17
HOMER3	6.77746	2.44934	1.46825	6.17841	6.39817e-12	6.6436e-11
USP8	39.9475	10.2702	1.95954	6.78743	8.30851e-20	4.17521e-18
TGFB3	53.5772	22.433	1.25592	6.37847	3.08916e-09	1.75418e-08
PARP14	9.80687	3.64132	1.42926	6.67317	1.56244e-11	1.49618e-10
ANK3	3.99013	1.39231	1.51881	5.77562	2.33679e-12	2.68885e-11
COL4A2	9.90387	3.20232	1.62868	5.51596	9.69785e-14	1.46656e-12
MIA3	27.342	8.05923	1.76232	6.88876	1.53556e-16	3.96348e-15
NIN	4.69332	1.35682	1.79006	4.98141	1.48534e-15	3.23781e-14
CTSV	352.502	160.954	1.13097	8.48778	5.31675e-08	2.367e-07
TACC2	18.7896	6.65426	1.49752	6.86373	1.59282e-12	1.88434e-11
LARP1	16.8195	5.61824	1.58186	6.59293	1.14156e-13	1.69696e-12
EPSTI1	211.189	53.0147	1.99402	7.77203	1.03362e-20	6.08227e-19
ENTPD3	86.5476	10.0621	3.1045	8.76416	2.56924e-44	1.26865e-41
RPL14	1372.85	159.315	3.10716	8.76308	2.22342e-44	1.14779e-41
HNRNPR	31.8543	12.1176	1.39431	6.44936	5.23329e-11	4.41892e-10
LAMA5	5.25349	2.24263	1.22796	5.54751	1.27833e-08	6.47257e-08
MICALL1	23.2934	11.5921	1.00672	6.33479	1.81603e-06	6.00603e-06
H1FX	74.5151	16.108	2.2097	8.10158	8.59098e-25	1.01633e-22
UTP3	122.942	33.1343	1.8915	7.07778	9.70816e-19	3.99477e-17
SEC63	51.468	13.9286	1.88554	6.90716	1.39506e-18	5.55785e-17
IFI35	24.8956	8.17578	1.60639	6.79297	4.32089e-14	7.03043e-13
PHRF1	20.8291	6.0342	1.78725	6.40138	9.23364e-17	2.51478e-15
HECTD1	16.6724	6.57206	1.34298	6.69084	2.14912e-10	1.59735e-09
INTS13	94.9682	26.5413	1.83915	7.40333	6.06529e-18	2.13924e-16
TGM2	20.4933	9.34168	1.13328	5.59329	1.39864e-07	5.75521e-07
CCAR1	33.4031	7.80677	2.0971	7.19196	2.02471e-22	1.52282e-20
CALM2	244.45	77.6336	1.65473	7.27468	6.07058e-15	1.15483e-13
SRRM1	33.8523	11.7991	1.52052	6.90288	7.33438e-13	9.34866e-12
FASN	7.21182	3.23488	1.15655	5.79861	6.16027e-08	2.70438e-07
CKAP5	19.5985	6.6442	1.5605	6.79251	2.05966e-13	2.90623e-12
SMARCE1	63.431	15.695	2.01477	6.71216	9.61196e-21	5.68557e-19
CACYBP	82.4258	33.5856	1.2952	6.96206	7.7736e-10	5.12985e-09
44811	58.7095	22.4226	1.38859	7.02972	4.64492e-11	3.96634e-10
TNFAIP2	29.8379	13.2087	1.17559	6.43886	2.65808e-08	1.26098e-07
YTHDC1	27.4744	7.34858	1.90246	6.98351	6.77076e-19	2.92378e-17
REST	18.3246	5.89767	1.63546	6.32725	2.25817e-14	3.87402e-13
TGOLN2	43.29	13.169	1.71678	6.54726	1.05875e-15	2.37163e-14
SRSF11	55.4825	16.6438	1.73697	6.95206	3.74368e-16	9.12381e-15
VCL	11.9753	5.20924	1.20083	6.16228	1.56016e-08	7.75778e-08
TRANK1	15.0396	5.03462	1.57874	6.83928	1.08085e-13	1.61729e-12
DNAJC7	42.02	13.961	1.58963	7.2697	5.93946e-14	9.39476e-13
NOP58	117.602	20.3144	2.53321	7.09918	6.15044e-31	1.51849e-28
DDX23	47.8992	12.8708	1.89577	6.4751	1.39962e-18	5.55785e-17
GBP4L	40.0199	17.8652	1.16348	5.96666	4.64938e-08	2.09952e-07
THRAP3	33.6156	12.9269	1.37867	6.44564	8.42618e-11	6.90947e-10
RAD50	18.8584	5.77331	1.70758	5.9066	3.97965e-15	7.95357e-14
DDX3X	57.9847	28.1811	1.04092	7.60659	5.8713e-07	2.14613e-06
PSMD7	154.232	47.211	1.70782	6.77436	1.22394e-15	2.72021e-14
SCAF11	14.8843	5.18683	1.52076	6.21032	1.16249e-12	1.41809e-11
RPL5	236.724	108.017	1.13192	7.3591	6.20842e-08	2.72341e-07
SAFB	46.3023	13.5143	1.7765	6.58362	1.15774e-16	3.05068e-15
UBTF	46.4567	13.338	1.80024	6.64947	4.51299e-17	1.30417e-15
U2SURP	21.3564	6.11075	1.80515	6.73386	3.49498e-17	1.0418e-15
ANKRD17	4.07071	1.35974	1.58182	5.99937	1.903e-13	2.71172e-12
TRIP12	14.8995	5.8116	1.35817	6.33374	1.66746e-10	1.26418e-09
CREBBP	12.4702	4.34956	1.51944	6.22294	1.20051e-12	1.45665e-11
LOC112531804	8.77512	3.61473	1.27938	5.37504	3.87463e-09	2.16343e-08
HK1	29.1899	9.27188	1.65443	6.49012	1.01614e-14	1.83763e-13
SLMAP	21.541	6.72415	1.67955	6.42477	4.44305e-15	8.73005e-14
CDH2	42.0953	14.2366	1.56397	6.63471	2.02758e-13	2.86765e-12
MDN1	7.45763	2.02787	1.87862	6.3847	2.99428e-18	1.11862e-16
CKAP4	19.1496	8.62211	1.15114	6.49659	4.9214e-08	2.21006e-07
STAT3	18.7123	5.63395	1.7316	5.80692	1.96839e-15	4.23389e-14
USP9X	11.9639	5.67293	1.07647	6.6855	3.04648e-07	1.17284e-06
44815	15.7153	6.16076	1.35089	6.02646	2.55307e-10	1.86825e-09
EPB41L2	22.6395	5.84862	1.95251	6.08446	3.88337e-19	1.75013e-17
LBH	111.015	47.6743	1.21944	7.74782	5.38203e-09	2.93097e-08
ACTN2	25.5719	9.76832	1.38825	5.83058	9.9525e-11	8.005e-10
SFPQ	15.5678	6.054	1.36252	6.51584	1.31456e-10	1.02047e-09
MPRIP	10.4129	3.24611	1.68144	5.93419	9.4345e-15	1.71711e-13
AKAP8L	51.1993	11.7939	2.11794	6.51006	1.69551e-22	1.29234e-20
PCNT	4.38857	1.53992	1.5107	5.35842	5.25334e-12	5.6232e-11
PAF1	71.872	21.1076	1.76756	6.44943	1.82133e-16	4.61716e-15
FBN1	9.20023	3.92737	1.22801	5.99656	8.29932e-09	4.36772e-08
CEP350	5.64991	2.05927	1.45596	5.77473	1.6303e-11	1.54939e-10
PSAP	47.9384	20.0734	1.25585	7.05502	2.32182e-09	1.35852e-08
KANK4	7.03661	2.3511	1.58113	4.33061	6.11507e-12	6.40672e-11
PACSIN3	65.9288	20.5953	1.67847	6.27735	5.28788e-15	1.01787e-13
RBM5	37.0858	14.6822	1.33672	6.45278	2.92964e-10	2.11788e-09
UBAP2L	27.1646	10.9722	1.30779	6.38182	7.0824e-10	4.71759e-09
PDS5B	10.8272	2.97755	1.86229	5.99253	1.37784e-17	4.4455e-16
LOC107050721	19.6051	7.0972	1.46576	5.69538	1.30935e-11	1.27973e-10
AFAP1	35.8825	11.1101	1.69127	6.11437	3.98484e-15	7.95357e-14
EP300	12.5644	4.94553	1.34506	6.31855	2.4807e-10	1.82116e-09
INCENP	12.7764	2.97313	2.10324	6.16737	9.55272e-22	6.57516e-20
PTPN21	10.3787	4.59627	1.17503	6.60344	2.51633e-08	1.19874e-07
CDC42BPB	20.7458	6.00453	1.78859	6.51491	7.87088e-17	2.16965e-15
WAPL	21.8913	6.82612	1.68112	6.48975	3.97405e-15	7.95357e-14
MRC2	11.9705	4.07708	1.55369	5.45036	1.20708e-12	1.46305e-11
TEAD3	34.9482	14.3467	1.28444	6.53075	1.27896e-09	7.98082e-09
DMD	7.12141	2.75165	1.37176	6.07385	1.33081e-10	1.03097e-09
IFIH1	124.561	35.0508	1.8293	8.27821	6.17921e-18	2.16597e-16
PDIA6	40.2469	18.117	1.15147	6.44267	4.99124e-08	2.23523e-07
RREB1	11.8633	3.63195	1.70756	6.24031	1.96143e-15	4.22693e-14
LOC101749223	7.33246	1.89505	1.95175	5.1695	3.33987e-18	1.23553e-16
UBR5	8.87885	3.09478	1.52042	6.09348	1.30073e-12	1.56321e-11
EEF1B2	144.651	53.0229	1.44783	7.1184	6.99943e-12	7.21348e-11
SMC4	16.6248	4.32272	1.94314	5.96187	7.076e-19	3.04402e-17
CDKN1B	14.6836	5.21514	1.49333	6.24104	2.74451e-12	3.11694e-11
SBNO1	29.0111	9.07954	1.67583	6.73767	3.9519e-15	7.92963e-14
FYCO1	8.50712	2.47959	1.77836	5.56577	5.80572e-16	1.37131e-14
LEMD2	26.0328	7.706	1.75615	6.19569	3.58731e-16	8.81842e-15
ADNP	9.16232	4.03462	1.18321	6.43331	2.17724e-08	1.05087e-07
DHX38	18.1772	4.8099	1.91782	5.59431	3.89032e-18	1.42524e-16
PPP1R12A	14.06	3.89642	1.85125	6.41214	8.27199e-18	2.81083e-16
BRD4L	38.2166	13.7127	1.47862	6.90204	2.88293e-12	3.25786e-11
COL12A1	8.07671	3.66964	1.13806	6.20417	7.86136e-08	3.39087e-07
KMT2E	17.8546	6.32137	1.49791	6.6458	1.78246e-12	2.09342e-11
RPL23A	414.144	151.581	1.45	7.35382	5.95402e-12	6.26689e-11
HERC2	7.13704	2.3596	1.59667	6.18979	9.60807e-14	1.45492e-12
TNKS1BP1	16.2484	4.39181	1.88722	5.87232	6.75753e-18	2.35415e-16
MARCKS	42.1963	12.3928	1.76751	6.55968	1.64834e-16	4.22578e-15
TRIO	8.67126	3.6953	1.23047	6.15869	7.0339e-09	3.73464e-08
LRRFIP1	14.9356	4.81161	1.63407	6.4747	2.09017e-14	3.6131e-13
IQGAP3	11.8602	4.69327	1.33735	5.89501	4.19205e-10	2.92799e-09
TNRC6B	4.54805	2.19278	1.05241	6.05937	6.9579e-07	2.50939e-06
LOC112529955	8.74111	2.4593	1.8293	5.23052	2.10899e-16	5.28736e-15
HERC1	4.46812	1.34373	1.73321	5.49885	3.27407e-15	6.71185e-14
YLPM1	7.99276	3.07416	1.37833	5.2933	2.6966e-10	1.96568e-09
BCLAF1	24.1324	7.61586	1.66379	6.46428	7.48023e-15	1.39296e-13
CACTIN	54.8563	12.3081	2.15591	6.54709	3.24557e-23	2.83538e-21
SURF6	121.468	24.3402	2.31901	6.65071	2.26526e-26	3.38508e-24
HIP1	11.3127	3.57025	1.66361	5.23336	5.62624e-14	8.94918e-13
ITSN2	9.32785	2.31687	2.00916	5.84885	7.25005e-20	3.74592e-18
TSR1	45.5667	10.1944	2.16003	6.29592	7.07101e-23	5.78606e-21
VCAN	7.42914	3.48804	1.09071	6.13968	2.65555e-07	1.03462e-06
NUCB2	26.6838	10.5253	1.34204	6.63452	2.27227e-10	1.68338e-09
EPRS	15.182	5.96851	1.3468	5.83683	3.34368e-10	2.38981e-09
RAB8A	22.6703	7.15551	1.66357	6.45421	7.60261e-15	1.40853e-13
ARL4C	29.9974	10.1528	1.56285	6.17739	3.00863e-13	4.11674e-12
EIF5	124.798	37.8147	1.72252	7.40675	4.90783e-16	1.17591e-14
METAP2	116.287	22.0953	2.39576	7.06951	4.08358e-28	7.48019e-26
KIF5C	12.9665	3.97744	1.70472	5.8143	5.04772e-15	9.77312e-14
BAHCC1	7.31445	2.85827	1.35543	5.32171	5.03333e-10	3.44982e-09
BAZ2B	8.66727	2.84193	1.60862	6.65354	4.39206e-14	7.136e-13
GSK3B	12.1427	5.66064	1.10097	6.01938	2.18766e-07	8.66896e-07
REXO1	27.5376	5.98429	2.20194	6.01869	2.2734e-23	2.08218e-21
PBXIP1	19.9188	7.11148	1.48569	5.15161	1.55436e-11	1.49221e-10
NCOR1	7.63537	3.04266	1.32724	5.78341	6.99427e-10	4.66709e-09
YWHAE	109.864	42.9381	1.35534	7.11713	1.2362e-10	9.67774e-10
PHLDA1	34.5952	11.1535	1.63298	6.59858	1.97103e-14	3.42802e-13
ZC3H15	73.4546	18.5948	1.98187	7.17917	2.43999e-20	1.37105e-18
EZR	30.4124	8.48384	1.8417	5.8962	3.39542e-17	1.01478e-15
TAF3	12.4517	3.01442	2.04626	6.59352	3.01231e-21	1.85928e-19
JAK1	11.6439	4.52212	1.36444	6.6091	1.17987e-10	9.31187e-10
FSCN1	40.6727	12.2994	1.72523	5.28902	6.50283e-15	1.22679e-13
MTDH	28.4063	5.95667	2.25347	6.46429	1.00494e-24	1.17661e-22
TAOK1	5.40779	2.0569	1.39444	5.75476	1.02128e-10	8.1879e-10
GON4L	12.3136	3.83416	1.68312	5.88794	9.40023e-15	1.71362e-13
TNIK	16.524	4.06286	2.02379	5.87191	3.79022e-20	2.05959e-18
P4HB	74.0028	32.1249	1.20385	7.09003	9.76089e-09	5.05032e-08
IFIT5	342.131	146.534	1.2233	8.97837	4.07782e-09	2.26463e-08
ZFP91	17.0735	4.13449	2.04574	5.65693	2.62596e-20	1.46191e-18
PSMD1	62.2209	13.8972	2.16249	6.93825	1.56218e-23	1.51639e-21
YWHAH	41.6034	16.989	1.29198	5.75998	1.69713e-09	1.03071e-08
TCERG1	38.9752	11.3561	1.77899	6.6958	9.59278e-17	2.58869e-15
MYO9A	8.21249	2.96444	1.46993	5.85815	9.44649e-12	9.52787e-11
[truncated: 4,807 more rows]
