# Supplementary material for: Bulk and single‐cell alternative splicing analyses reveal roles of TRA2B in myogenic differentiation
Source: Cell Prolif. 2023 Sep 13;57(2):e13545. doi: 10.1111/cpr.13545 (PMC10849790; doi:10.1111/cpr.13545)
Supplement: Supplementary file 10 — DATASET EV 10. Prediction of the binding motifs for RNA binding proteins. [file CPR-57-e13545-s002.xlsx]

## Sheet: SpliceAid_E1
Position	RBPs	motif	score
5-9	hnRNP A0	AUUUA	-3
5-9	hnRNP A1	AUUUA	-5
5-9	hnRNP C	AUUUA	-5
5-9	hnRNP D	AUUUA	-1
5-9	HuR	AUUUA	-5
5-9	HuB	AUUUA	-10
5-9	TIA-1	AUUUA	1
5-9	TIAL1	AUUUA	1
6-10	KSRP	UUUAG	-1
7-12	hnRNP D	UUAGGG	-8
7-12	hnRNP D0	UUAGGG	-6
7-12	hnRNP E1	UUAGGG	-8
7-12	hnRNP E2	UUAGGG	-8
8-13	hnRNP A1	UAGGGA	-10
8-12	KSRP	UAGGG	-5
9-13	hnRNP H1	AGGGA	-8
9-13	hnRNP H2	AGGGA	-8
9-13	hnRNP F	AGGGA	-8
9-14	ZRANB2	AGGGAA	-5
9-13	hnRNP H3	AGGGA	-6
17-21	SRp30c	UGGAC	2
20-24	SRp40	ACUGC	5
20-25	hnRNP DL	ACUGCA	-2
27-32	MBNL1	UUGCCC	-1
29-34	hnRNP K	GCCCAG	-2
42-45	SLM-2	AAAU	-2
42-45	Sam68	AAAU	-2
58-62	SRp30c	AGGCA	3
63-67	YB-1	ACAAC	5
68-73	MBNL1	GUGCUC	-1
81-84	YB-1	GAUC	5
81-84	SRp20	GAUC	1
97-101	SRp40	ACUGC	5
97-102	hnRNP DL	ACUGCA	-2
104-107	YB-1	CAUC	10
104-107	SRp20	CAUC	3
105-109	Nova-2	AUCAC	5
111-117	hnRNP I (PTB)	UCUAUCU	-5
121-125	SC35	AGAAG	7
122-127	HTra2beta1	GAAGAA	10
123-127	HTra2beta1	AAGAA	7
123-127	HTra2alpha	AAGAA	7
123-127	hnRNP H1	AAGAA	-2
123-127	hnRNP H2	AAGAA	-2
126-129	SLM-2	AAUA	-2
126-129	Sam68	AAUA	-2
126-130	SLM-2	AAUAA	-2
126-130	Sam68	AAUAA	-2
127-131	SLM-2	AUAAC	-5
127-130	SLM-2	AUAA	-2
127-130	Sam68	AUAA	-2
135-140	ETR-3	GUCUGU	4
141-145	SRp40	GCAGC	5

## Sheet: SpliceAid_E2
Position	RBPs	motif	score
15-19	hnRNP G	AAAAU	5
16-19	SLM-2	AAAU	-2
16-19	Sam68	AAAU	-2
18-22	ETR-3	AUGUG	7
37-42	MBNL1	CUGCCA	-1
44-47	YB-1	GAUC	5
44-47	SRp20	GAUC	1
45-50	hnRNP G	AUCCCC	1
46-51	hnRNP E2	UCCCCA	-5
54-58	SRp40	AAAGG	5
71-75	ETR-3	AUGUU	8
72-76	ETR-3	UGUUG	7
75-79	SRp30c	UGGAU	2
93-97	SC35	AGCAG	8
93-97	SRp30c	AGCAG	5
97-101	ETR-3	GUGUG	8
97-102	ETR-3	GUGUGU	7
98-102	CUG-BP1	UGUGU	-2
98-103	CUG-BP1	UGUGUG	-3
98-102	ETR-3	UGUGU	7
98-103	TDP43	UGUGUG	-2
98-103	ETR-3	UGUGUG	7
98-102	Nova-1	UGUGU	2
99-103	ETR-3	GUGUG	8
106-111	PSF	GAAGGA	5
106-111	HTra2beta1	GAAGGA	5
106-112	hnRNP M	GAAGGAA	5
108-112	SRp30c	AGGAA	2
111-117	SRp38	AAAAGAA	5
112-118	SRp38	AAAGAAG	5
113-117	HTra2beta1	AAGAA	7
113-118	SRp54	AAGAAG	-5
113-118	HTra2beta1	AAGAAG	5
113-117	HTra2alpha	AAGAA	7
113-117	hnRNP H1	AAGAA	-2
113-117	hnRNP H2	AAGAA	-2
114-118	SC35	AGAAG	7
115-120	PSF	GAAGGA	5
115-120	HTra2beta1	GAAGGA	5
117-121	SRp30c	AGGAU	1
124-128	hnRNP H1	UGGGG	-5
124-128	hnRNP H2	UGGGG	-5
124-128	hnRNP H3	UGGGG	-5
124-128	hnRNP F	UGGGG	-3
125-129	hnRNP H1	GGGGG	-6
125-129	hnRNP H2	GGGGG	-6
125-129	hnRNP F	GGGGG	-4
125-129	hnRNP H3	GGGGG	-6
126-130	hnRNP F	GGGGA	-4
126-130	hnRNP H1	GGGGA	-5
126-130	hnRNP H2	GGGGA	-5
126-130	hnRNP H3	GGGGA	-5
134-138	ETR-3	AUGUU	8
135-139	ETR-3	UGUUC	6
137-141	Nova-1	UUCAU	8
140-144	ETR-3	AUGUG	7
140-145	ETR-3	AUGUGU	7
141-145	CUG-BP1	UGUGU	-2
141-145	ETR-3	UGUGU	7
141-145	Nova-1	UGUGU	2
143-147	ETR-3	UGUUC	6
152-156	SRp40	ACAGG	5
171-175	ETR-3	AUGUU	8
172-176	ETR-3	UGUUC	6
177-183	HuR	UUAUUUU	-5
179-184	SLM-2	AUUUUU	-5
179-184	Sam68	AUUUUU	-5
180-185	hnRNP C1	UUUUUU	-10
180-185	Sam68	UUUUUU	5
180-184	HuR	UUUUU	-5
180-184	hnRNP C1	UUUUU	-5
180-184	hnRNP C2	UUUUU	-5
180-185	SLM-2	UUUUUU	-5
181-186	hnRNP C1	UUUUUC	-2
181-185	HuR	UUUUU	-5
181-185	hnRNP C1	UUUUU	-5
181-185	hnRNP C2	UUUUU	-5

## Sheet: RBPmap_E1
Protein: A1CF(Hs/Mm)
Sequence Position Motif K-mer Z-score P-value
42 uaauua aaauuc 1.693 4.52e-02
Protein: A2BP1(Dm)
Sequence Position Motif K-mer Z-score P-value
86 ugcaug gugcac 2.400 8.20e-03
98 ugcaug cugcaa 2.575 5.01e-03
Protein: ANKHD1(Hs/Mm)
Sequence Position Motif K-mer Z-score P-value
121 agacgww agaagaa 2.391 8.40e-03
Protein: ARET(Dm)
Sequence Position Motif K-mer Z-score P-value
113 ukukugu uaucugu 2.383 8.59e-03
115 ukukugu ucuguga 2.346 9.49e-03
Protein: BRUNOL4(Hs/Mm)
Sequence Position Motif K-mer Z-score P-value
113 kgugukk uaucugu 2.176 1.48e-02
115 kgugukk ucuguga 2.405 8.09e-03
117 kgugukk ugugaga 2.338 9.69e-03
Protein: BRUNOL5(Hs/Mm)
Sequence Position Motif K-mer Z-score P-value
113 ugugukk uaucugu 2.400 8.20e-03
115 ugugukk ucuguga 2.537 5.59e-03
117 ugugukk ugugaga 2.537 5.59e-03
Protein: CG11360(Dm)
Sequence Position Motif K-mer Z-score P-value
119 gagudw ugagaa 1.903 2.85e-02
124 gagudw agaaua 2.065 1.95e-02
Protein: CG17838(Dm)
Sequence Position Motif K-mer Z-score P-value
40 baaauud gcaaauu 2.222 1.31e-02
41 baaauud caaauuc 2.778 2.73e-03
51 baaauud gacauua 2.056 1.99e-02
Protein: CG2931(Dm)
Sequence Position Motif K-mer Z-score P-value
53 dacuaag cauuaag 3.012 1.30e-03
62 dacuaag aacaacg 2.200 1.39e-02
75 dacuaag aaccaag 2.762 2.87e-03
Protein: CG2950(Dm)
Sequence Position Motif K-mer Z-score P-value
61 cracgav caacaac 3.222 6.37e-04
64 cracgav caacgug 3.458 2.72e-04
74 cracgav aaaccaa 3.056 1.12e-03
77 cracgav ccaagau 3.097 9.77e-04
88 cracgav gcacgag 2.944 1.62e-03
Protein: CPO(Dm)
Sequence Position Motif K-mer Z-score P-value
27 wgcaca uugccc 2.325 1.00e-02
38 wgcaca augcaa 2.403 8.13e-03
68 wgcaca gugcuc 2.299 1.08e-02
86 wgcaca gugcac 3.545 1.96e-04
92 wgcaca gagcaa 2.935 1.67e-03
98 wgcaca cugcaa 2.636 4.19e-03
Protein: FUBP1(Hs/Mm)
Sequence Position Motif K-mer Z-score P-value
113 uauguau uaucugu 1.893 2.92e-02
115 uauguau ucuguga 1.893 2.92e-02
Protein: FUBP3(Hs/Mm)
Sequence Position Motif K-mer Z-score P-value
111 uauau ucuau 2.039 2.07e-02
113 uauau uaucu 2.243 1.24e-02
Protein: FXR1(Hs/Mm)
Sequence Position Motif K-mer Z-score P-value
126 aygacr aauaac 2.243 1.24e-02
Protein: HNRNPDL(Hs/Mm)
Sequence Position Motif K-mer Z-score P-value
42 uaauu aaauu 1.667 4.78e-02
Protein: HNRNPH1(Hs/Mm)
Sequence Position Motif K-mer Z-score P-value
120 gargag gagaag 2.270 1.16e-02
122 gargag gaagaa 2.550 5.39e-03
Protein: HNRNPL(Hs/Mm)
Sequence Position Motif K-mer Z-score P-value
74 acacrav aaaccaa 1.887 2.96e-02
88 acacrav gcacgag 1.986 2.35e-02
Protein: HOW(Dm)
Sequence Position Motif K-mer Z-score P-value
72 acuaacv ucaaacc 2.615 4.46e-03
76 acuaacv accaaga 2.551 5.37e-03
90 acuaacv acgagca 2.462 6.91e-03
111 acuaacv ucuaucu 2.641 4.13e-03
126 acuaacv aauaacg 2.269 1.16e-02
Protein: HRB27C(Dm)
Sequence Position Motif K-mer Z-score P-value
32 uaggwwa caggcua 2.774 2.77e-03
Protein: IGF2BP2(Hs/Mm)
Sequence Position Motif K-mer Z-score P-value
73 vmahwca caaacca 1.973 2.42e-02
Protein: KHDRBS3(Hs/Mm)
Sequence Position Motif K-mer Z-score P-value
126 auaaav aauaac 1.764 3.89e-02
Protein: KHSRP(Hs/Mm)
Sequence Position Motif K-mer Z-score P-value
111 uguau ucuau 1.748 4.02e-02
Protein: LARK(Dm)
Sequence Position Motif K-mer Z-score P-value
66 dcgcgcg acgugcu 2.190 1.43e-02
90 dcgcgcg acgagca 2.190 1.43e-02
Protein: MBNL1(Hs/Mm)
Sequence Position Motif K-mer Z-score P-value
34 ugcua ggcua 1.660 4.85e-02
39 ugcua ugcaa 1.660 4.85e-02
Protein: MOD(Dm)
Sequence Position Motif K-mer Z-score P-value
37 aduggaa uaugcaa 2.000 2.27e-02
Protein: NOVA1(Hs/Mm)
Sequence Position Motif K-mer Z-score P-value
105 aucac aucac 2.733 3.14e-03
Protein: NUPL2(Hs/Mm)
Sequence Position Motif K-mer Z-score P-value
41 caaagg caaauu 1.659 4.86e-02
121 aaaauaa agaagaa 2.104 1.77e-02
124 aaaauaa agaauaa 2.182 1.46e-02
Protein: PABP(Dm)
Sequence Position Motif K-mer Z-score P-value
120 gaaaahv gagaaga 1.956 2.52e-02
122 gaaaahv gaagaau 2.011 2.22e-02
125 gaaaahv gaauaac 2.110 1.74e-02
Protein: PABPC3(Hs/Mm)
Sequence Position Motif K-mer Z-score P-value
72 raaaacm ucaaacc 1.648 4.97e-02
Protein: PABPC4(Hs/Mm)
Sequence Position Motif K-mer Z-score P-value
121 aaaaaar agaagaa 1.745 4.05e-02
123 aaaaaar aagaaua 1.782 3.74e-02
124 aaaaaar agaauaa 1.745 4.05e-02
Protein: PABPN1(Hs/Mm)
Sequence Position Motif K-mer Z-score P-value
121 araaga agaaga 2.019 2.17e-02
124 araaga agaaua 1.750 4.01e-02
Protein: PAPI(Dm)
Sequence Position Motif K-mer Z-score P-value
113 kgukugu uaucugu 2.464 6.87e-03
115 kgukugu ucuguga 2.429 7.57e-03
117 kgukugu ugugaga 2.286 1.11e-02
Protein: PRR3(Hs/Mm)
Sequence Position Motif K-mer Z-score P-value
104 uauaag caucac 2.083 1.86e-02
105 auuac aucac 1.685 4.60e-02
126 uauaag aauaac 1.929 2.69e-02
Protein: PUF60(Hs/Mm)
Sequence Position Motif K-mer Z-score P-value
106 ucucu ucacu 1.897 2.89e-02
111 ucucu ucuau 2.112 1.73e-02
113 ucucu uaucu 2.112 1.73e-02
115 ucucu ucugu 2.112 1.73e-02
Protein: PUM(Dm)
Sequence Position Motif K-mer Z-score P-value
39 uguahak ugcaaau 1.722 4.25e-02
Protein: PUM1(Hs/Mm)
Sequence Position Motif K-mer Z-score P-value
111 uguau ucuau 1.989 2.34e-02
Protein: QKI(Hs/Mm)
Sequence Position Motif K-mer Z-score P-value
54 acuaay auuaag 2.304 1.06e-02
62 acuaay aacaac 2.033 2.10e-02
93 acuaay agcaac 1.793 3.65e-02
126 acuaay aauaac 2.120 1.70e-02
Protein: QKR58E-1(Dm)
Sequence Position Motif K-mer Z-score P-value
121 auaauwm agaagaa 1.791 3.66e-02
124 auaauwm agaauaa 2.221 1.32e-02
Protein: RBM24(Hs/Mm)
Sequence Position Motif K-mer Z-score P-value
115 wgwgugd ucuguga 2.675 3.74e-03
116 gugug cugug 2.100 1.79e-02
117 wgwgugd ugugaga 2.675 3.74e-03
118 gugug gugag 2.100 1.79e-02
Protein: RBM38(Hs/Mm)
Sequence Position Motif K-mer Z-score P-value
114 kkguguk aucugug 2.333 9.82e-03
116 kkguguk cugugag 2.513 5.99e-03
Protein: RBM42(Hs/Mm)
Sequence Position Motif K-mer Z-score P-value
53 aacuamg cauuaag 2.838 2.27e-03
62 aacuamg aacaacg 2.716 3.30e-03
75 aacuamg aaccaag 3.311 4.65e-04
Protein: RBM45(Hs/Mm)
Sequence Position Motif K-mer Z-score P-value
38 acgca augca 1.855 3.18e-02
58 acgca aggca 2.325 1.00e-02
90 acgac acgag 2.240 1.25e-02
97 acgac acugc 2.160 1.54e-02
108 acgac acuuc 2.260 1.19e-02
Protein: RBM46(Hs/Mm)
Sequence Position Motif K-mer Z-score P-value
75 rausawd aaccaag 2.184 1.45e-02
81 rausawd gaucagu 2.329 9.93e-03
104 rausawd caucacu 2.355 9.26e-03
126 rausawd aauaacg 1.882 2.99e-02
Protein: RBM47(Hs/Mm)
Sequence Position Motif K-mer Z-score P-value
42 uaauua aaauuc 1.828 3.38e-02
Protein: RBM8A(Hs/Mm)
Sequence Position Motif K-mer Z-score P-value
86 rygcgcb gugcacg 2.500 6.21e-03
Protein: RBMS3(Hs/Mm)
Sequence Position Motif K-mer Z-score P-value
125 auauau gaauaa 1.864 3.12e-02
Protein: RBP1(Dm)
Sequence Position Motif K-mer Z-score P-value
60 wcaacrr gcaacaa 2.944 1.62e-03
63 wcaacrr acaacgu 3.222 6.37e-04
94 wcaacrr gcaacug 2.556 5.29e-03
100 wcaacrr gcaacau 2.597 4.70e-03
103 wcaacrr acaucac 2.667 3.83e-03
Protein: RBP1-LIKE(Dm)
Sequence Position Motif K-mer Z-score P-value
62 aucadcr aacaacg 3.312 4.63e-04
82 aucadcr aucagug 3.797 7.32e-05
93 aucadcr agcaacu 3.000 1.35e-03
102 aucadcr aacauca 3.312 4.63e-04
126 aucadcr aauaacg 1.687 4.58e-02
Protein: RC3H1(Hs/Mm)
Sequence Position Motif K-mer Z-score P-value
36 cuaug cuaug 1.705 4.41e-02
112 cuaug cuauc 1.705 4.41e-02
116 cuaug cugug 1.705 4.41e-02
Protein: REF2(Dm)
Sequence Position Motif K-mer Z-score P-value
121 agaagrm agaagaa 2.500 6.21e-03
124 agaagrm agaauaa 2.013 2.21e-02
Protein: RNP4F(Dm)
Sequence Position Motif K-mer Z-score P-value
119 agakarr ugagaag 1.873 3.05e-02
Protein: RSF1(Dm)
Sequence Position Motif K-mer Z-score P-value
76 acgacgv accaaga 2.301 1.07e-02
Protein: SF1(Dm)
Sequence Position Motif K-mer Z-score P-value
54 acuaayv auuaagg 2.260 1.19e-02
76 acuaayv accaaga 2.438 7.38e-03
126 acuaayv aauaacg 2.219 1.32e-02
Protein: SFPQ(Hs/Mm)
Sequence Position Motif K-mer Z-score P-value
39 uguaag ugcaaa 2.048 2.03e-02
117 uguaag ugugag 2.120 1.70e-02
Protein: SNF(Dm)
Sequence Position Motif K-mer Z-score P-value
26 uwgcac auugcc 2.266 1.17e-02
37 uwgcac uaugca 2.696 3.51e-03
85 uwgcac agugca 2.215 1.34e-02
97 uwgcac acugca 2.215 1.34e-02
Protein: SNRNP70(Hs/Mm)
Sequence Position Motif K-mer Z-score P-value
53 rwucaag cauuaag 2.329 9.93e-03
70 rwucaag gcucaaa 3.137 8.53e-04
75 rwucaag aaccaag 3.178 7.41e-04
81 rwucaag gaucagu 2.466 6.83e-03
92 rwucaag gagcaac 2.466 6.83e-03
Protein: SNRNP70K(Dm)
Sequence Position Motif K-mer Z-score P-value
53 aucahg cauuaa 2.310 1.04e-02
61 aucahg caacaa 2.859 2.12e-03
70 aucahg gcucaa 3.535 2.04e-04
75 aucahg aaccaa 3.113 9.26e-04
81 aucahg gaucag 3.775 8.00e-05
92 aucahg gagcaa 3.394 3.44e-04
104 aucahg caucac 2.620 4.40e-03
Protein: SNRPA(Hs/Mm)
Sequence Position Motif K-mer Z-score P-value
27 wugcacr uugccca 3.225 6.30e-04
28 ugcaca ugccca 2.658 3.93e-03
38 wugcacr augcaaa 3.070 1.07e-03
39 ugcaca ugcaaa 2.421 7.74e-03
69 ugcaca ugcuca 2.303 1.06e-02
86 wugcacr gugcacg 2.704 3.43e-03
87 ugcaca ugcacg 3.500 2.33e-04
Protein: SRSF10(Hs/Mm)
Sequence Position Motif K-mer Z-score P-value
81 cagcag gaucag 2.137 1.63e-02
86 cagcag gugcac 2.162 1.53e-02
92 cagcag gagcaa 2.312 1.04e-02
98 cagcag cugcaa 2.400 8.20e-03
119 agagavm ugagaag 1.663 4.82e-02
120 cagcag gagaag 2.337 9.72e-03
Protein: SRSF2(Hs/Mm)
Sequence Position Motif K-mer Z-score P-value
93 agcagc agcaac 1.705 4.41e-02
Protein: TRA2(Dm)
Sequence Position Motif K-mer Z-score P-value
122 vaagaa gaagaa 3.226 6.28e-04
125 vaagaa gaauaa 2.892 1.91e-03
Protein: TRA2A(Hs/Mm)
Sequence Position Motif K-mer Z-score P-value
120 cugaaga gagaaga 2.522 5.83e-03
123 cugaaga aagaaua 2.328 9.96e-03
Protein: YBX1(Hs/Mm)
Sequence Position Motif K-mer Z-score P-value
62 aacaucd aacaacg 2.662 3.88e-03
79 aacaucd aagauca 4.130 1.81e-05
93 aacaucd agcaacu 3.052 1.14e-03
96 aacaucd aacugca 3.169 7.65e-04
102 aacaucd aacauca 4.390 5.67e-06
Protein: YBX2(Hs/Mm)
Sequence Position Motif K-mer Z-score P-value
62 aacawcd aacaacg 3.135 8.59e-04
79 aacawcd aagauca 4.054 2.52e-05
93 aacawcd agcaacu 3.662 1.25e-04
96 aacawcd aacugca 3.203 6.80e-04
102 aacawcd aacauca 4.243 1.10e-05
126 aacawcd aauaacg 2.622 4.37e-03

## Sheet: RBPmap_E2
Protein: A2BP1(Dm)
Sequence Position Motif K-mer Z-score P-value
74 ugcaug uuggau 1.887 2.96e-02
Protein: ANKHD1(Hs/Mm)
Sequence Position Motif K-mer Z-score P-value
114 agacgww agaagga 2.261 1.19e-02
132 agacgww ugauguu 1.739 4.10e-02
Protein: ARET(Dm)
Sequence Position Motif K-mer Z-score P-value
96 ukukugu agugugu 1.790 3.67e-02
98 ukukugu uguguga 1.704 4.42e-02
139 ukukugu caugugu 2.086 1.85e-02
141 ukukugu uguguuc 2.025 2.14e-02
Protein: B52(Dm)
Sequence Position Motif K-mer Z-score P-value
106 ggasgrv gaaggaa 2.278 1.14e-02
118 ggasgrv ggaugau 2.356 9.24e-03
Protein: BOLL(Hs/Mm)
Sequence Position Motif K-mer Z-score P-value
99 guguua guguga 1.888 2.95e-02
142 guguua guguuc 1.685 4.60e-02
Protein: BRU-3(Dm)
Sequence Position Motif K-mer Z-score P-value
101 kugkugu gugauga 2.063 1.96e-02
131 kugkugu cugaugu 2.487 6.44e-03
Protein: BRUNOL4(Hs/Mm)
Sequence Position Motif K-mer Z-score P-value
96 kgugukk agugugu 2.689 3.58e-03
98 kgugukk uguguga 2.716 3.30e-03
Protein: BRUNOL5(Hs/Mm)
Sequence Position Motif K-mer Z-score P-value
96 ugugukk agugugu 3.175 7.49e-04
98 ugugukk uguguga 2.787 2.66e-03
Protein: BRUNOL6(Hs/Mm)
Sequence Position Motif K-mer Z-score P-value
98 ugugdkg uguguga 2.507 6.09e-03
100 ugugdkg ugugaug 2.747 3.01e-03
Protein: CELF1(Hs/Mm)
Sequence Position Motif K-mer Z-score P-value
70 uauguuu cauguug 1.657 4.88e-02
133 uauguuu gauguuc 2.686 3.62e-03
139 uauguuu caugugu 2.571 5.07e-03
141 uauguuu uguguuc 2.800 2.56e-03
Protein: CG14718(Dm)
Sequence Position Motif K-mer Z-score P-value
67 cagakb ucacau 2.588 4.83e-03
84 cagakb ccagcu 2.162 1.53e-02
89 cagakb ucagag 2.312 1.04e-02
Protein: CG2950(Dm)
Sequence Position Motif K-mer Z-score P-value
106 cracgav gaaggaa 2.014 2.20e-02
111 cracgav aaaagaa 2.014 2.20e-02
Protein: CG7804(Dm)
Sequence Position Motif K-mer Z-score P-value
60 wgkrugr uguaugg 2.387 8.49e-03
75 wgkrugr uggauga 2.935 1.67e-03
96 wgkrugr agugugu 3.468 2.62e-04
98 wgkrugr uguguga 3.242 5.93e-04
117 wgkrugr aggauga 2.984 1.42e-03
120 wgkrugr augaugg 2.710 3.36e-03
Protein: CNOT4(Hs/Mm)
Sequence Position Motif K-mer Z-score P-value
29 gacaga gaaaca 1.967 2.46e-02
48 gacaga cccaga 2.000 2.27e-02
67 acacag ucacau 1.769 3.84e-02
88 gacaga cucaga 1.957 2.52e-02
89 acacag ucagag 1.718 4.29e-02
111 gacaga aaaaga 2.391 8.40e-03
129 gacaga gacuga 2.674 3.75e-03
Protein: CPO(Dm)
Sequence Position Motif K-mer Z-score P-value
163 wgcaca gugcaa 1.701 4.45e-02
Protein: DAZ3(Hs/Mm)
Sequence Position Motif K-mer Z-score P-value
135 aguuuu uguuca 1.716 4.31e-02
Protein: EIF-2ALPHA(Dm)
Sequence Position Motif K-mer Z-score P-value
60 wgcaug uguaug 2.807 2.50e-03
68 wgcaug cacaug 2.108 1.75e-02
75 wgcaug uggaug 2.313 1.04e-02
Protein: ESRP1(Hs/Mm)
Sequence Position Motif K-mer Z-score P-value
124 gggugg uggggg 1.818 3.45e-02
125 gggugg ggggga 1.659 4.86e-02
Protein: FMR1(Hs/Mm)
Sequence Position Motif K-mer Z-score P-value
128 kgacarg ggacuga 1.972 2.43e-02
Protein: FMR1(Dm)
Sequence Position Motif K-mer Z-score P-value
107 ahggacr aaggaaa 2.695 3.52e-03
116 ahggacr aaggaug 2.475 6.66e-03
126 ahggacr ggggacu 2.593 4.76e-03
Protein: FUBP1(Hs/Mm)
Sequence Position Motif K-mer Z-score P-value
58 uauguau gcuguau 2.080 1.88e-02
70 uauguau cauguug 1.747 4.03e-02
133 uauguau gauguuc 2.240 1.25e-02
139 uauguau caugugu 2.547 5.43e-03
141 uauguau uguguuc 2.240 1.25e-02
147 uauguau ccuguac 2.573 5.04e-03
Protein: FUS(Hs/Mm)
Sequence Position Motif K-mer Z-score P-value
125 ggggg ggggg 2.242 1.25e-02
Protein: FXR1(Hs/Mm)
Sequence Position Motif K-mer Z-score P-value
54 aygacr aaaggc 2.100 1.79e-02
103 aygacr gaugaa 2.486 6.46e-03
107 aygacr aaggaa 2.400 8.20e-03
112 aygacr aaagaa 2.400 8.20e-03
119 aygacr gaugau 2.429 7.57e-03
Protein: FXR2(Hs/Mm)
Sequence Position Motif K-mer Z-score P-value
109 dgacrrr ggaaaag 1.843 3.27e-02
121 dgacrrr ugauggg 1.714 4.33e-02
128 dgacrrr ggacuga 2.457 7.01e-03
150 dgacrrr guacagg 1.871 3.07e-02
Protein: G3BP2(Hs/Mm)
Sequence Position Motif K-mer Z-score P-value
56 aggaudr aggcugu 2.493 6.33e-03
75 aggaudr uggauga 2.467 6.81e-03
101 aggaudr gugauga 3.187 7.19e-04
108 aggaudr aggaaaa 3.533 2.05e-04
117 aggaudr aggauga 4.067 2.38e-05
120 aggaudr augaugg 3.493 2.39e-04
Protein: HNRNPA1(Hs/Mm)
Sequence Position Motif K-mer Z-score P-value
123 duagggw auggggg 2.189 1.43e-02
Protein: HNRNPA1L2(Hs/Mm)
Sequence Position Motif K-mer Z-score P-value
123 duagggw auggggg 1.775 3.79e-02
Protein: HNRNPA2B1(Hs/Mm)
Sequence Position Motif K-mer Z-score P-value
120 aggwuhgr augauggg 2.145 1.60e-02
123 duagggw auggggg 2.213 1.34e-02
124 ggggg ugggg 2.178 1.47e-02
125 ggggg ggggg 2.419 7.78e-03
126 ggggg gggga 1.953 2.54e-02
Protein: HNRNPDL(Hs/Mm)
Sequence Position Motif K-mer Z-score P-value
27 uaaaa uagaa 2.066 1.94e-02
Protein: HNRNPF(Hs/Mm)
Sequence Position Motif K-mer Z-score P-value
74 gugkau uuggau 2.464 6.87e-03
97 gugkau gugugu 1.768 3.85e-02
124 agggu ugggg 2.286 1.11e-02
126 agggu gggga 2.173 1.49e-02
Protein: HNRNPH1(Hs/Mm)
Sequence Position Motif K-mer Z-score P-value
92 gargag gagcag 2.550 5.39e-03
103 gargag gaugaa 2.580 4.94e-03
106 gargag gaagga 2.510 6.04e-03
110 gargag gaaaag 2.800 2.56e-03
115 gargag gaagga 2.510 6.04e-03
Protein: HNRNPH2(Hs/Mm)
Sequence Position Motif K-mer Z-score P-value
123 gggggg augggg 2.593 4.76e-03
124 gggggg uggggg 2.681 3.67e-03
125 gggggg ggggga 2.396 8.29e-03
Protein: HNRNPL(Hs/Mm)
Sequence Position Motif K-mer Z-score P-value
28 amayama agaaaca 1.747 4.03e-02
Protein: HNRNPM(Hs/Mm)
Sequence Position Motif K-mer Z-score P-value
61 gguugguu guaugguc 2.317 1.03e-02
72 gguugguu uguuggau 2.603 4.62e-03
Protein: HNRNPU(Hs/Mm)
Sequence Position Motif K-mer Z-score P-value
127 uguauug gggacug 1.859 3.15e-02
141 uguauug uguguuc 2.703 3.44e-03
149 uguauug uguacag 3.062 1.10e-03
157 uguauug ugaagag 2.375 8.77e-03
Protein: HNRPLL(Hs/Mm)
Sequence Position Motif K-mer Z-score P-value
28 rcahaca agaaaca 1.785 3.71e-02
Protein: KHDRBS1(Hs/Mm)
Sequence Position Motif K-mer Z-score P-value
26 auaaaav uuagaaa 2.268 1.17e-02
51 auaaaav agaaaag 1.856 3.17e-02
104 auaaaav augaagg 1.825 3.40e-02
109 auaaaav ggaaaag 1.835 3.33e-02
Protein: KHDRBS2(Hs/Mm)
Sequence Position Motif K-mer Z-score P-value
27 rauaaam uagaaac 2.294 1.09e-02
50 rauaaam cagaaaa 1.871 3.07e-02
Protein: KHDRBS3(Hs/Mm)
Sequence Position Motif K-mer Z-score P-value
27 auaaav uagaaa 2.481 6.55e-03
50 auaaav cagaaa 2.085 1.85e-02
103 auaaav gaugaa 2.009 2.23e-02
Protein: KHSRP(Hs/Mm)
Sequence Position Motif K-mer Z-score P-value
60 uguau uguau 2.131 1.65e-02
75 uguau uggau 2.168 1.51e-02
141 uguau ugugu 1.869 3.08e-02
149 uguau uguac 1.888 2.95e-02
Protein: LIN28A(Hs/Mm)
Sequence Position Motif K-mer Z-score P-value
90 hggagwa cagagca 2.068 1.93e-02
108 hggagwa aggaaaa 2.635 4.21e-03
Protein: MOD(Dm)
Sequence Position Motif K-mer Z-score P-value
162 aduggaa agugcaa 1.931 2.67e-02
Protein: MSI(Dm)
Sequence Position Motif K-mer Z-score P-value
93 wguagkd agcagug 2.371 8.87e-03
114 wguagkd agaagga 1.886 2.96e-02
Protein: NOVA1(Hs/Mm)
Sequence Position Motif K-mer Z-score P-value
66 aucac gucac 1.781 3.75e-02
Protein: NUPL2(Hs/Mm)
Sequence Position Motif K-mer Z-score P-value
29 aaaauaa gaaacaa 2.299 1.08e-02
52 caaagg gaaaag 2.148 1.59e-02
53 caaagg aaaagg 2.466 6.83e-03
68 caaagg cacaug 1.898 2.88e-02
105 caaagg ugaagg 2.023 2.15e-02
110 caaagg gaaaag 2.261 1.19e-02
111 caaagg aaaaga 2.261 1.19e-02
114 caaagg agaagg 2.023 2.15e-02
Protein: PABP(Dm)
Sequence Position Motif K-mer Z-score P-value
29 gaaaahv gaaacaa 2.692 3.55e-03
52 gaaaahv gaaaagg 2.264 1.18e-02
Protein: PABPC1(Hs/Mm)
Sequence Position Motif K-mer Z-score P-value
28 araaaam agaaaca 2.980 1.44e-03
51 araaaam agaaaag 2.725 3.22e-03
108 araaaam aggaaaa 2.529 5.72e-03
109 araaaam ggaaaag 2.363 9.06e-03
110 araaaam gaaaaga 2.245 1.24e-02
111 araaaam aaaagaa 2.461 6.93e-03
Protein: PABPC3(Hs/Mm)
Sequence Position Motif K-mer Z-score P-value
28 raaaacm agaaaca 2.489 6.41e-03
52 raaaacm gaaaagg 2.216 1.33e-02
Protein: PABPC4(Hs/Mm)
Sequence Position Motif K-mer Z-score P-value
28 aaaaaar agaaaca 2.473 6.70e-03
29 aaaaaar gaaacaa 2.291 1.10e-02
30 aaaaaar aaacaau 2.291 1.10e-02
50 aaaaaar cagaaaa 2.227 1.30e-02
51 aaaaaar agaaaag 2.445 7.24e-03
52 aaaaaar gaaaagg 2.173 1.49e-02
108 aaaaaar aggaaaa 2.327 9.98e-03
110 aaaaaar gaaaaga 2.545 5.46e-03
111 aaaaaar aaaagaa 2.636 4.19e-03
112 aaaaaar aaagaag 2.455 7.04e-03
Protein: PABPC5(Hs/Mm)
Sequence Position Motif K-mer Z-score P-value
28 agaaadu agaaaca 2.932 1.68e-03
30 agaaadu aaacaau 2.545 5.46e-03
51 agaaadu agaaaag 2.273 1.15e-02
Protein: PABPN1(Hs/Mm)
Sequence Position Motif K-mer Z-score P-value
28 araaga agaaac 2.074 1.90e-02
51 araaga agaaaa 2.093 1.82e-02
53 araaga aaaagg 1.759 3.93e-02
108 araaga aggaaa 2.370 8.89e-03
109 araaga ggaaaa 2.370 8.89e-03
111 araaga aaaaga 2.880 1.99e-03
114 araaga agaagg 2.667 3.83e-03
Protein: PABPN1L(Hs/Mm)
Sequence Position Motif K-mer Z-score P-value
28 aaaaa agaaa 2.261 1.19e-02
30 aaaaa aaaca 2.261 1.19e-02
31 aaaaa aacaa 2.261 1.19e-02
51 aaaaa agaaa 2.109 1.75e-02
52 aaaaa gaaaa 2.109 1.75e-02
53 aaaaa aaaag 2.319 1.02e-02
110 aaaaa gaaaa 1.826 3.39e-02
111 aaaaa aaaag 2.036 2.09e-02
112 aaaaa aaaga 1.826 3.39e-02
113 aaaaa aagaa 1.826 3.39e-02
Protein: PAPI(Dm)
Sequence Position Motif K-mer Z-score P-value
96 kgukugu agugugu 1.952 2.55e-02
98 kgukugu uguguga 1.857 3.17e-02
Protein: PRR3(Hs/Mm)
Sequence Position Motif K-mer Z-score P-value
41 uauaag caugau 1.667 4.78e-02
103 uauaag gaugaa 1.833 3.34e-02
104 augaa augaa 2.945 1.61e-03
108 augaa aggaa 2.491 6.37e-03
113 augaa aagaa 2.491 6.37e-03
119 uauaag gaugau 1.750 4.01e-02
120 augaa augau 2.491 6.37e-03
Protein: PUF68(Dm)
Sequence Position Motif K-mer Z-score P-value
100 uawdrgr ugugaug 2.193 1.42e-02
119 uawdrgr gaugaug 2.211 1.35e-02
122 uawdrgr gaugggg 2.421 7.74e-03
Protein: PUM(Dm)
Sequence Position Motif K-mer Z-score P-value
135 uguahak uguucau 3.506 2.27e-04
149 uguahak uguacag 4.177 1.48e-05
157 uguahak ugaagag 3.392 3.47e-04
Protein: PUM1(Hs/Mm)
Sequence Position Motif K-mer Z-score P-value
60 uguau uguau 1.663 4.82e-02
75 uguau uggau 2.368 8.94e-03
141 uguau ugugu 2.379 8.68e-03
149 uguau uguac 2.874 2.03e-03
Protein: PUM2(Hs/Mm)
Sequence Position Motif K-mer Z-score P-value
149 uguanaua uguacagg 1.932 2.67e-02
Protein: QKR58E-1(Dm)
Sequence Position Motif K-mer Z-score P-value
32 auaauwm acaaucu 1.919 2.75e-02
Protein: RBFOX1(Hs/Mm)
Sequence Position Motif K-mer Z-score P-value
60 wgcaugm uguaugg 2.829 2.33e-03
75 wgcaugm uggauga 2.842 2.24e-03
117 wgcaugm aggauga 2.526 5.77e-03
Protein: RBFOX2(Hs/Mm)
Sequence Position Motif K-mer Z-score P-value
61 gcaug guaug 2.009 2.23e-02
Protein: RBFOX3(Hs/Mm)
Sequence Position Motif K-mer Z-score P-value
61 gcaug guaug 2.018 2.18e-02
Protein: RBM24(Hs/Mm)
Sequence Position Motif K-mer Z-score P-value
96 wgwgugd agugugu 3.727 9.69e-05
97 gugug gugug 2.260 1.19e-02
98 wgwgugd uguguga 3.818 6.73e-05
99 gugug gugug 2.260 1.19e-02
124 ggggg ugggg 1.908 2.82e-02
125 ggggg ggggg 2.292 1.10e-02
126 ggggg gggga 1.908 2.82e-02
140 gugug augug 1.910 2.81e-02
141 wgwgugd uguguuc 2.545 5.46e-03
142 gugug guguu 2.210 1.36e-02
160 wgwgugd agagugc 2.065 1.95e-02
161 gugug gagug 2.180 1.46e-02
Protein: RBM25(Hs/Mm)
Sequence Position Motif K-mer Z-score P-value
124 ggggag uggggg 1.816 3.47e-02
125 ggggag ggggga 2.103 1.77e-02
126 ggggag ggggac 2.126 1.68e-02
Protein: RBM3(Hs/Mm)
Sequence Position Motif K-mer Z-score P-value
29 radacka gaaacaa 2.649 4.04e-03
Protein: RBM38(Hs/Mm)
Sequence Position Motif K-mer Z-score P-value
95 kkguguk cagugug 2.603 4.62e-03
97 kkguguk gugugug 3.167 7.70e-04
99 kkguguk gugugau 3.064 1.09e-03
Protein: RBM41(Hs/Mm)
Sequence Position Motif K-mer Z-score P-value
151 uacuu uacag 1.798 3.61e-02
Protein: RBM45(Hs/Mm)
Sequence Position Motif K-mer Z-score P-value
103 gacgamv gaugaag 2.083 1.86e-02
Protein: RBM46(Hs/Mm)
Sequence Position Motif K-mer Z-score P-value
30 rausawd aaacaau 2.605 4.59e-03
103 rausawd gaugaag 2.342 9.59e-03
107 rausawd aaggaaa 2.171 1.50e-02
112 rausawd aaagaag 2.092 1.82e-02
119 rausawd gaugaug 2.158 1.55e-02
Protein: RBM5(Hs/Mm)
Sequence Position Motif K-mer Z-score P-value
106 garggwr gaaggaa 3.949 3.92e-05
115 garggwr gaaggau 3.731 9.54e-05
Protein: REF2(Dm)
Sequence Position Motif K-mer Z-score P-value
28 agaagrm agaaaca 2.224 1.31e-02
53 agaagrm aaaaggc 2.039 2.07e-02
105 agaagrm ugaagga 2.711 3.35e-03
114 agaagrm agaagga 2.974 1.47e-03
Protein: RIN(Dm)
Sequence Position Motif K-mer Z-score P-value
61 rrwugaw guauggu 2.323 1.01e-02
76 rrwugaw ggaugac 2.585 4.87e-03
99 rrwugaw gugugau 3.046 1.16e-03
102 rrwugaw ugaugaa 3.169 7.65e-04
115 rrwugaw gaaggau 3.169 7.65e-04
118 rrwugaw ggaugau 4.062 2.43e-05
129 rrwugaw gacugau 3.323 4.45e-04
132 rrwugaw ugauguu 3.231 6.17e-04
154 rrwugaw aggugaa 2.708 3.38e-03
Protein: RNP4F(Dm)
Sequence Position Motif K-mer Z-score P-value
91 agakarr agagcag 2.177 1.47e-02
109 agakarr ggaaaag 1.797 3.62e-02
112 agakarr aaagaag 2.177 1.47e-02
Protein: RSF1(Dm)
Sequence Position Motif K-mer Z-score P-value
117 acgacgv aggauga 2.274 1.15e-02
Protein: SART3(Hs/Mm)
Sequence Position Motif K-mer Z-score P-value
28 araaaam agaaaca 2.980 1.44e-03
51 araaaam agaaaag 2.725 3.22e-03
108 araaaam aggaaaa 2.539 5.56e-03
109 araaaam ggaaaag 2.363 9.06e-03
110 araaaam gaaaaga 2.255 1.21e-02
111 araaaam aaaagaa 2.471 6.74e-03
Protein: SF2(Dm)
Sequence Position Motif K-mer Z-score P-value
105 dggagga ugaagga 2.943 1.63e-03
114 dggagga agaagga 3.011 1.30e-03
117 dggagga aggauga 2.818 2.42e-03
124 dggagga uggggga 2.830 2.33e-03
Protein: SNRNP70(Hs/Mm)
Sequence Position Motif K-mer Z-score P-value
103 rwucaag gaugaag 2.260 1.19e-02
136 rwucaag guucaug 2.068 1.93e-02
155 rwucaag ggugaag 1.904 2.85e-02
Protein: SNRNP70K(Dm)
Sequence Position Motif K-mer Z-score P-value
30 aucahg aaacaa 2.254 1.21e-02
65 aucahg ggucac 2.141 1.61e-02
77 aucahg gaugac 2.085 1.85e-02
87 aucahg gcucag 2.549 5.40e-03
92 aucahg gagcag 2.169 1.50e-02
103 aucahg gaugaa 2.479 6.59e-03
119 aucahg gaugau 1.817 3.46e-02
Protein: SRP54(Dm)
Sequence Position Motif K-mer Z-score P-value
106 kkrgg gaagg 2.213 1.34e-02
115 kkrgg gaagg 2.213 1.34e-02
125 kkrgg ggggg 2.124 1.68e-02
Protein: SRSF1(Hs/Mm)
Sequence Position Motif K-mer Z-score P-value
106 gragga gaagga 3.409 3.26e-04
115 gragga gaagga 3.409 3.26e-04
118 gragga ggauga 3.290 5.01e-04
125 gragga ggggga 3.097 9.77e-04
Protein: SRSF10(Hs/Mm)
Sequence Position Motif K-mer Z-score P-value
28 agagavm agaaaca 2.313 1.04e-02
51 agagavm agaaaag 2.301 1.07e-02
91 agagavm agagcag 2.253 1.21e-02
112 agagavm aaagaag 2.241 1.25e-02
Protein: SRSF2(Hs/Mm)
Sequence Position Motif K-mer Z-score P-value
93 agcagc agcagu 2.375 8.77e-03
108 ggagwd aggaaa 2.356 9.24e-03
154 ggagwd agguga 1.885 2.97e-02
159 ggagwd aagagu 1.655 4.90e-02
Protein: SRSF9(Hs/Mm)
Sequence Position Motif K-mer Z-score P-value
28 akgavmr agaaaca 2.277 1.14e-02
105 kgrwgsm ugaagga 3.239 6.00e-04
108 akgavmr aggaaaa 2.785 2.68e-03
109 gggaa ggaaa 1.939 2.63e-02
114 kgrwgsm agaagga 3.183 7.29e-04
117 aggag aggau 2.644 4.10e-03
124 kgrwgsm uggggga 2.789 2.64e-03
126 gggaa gggga 1.939 2.63e-02
127 gggaa gggac 1.939 2.63e-02
Protein: TAF15(Hs/Mm)
Sequence Position Motif K-mer Z-score P-value
122 ggggggg gaugggg 2.141 1.61e-02
123 ggggggg auggggg 2.071 1.92e-02
124 ggggggg uggggga 1.812 3.50e-02
Protein: TARDBP(Hs/Mm)
Sequence Position Motif K-mer Z-score P-value
61 guaug guaug 2.418 7.80e-03
76 guaug ggaug 3.020 1.26e-03
97 guaug gugug 2.888 1.94e-03
99 guaug gugug 2.888 1.94e-03
118 guaug ggaug 2.837 2.28e-03
Protein: TRA2(Dm)
Sequence Position Motif K-mer Z-score P-value
30 vaagaa aaacaa 2.323 1.01e-02
103 vaagaa gaugaa 3.022 1.26e-03
106 vaagaa gaagga 2.892 1.91e-03
107 vaagaa aaggaa 2.860 2.12e-03
112 vaagaa aaagaa 3.172 7.57e-04
115 vaagaa gaagga 2.892 1.91e-03
Protein: TRA2A(Hs/Mm)
Sequence Position Motif K-mer Z-score P-value
104 cugaaga augaagg 2.836 2.28e-03
108 cugaaga aggaaaa 2.866 2.08e-03
110 cugaaga gaaaaga 2.567 5.13e-03
113 cugaaga aagaagg 2.776 2.75e-03
Protein: ZC3H10(Hs/Mm)
Sequence Position Motif K-mer Z-score P-value
84 ssagcgm ccagcuc 1.932 2.67e-02
89 ssagcgm ucagagc 1.808 3.53e-02
94 ssagcgm gcagugu 1.781 3.75e-02
Protein: ZNF638(Hs/Mm)
Sequence Position Motif K-mer Z-score P-value
132 bguusku ugauguu 2.538 5.57e-03
135 bguusku uguucau 3.215 6.52e-04
143 bguusku uguuccu 3.215 6.52e-04
